# Supplementary material for: Transcriptome profiling of male and female Ascaris lumbricoides reproductive tissues
Source: Parasit Vectors. 2022 Dec 20;15:477. doi: 10.1186/s13071-022-05602-2 (PMC9768952; doi:10.1186/s13071-022-05602-2)
Supplement: Supplementary file 4 — Additional file 4: Table S3. Raw data, filtered data, and data alignment statistics. [file 13071_2022_5602_MOESM4_ESM.xlsx]

## Sheet: Sheet1
Additional file 4: Table S3. Raw data statistic.
Sample	length	Reads	Bases	Q20 (%)	Q30 (%)	GC (%)	N (ppm)
Tg-1	150	41832514	6274877100	98.12	94.53	46.88	13.51
Tg-2	150	43037190	6455578500	98.06	94.33	46.58	6.39
Tg-3	150	43781174	6567176100	98.03	94.35	47.11	47.44
Tv-1	150	41813796	6272069400	98.03	94.35	46.87	13.65
Tv-2	150	43106054	6465908100	97.8	93.76	46.65	47.8
Tv-3	150	48212736	7231910400	97.72	93.57	46.76	46.03
Sv-1	150	45206754	6781013100	98.35	95.05	46.28	13.75
Sv-2	150	50011018	7501652700	98.23	94.79	46.86	46.05
Sv-3	150	48848648	7327297200	98.2	94.69	46.85	46.63
Stm-1	150	42483566	6372534900	98.14	94.61	47.91	47.66
Stm-2	150	42378740	6356811000	98.12	94.64	47.52	47.26
Stm-3	150	43139424	6470913600	98.24	94.84	47.91	47.04
Og-1	150	49913876	7487081400	98.07	94.64	49.21	47.2
Og-2	150	43653374	6548006100	98.02	94.45	48.84	47.61
Og-3	150	43465364	6519804600	98.12	94.61	48.46	46.43
Ov-1	150	42590708	6388606200	98.04	94.42	48.08	47.26
Ov-2	150	49876830	7481524500	98.11	94.62	48.02	45.9
Ov-3	150	43311536	6496730400	98.12	94.65	48.55	45.86
Ut-1	150	49295564	7394334600	97.06	92.89	48.84	45.74
Ut-2	150	42129700	6319455000	96.79	92.45	48.73	44.9
Ut-3	150	45117466	6767619900	96.14	91.42	48.63	45.82
Stf-1	150	43997432	6599614800	98.25	94.89	47.27	49.96
Stf-2	150	43716226	6557433900	98.23	94.86	47.95	47.07
Stf-3	150	40734344	6110151600	98.26	95.07	49.39	45.3

## Sheet: Sheet2
Additional file 4: Table S3. Filtered data statistic.
Sample	length	Reads	Bases	Q20 (%)	Q30 (%)	GC (%)	N (ppm)
Tg-1	148.54	41659966	6188331248	98.27	94.72	46.89	11.56
Tg-2	148.81	42931264	6388603788	98.17	94.46	46.63	1.89
Tg-3	148.34	43605274	6468373121	98.15	94.51	47.15	15.35
Tv-1	148.5	41664330	6187130658	98.18	94.54	46.89	11.57
Tv-2	148.77	42974704	6393279601	97.91	93.91	46.7	15.34
Tv-3	148.28	48008574	7118766177	97.87	93.76	46.77	15.02
Sv-1	148.68	45097786	6705361562	98.48	95.21	46.31	11.57
Sv-2	148.55	49854538	7406039509	98.33	94.93	46.9	15.2
Sv-3	148.73	48726200	7247132300	98.29	94.81	46.9	15.4
Stm-1	148.64	42352556	6295106390	98.25	94.75	47.96	15.63
Stm-2	148.49	42202870	6266692433	98.24	94.8	47.55	15.62
Stm-3	148.7	43008162	6395205660	98.34	94.97	47.97	15.11
Og-1	147.95	49660836	7347250432	98.24	94.86	49.23	15.36
Og-2	148.43	43432366	6446876259	98.16	94.63	48.87	15.27
Og-3	148.73	43327122	6444162938	98.23	94.75	48.51	15.31
Ov-1	148.77	42458484	6316443782	98.15	94.56	48.13	15.14
Ov-2	148.72	49730422	7395796125	98.22	94.77	48.06	15.08
Ov-3	148.85	43189766	6428757636	98.22	94.78	48.6	15.15
Ut-1	148.1	48909404	7243267894	97.37	93.29	48.82	15.27
Ut-2	148.3	41805054	6199635922	97.15	92.9	48.71	15.22
Ut-3	148.04	44658542	6611408529	96.64	92.03	48.59	15.07
Stf-1	148.72	43831644	6518714705	98.36	95.04	47.3	15.42
Stf-2	148.69	43582316	6480285272	98.33	94.99	48	15.4
Stf-3	144.93	40139612	5817509158	98.55	95.52	49.31	15.27

## Sheet: Sheet3
Additional file 4: Table S3. Data alignment statistic.
Samples	Total reads	Total mapped	Multiple mapped	Uniquely mapped	Read1	Read2	Reads map to '+'	Reads map to '-'	Non_splice reads	Splice reads	Reads mapped in proper pairs
Tg-1	41659966	32534882 (78.0963%)	4576340 (10.985%)	27958542 (67.1113%)	14010742	13947800	14038480	13920062	15316014	12642528	24459666
Tg-2	42931264	37159003 (86.5546%)	4929799 (11.483%)	32229204 (75.0716%)	16182698	16046506	16132552	16096652	15384806	16844398	29272812
Tg-3	43605274	37933502 (86.9929%)	5451892 (12.5028%)	32481610 (74.4901%)	16293712	16187898	16193506	16288104	13884315	18597295	29547966
Tv-1	41664330	32070112 (76.9726%)	6359781 (15.2643%)	25710331 (61.7083%)	12879967	12830364	12869577	12840754	14677828	11032503	22135226
Tv-2	42974704	36336859 (84.5541%)	7000311 (16.2894%)	29336548 (68.2647%)	14746234	14590314	14679579	14656969	14763916	14572632	26017252
Tv-3	48008574	39421713 (82.1139%)	9125268 (19.0076%)	30296445 (63.1063%)	15227350	15069095	15023097	15273348	16135497	14160948	26520720
Sv-1	45097786	38870507 (86.1916%)	5670535 (12.5739%)	33199972 (73.6177%)	16617362	16582610	16707193	16492779	13826825	19373147	30138944
Sv-2	49854538	44539466 (89.3388%)	5898758 (11.8319%)	38640708 (77.5069%)	19380499	19260209	19543190	19097518	14417291	24223417	35463238
Sv-3	48726200	43689010 (89.6623%)	5796933 (11.897%)	37892077 (77.7653%)	19019816	18872261	19009655	18882422	13439477	24452600	35035074
Stm-1	42352556	37824538 (89.3087%)	3893880 (9.19397%)	33930658 (80.1148%)	17021375	16909283	16910312	17020346	14090720	19839938	31064136
Stm-2	42202870	36976303 (87.6156%)	3896506 (9.2328%)	33079797 (78.3828%)	16592559	16487238	16509148	16570649	14114892	18964905	29859484
Stm-3	43008162	37440950 (87.0555%)	4142770 (9.63252%)	33298180 (77.4229%)	16683520	16614660	16583903	16714277	14328687	18969493	29691018
Og-1	49660836	44649512 (89.9089%)	4182505 (8.42214%)	40467007 (81.4868%)	20302060	20164947	20267957	20199050	13525957	26941050	37581782
Og-2	43432366	39103290 (90.0326%)	3590114 (8.26599%)	35513176 (81.7666%)	17835882	17677294	17803420	17709756	12520856	22992320	32895970
Og-3	43327122	38844123 (89.6531%)	3516789 (8.11683%)	35327334 (81.5363%)	17733255	17594079	17707941	17619393	13030724	22296610	32809056
Ov-1	42458484	38205439 (89.9831%)	3531242 (8.31693%)	34674197 (81.6661%)	17419462	17254735	17321353	17352844	12041095	22633102	31926216
Ov-2	49730422	44514566 (89.5117%)	4235180 (8.51628%)	40279386 (80.9955%)	20211536	20067850	20183712	20095674	14522852	25756534	37280254
Ov-3	43189766	38846376 (89.9435%)	3530891 (8.1753%)	35315485 (81.7682%)	17714844	17600641	17687387	17628098	12615943	22699542	32766836
Ut-1	48909404	33040572 (67.5546%)	3042802 (6.2213%)	29997770 (61.3333%)	15039308	14958462	15092166	14905604	13070645	16927125	25380592
Ut-2	41805054	27120204 (64.873%)	2897087 (6.92999%)	24223117 (57.943%)	12142906	12080211	12040139	12182978	11336863	12886254	20200302
Ut-3	44658542	29973517 (67.1171%)	2702242 (6.0509%)	27271275 (61.0662%)	13694721	13576554	13580689	13690586	12228118	15043157	24397798
Stf-1	43831644	38788502 (88.4943%)	3922921 (8.94997%)	34865581 (79.5443%)	17477523	17388058	17383701	17481880	15379837	19485744	31751586
Stf-2	43582316	38453494 (88.2319%)	3888240 (8.9216%)	34565254 (79.3103%)	17332862	17232392	17223396	17341858	14949993	19615261	31467184
Stf-3	40139612	36097697 (89.9304%)	3414455 (8.50645%)	32683242 (81.4239%)	16335176	16348066	16361731	16321511	13190631	19492611	30878220
