# Supplementary material for: Transcriptome profiling of male and female Ascaris lumbricoides reproductive tissues
Source: Parasit Vectors. 2022 Dec 20;15:477. doi: 10.1186/s13071-022-05602-2 (PMC9768952; doi:10.1186/s13071-022-05602-2)
Supplement: Supplementary file 7 — Additional file 7: Table S4. The complete list of significant DEGs comparing between the tissue samples. [file 13071_2022_5602_MOESM7_ESM.xlsx]

## Sheet: Tg
Additional file 7: Table S4. The table shows the complete list of DEG found in the Tg tissue sample, as indicated by the Venn diagram.
gene_id	Exonic.gene.sizes	Tg-1	Tg-1_FPKM	Tv-1	Tv-1_FPKM	Sv-1	Sv-1_FPKM	Og-1	Og-1_FPKM	Ov-1	Ov-1_FPKM	Ut-1	Ut-1_FPKM	Stf-1	Stf-1_FPKM	Og-2	Og-2_FPKM	Ov-2	Ov-2_FPKM	Ut-2	Ut-2_FPKM	Stf-2	Stf-2_FPKM	Og-3	Og-3_FPKM	Ov-3	Ov-3_FPKM	Ut-3	Ut-3_FPKM	Stf-3	Stf-3_FPKM	Stm-1	Stm-1_FPKM	Tg-2	Tg-2_FPKM	Tv-2	Tv-2_FPKM	Sv-2	Sv-2_FPKM	Stm-2	Stm-2_FPKM	Tg-3	Tg-3_FPKM	Tv-3	Tv-3_FPKM	Sv-3	Sv-3_FPKM	Stm-3	Stm-3_FPKM
ALUE_0000001601	531	1093	391.05	137	51.53	550	158.68	3018	329.97	4867	644.94	7092	1227.96	7	0.95	2042	260.22	6036	689.4	579	124.32	283	38.49	1654	215.25	2640	341	479	89.01	7	0.97	143	19.43	2250	345.37	170	28.24	13	1.55	5	0.73	2407	351.95	233	37.56	1167	141.42	27	3.92
ALUE_0000004501	423	0	0	0	0	0	0	0	0	1	0.17	0	0	8	1.36	0	0	0	0	9	2.43	2	0.34	0	0	0	0	0	0	1	0.17	11	1.88	0	0	0	0	0	0	1	0.18	0	0	0	0	0	0	0	0
ALUE_0000007801	1998	70	6.66	6	0.6	57	4.37	876	25.45	355	12.5	110	5.06	0	0	624	21.13	371	11.26	14	0.8	5	0.18	636	22	474	16.27	12	0.59	3	0.11	17	0.61	68	2.77	4	0.18	1	0.03	1	0.04	338	13.13	9	0.39	149	4.8	0	0
ALUE_0000008101	345	0	0	0	0	0	0	0	0	0	0	0	0	3	0.62	0	0	0	0	2	0.66	20	4.19	0	0	0	0	9	2.57	2	0.43	4	0.84	0	0	0	0	0	0	0	0	0	0	0	0	0	0	6	1.34
ALUE_0000010801	663	19	5.44	1	0.3	17	3.93	133	11.65	87	9.23	68	9.43	0	0	43	4.39	58	5.31	3	0.52	3	0.33	57	5.94	37	3.83	5	0.74	0	0	3	0.33	22	2.7	0	0	0	0	0	0	42	4.92	2	0.26	24	2.33	3	0.35
ALUE_0000011301	1335	56	7.97	4	0.6	37	4.25	225	9.78	138	7.27	178	12.26	30	1.62	148	7.5	112	5.09	88	7.52	46	2.49	204	10.56	123	6.32	88	6.5	81	4.46	36	1.95	96	5.86	22	1.45	104	4.94	40	2.33	181	10.53	16	1.03	101	4.87	14	0.81
ALUE_0000012001	729	18	4.69	3	0.82	11	2.31	3277	260.98	3527	340.43	1128	142.26	5	0.49	1817	168.66	2093	174.12	99	15.48	40	3.96	2668	252.91	4859	457.16	233	31.54	5	0.5	20	1.98	56	6.26	6	0.73	8	0.7	4	0.43	72	7.67	4	0.47	60	5.3	5	0.53
ALUE_0000013601	1209	74	11.63	3	0.5	51	6.46	1458	70.01	1630	94.87	1680	127.76	11	0.65	1260	70.52	1927	96.67	151	14.24	94	5.61	912	52.13	1274	72.27	195	15.92	27	1.64	59	3.52	204	13.75	17	1.24	11	0.58	5	0.32	179	11.5	5	0.35	128	6.81	19	1.21
ALUE_0000013701	294	88	56.86	11	7.47	24	12.51	223	44.04	196	46.91	169	52.85	79	19.31	140	32.22	201	41.46	128	49.64	78	19.16	103	24.21	174	40.59	148	49.67	124	31	50	12.27	89	24.67	12	3.6	79	17.04	42	11.11	515	136	19	5.53	73	15.98	31	8.14
ALUE_0000014301	285	8	5.33	0	0	1	0.54	7	1.43	2	0.49	0	0	0	0	11	2.61	11	2.34	2	0.8	52	13.18	5	1.21	3	0.72	0	0	0	0	0	0	42	12.01	9	2.79	0	0	1	0.27	18	4.9	0	0	4	0.9	6	1.62
ALUE_0000016401	714	124	32.99	7	1.96	81	17.38	201	16.34	57	5.62	132	17	52	5.23	138	13.08	115	9.77	141	22.52	63	6.37	159	15.39	78	7.49	177	24.46	185	19.04	53	5.36	186	21.23	13	1.61	92	8.17	66	7.19	360	39.15	20	2.4	183	16.49	65	7.02
ALUE_0000018101	390	7	3.41	0	0	7	2.75	512	76.22	122	22.01	23	5.42	4	0.74	437	75.82	171	26.59	7	2.05	5	0.93	631	111.81	266	46.78	10	2.53	1	0.19	0	0	13	2.72	0	0	0	0	2	0.4	28	5.57	1	0.22	13	2.14	0	0
ALUE_0000022401	552	12	4.13	2	0.72	37	10.27	176	18.51	90	11.47	10	1.67	33	4.3	143	17.53	189	20.77	203	41.93	71	9.29	80	10.01	92	11.43	352	62.93	28	3.73	72	9.41	15	2.21	6	0.96	123	14.13	37	5.21	26	3.66	2	0.31	61	7.11	27	3.77
ALUE_0000023701	789	7	1.69	2	0.51	2	0.39	55	4.05	16	1.43	14	1.63	0	0	34	2.92	23	1.77	0	0	2	0.18	49	4.29	32	2.78	1	0.13	0	0	3	0.27	23	2.38	0	0	0	0	0	0	12	1.18	0	0	14	1.14	0	0
ALUE_0000025201	360	2	1.06	0	0	17	7.23	143	23.06	48	9.38	68	17.37	0	0	122	22.93	46	7.75	1	0.32	4	0.8	177	33.98	61	11.62	1	0.27	0	0	5	1	26	5.89	0	0	0	0	2	0.43	33	7.12	1	0.24	63	11.26	0	0
ALUE_0000026201	624	92	28.01	60	19.2	0	0	0	0	0	0	0	0	0	0	0	0	0	0	0	0	0	0	0	0	0	0	0	0	0	0	0	0	374	48.85	342	48.35	0	0	0	0	141	17.54	132	18.11	1	0.1	0	0
ALUE_0000027701	636	8	2.39	2	0.63	224	53.96	148	13.51	230	25.45	181	26.17	106	11.98	100	10.64	159	15.16	39	6.99	65	7.38	9	0.98	18	1.94	59	9.15	34	3.93	77	8.73	8	1.03	3	0.42	21	2.09	3	0.37	29	3.54	6	0.81	504	50.99	80	9.71
ALUE_0000027801	663	17	4.87	0	0	14	3.23	33	2.89	22	2.33	29	4.02	0	0	13	1.33	15	1.37	5	0.86	2	0.22	16	1.67	15	1.55	0	0	3	0.33	1	0.11	9	1.11	1	0.13	0	0	0	0	41	4.8	2	0.26	16	1.55	6	0.7
ALUE_0000027901	750	3	0.76	0	0	0	0	4	0.31	2	0.19	2	0.25	1	0.1	29	2.62	44	3.56	3	0.46	2	0.19	21	1.93	28	2.56	1	0.13	1	0.1	1	0.1	11	1.2	0	0	2	0.17	0	0	20	2.07	1	0.11	10	0.86	0	0
ALUE_0000029101	361	1	0.53	0	0	0	0	3	0.48	3	0.58	2	0.51	13	2.59	0	0	2	0.34	0	0	0	0	1	0.19	2	0.38	0	0	15	3.05	8	1.6	0	0	0	0	1	0.18	10	2.15	0	0	0	0	3	0.53	2	0.43
ALUE_0000030301	1986	36	3.44	2	0.2	24	1.85	41	1.2	14	0.5	27	1.25	9	0.33	28	0.95	18	0.55	4	0.23	8	0.29	103	3.58	87	3	52	2.58	16	0.59	15	0.54	111	4.56	3	0.13	12	0.38	8	0.31	113	4.42	5	0.22	27	0.87	6	0.23
ALUE_0000031301	368	0	0	0	0	0	0	4	0.63	7	1.34	13	3.25	0	0	0	0	12	1.98	2	0.62	12	2.35	0	0	3	0.56	1	0.27	6	1.2	11	2.16	0	0	0	0	0	0	2	0.42	0	0	0	0	2	0.35	5	1.05
ALUE_0000032901	420	1	0.45	0	0	5	1.82	6	0.83	16	2.68	20	4.38	0	0	10	1.61	18	2.6	1	0.27	5	0.86	13	2.14	6	0.98	0	0	0	0	14	2.4	1	0.19	0	0	0	0	1	0.19	1	0.18	0	0	0	0	6	1.1
ALUE_0000033701	456	73	30.41	186	81.47	1	0.34	0	0	0	0	2	0.4	3	0.47	0	0	1	0.13	0	0	2	0.32	0	0	0	0	0	0	0	0	2	0.32	543	97.06	849	164.25	4	0.56	3	0.51	142	24.18	369	69.27	5	0.71	0	0
ALUE_0000036801	585	3	0.97	0	0	11	2.88	17	1.69	9	1.08	12	1.89	0	0	12	1.39	17	1.76	2	0.39	0	0	31	3.66	30	3.52	6	1.01	9	1.13	2	0.25	7	0.98	0	0	3	0.33	0	0	30	3.98	0	0	16	1.76	1	0.13
ALUE_0000038201	411	0	0	0	0	3	1.12	0	0	0	0	0	0	30	5.25	0	0	0	0	0	0	7	1.23	0	0	0	0	0	0	1	0.18	8	1.4	0	0	0	0	36	5.55	0	0	0	0	0	0	2	0.31	4	0.75
ALUE_0000039201	351	1	0.54	0	0	0	0	34	5.62	97	19.45	87	22.79	0	0	157	30.27	358	61.86	32	10.39	46	9.46	62	12.21	219	42.79	11	3.09	4	0.84	21	4.32	0	0	2	0.5	3	0.54	17	3.76	0	0	0	0	1	0.18	0	0
ALUE_0000039401	483	81	31.86	91	37.63	0	0	0	0	1	0.15	0	0	0	0	1	0.14	0	0	0	0	0	0	0	0	0	0	2	0.41	1	0.15	0	0	275	46.41	602	109.96	5	0.66	2	0.32	170	27.33	190	33.67	0	0	7	1.12
ALUE_0000040001	610	0	0	2	0.65	21	5.27	15	1.43	15	1.73	5	0.75	17	2	9	1	21	2.09	2	0.37	8	0.95	8	0.91	8	0.9	6	0.97	21	2.53	16	1.89	0	0	0	0	6	0.62	12	1.53	0	0	0	0	19	2	11	1.39
ALUE_0000041601	267	8	5.69	1	0.75	17	9.75	7	1.52	1	0.26	4	1.38	3	0.81	23	5.83	38	8.63	15	6.41	16	4.33	11	2.85	11	2.83	10	3.7	10	2.75	4	1.08	30	9.16	1	0.33	0	0	0	0	30	8.72	1	0.32	21	5.06	5	1.45
ALUE_0000044601	573	0	0	0	0	0	0	3	0.3	5	0.61	24	3.85	2952	370.26	2	0.24	3	0.32	117	23.28	1981	249.66	3	0.36	1	0.12	127	21.87	4007	514	2671	336.31	4	0.57	2	0.31	22	2.43	2493	338.21	1	0.14	0	0	4	0.45	1440	193.92
ALUE_0000045201	396	25	11.99	13	6.56	82	31.72	80	11.73	67	11.91	83	19.27	63	11.43	61	10.42	102	15.62	206	59.31	117	21.34	99	17.28	101	17.49	229	57.06	125	23.2	99	18.04	38	7.82	9	2.01	272	43.55	85	16.69	112	21.96	20	4.32	271	44.04	64	12.47
ALUE_0000047101	666	23	6.56	0	0	13	2.99	52	4.53	39	4.12	63	8.7	5	0.54	24	2.44	53	4.83	6	1.03	9	0.98	31	3.22	46	4.74	11	1.63	3	0.33	6	0.65	19	2.33	0	0	8	0.76	9	1.05	27	3.15	0	0	21	2.03	5	0.58
ALUE_0000048801	714	9	2.39	9	2.52	2	0.43	541	43.99	794	78.25	845	108.81	37	3.72	530	50.23	1122	95.3	113	18.04	123	12.44	304	29.42	591	56.77	115	15.89	71	7.31	162	16.37	29	3.31	33	4.08	127	11.28	16	1.74	29	3.15	17	2.04	10	0.9	36	3.89
ALUE_0000049101	663	93	26.65	12	3.61	20	4.62	541	47.37	322	34.17	181	25.1	82	8.89	292	29.8	315	28.81	29	4.99	82	8.93	296	30.85	322	33.31	46	6.85	186	20.62	75	8.16	123	15.12	12	1.6	7	0.67	30	3.52	424	49.65	42	5.42	92	8.93	54	6.28
ALUE_0000053401	402	0	0	0	0	0	0	8	1.16	3	0.53	1	0.23	0	0	20	3.37	11	1.66	6	1.7	10	1.8	14	2.41	30	5.12	2	0.49	3	0.55	7	1.26	0	0	0	0	1	0.16	6	1.16	0	0	0	0	0	0	0	0
ALUE_0000056001	385	14	6.91	0	0	0	0	17	2.56	23	4.2	15	3.58	5	0.93	4	0.7	2	0.32	0	0	0	0	12	2.15	18	3.21	1	0.26	1	0.19	0	0	14	2.96	0	0	0	0	0	0	9	1.82	0	0	4	0.67	0	0
ALUE_0000056801	690	1	0.28	0	0	2	0.44	17	1.43	19	1.94	15	2	1	0.1	102	10	196	17.23	24	3.97	48	5.02	73	7.31	80	7.95	15	2.15	14	1.49	1	0.1	1	0.12	0	0	26	2.39	36	4.06	1	0.11	0	0	0	0	1	0.11
ALUE_0000058001	489	11	4.27	1	0.41	13	4.07	408	48.44	158	22.74	30	5.64	1	0.15	317	43.87	174	21.58	11	2.56	2	0.3	360	50.87	181	25.39	9	1.82	2	0.3	12	1.77	34	5.67	4	0.72	1	0.13	1	0.16	54	8.57	3	0.53	23	3.03	0	0
ALUE_0000059701	342	19	10.55	23	13.43	149	66.74	189	32.08	267	54.93	330	88.72	573	120.41	202	39.97	282	50.01	395	131.69	356	75.17	111	22.43	163	32.69	175	50.49	46	9.89	494	104.21	112	26.69	38	9.8	406	75.26	196	44.55	28	6.36	10	2.5	224	42.15	236	53.25
ALUE_0000062301	342	1	0.56	0	0	2	0.9	1	0.17	0	0	1	0.27	0	0	0	0	1	0.18	0	0	0	0	3	0.61	0	0	0	0	2	0.43	0	0	2	0.48	0	0	0	0	0	0	17	3.86	0	0	2	0.38	0	0
ALUE_0000064201	348	0	0	0	0	2	0.88	0	0	0	0	0	0	0	0	0	0	0	0	4	1.31	3	0.62	2	0.4	3	0.59	0	0	16	3.38	0	0	0	0	0	0	6	1.09	0	0	0	0	0	0	3	0.55	21	4.66
ALUE_0000064401	324	38	22.28	8	4.93	32	15.13	165	29.57	57	12.38	24	6.81	10	2.22	78	16.29	96	17.97	22	7.74	36	8.02	74	15.78	54	11.43	52	15.84	49	11.12	30	6.68	68	17.11	2	0.54	37	7.24	15	3.6	87	20.85	8	2.11	64	12.71	7	1.67
ALUE_0000065001	561	4	1.35	0	0	0	0	2	0.21	0	0	1	0.16	0	0	3	0.36	15	1.62	1	0.2	2	0.26	23	2.83	54	6.6	4	0.7	0	0	0	0	59	8.57	38	5.98	0	0	1	0.14	1	0.14	0	0	1	0.11	0	0
ALUE_0000065201	522	3	1.09	0	0	0	0	1	0.11	1	0.13	0	0	0	0	6	0.78	1	0.12	0	0	0	0	12	1.59	0	0	0	0	0	0	0	0	7	1.09	0	0	0	0	1	0.15	14	2.08	1	0.16	15	1.85	0	0
ALUE_0000068501	535	9	3.2	1	0.37	0	0	20	2.17	17	2.24	6	1.03	1	0.13	8	1.01	19	2.15	0	0	2	0.27	25	3.23	17	2.18	2	0.37	3	0.41	0	0	2	0.3	0	0	1	0.12	3	0.44	42	6.1	8	1.28	4	0.48	0	0
ALUE_0000070601	438	13	5.64	0	0	4	1.4	18	2.39	17	2.73	21	4.41	0	0	26	4.02	32	4.43	0	0	5	0.82	70	11.04	22	3.45	8	1.8	0	0	1	0.16	0	0	0	0	0	0	0	0	45	7.98	0	0	27	3.97	0	0
ALUE_0000072401	358	3	1.59	0	0	4	1.71	4	0.65	0	0	5	1.28	0	0	6	1.13	9	1.52	0	0	2	0.4	5	0.97	0	0	0	0	0	0	0	0	11	2.5	0	0	0	0	0	0	6	1.3	0	0	2	0.36	0	0
ALUE_0000073001	249	187	142.68	6	4.81	99	60.91	23	5.36	1	0.28	3	1.11	1	0.29	0	0	2	0.49	1	0.46	2	0.58	14	3.89	7	1.93	8	3.17	2	0.59	3	0.87	54	17.68	0	0	0	0	0	0	49	15.28	1	0.34	19	4.91	0	0
ALUE_0000074101	159	0	0	0	0	1	0.96	18	6.57	38	16.82	23	13.3	0	0	30	12.77	59	22.5	6	4.3	1	0.45	25	10.87	48	20.71	4	2.48	2	0.92	15	6.81	0	0	0	0	4	1.59	0	0	0	0	0	0	1	0.4	3	1.46
ALUE_0000075801	135	49	68.96	5	7.4	19	21.56	107	46.02	123	64.11	69	46.99	12	6.39	94	47.12	121	54.36	18	15.2	22	11.77	67	34.3	59	29.98	19	13.89	15	8.17	18	9.62	30	18.11	3	1.96	8	3.76	29	16.7	96	55.21	9	5.71	41	19.54	10	5.72
ALUE_0000078601	447	56	23.8	7	3.13	42	14.39	115	14.94	118	18.57	118	24.27	45	7.24	89	13.47	109	14.79	72	18.37	50	8.08	135	20.87	97	14.88	66	14.57	32	5.26	7	1.13	55	10.03	13	2.57	90	12.77	39	6.78	224	38.91	15	2.87	73	10.51	25	4.32
ALUE_0000078701	207	13	11.93	1	0.96	8	5.92	29	8.13	21	7.14	10	4.44	3	1.04	15	4.9	10	2.93	0	0	0	0	15	5.01	12	3.98	5	2.38	1	0.36	4	1.39	4	1.58	0	0	1	0.31	0	0	32	12	3	1.24	21	6.53	2	0.75
ALUE_0000083101	222	0	0	3	2.7	1	0.69	30	7.85	68	21.55	33	13.67	22	7.12	6	1.83	9	2.46	1	0.51	4	1.3	1	0.31	2	0.62	1	0.44	1	0.33	21	6.82	2	0.73	0	0	44	12.57	30	10.5	14	4.9	3	1.16	14	4.06	4	1.39
ALUE_0000087001	459	0	0	0	0	0	0	7	0.89	12	1.84	14	2.8	1	0.16	0	0	15	1.98	3	0.75	6	0.94	24	3.61	44	6.57	7	1.5	1	0.16	8	1.26	0	0	0	0	14	1.93	3	0.51	0	0	0	0	8	1.12	0	0
ALUE_0000088801	252	0	0	0	0	4	2.43	114	26.26	102	28.48	102	37.21	0	0	131	35.18	219	52.71	25	11.31	10	2.87	49	13.44	106	28.85	7	2.74	0	0	0	0	18	5.82	15	5.25	3	0.75	0	0	1	0.31	0	0	4	1.02	0	0
ALUE_0000094001	228	10	8.33	2	1.75	4	2.69	32	8.15	44	13.58	101	40.73	8	2.52	23	6.83	45	11.97	10	5	12	3.8	32	9.7	21	6.32	18	7.79	10	3.22	3	0.95	30	10.72	6	2.32	5	1.39	9	3.07	27	9.19	1	0.38	19	5.36	0	0
ALUE_0000094101	516	0	0	0	0	0	0	0	0	0	0	0	0	0	0	0	0	0	0	0	0	0	0	0	0	0	0	0	0	0	0	10	1.4	0	0	0	0	46	5.65	19	2.86	0	0	0	0	0	0	0	0
ALUE_0000094301	280	16	10.86	1	0.71	2	1.09	31	6.43	47	11.81	64	21.02	0	0	76	18.37	74	16.03	17	6.92	6	1.55	55	13.57	62	15.19	18	6.34	2	0.53	0	0	26	7.57	0	0	7	1.59	0	0	45	12.48	0	0	12	2.76	1	0.28
ALUE_0000096901	240	9	7.12	1	0.83	0	0	9	2.18	2	0.59	0	0	0	0	11	3.1	3	0.76	0	0	0	0	10	2.88	3	0.86	0	0	0	0	0	0	4	1.36	0	0	0	0	0	0	15	4.85	0	0	0	0	0	0
ALUE_0000099601	759	3	0.75	0	0	0	0	56	4.28	22	2.04	26	3.15	0	0	38	3.39	55	4.39	4	0.6	4	0.38	10	0.91	19	1.72	5	0.65	0	0	0	0	15	1.61	0	0	0	0	0	0	2	0.2	0	0	0	0	0	0
ALUE_0000102601	204	5	4.66	1	0.98	7	5.26	28	7.97	9	3.1	13	5.86	2	0.7	25	8.29	26	7.73	4	2.24	4	1.42	26	8.81	18	6.05	11	5.32	10	3.6	3	1.06	20	7.99	2	0.86	0	0	1	0.38	10	3.81	0	0	3	0.95	0	0
ALUE_0000105101	213	1	0.89	0	0	3	2.16	2	0.55	1	0.33	3	1.29	8	2.7	2	0.64	1	0.28	1	0.54	4	1.36	1	0.32	0	0	7	3.24	5	1.73	6	2.03	0	0	7	2.9	3	0.89	12	4.38	7	2.55	3	1.21	2	0.6	10	3.62
ALUE_0000105301	390	0	0	0	0	0	0	4	0.6	1	0.18	0	0	4	0.74	2	0.35	1	0.16	7	2.05	0	0	1	0.18	3	0.53	17	4.3	10	1.88	8	1.48	0	0	0	0	13	2.11	4	0.8	0	0	0	0	6	0.99	0	0
ALUE_0000111701	498	6	2.29	8	3.21	53	16.3	24	2.8	23	3.25	10	1.85	63	9.09	3	0.41	6	0.73	9	2.06	10	1.45	18	2.5	13	1.79	28	5.55	66	9.74	34	4.93	12	1.96	2	0.35	47	5.98	29	4.53	26	4.05	23	3.95	69	8.92	75	11.62
ALUE_0000114701	393	0	0	0	0	2	0.78	10	1.48	15	2.69	23	5.38	1	0.18	15	2.58	25	3.86	2	0.58	16	2.94	6	1.06	28	4.89	3	0.75	1	0.19	5	0.92	0	0	0	0	16	2.58	6	1.19	0	0	0	0	16	2.62	2	0.39
ALUE_0000116401	357	11	5.85	1	0.56	2	0.86	8	1.3	7	1.38	2	0.52	0	0	12	2.27	5	0.85	4	1.28	1	0.2	9	1.74	3	0.58	7	1.93	0	0	0	0	3	0.68	1	0.25	0	0	3	0.65	19	4.13	2	0.48	7	1.26	0	0
ALUE_0000117201	297	0	0	0	0	0	0	23	4.5	28	6.63	43	13.31	5	1.21	17	3.87	29	5.92	6	2.3	4	0.97	13	3.02	6	1.39	14	4.65	9	2.23	12	2.92	0	0	0	0	7	1.49	11	2.88	0	0	0	0	0	0	0	0
ALUE_0000120101	213	4	3.57	1	0.94	0	0	7	1.91	1	0.33	3	1.29	0	0	9	2.86	1	0.28	0	0	0	0	14	4.54	18	5.8	0	0	0	0	0	0	3	1.15	0	0	0	0	0	0	8	2.92	1	0.4	0	0	0	0
ALUE_0000121101	192	0	0	0	0	0	0	0	0	1678	614.96	570	272.95	0	0	0	0	1098	346.83	2797	1660.96	3	1.13	199	71.62	138	49.3	1764	906.6	5	1.91	4	1.5	0	0	3	1.38	54	17.83	2	0.81	0	0	1	0.45	0	0	2	0.8
ALUE_0000121201	129	0	0	0	0	2	2.38	3	1.35	0	0	0	0	4	2.23	0	0	0	0	0	0	6	3.36	0	0	0	0	0	0	3	1.71	2	1.12	0	0	0	0	0	0	13	7.83	0	0	0	0	0	0	0	0
ALUE_0000121801	508	9	3.37	1	0.39	10	3.02	8	0.91	5	0.69	5	0.9	0	0	3	0.4	4	0.48	1	0.22	0	0	3	0.41	1	0.14	1	0.19	0	0	1	0.14	5	0.8	0	0	0	0	1	0.15	15	2.29	0	0	21	2.66	0	0
ALUE_0000128101	207	4	3.67	0	0	2	1.48	2	0.56	0	0	0	0	1	0.35	3	0.98	3	0.88	2	1.1	1	0.35	4	1.34	1	0.33	0	0	0	0	2	0.7	62	24.41	0	0	0	0	0	0	5	1.88	1	0.41	3	0.93	2	0.75
ALUE_0000128901	852	36	8.03	8	1.88	52	9.35	175	11.92	551	45.51	680	73.38	253	21.34	178	14.14	379	26.98	92	12.31	313	26.53	157	12.73	314	25.28	159	18.42	108	9.32	125	10.58	75	7.17	19	1.97	42	3.13	53	4.84	57	5.19	16	1.61	107	8.08	168	15.22
ALUE_0000133501	246	8	6.18	0	0	0	0	4	0.94	3	0.86	2	0.75	0	0	1	0.28	1	0.25	3	1.39	0	0	4	1.12	2	0.56	0	0	0	0	1	0.29	33	10.93	0	0	0	0	1	0.32	15	4.73	0	0	9	2.35	0	0
ALUE_0000133601	267	0	0	0	0	0	0	0	0	2	0.53	0	0	1	0.27	1	0.25	0	0	4	1.71	3	0.81	1	0.26	0	0	7	2.59	6	1.65	7	1.89	1	0.31	0	0	4	0.95	3	0.87	0	0	1	0.32	4	0.96	6	1.73
ALUE_0000136701	423	17	7.64	0	0	9	3.26	188	25.8	330	54.89	305	66.29	18	3.06	182	29.11	294	42.15	44	11.86	34	5.8	150	24.5	312	50.59	42	9.8	23	4	16	2.73	23	4.43	1	0.21	5	0.75	4	0.74	99	18.17	0	0	39	5.93	4	0.73
ALUE_0000137901	501	78	29.58	2	0.8	26	7.95	221	25.61	80	11.24	17	3.12	28	4.02	176	23.77	130	15.74	60	13.65	37	5.33	289	39.86	162	22.18	122	24.03	61	8.95	56	8.06	145	23.59	1	0.18	47	5.95	38	5.9	104	16.12	7	1.2	53	6.81	31	4.77
ALUE_0000141201	499	0	0	0	0	17	5.22	7	0.81	7	0.99	6	1.11	165	23.76	1	0.14	7	0.85	38	8.68	143	20.69	9	1.25	19	2.61	26	5.14	122	17.97	162	23.42	2	0.33	0	0	0	0	0	0	3	0.47	1	0.17	57	7.35	56	8.66
ALUE_0000143001	318	236	140.99	86	54.01	0	0	0	0	1	0.22	2	0.58	0	0	0	0	0	0	32	11.47	2	0.45	0	0	1	0.22	2	0.62	0	0	0	0	562	144.05	295	81.84	15	2.99	1	0.24	291	71.05	177	47.65	7	1.42	0	0
ALUE_0000143101	279	3	2.04	0	0	3	1.65	35	7.28	57	14.38	68	22.41	0	0	20	4.85	58	12.61	6	2.45	2	0.52	18	4.46	43	10.57	8	2.83	0	0	0	0	3	0.88	2	0.63	0	0	0	0	16	4.45	0	0	1	0.23	0	0
ALUE_0000143301	279	14	9.53	3	2.15	10	5.49	53	11.03	38	9.58	36	11.86	59	15.2	34	8.25	69	15	12	4.9	60	15.53	37	9.16	49	12.05	37	13.09	161	42.42	75	19.39	6	1.75	11	3.48	69	15.68	64	17.83	74	20.59	11	3.37	44	10.15	48	13.28
ALUE_0000145201	369	0	0	0	0	0	0	15	2.36	8	1.53	9	2.24	4	0.78	12	2.2	8	1.31	0	0	1	0.2	10	1.87	11	2.04	3	0.8	3	0.6	4	0.78	0	0	0	0	14	2.41	7	1.47	0	0	0	0	1	0.17	0	0
ALUE_0000145501	246	3	2.32	0	0	0	0	0	0	0	0	0	0	0	0	0	0	0	0	0	0	0	0	0	0	0	0	0	0	0	0	0	0	2	0.66	1	0.36	0	0	0	0	9	2.84	0	0	0	0	0	0
ALUE_0000161501	189	1	1.01	0	0	1	0.81	14	4.3	5	1.86	7	3.41	7	2.66	17	6.09	18	5.78	3	1.81	4	1.53	19	6.95	14	5.08	3	1.57	18	7	4	1.53	2	0.86	2	0.93	11	3.69	15	6.17	6	2.46	2	0.91	9	3.06	11	4.49
ALUE_0000162101	468	1	0.41	0	0	3	0.98	160	19.85	134	20.15	99	19.45	25	3.84	108	15.62	150	19.44	330	80.4	60	9.26	70	10.34	94	13.78	141	29.73	272	42.72	8	1.23	2	0.35	1	0.19	4	0.54	13	2.16	1	0.17	0	0	10	1.37	26	4.29
ALUE_0000166501	225	0	0	0	0	0	0	12	3.1	1	0.31	6	2.45	4	1.28	1	0.3	3	0.81	0	0	3	0.96	2	0.61	10	3.05	6	2.63	46	15.03	6	1.92	0	0	3	1.18	5	1.41	10	3.45	0	0	0	0	0	0	0	0
ALUE_0000167301	288	0	0	0	0	0	0	5	1.01	11	2.69	0	0	22	5.49	0	0	0	0	1	0.4	0	0	6	1.44	14	3.33	1	0.34	6	1.53	7	1.75	0	0	0	0	10	2.2	3	0.81	0	0	0	0	0	0	0	0
ALUE_0000169101	459	0	0	0	0	5	1.67	4	0.51	0	0	1	0.2	1	0.16	2	0.29	3	0.4	0	0	5	0.79	0	0	0	0	0	0	3	0.48	1	0.16	0	0	0	0	1	0.14	0	0	0	0	0	0	17	2.38	11	1.85
ALUE_0000171801	315	0	0	0	0	0	0	0	0	0	0	0	0	22	5.02	0	0	0	0	0	0	1	0.23	0	0	0	0	0	0	2	0.47	4	0.92	0	0	0	0	1	0.2	6	1.48	0	0	2	0.54	0	0	3	0.73
ALUE_0000172901	238	15	11.97	0	0	10	6.44	0	0	0	0	0	0	0	0	0	0	0	0	0	0	0	0	0	0	0	0	0	0	0	0	0	0	0	0	0	0	0	0	0	0	0	0	0	0	0	0	0	0
ALUE_0000173601	381	0	0	0	0	0	0	5	0.76	0	0	0	0	2	0.38	3	0.53	0	0	0	0	6	1.14	2	0.36	3	0.54	1	0.26	7	1.35	2	0.38	0	0	0	0	0	0	5	1.02	0	0	0	0	0	0	2	0.41
ALUE_0000176601	264	0	0	0	0	0	0	0	0	2	0.53	1	0.35	2	0.54	0	0	0	0	0	0	0	0	1	0.26	1	0.26	0	0	2	0.56	3	0.82	0	0	0	0	0	0	1	0.29	0	0	0	0	2	0.49	6	1.75
ALUE_0000186601	410	0	0	0	0	16	5.98	3	0.42	5	0.86	56	12.56	6	1.05	3	0.5	7	1.04	21	5.84	7	1.23	4	0.67	2	0.33	51	12.27	1	0.18	5	0.88	2	0.4	0	0	16	2.47	10	1.9	1	0.19	0	0	12	1.88	7	1.32
ALUE_0000189401	360	0	0	0	0	0	0	0	0	0	0	0	0	1	0.2	12	2.26	37	6.23	167	52.89	309	61.98	1	0.19	3	0.57	2	0.55	6	1.23	7	1.4	0	0	0	0	4	0.7	5	1.08	0	0	0	0	1	0.18	6	1.29
ALUE_0000191701	345	13	7.16	0	0	20	8.88	66	11.11	77	15.7	68	18.12	0	0	4	0.78	12	2.11	3	0.99	0	0	104	20.83	103	20.48	9	2.57	0	0	2	0.42	29	6.85	1	0.26	0	0	0	0	45	10.13	1	0.25	50	9.33	4	0.89
ALUE_0000191801	144	0	0	0	0	4	4.26	2	0.81	7	3.42	134	85.56	14	6.99	0	0	3	1.26	133	105.31	15	7.52	2	0.96	3	1.43	220	150.76	3123	1594.08	3	1.5	0	0	0	0	173	76.17	7	3.78	0	0	0	0	18	8.04	4	2.14
ALUE_0000192501	441	28	12.06	5	2.26	21	7.29	126	16.59	25	3.99	8	1.67	4	0.65	98	15.04	68	9.35	39	10.08	18	2.95	17	2.66	9	1.4	14	3.13	10	1.67	13	2.13	65	12.01	0	0	39	5.61	15	2.64	99	17.43	3	0.58	40	5.84	7	1.22
ALUE_0000194901	348	11	6.01	16	9.18	32	14.09	11	1.84	3	0.61	5	1.32	48	9.91	4	0.78	3	0.52	6	1.97	59	12.24	9	1.79	5	0.99	14	3.97	37	7.81	52	10.78	42	9.84	12	3.04	68	12.39	207	46.24	13	2.9	7	1.72	6	1.11	24	5.32
ALUE_0000196301	357	129	68.65	12	6.71	243	104.28	6	0.98	3	0.59	1	0.26	1	0.2	2	0.38	4	0.68	5	1.6	0	0	5	0.97	5	0.96	7	1.93	3	0.62	3	0.61	12	2.74	0	0	0	0	3	0.65	6	1.3	0	0	6	1.08	2	0.43
ALUE_0000205301	330	15	8.64	2	1.21	9	4.18	127	22.34	72	15.35	49	13.65	3	0.65	190	38.96	118	21.69	13	4.49	6	1.31	122	25.55	75	15.59	20	5.98	8	1.78	14	3.06	53	13.09	5	1.34	5	0.96	2	0.47	77	18.12	3	0.78	63	12.28	9	2.1
ALUE_0000211801	252	0	0	0	0	0	0	0	0	0	0	0	0	0	0	0	0	0	0	0	0	2	0.57	0	0	0	0	0	0	3	0.88	2	0.57	0	0	0	0	0	0	2	0.62	0	0	0	0	0	0	5	1.53
ALUE_0000219001	213	0	0	0	0	10	7.19	7	1.91	1	0.33	2	0.86	22	7.42	0	0	0	0	4	2.14	29	9.83	0	0	2	0.64	2	0.93	16	5.52	32	10.84	0	0	0	0	8	2.38	22	8.03	1	0.36	2	0.8	1	0.3	3	1.09
ALUE_0000219801	345	0	0	2	1.16	0	0	0	0	0	0	0	0	0	0	0	0	0	0	0	0	0	0	0	0	0	0	0	0	0	0	0	0	49	11.58	61	15.6	0	0	1	0.23	8	1.8	5	1.24	0	0	0	0
ALUE_0000226301	117	2	3.25	0	0	1	1.31	4	1.98	0	0	2	1.57	0	0	6	3.47	1	0.52	0	0	0	0	3	1.77	1	0.59	1	0.84	0	0	0	0	6	4.18	0	0	0	0	0	0	5	3.32	0	0	0	0	0	0
ALUE_0000227401	414	10	4.59	5	2.41	20	7.4	97	13.6	49	8.33	55	12.21	100	17.36	60	9.81	78	11.43	31	8.54	89	15.52	73	12.18	89	14.74	51	12.16	193	34.27	100	17.43	10	1.97	19	4.05	117	17.92	122	22.91	105	19.69	25	5.17	80	12.43	37	6.9
ALUE_0000242301	291	9	5.88	0	0	10	5.26	24	4.79	13	3.14	25	7.9	3	0.74	5	1.16	10	2.08	0	0	3	0.74	21	4.99	10	2.36	4	1.36	7	1.77	0	0	33	9.24	1	0.3	0	0	4	1.07	18	4.8	1	0.29	3	0.66	0	0
ALUE_0000247701	351	17	9.2	0	0	24	10.47	134	22.16	101	20.25	90	23.57	15	3.07	94	18.12	119	20.56	38	12.34	17	3.5	116	22.84	61	11.92	17	4.78	50	10.47	13	2.67	67	15.56	2	0.5	8	1.45	11	2.44	134	29.64	5	1.22	94	17.23	21	4.62
ALUE_0000252101	297	0	0	0	0	0	0	0	0	0	0	0	0	0	0	18	4.1	12	2.45	1	0.38	5	1.22	0	0	0	0	0	0	0	0	3	0.73	0	0	0	0	2	0.43	11	2.88	0	0	0	0	0	0	4	1.04
ALUE_0000253001	405	18	8.44	12	5.92	30	11.35	67	9.6	70	12.16	51	11.58	72	12.78	51	8.52	78	11.68	17	4.79	108	19.26	52	8.87	53	8.98	39	9.5	136	24.68	133	23.69	14	2.82	17	3.7	108	16.91	125	23.99	146	27.99	36	7.61	124	19.7	87	16.58
ALUE_0000253901	258	1	0.74	0	0	3	1.78	8	1.8	5	1.36	11	3.92	19	5.29	13	3.41	12	2.82	7	3.09	12	3.36	9	2.41	20	5.32	4	1.53	26	7.41	11	3.08	0	0	0	0	33	8.11	14	4.22	4	1.2	1	0.33	20	4.99	7	2.09
ALUE_0000254701	345	6	3.3	0	0	1	0.44	24	4.04	9	1.84	5	1.33	4	0.83	19	3.73	17	2.99	7	2.31	1	0.21	37	7.41	19	3.78	2	0.57	4	0.85	1	0.21	4	0.95	1	0.26	2	0.37	0	0	20	4.5	1	0.25	6	1.12	0	0
ALUE_0000256901	228	67	55.83	2	1.75	23	15.45	47	11.97	35	10.8	15	6.05	18	5.67	45	13.36	43	11.44	15	7.5	7	2.22	50	15.15	43	12.94	30	12.98	16	5.16	16	5.06	19	6.79	2	0.77	20	5.56	16	5.46	64	21.79	18	6.76	38	10.72	10	3.38
ALUE_0000259201	267	3	2.13	0	0	0	0	14	3.04	6	1.58	15	5.17	1	0.27	24	6.08	34	7.72	2	0.85	1	0.27	34	8.8	15	3.85	2	0.74	0	0	2	0.54	12	3.66	0	0	2	0.47	0	0	13	3.78	0	0	6	1.45	0	0
ALUE_0000260401	255	0	0	0	0	0	0	1	0.23	1	0.28	2	0.72	1	0.28	1	0.27	4	0.95	1	0.45	0	0	0	0	0	0	1	0.39	3	0.86	2	0.57	0	0	0	0	1	0.25	4	1.22	0	0	0	0	0	0	2	0.61
ALUE_0000267401	138	25	34.42	0	0	15	16.65	17	7.15	11	5.61	5	3.33	0	0	24	11.77	15	6.59	0	0	2	1.05	18	9.01	8	3.98	0	0	1	0.53	6	3.14	14	8.27	2	1.28	0	0	0	0	13	7.31	2	1.24	12	5.6	1	0.56
ALUE_0000277201	1194	25	3.98	2	0.33	15	1.92	125	6.08	132	7.78	123	9.47	3	0.18	47	2.66	151	7.67	14	1.34	15	0.91	125	7.23	120	6.89	18	1.49	5	0.31	13	0.79	41	2.8	9	0.66	1	0.05	11	0.72	49	3.19	4	0.29	30	1.62	10	0.65
ALUE_0000277301	969	84	16.47	5	1.03	62	9.8	7035	421.5	5381	390.74	1861	176.58	5	0.37	6378	445.39	5425	339.54	321	37.77	115	8.57	7656	545.98	7868	556.91	416	42.36	17	1.29	48	3.57	140	11.78	21	1.91	7	0.46	7	0.56	186	14.9	7	0.62	121	8.04	11	0.88
ALUE_0000278301	405	79	37.06	17	8.38	2	0.76	0	0	0	0	0	0	0	0	0	0	0	0	0	0	3	0.53	0	0	0	0	0	0	0	0	0	0	169	34.01	127	27.66	2	0.31	0	0	302	57.9	32	6.76	0	0	0	0
ALUE_0000278801	984	5685	1097.6	710	144.11	1601	249.25	7995	471.71	5324	380.71	4181	390.66	3	0.22	4206	289.24	5893	363.21	335	38.82	126	9.25	4288	301.13	3176	221.38	317	31.79	9	0.67	397	29.11	9031	748.06	982	88.04	19	1.22	13	1.03	12794	1009.5	1362	118.49	3590	234.77	127	9.96
ALUE_0000280401	513	53	19.63	1	0.39	28	8.36	180	20.37	148	20.3	76	13.62	0	0	158	20.84	137	16.2	13	2.89	6	0.84	218	29.37	170	22.73	15	2.89	1	0.14	8	1.13	124	19.7	2	0.34	0	0	0	0	87	13.17	13	2.17	57	7.15	0	0
ALUE_0000281901	2502	15	1.14	0	0	1	0.06	19	0.44	2	0.06	2	0.07	2	0.06	1	0.03	1	0.02	0	0	11	0.32	30	0.83	2	0.05	0	0	0	0	12	0.35	37	1.21	7	0.25	0	0	0	0	50	1.55	4	0.14	14	0.36	0	0
ALUE_0000282501	270	506	356.04	61	45.12	345	195.75	1386	298.03	1288	335.66	1288	438.59	173	46.05	1198	300.24	1819	408.59	269	113.59	242	64.72	1421	363.69	1468	372.91	397	145.09	421	114.61	242	64.67	910	274.71	84	27.45	371	87.12	206	59.31	892	256.51	64	20.29	591	140.85	259	74.02
ALUE_0000283101	3900	667	32.49	58	2.97	456	17.91	2787	41.49	1609	29.03	959	22.61	452	8.33	2771	48.08	2462	38.29	1036	30.29	456	8.44	2687	47.61	2283	40.15	843	21.33	414	7.8	409	7.57	1669	34.88	141	3.19	697	11.33	271	5.4	2063	41.07	102	2.24	1111	18.33	237	4.69
ALUE_0000283401	2058	78	7.2	14	1.36	38	2.83	148	4.18	211	7.21	524	23.41	41	1.43	100	3.29	132	3.89	85	4.71	41	1.44	110	3.69	101	3.37	82	3.93	58	2.07	44	1.54	132	5.23	8	0.34	68	2.09	47	1.78	210	7.92	16	0.67	95	2.97	27	1.01
ALUE_0000284101	1551	17	2.08	19	2.45	0	0	45	1.68	37	1.68	40	2.37	0	0	0	0	0	0	0	0	0	0	1	0.04	4	0.18	0	0	0	0	0	0	123	6.46	233	13.25	1	0.04	1	0.05	25	1.25	46	2.54	1	0.04	0	0
ALUE_0000285001	867	123	26.95	4	0.92	38	6.71	351	23.5	283	22.97	577	61.19	69	5.72	328	25.6	327	22.87	84	11.05	106	8.83	343	27.34	282	22.31	174	19.8	54	4.58	53	4.41	131	12.32	9	0.92	63	4.61	37	3.32	475	42.54	23	2.27	162	12.02	28	2.49
ALUE_0000285701	741	0	0	0	0	4	0.83	0	0	0	0	0	0	5	0.48	0	0	0	0	1	0.15	1	0.1	0	0	0	0	0	0	0	0	0	0	0	0	0	0	0	0	48	5.04	0	0	0	0	9	0.78	5	0.52
ALUE_0000288901	1209	54	8.49	14	2.31	18	2.28	485	23.29	546	31.78	770	58.56	50	2.97	677	37.89	695	34.86	2100	198.04	76	4.54	543	31.04	612	34.72	2414	197.03	3156	191.87	45	2.69	125	8.43	20	1.46	13	0.68	39	2.51	154	9.89	18	1.27	39	2.08	41	2.62
ALUE_0000289001	1248	13	1.98	0	0	4	0.49	158	7.35	200	11.28	259	19.08	0	0	415	22.5	807	39.22	461	42.12	26	1.5	498	27.57	855	46.99	753	59.54	352	20.73	8	0.46	13	0.85	1	0.07	2	0.1	2	0.12	26	1.62	0	0	9	0.46	1	0.06
ALUE_0000290101	2367	168	13.48	8	0.68	165	10.68	1359	33.33	688	20.45	806	31.31	0	0	853	24.39	642	16.45	37	1.78	39	1.19	1198	34.98	665	19.27	53	2.21	2	0.06	41	1.25	221	7.61	12	0.45	0	0	2	0.07	746	24.47	19	0.69	479	13.02	5	0.16
ALUE_0000290201	615	71	21.93	1	0.32	52	12.95	574	54.19	255	29.18	48	7.18	0	0	581	63.93	325	32.05	17	3.15	7	0.82	275	30.9	162	18.07	5	0.8	0	0	5	0.59	89	11.8	5	0.72	0	0	0	0	259	32.7	8	1.11	106	11.09	7	0.88
ALUE_0000293901	375	0	0	0	0	2	0.82	2	0.31	4	0.75	11	2.7	5	0.96	0	0	3	0.49	9	2.74	4	0.77	0	0	1	0.18	8	2.11	12	2.35	6	1.15	3	0.65	3	0.71	22	3.72	7	1.45	1	0.21	0	0	11	1.89	7	1.44
ALUE_0000294001	3474	17	0.93	3	0.17	75	3.31	70	1.17	40	0.81	84	2.22	145	3	35	0.68	48	0.84	243	7.98	125	2.6	44	0.88	27	0.53	160	4.54	120	2.54	131	2.72	23	0.54	10	0.25	290	5.29	74	1.66	19	0.42	13	0.32	141	2.61	40	0.89
ALUE_0000294301	375	0	0	0	0	7	2.86	45	6.97	135	25.33	54	13.24	7	1.34	8	1.44	28	4.53	1	0.3	7	1.35	9	1.66	105	19.2	6	1.58	11	2.16	5	0.96	1	0.22	2	0.47	25	4.23	7	1.45	0	0	0	0	4	0.69	3	0.62
ALUE_0000294701	237	0	0	0	0	0	0	0	0	0	0	0	0	0	0	0	0	0	0	0	0	5	1.52	0	0	0	0	0	0	0	0	1	0.3	0	0	0	0	6	1.61	13	4.26	0	0	0	0	0	0	0	0
ALUE_0000295701	774	238	58.42	23	5.93	133	26.32	1205	90.39	1121	101.91	901	107.03	62	5.76	1053	92.06	1295	101.47	131	19.3	124	11.57	1026	91.6	1515	134.25	339	43.22	91	8.64	150	13.98	317	33.38	41	4.67	199	16.3	134	13.46	456	45.74	55	6.08	265	22.03	72	7.18
ALUE_0000295801	2232	115	9.79	10	0.89	162	11.12	873	22.71	936	29.51	1036	42.68	30	0.97	692	20.98	747	20.3	105	5.36	41	1.33	950	29.41	939	28.85	125	5.53	15	0.49	58	1.87	127	4.64	7	0.28	5	0.14	37	1.29	306	10.64	14	0.54	340	9.8	48	1.66
ALUE_0000295901	1266	53	7.95	3	0.47	87	10.53	259	11.88	161	8.95	153	11.11	2	0.11	157	8.39	127	6.08	11	0.99	4	0.23	167	9.12	105	5.69	13	1.01	0	0	21	1.2	202	13.01	1	0.07	0	0	5	0.31	88	5.4	5	0.34	129	6.56	1	0.06
ALUE_0000296001	686	73	20.22	16	4.66	189	42.21	1143	96.73	1055	108.21	868	116.33	383	40.13	1179	116.3	957	84.61	401	66.65	311	32.74	1261	127.03	1089	108.88	708	101.84	605	64.82	305	32.08	163	19.37	41	5.27	742	68.58	240	27.2	212	23.99	34	4.24	457	42.87	201	22.61
ALUE_0000298901	1311	64	9.27	5	0.76	41	4.79	194	8.59	193	10.36	301	21.11	93	5.1	113	5.83	166	7.68	44	3.83	42	2.31	227	11.97	210	10.99	51	3.84	131	7.34	63	3.47	72	4.48	11	0.74	8	0.39	19	1.13	245	14.51	19	1.24	95	4.66	23	1.35
ALUE_0000299901	2721	191	13.34	9	0.66	186	10.47	714	15.23	514	13.29	532	17.98	176	4.65	388	9.65	559	12.46	32	1.34	78	2.07	451	11.45	474	11.95	80	2.9	69	1.86	76	2.02	254	7.61	26	0.84	4	0.09	42	1.2	690	19.69	17	0.53	442	10.45	43	1.22
ALUE_0000301101	306	1	0.62	0	0	4	2	0	0	0	0	0	0	11	2.58	0	0	0	0	2	0.75	32	7.55	3	0.68	0	0	0	0	16	3.84	12	2.83	1	0.27	1	0.29	11	2.28	2	0.51	2	0.51	0	0	22	4.63	7	1.77
ALUE_0000302001	2490	694	52.95	644	51.66	219	13.47	1421	33.13	1305	36.88	1866	68.9	233	6.73	1245	33.83	1484	36.15	376	17.22	401	11.63	1094	30.36	1106	30.46	664	26.31	388	11.45	291	8.43	1400	45.83	1441	51.06	430	10.95	286	8.93	2234	69.66	1351	46.44	567	14.65	186	5.76
ALUE_0000303701	252	0	0	0	0	5	3.04	0	0	0	0	0	0	0	0	0	0	1	0.24	0	0	11	3.15	1	0.27	1	0.27	1	0.39	16	4.67	6	1.72	0	0	0	0	8	2.01	0	0	1	0.31	0	0	18	4.6	11	3.37
ALUE_0000304301	1629	759	88.52	1226	150.31	1	0.09	1	0.04	4	0.17	3	0.17	0	0	0	0	0	0	0	0	0	0	0	0	1	0.04	0	0	0	0	5	0.22	1979	99.02	2416	130.84	19	0.74	3	0.14	1770	84.36	2589	136.05	9	0.36	0	0
ALUE_0000306101	1206	111	17.49	20	3.31	110	13.97	1056	50.84	796	46.44	532	40.56	56	3.34	932	52.29	1132	56.93	106	10.02	102	6.11	677	38.79	1015	57.72	186	15.22	51	3.11	80	4.79	161	10.88	25	1.83	86	4.52	88	5.67	262	16.87	21	1.49	175	9.34	41	2.62
ALUE_0000315101	6570	148	4.28	8	0.24	158	3.68	2299	20.32	1100	11.78	303	4.24	190	2.08	1873	19.29	844	7.79	184	3.19	159	1.75	2063	21.7	1265	13.21	478	7.18	324	3.62	158	1.74	249	3.09	14	0.19	152	1.47	91	1.08	693	8.19	18	0.23	506	4.96	112	1.32
ALUE_0000316901	318	0	0	0	0	11	5.3	6	1.1	3	0.66	3	0.87	14	3.16	51	10.85	62	11.82	16	5.74	17	3.86	31	6.74	12	2.59	13	4.03	3	0.69	4	0.91	0	0	0	0	16	3.19	14	3.42	3	0.73	0	0	19	3.84	11	2.67
ALUE_0000317201	759	1067	267.07	215	56.57	1445	291.66	4271	326.69	2910	269.78	2898	351.05	3220	304.9	4582	408.5	4953	395.77	3225	484.46	4518	429.85	5726	521.33	3816	344.84	5222	678.91	8653	837.97	5247	498.75	2937	315.4	349	40.57	3832	320.09	3668	375.67	3025	309.44	453	51.09	3328	282.15	4104	417.24
ALUE_0000317801	1707	0	0	0	0	15	1.35	1	0.03	0	0	2	0.11	1	0.04	0	0	3	0.11	20	1.34	1	0.04	0	0	0	0	17	0.98	0	0	4	0.17	0	0	0	0	3	0.11	127	5.78	0	0	0	0	7	0.26	8	0.36
ALUE_0000320101	786	14	3.38	7	1.78	294	57.3	11	0.81	126	11.28	101	11.81	115	10.52	0	0	79	6.1	198	28.72	91	8.36	16	1.41	19	1.66	145	18.2	220	20.57	103	9.45	107	11.1	69	7.74	356	28.72	300	29.67	58	5.73	31	3.38	904	74.01	695	68.23
ALUE_0000320301	699	0	0	1	0.29	1	0.22	0	0	2	0.2	1	0.13	3	0.31	0	0	0	0	24	3.91	5	0.52	0	0	1	0.1	72	10.16	1	0.11	3	0.31	1	0.12	0	0	4	0.36	6	0.67	2	0.22	3	0.37	7	0.64	14	1.55
ALUE_0000320801	463	0	0	0	0	0	0	0	0	0	0	0	0	3	0.47	0	0	0	0	0	0	7	1.09	0	0	0	0	0	0	2	0.32	7	1.09	0	0	0	0	0	0	5	0.84	0	0	0	0	0	0	0	0
ALUE_0000320901	387	0	0	0	0	0	0	0	0	0	0	0	0	5	0.93	0	0	0	0	1	0.29	14	2.61	0	0	0	0	2	0.51	27	5.13	9	1.68	0	0	1	0.23	0	0	9	1.81	0	0	0	0	3	0.5	3	0.6
ALUE_0000321101	240	0	0	0	0	0	0	0	0	0	0	1	0.38	8	2.4	0	0	0	0	3	1.43	9	2.71	0	0	0	0	0	0	3	0.92	3	0.9	0	0	0	0	8	2.11	12	3.89	0	0	0	0	0	0	10	3.22
ALUE_0000323001	345	0	0	0	0	0	0	1	0.17	0	0	0	0	0	0	0	0	0	0	0	0	1	0.21	0	0	0	0	3	0.86	3	0.64	0	0	0	0	0	0	0	0	5	1.13	0	0	0	0	0	0	6	1.34
ALUE_0000323901	396	47	22.55	12	6.05	17	6.58	0	0	8	1.42	6	1.39	131	23.78	0	0	2	0.31	70	20.15	573	104.49	1	0.17	3	0.52	39	9.72	92	17.08	512	93.28	133	27.37	21	4.68	312	49.95	159	31.21	35	6.86	47	10.16	58	9.42	149	29.03
ALUE_0000324901	2082	257	23.45	82	7.87	115	8.46	499	13.91	1134	38.33	1632	72.07	341	11.77	396	12.87	1016	29.6	6428	352.02	1363	47.28	569	18.89	642	21.15	8398	398.03	1988	70.18	1066	36.94	405	15.86	63	2.67	846	25.76	1228	45.85	1120	41.77	214	8.8	552	17.06	338	12.53
ALUE_0000328901	1278	4	0.59	1	0.16	1	0.12	26	1.18	49	2.7	24	1.73	160	9	7	0.37	25	1.19	0	0	51	2.88	6	0.32	57	3.06	6	0.46	24	1.38	16	0.9	2	0.13	0	0	18	0.89	11	0.67	2	0.12	2	0.13	0	0	11	0.66
ALUE_0000330501	1416	438	58.76	48	6.77	254	27.48	1249	51.21	1335	66.34	1167	75.77	323	16.39	1080	51.61	1339	57.35	157	12.64	155	7.9	1210	59.05	1308	63.36	298	20.77	208	10.8	126	6.42	828	47.66	68	4.24	150	6.72	104	5.71	1299	71.23	81	4.9	520	23.63	242	13.19
ALUE_0000331401	1413	195	26.22	15	2.12	119	12.9	1183	48.61	1270	63.24	1409	91.68	84	4.27	1049	50.24	1541	66.14	243	19.61	138	7.05	938	45.87	1146	55.63	290	20.25	96	4.99	133	6.79	261	15.06	28	1.75	67	3.01	88	4.84	531	29.18	39	2.36	359	16.35	86	4.7
ALUE_0000331601	393	148	71.54	9	4.57	129	50.29	654	96.61	503	90.06	312	72.99	140	25.6	388	66.81	452	69.75	319	92.55	88	16.17	445	78.25	512	89.36	289	72.56	67	12.53	62	11.38	212	43.97	17	3.82	116	18.71	72	14.24	259	51.17	26	5.66	257	42.08	97	19.05
ALUE_0000331801	1287	1564	230.87	144	22.35	1022	121.65	6942	313.16	2103	114.98	791	56.51	671	37.47	6841	359.69	3357	158.19	626	55.46	807	45.28	6601	354.43	2963	157.91	1413	108.34	1522	86.92	806	45.18	2300	145.66	103	7.06	1446	71.23	1121	67.71	4079	246.08	324	21.55	2344	117.2	580	34.77
ALUE_0000335201	426	1522	678.75	474	222.23	4046	1454.99	8250	1124.34	5869	969.41	5557	1199.34	6246	1053.76	8019	1273.78	6322	900.04	7472	1999.84	5030	852.66	9564	1551.42	6185	995.81	10522	2437.3	9171	1582.37	4714	798.36	2635	504.16	571	118.25	9505	1414.6	5025	916.96	3924	715.18	936	188.08	9002	1359.78	5054	915.47
ALUE_0000335801	1533	104	12.89	2	0.26	76	7.59	463	17.53	536	24.6	810	48.58	50	2.34	464	20.48	523	20.69	128	9.52	135	6.36	457	20.6	413	18.48	161	10.36	142	6.81	115	5.41	129	6.86	7	0.4	69	2.85	49	2.48	412	20.87	22	1.23	218	9.15	22	1.11
ALUE_0000338601	852	134	29.88	27	6.33	121	21.76	746	50.83	690	56.99	660	71.22	81	6.83	553	43.92	719	51.18	194	25.96	125	10.59	553	44.85	497	40.01	263	30.46	87	7.51	83	7.03	251	24.01	38	3.93	121	9	115	10.49	338	30.8	37	3.72	315	23.79	60	5.43
ALUE_0000338901	1003	4	0.76	2	0.4	19	2.9	18	1.04	40	2.81	69	6.32	42	3.01	37	2.5	46	2.78	3	0.34	13	0.94	17	1.17	16	1.09	5	0.49	21	1.54	3	0.22	10	0.81	1	0.09	19	1.2	46	3.57	15	1.16	4	0.34	38	2.44	63	4.85
ALUE_0000339401	903	105	22.09	7	1.55	64	10.86	372	23.92	260	20.26	329	33.5	67	5.33	395	29.6	319	21.43	84	10.61	81	6.48	310	23.72	306	23.24	94	10.27	62	5.05	55	4.39	111	10.02	6	0.59	58	4.07	57	4.91	425	36.54	29	2.75	182	12.97	48	4.1
ALUE_0000340401	291	0	0	0	0	0	0	0	0	0	0	0	0	17	4.2	0	0	0	0	0	0	1	0.25	1	0.24	0	0	0	0	14	3.54	2	0.5	0	0	0	0	0	0	0	0	0	0	0	0	2	0.44	17	4.51
ALUE_0000341101	696	182	49.68	8	2.3	67	14.75	395	32.95	38	3.84	64	8.45	31	3.2	193	18.76	108	9.41	53	8.68	40	4.15	239	23.73	59	5.81	41	5.81	19	2.01	42	4.35	367	42.98	15	1.9	44	4.01	49	5.47	368	41.05	25	3.07	105	9.71	35	3.88
ALUE_0000341301	1176	0	0	0	0	0	0	5	0.25	7	0.42	3	0.23	22	1.34	1	0.06	6	0.31	5	0.48	13	0.8	17	1	5	0.29	8	0.67	8	0.5	14	0.86	0	0	0	0	4	0.22	9	0.59	2	0.13	0	0	0	0	4	0.26
ALUE_0000342901	2230	1115	94.99	179	16.03	1308	89.86	7624	198.49	5245	165.5	4509	185.9	928	29.91	6793	206.13	7173	195.08	1669	85.33	1549	50.16	7826	242.51	6298	193.71	3813	168.73	1424	46.94	1144	37.01	3828	139.91	320	12.66	2491	70.82	1283	44.72	3003	104.56	377	14.47	3264	94.19	698	24.15
ALUE_0000343201	702	164	44.38	50	14.23	409	89.25	1236	102.22	2695	270.13	4379	573.52	1363	139.54	1044	100.63	2927	252.87	1874	304.37	908	93.4	958	94.3	2170	212.02	5160	725.32	2685	281.13	874	89.82	404	46.91	98	12.32	1590	143.6	416	46.07	530	58.62	81	9.88	1167	106.97	567	62.33
ALUE_0000348201	708	160	42.93	50	14.1	908	196.47	139	11.4	159	15.8	530	68.83	786	79.79	60	5.73	204	17.47	1373	221.11	989	100.87	243	23.72	149	14.43	4051	564.61	1106	114.82	817	83.25	476	54.8	136	16.95	2182	195.39	919	100.9	393	43.1	74	8.95	1707	155.15	545	59.4
ALUE_0000350301	750	248	62.82	141	37.55	3	0.61	7	0.54	4	0.38	8	0.98	30	2.87	5	0.45	4	0.32	6	0.91	6	0.58	12	1.11	6	0.55	8	1.05	62	6.08	22	2.12	217	23.58	212	24.94	58	4.9	128	13.27	674	69.77	293	33.44	13	1.12	25	2.57
ALUE_0000351001	435	0	0	0	0	17	5.99	0	0	0	0	0	0	12	1.98	0	0	1	0.14	0	0	14	2.32	1	0.16	0	0	0	0	41	6.93	11	1.82	0	0	51	10.34	67	9.77	1	0.18	0	0	0	0	90	13.31	43	7.63
ALUE_0000351201	2451	101	7.83	2	0.16	70	4.38	692	16.39	674	19.35	616	23.11	9	0.26	36	0.99	56	1.39	7	0.33	11	0.32	1653	46.6	1715	47.99	173	6.97	226	6.78	15	0.44	54	1.8	9	0.32	34	0.88	52	1.65	317	10.04	18	0.63	146	3.83	1	0.03
ALUE_0000351301	1488	5	0.64	0	0	0	0	10	0.39	3	0.14	2	0.12	0	0	1	0.05	1	0.04	0	0	1	0.05	14	0.65	5	0.23	0	0	1	0.05	0	0	33	1.81	0	0	0	0	5	0.26	12	0.63	1	0.06	5	0.22	0	0
ALUE_0000353001	360	0	0	0	0	0	0	0	0	0	0	0	0	1	0.2	0	0	1	0.17	0	0	3	0.6	0	0	1	0.19	0	0	4	0.82	2	0.4	0	0	0	0	1	0.18	4	0.86	0	0	0	0	1	0.18	11	2.36
ALUE_0000353701	2511	1397	105.7	303	24.1	375	22.88	488	11.28	468	13.11	59	2.16	583	16.69	126	3.4	187	4.52	55	2.5	412	11.85	534	14.7	275	7.51	70	2.75	397	11.62	700	20.11	3779	122.67	3107	109.16	2527	63.8	614	19.01	3289	101.7	674	22.98	713	18.27	465	14.29
ALUE_0000356601	1035	0	0	0	0	11	1.63	0	0	0	0	0	0	11	0.76	0	0	0	0	0	0	11	0.77	1	0.07	0	0	0	0	14	0.99	20	1.39	0	0	0	0	53	3.25	1	0.08	0	0	0	0	32	1.99	0	0
ALUE_0000358401	1935	93	9.13	9	0.93	30	2.38	424	12.72	302	10.98	320	15.2	120	4.46	377	13.18	265	8.31	120	7.07	102	3.81	305	10.89	230	8.15	89	4.54	126	4.79	78	2.91	121	5.1	18	0.82	98	3.21	106	4.26	487	19.54	70	3.1	130	4.32	40	1.6
ALUE_0000361201	447	0	0	0	0	5	1.71	1	0.13	2	0.31	39	8.02	0	0	2	0.3	0	0	62	15.81	2	0.32	1	0.15	0	0	48	10.6	14	2.3	2	0.32	0	0	0	0	22	3.12	4	0.7	0	0	0	0	5	0.72	3	0.52
ALUE_0000362001	267	0	0	0	0	1	0.57	2	0.43	0	0	0	0	6	1.62	3	0.76	3	0.68	2	0.85	4	1.08	1	0.26	2	0.51	2	0.74	6	1.65	9	2.43	0	0	0	0	5	1.19	5	1.46	1	0.29	0	0	4	0.96	11	3.18
ALUE_0000362201	315	0	0	0	0	6	2.92	3	0.55	6	1.34	9	2.63	20	4.56	2	0.43	1	0.19	13	4.71	10	2.29	2	0.44	1	0.22	32	10.02	22	5.13	6	1.37	0	0	0	0	8	1.61	6	1.48	2	0.49	0	0	11	2.25	5	1.22
ALUE_0000362501	5688	33	1.1	8	0.28	200	5.39	5534	56.49	1614	19.97	421	6.81	246	3.11	8443	100.44	3537	37.71	412	8.26	167	2.12	6485	78.79	5404	65.16	692	12.01	2006	25.92	106	1.34	121	1.73	32	0.5	638	7.11	259	3.54	91	1.24	22	0.33	475	5.37	193	2.62
ALUE_0000363701	2316	51	4.18	32	2.76	43	2.84	1121	28.1	122929	3734.82	5733	227.59	644	19.98	830	24.25	69671	1824.45	3256	160.29	145	4.52	8989	268.21	12565	372.11	180	7.67	52	1.65	36	1.12	93	3.27	176	6.7	1760	48.18	1076	36.12	160	5.36	27	1	117	3.25	498	16.59
ALUE_0000365001	1257	418	63.18	77	12.23	273	33.27	2027	93.62	1922	107.59	3047	222.87	42	2.4	1693	91.14	2252	108.66	321	29.12	163	9.36	1730	95.11	1907	104.05	456	35.8	24	1.4	108	6.2	553	35.86	150	10.53	181	9.13	21	1.3	1288	79.56	164	11.17	680	34.81	10	0.61
ALUE_0000366801	210	43	38.9	1	0.95	23	16.78	37	10.23	46	15.41	58	25.39	5	1.71	42	13.53	64	18.48	12	6.52	11	3.78	87	28.63	101	32.99	29	13.63	17	5.95	3	1.03	59	22.9	1	0.42	4	1.21	11	4.07	34	12.57	1	0.41	25	7.66	10	3.67
ALUE_0000367901	1092	0	0	0	0	0	0	0	0	1	0.06	3	0.25	17	1.12	3	0.19	8	0.44	0	0	0	0	1	0.06	16	1	0	0	0	0	0	0	0	0	0	0	0	0	1	0.07	0	0	0	0	0	0	9	0.64
ALUE_0000368301	1143	11	1.83	0	0	17	2.28	9	0.46	74	4.56	146	11.74	8	0.5	9	0.53	110	5.84	560	55.86	2	0.13	53	3.2	79	4.74	734	63.37	1	0.06	2	0.13	24	1.71	3	0.23	154	8.54	0	0	26	1.77	1	0.07	42	2.36	6	0.41
ALUE_0000369801	1572	248	29.97	36	4.57	613	59.74	2943	108.69	1340	59.98	1353	79.13	495	22.63	3678	158.32	3218	124.15	1004	72.82	982	45.11	4135	181.77	2424	105.76	2590	162.58	883	41.29	730	33.5	437	22.66	50	2.81	1586	63.96	983	48.61	720	35.56	92	5.01	1245	50.96	557	27.34
ALUE_0000370101	540	0	0	0	0	0	0	0	0	0	0	1	0.17	2	0.27	0	0	0	0	58	12.25	8	1.07	0	0	1	0.13	110	20.1	1	0.14	11	1.47	0	0	0	0	0	0	3	0.43	0	0	0	0	0	0	0	0
ALUE_0000374901	666	0	0	0	0	0	0	0	0	0	0	2	0.28	10	1.08	1	0.1	0	0	0	0	7	0.76	3	0.31	0	0	2	0.3	20	2.21	0	0	0	0	0	0	2	0.19	3	0.35	0	0	0	0	0	0	9	1.04
ALUE_0000375401	2196	207	17.91	19	1.73	151	10.53	2273	60.09	1963	62.9	1410	59.03	113	3.7	1638	50.47	1705	47.09	224	11.63	187	6.15	1700	53.5	1538	48.04	307	13.8	131	4.38	144	4.73	447	16.59	25	1	114	3.29	98	3.47	547	19.34	35	1.36	424	12.42	92	3.23
ALUE_0000376301	1224	1	0.16	2	0.33	12	1.5	36	1.71	22	1.26	54	4.06	15	0.88	35	1.93	80	3.96	24	2.24	20	1.18	14	0.79	25	1.4	25	2.02	67	4.02	14	0.83	4	0.27	5	0.36	49	2.54	39	2.48	1	0.06	2	0.14	21	1.1	44	2.77
ALUE_0000377301	624	0	0	0	0	0	0	19	1.77	13	1.47	27	3.98	9116	1049.95	1	0.11	2	0.19	11	2.01	3497	404.7	9	1	2	0.22	38	6.01	1916	225.69	3270	378.08	2	0.26	1	0.14	6	0.61	3005	374.35	0	0	1	0.14	6	0.62	4763	589
ALUE_0000378301	3036	0	0	0	0	1	0.05	774	14.8	1805	41.83	2260	68.44	49	1.16	1829	40.77	3810	76.11	307	11.53	224	5.33	345	7.85	2108	47.62	349	11.34	240	5.81	1	0.02	5	0.13	4	0.12	66	1.38	21	0.54	1	0.03	0	0	2	0.04	20	0.51
ALUE_0000378601	981	0	0	2	0.41	5	0.78	14	0.83	8	0.57	7	0.66	8	0.59	64	4.41	134	8.28	15	1.74	19	1.4	50	3.52	113	7.9	18	1.81	4	0.3	8	0.59	5	0.42	0	0	3	0.19	11	0.87	2	0.16	1	0.09	6	0.39	22	1.73
ALUE_0000380401	1167	40	6.51	4	0.68	28	3.68	267	13.28	208	12.54	411	32.38	44	2.71	251	14.55	263	13.67	69	6.74	55	3.4	321	19.01	328	19.28	93	7.86	106	6.68	56	3.46	60	4.19	6	0.45	50	2.72	31	2.06	349	23.22	19	1.39	86	4.74	20	1.32
ALUE_0000381301	1590	181	21.63	3	0.38	177	17.05	894	32.64	825	36.51	1365	78.93	51	2.31	1584	67.41	2157	82.28	266	19.07	184	8.36	1086	47.2	1426	61.51	257	15.95	22	1.02	80	3.63	386	19.79	5	0.28	9	0.36	8	0.39	327	15.97	1	0.05	324	13.11	39	1.89
ALUE_0000381401	447	71	30.18	0	0	79	27.07	82	10.65	102	16.06	164	33.73	9	1.45	189	28.61	220	29.85	32	8.16	7	1.13	156	24.12	123	18.87	23	5.08	2	0.33	13	2.1	88	16.05	0	0	2	0.28	1	0.17	49	8.51	0	0	54	7.77	11	1.9
ALUE_0000389501	1140	6	1	0	0	2	0.27	74	3.77	59	3.64	32	2.58	4	0.25	19	1.13	49	2.61	18	1.8	3	0.19	47	2.85	28	1.68	7	0.61	63	4.06	5	0.32	27	1.93	2	0.15	25	1.39	4	0.27	22	1.5	5	0.38	24	1.35	1	0.07
ALUE_0000389701	321	289	171.04	52	32.35	356	169.9	671	121.36	567	124.29	354	101.39	802	179.56	479	100.97	638	120.54	484	171.91	712	160.17	527	113.45	403	86.11	751	230.86	1377	315.3	880	197.79	455	115.53	98	26.93	882	174.2	598	144.82	424	102.55	75	20	579	116.07	663	159.38
ALUE_0000393901	669	6	1.7	0	0	9	2.06	373	32.37	242	25.45	88	12.09	6	0.64	299	30.24	239	21.67	11	1.87	3	0.32	329	33.98	444	45.52	21	3.1	3	0.33	3	0.32	26	3.17	2	0.26	0	0	1	0.12	67	7.78	5	0.64	34	3.27	0	0
ALUE_0000396801	1716	57	6.31	6	0.7	104	9.28	270	9.13	246	10.09	212	11.36	459	19.22	349	13.76	366	12.94	152	10.1	380	15.99	240	9.66	319	12.75	253	14.55	463	19.83	341	14.34	56	2.66	6	0.31	325	12.01	111	5.03	152	6.88	7	0.35	322	12.07	276	12.41
ALUE_0000398001	795	0	0	0	0	0	0	2	0.15	1	0.09	4	0.46	2	0.18	8	0.68	10	0.76	3	0.43	6	0.55	11	0.96	10	0.86	8	0.99	13	1.2	11	1	3	0.31	0	0	2	0.16	26	2.54	2	0.2	0	0	8	0.65	2	0.19
ALUE_0000400701	3078	18	1.11	2	0.13	14	0.7	95	1.79	144	3.29	136	4.06	4	0.09	89	1.96	184	3.63	37	1.37	16	0.38	154	3.46	180	4.01	24	0.77	36	0.86	10	0.23	20	0.53	2	0.06	6	0.12	3	0.08	105	2.65	5	0.14	30	0.63	1	0.03
ALUE_0000401901	1422	71	9.49	4	0.56	53	5.71	506	20.66	587	29.05	571	36.92	58	2.93	455	21.65	565	24.1	67	5.37	94	4.77	420	20.41	487	23.49	79	5.48	73	3.77	48	2.44	83	4.76	2	0.12	35	1.56	68	3.72	286	15.62	16	0.96	172	7.78	27	1.47
ALUE_0000406201	750	0	0	0	0	33	6.74	0	0	0	0	1	0.12	2	0.19	0	0	0	0	0	0	7	0.67	0	0	0	0	0	0	263	25.77	5	0.48	0	0	0	0	50	4.23	36	3.73	0	0	0	0	72	6.18	1	0.1
ALUE_0000406401	2487	6	0.46	0	0	6	0.37	48	1.12	29	0.82	37	1.37	1	0.03	26	0.71	23	0.56	8	0.37	6	0.17	31	0.86	22	0.61	3	0.12	4	0.12	3	0.09	9	0.29	0	0	1	0.03	2	0.06	37	1.16	1	0.03	26	0.67	0	0
ALUE_0000407801	2055	185	17.1	20	1.94	138	10.29	1434	40.51	1277	43.73	841	37.63	150	5.25	1133	37.31	1138	33.59	182	10.1	158	5.55	1117	37.56	1302	43.46	228	10.95	119	4.26	116	4.07	225	8.92	15	0.64	158	4.87	114	4.31	619	23.39	32	1.33	296	9.27	67	2.52
ALUE_0000410001	507	4	1.5	1	0.39	6	1.81	619	70.88	1036	143.78	608	110.26	253	35.86	907	121.05	1609	192.47	87	19.56	23	3.28	498	67.88	750	101.46	45	8.76	4	0.58	0	0	2	0.32	1	0.17	1	0.13	9	1.38	4	0.61	0	0	5	0.63	81	12.33
ALUE_0000411201	678	25	7.01	1	0.29	24	5.42	87	7.45	17	1.76	22	2.98	1	0.11	34	3.39	46	4.11	3	0.5	1	0.11	107	10.91	10	1.01	0	0	21	2.28	12	1.28	93	11.18	2	0.26	0	0	28	3.21	68	7.79	5	0.63	45	4.27	10	1.14
ALUE_0000411301	387	3	1.47	0	0	0	0	4	0.6	0	0	0	0	0	0	0	0	0	0	0	0	0	0	9	1.61	1	0.18	0	0	0	0	0	0	38	8	5	1.14	0	0	0	0	7	1.4	1	0.22	3	0.5	2	0.4
ALUE_0000412301	1446	203	26.67	32	4.42	569	60.28	1608	64.56	1404	68.32	1184	75.28	621	30.87	1278	59.81	1561	65.47	1402	110.55	760	37.95	1324	63.27	1399	66.36	1939	132.32	851	43.26	620	30.93	279	15.73	61	3.72	1048	45.95	457	24.57	536	28.78	95	5.62	1296	57.67	519	27.7
ALUE_0000412801	4698	1	0.04	0	0	0	0	2	0.02	0	0	3	0.06	4	0.06	0	0	0	0	0	0	6	0.09	1	0.01	0	0	0	0	8	0.13	5	0.08	0	0	0	0	5	0.07	19	0.31	1	0.02	0	0	0	0	5	0.08
ALUE_0000413201	774	3828	939.59	11379	2936.23	48	9.5	22	1.65	26	2.36	11	1.31	23	2.14	10	0.87	5	0.39	19	2.8	13	1.21	1	0.09	2	0.18	15	1.91	7	0.66	44	4.1	12120	1276.31	37974	4328.32	293	24	54	5.42	9736	976.64	24161	2672.12	129	10.72	73	7.28
ALUE_0000414801	1050	0	0	0	0	0	0	29	1.6	47	3.15	115	10.07	1	0.07	26	1.68	49	2.83	17	1.85	5	0.34	13	0.86	44	2.87	17	1.6	2	0.14	1	0.07	0	0	0	0	3	0.18	6	0.44	0	0	0	0	0	0	2	0.15
ALUE_0000414901	1788	49	5.21	18	2.01	22	1.88	55	1.79	73	2.87	156	8.02	151	6.07	53	2.01	104	3.53	166	10.59	176	7.11	24	0.93	32	1.23	581	32.06	245	10.07	189	7.63	90	4.1	95	4.69	204	7.23	206	8.96	136	5.91	25	1.2	110	3.96	67	2.89
ALUE_0000421701	1686	893	100.62	37	4.38	1103	100.22	1503	51.76	83	3.46	50	2.73	1	0.04	724	29.06	394	14.17	32	2.16	9	0.39	1694	69.43	302	12.29	27	1.58	14	0.61	140	5.99	1652	79.86	65	3.4	4	0.15	0	0	1914	88.14	98	4.98	2113	80.65	19	0.87
ALUE_0000421901	1278	10	1.49	0	0	17	2.04	143	6.5	92	5.07	75	5.4	2	0.11	114	6.04	147	6.98	21	1.87	4	0.23	66	3.57	73	3.92	20	1.54	0	0	4	0.23	18	1.15	3	0.21	1	0.05	1	0.06	36	2.19	4	0.27	18	0.91	0	0
ALUE_0000423601	408	0	0	0	0	1	0.38	52	7.4	74	12.76	107	24.11	13	2.29	16	2.65	43	6.39	712	198.97	16	2.83	50	8.47	61	10.25	743	179.7	142	25.58	1	0.18	0	0	3	0.65	196	30.46	13	2.48	0	0	0	0	0	0	1	0.19
ALUE_0000423701	468	1	0.41	0	0	2	0.65	23	2.85	56	8.42	30	5.89	22	3.38	6	0.87	39	5.05	569	138.62	48	7.41	28	4.13	43	6.3	578	121.87	155	24.34	8	1.23	0	0	0	0	184	24.93	41	6.81	2	0.33	0	0	1	0.14	0	0
ALUE_0000425901	2070	285	26.16	15	1.45	228	16.87	1261	35.37	939	31.92	574	25.49	171	5.94	1141	37.3	1070	31.35	108	5.95	140	4.88	1095	36.55	856	28.36	152	7.25	205	7.28	143	4.98	538	21.18	14	0.6	179	5.48	203	7.62	859	32.22	27	1.12	447	13.9	150	5.59
ALUE_0000428601	1311	4	0.58	5	0.76	2	0.23	0	0	0	0	2	0.14	0	0	3	0.15	0	0	3	0.26	0	0	1	0.05	1	0.05	0	0	2	0.11	0	0	126	7.83	184	12.38	0	0	0	0	2	0.12	14	0.91	2	0.1	0	0
ALUE_0000433601	4071	235	10.97	10	0.49	245	9.22	36781	524.54	33379	576.93	16888	381.41	34	0.6	28558	474.69	31360	467.19	1467	41.09	479	8.5	19488	330.8	37359	629.42	1487	36.04	67	1.21	210	3.72	564	11.29	86	1.86	44	0.69	26	0.5	923	17.6	29	0.61	763	12.06	6	0.11
ALUE_0000434001	2697	52	3.66	2	0.15	50	2.84	297	6.39	245	6.39	237	8.08	42	1.12	288	7.23	248	5.58	101	4.27	61	1.63	335	8.58	344	8.75	159	5.82	69	1.88	53	1.42	74	2.24	3	0.1	73	1.72	28	0.81	269	7.74	13	0.41	162	3.87	34	0.97
ALUE_0000437701	1674	83	9.42	8	0.95	78	7.14	303	10.51	226	9.5	218	11.97	18	0.77	379	15.32	198	7.17	64	4.36	44	1.9	442	18.25	407	16.68	100	5.89	103	4.52	49	2.11	55	2.68	6	0.32	42	1.59	28	1.3	341	15.82	31	1.59	162	6.23	34	1.57
ALUE_0000439301	1110	563	96.36	152	27.35	638	88.05	1444	75.53	726	46.02	711	58.89	2274	147.24	1046	63.77	884	48.3	793	81.45	1769	115.09	853	53.1	553	34.17	1132	100.63	1795	118.86	1910	124.14	728	53.46	355	28.21	2068	118.12	1976	138.38	1663	116.32	319	24.6	1562	90.55	1628	113.17
ALUE_0000439601	1053	80	14.43	7	1.33	49	7.13	604	33.3	189	12.63	215	18.77	30	2.05	392	25.19	259	14.92	71	7.69	60	4.11	533	34.98	224	14.59	145	13.59	79	5.51	55	3.77	210	16.25	12	1.01	35	2.11	62	4.58	232	17.11	20	1.63	102	6.23	29	2.13
ALUE_0000442201	1791	251	26.62	22	2.45	181	15.48	3985	129.18	2963	116.41	2708	139.02	126	5.06	1987	75.07	1995	67.56	205	13.05	172	6.94	2610	100.7	2585	98.99	513	28.26	299	12.27	219	8.82	446	20.3	23	1.13	224	7.93	167	7.25	699	30.3	49	2.34	542	19.47	140	6.03
ALUE_0000443301	1614	3261	383.84	1023	126.59	1228	116.56	3449	124.06	2923	127.43	2059	117.29	39	1.74	2471	103.6	2902	109.05	140	9.89	74	3.31	1945	83.28	2400	101.99	173	10.58	6	0.27	217	9.7	5141	259.62	845	46.19	24	0.94	7	0.34	8644	415.82	2119	112.39	2824	112.59	55	2.63
ALUE_0000443401	1047	2	0.36	0	0	6	0.88	2884	159.92	3954	265.73	843	74.03	5	0.34	4664	301.44	5695	329.89	257	27.99	99	6.83	2101	138.67	3771	247.03	100	9.42	19	1.33	31	2.14	4	0.31	6	0.51	3	0.18	16	1.19	5	0.37	0	0	2	0.12	2	0.15
ALUE_0000446001	393	5	2.42	0	0	2	0.78	23	3.4	16	2.86	7	1.64	0	0	42	7.23	47	7.25	10	2.9	12	2.2	25	4.4	11	1.92	3	0.75	11	2.06	3	0.55	33	6.84	0	0	0	0	2	0.4	36	7.11	1	0.22	26	4.26	1	0.2
ALUE_0000446401	240	0	0	0	0	3	1.91	18	4.35	7	2.05	7	2.68	9	2.7	24	6.77	22	5.56	14	6.65	10	3.01	38	10.94	47	13.43	10	4.11	6	1.84	10	3.01	4	1.36	3	1.1	2	0.53	17	5.51	5	1.62	0	0	6	1.61	8	2.57
ALUE_0000446801	2367	58	4.66	11	0.93	141	9.13	343	8.41	194	5.77	116	4.51	153	4.65	306	8.75	199	5.1	170	8.19	149	4.55	408	11.91	222	6.43	155	6.46	155	4.81	129	3.93	66	2.27	15	0.56	184	4.93	116	3.81	182	5.97	21	0.76	296	8.05	260	8.48
ALUE_0000447401	1353	167	23.45	35	5.17	144	16.3	701	30.08	692	35.99	676	45.94	74	3.93	428	21.41	686	30.75	185	15.59	168	8.97	516	26.35	686	34.78	483	35.23	299	16.24	99	5.28	278	16.75	43	2.8	255	11.95	150	8.62	542	31.1	42	2.66	288	13.7	89	5.08
ALUE_0000450101	1533	695	86.13	484	63.06	167	16.69	39774	1506.3	20212	927.73	10101	605.8	25	1.17	28738	1268.52	26784	1059.62	1314	97.73	494	23.27	38317	1727.22	39490	1766.81	1449	93.27	83	3.98	159	7.48	2508	133.35	1275	73.37	37	1.53	24	1.22	1867	94.56	1053	58.8	364	15.28	7	0.35
ALUE_0000452201	540	16	5.63	3	1.11	19	5.39	267	28.71	487	63.46	593	100.97	12	1.6	203	25.44	458	51.44	102	21.54	42	5.62	224	28.67	390	49.54	60	10.96	9	1.23	8	1.07	27	4.08	1	0.16	0	0	3	0.43	56	8.05	1	0.16	34	4.05	0	0
ALUE_0000452301	678	7	1.96	0	0	8	1.81	196	16.78	436	45.25	560	75.94	2	0.21	202	20.16	395	35.33	36	6.05	18	1.92	208	21.2	420	42.49	57	8.3	2	0.22	3	0.32	10	1.2	0	0	0	0	0	0	18	2.06	1	0.13	24	2.28	0	0
ALUE_0000453201	6588	938	27.05	239	7.25	2092	48.65	9717	85.63	7395	78.98	6693	93.41	2010	21.93	7681	78.89	8938	82.28	1660	28.73	6384	69.98	8182	85.82	9935	103.43	2264	33.91	7920	88.36	4698	51.45	2538	31.4	364	4.87	4880	46.96	2976	35.12	2904	34.22	597	7.76	4965	48.5	2549	29.86
ALUE_0000453301	672	1453	410.77	351	104.32	779	177.59	2525	218.15	443	46.39	48	6.57	0	0	688	69.28	436	39.35	23	3.9	6	0.64	2851	293.18	492	50.22	16	2.35	3	0.33	174	18.68	4283	519.49	678	89.01	10	0.94	1	0.12	3144	363.25	729	92.86	1904	182.32	11	1.26
ALUE_0000454601	447	0	0	0	0	0	0	3	0.39	18	2.83	9	1.85	1	0.16	6	0.91	11	1.49	2	0.51	2	0.32	13	2.01	31	4.76	2	0.44	1	0.16	5	0.81	0	0	0	0	0	0	1	0.17	0	0	0	0	0	0	4	0.69
ALUE_0000455801	1509	28	3.53	1	0.13	8	0.81	850	32.7	631	29.42	604	36.8	16	0.76	418	18.74	466	18.73	142	10.73	15	0.72	545	24.96	476	21.64	129	8.44	106	5.16	40	1.91	123	6.64	6	0.35	1	0.04	7	0.36	88	4.53	11	0.62	46	1.96	9	0.46
ALUE_0000457001	375	301	152.49	76	40.48	153	62.5	2880	445.88	2434	456.71	1746	428.08	2	0.38	2989	539.36	3904	631.39	246	74.79	113	21.76	2540	468.06	2746	502.24	267	70.26	5	0.98	53	10.2	793	172.36	113	26.58	5	0.85	4	0.83	732	151.56	150	34.24	321	55.08	1	0.21
ALUE_0000460901	711	7	1.87	2	0.56	16	3.45	336	27.44	1116	110.45	1101	142.37	64	6.47	652	62.05	1924	164.12	246	39.45	130	13.2	214	20.8	1181	113.93	189	26.23	162	16.75	72	7.31	19	2.18	7	0.87	10	0.89	17	1.86	12	1.31	1	0.12	42	3.8	63	6.84
ALUE_0000461301	1251	39	5.92	24	3.83	179	21.92	1104	51.23	775	43.59	640	47.04	296	17.01	1094	59.18	917	44.46	319	29.07	793	45.78	1056	58.33	789	43.26	1101	86.85	357	20.98	437	25.2	281	18.31	120	8.46	885	44.85	779	48.41	143	8.88	38	2.6	396	20.37	212	13.08
ALUE_0000461501	309	2	1.23	12	7.76	28	13.88	10	1.88	9	2.05	11	3.27	60	13.96	13	2.85	14	2.75	21	7.75	66	15.42	17	3.8	7	1.55	23	7.34	11	2.62	42	9.81	13	3.43	24	6.85	87	17.85	14	3.52	14	3.52	18	4.99	67	13.95	47	11.74
ALUE_0000463701	939	345	69.8	94	19.99	309	50.41	670	41.43	400	29.97	447	43.77	377	28.86	627	45.18	492	31.78	733	89	1811	139.27	547	40.26	465	33.97	1038	109.08	630	49.31	1585	121.78	188	16.32	91	8.55	969	65.43	730	60.43	747	61.77	137	12.49	609	41.73	634	52.1
ALUE_0000473301	1029	28	5.17	1	0.19	21	3.13	103	5.81	84	5.74	82	7.33	1	0.07	23	1.51	21	1.24	4	0.44	2	0.14	42	2.82	5	0.33	3	0.29	20	1.43	7	0.49	15	1.19	1	0.09	1	0.06	2	0.15	135	10.19	8	0.67	81	5.07	13	0.97
ALUE_0000473401	246	1	0.77	0	0	1	0.62	26	6.14	7	2	26	9.72	0	0	20	5.5	9	2.22	4	1.85	13	3.82	44	12.36	21	5.86	7	2.81	0	0	0	0	8	2.65	0	0	0	0	0	0	6	1.89	0	0	9	2.35	0	0
ALUE_0000473501	3216	60	3.54	1	0.06	72	3.43	4807	86.78	7840	171.54	2664	76.16	6	0.13	7516	158.14	10433	196.75	283	10.03	68	1.53	4293	92.25	10390	221.59	195	5.98	17	0.39	31	0.7	131	3.32	18	0.49	7	0.14	6	0.15	204	4.93	10	0.27	174	3.48	2	0.05
ALUE_0000473601	3114	54	3.29	3	0.19	67	3.3	1153	21.5	812	18.35	814	24.03	1	0.02	1179	25.62	1163	22.65	101	3.7	67	1.55	1028	22.81	1098	24.18	76	2.41	2	0.05	25	0.58	68	1.78	2	0.06	0	0	2	0.05	242	6.03	7	0.19	223	4.61	0	0
ALUE_0000475901	1203	980	154.76	259	43	1954	248.83	5578	269.2	3708	216.88	3730	285.07	2347	140.22	4249	239	4589	231.35	1416	134.2	2660	159.67	5388	309.5	4308	245.61	2295	188.25	2089	127.64	2332	139.86	2895	196.15	468	34.32	2891	152.36	3594	232.24	2134	137.73	540	38.42	4339	232.09	4304	276.07
ALUE_0000478901	420	38	17.19	0	0	22	8.02	1001	138.37	2387	399.9	2242	490.79	6	1.03	1430	230.39	3797	548.29	299	81.17	172	29.57	1858	305.7	2376	388.01	255	59.91	8	1.4	12	2.06	115	22.32	3	0.63	9	1.36	3	0.56	83	15.34	7	1.43	72	11.03	0	0
ALUE_0000479501	3417	141	7.84	5	0.29	146	6.55	736	12.51	366	7.54	481	12.94	84	1.77	517	10.24	384	6.82	147	4.91	106	2.24	747	15.11	465	9.33	370	10.69	410	8.82	103	2.17	274	6.54	56	1.45	118	2.19	116	2.64	666	15.13	28	0.7	534	10.06	110	2.48
ALUE_0000479801	264	3	2.16	0	0	0	0	0	0	0	0	0	0	0	0	0	0	0	0	0	0	0	0	0	0	0	0	0	0	0	0	0	0	2	0.62	2	0.67	0	0	0	0	10	2.94	1	0.32	0	0	0	0
ALUE_0000482501	486	0	0	0	0	4	1.26	11	1.31	17	2.46	8	1.51	32	4.73	7	0.97	32	3.99	2	0.47	104	15.45	8	1.14	24	3.39	4	0.81	24	3.63	33	4.9	0	0	0	0	3	0.39	7	1.12	1	0.16	0	0	5	0.66	2	0.32
ALUE_0000484001	1629	0	0	0	0	0	0	0	0	0	0	0	0	3	0.13	0	0	0	0	0	0	5	0.22	0	0	0	0	0	0	1	0.05	2	0.09	0	0	0	0	0	0	3	0.14	0	0	0	0	0	0	3	0.14
ALUE_0000485001	270	10	7.04	1	0.74	16	9.08	34	7.31	44	11.47	26	8.85	34	9.05	28	7.02	39	8.76	10	4.22	15	4.01	34	8.7	29	7.37	7	2.56	30	8.17	33	8.82	11	3.32	6	1.96	227	53.3	40	11.52	40	11.5	5	1.59	87	20.73	27	7.72
ALUE_0000485101	570	11	3.67	2	0.7	43	11.56	31	3.16	35	4.32	2	0.32	57	7.19	12	1.42	34	3.62	32	6.4	44	5.57	64	7.76	41	4.93	17	2.94	42	5.42	73	9.24	20	2.86	11	1.7	391	43.49	61	8.32	60	8.17	13	1.95	152	17.16	33	4.47
ALUE_0000485801	4629	189	7.76	21	0.91	148	4.9	2276	28.55	1344	20.43	456	9.06	99	1.54	2159	31.56	1405	18.41	179	4.41	221	3.45	2163	32.29	2295	34	595	12.68	440	6.99	139	2.17	253	4.45	12	0.23	142	1.94	97	1.63	1019	17.09	53	0.98	450	6.26	92	1.53
ALUE_0000487301	696	124	33.85	20	5.74	26	5.72	236	19.69	510	51.56	699	92.34	31	3.2	95	9.24	174	15.16	82	13.43	81	8.4	125	12.41	72	7.1	58	8.22	151	15.95	114	11.82	216	25.3	28	3.55	42	3.83	32	3.57	333	37.15	40	4.92	46	4.25	16	1.77
ALUE_0000490201	999	2	0.38	1	0.2	9	1.38	41	2.38	7	0.49	5	0.46	0	0	24	1.63	12	0.73	4	0.46	4	0.29	71	4.91	23	1.58	1	0.1	0	0	8	0.58	103	8.4	8	0.71	0	0	0	0	27	2.1	1	0.09	28	1.8	0	0
ALUE_0000491401	930	0	0	0	0	8	1.32	0	0	0	0	2	0.2	20	1.55	0	0	0	0	1	0.12	37	2.87	0	0	0	0	0	0	1	0.08	16	1.24	0	0	1	0.09	19	1.3	9	0.75	1	0.08	2	0.18	33	2.28	7	0.58
ALUE_0000493401	789	0	0	0	0	7	1.36	0	0	0	0	362	42.18	41	3.73	0	0	1	0.08	2558	369.65	35	3.2	1	0.09	1	0.09	1110	138.82	16	1.49	10	0.91	0	0	1	0.11	2	0.16	1	0.1	0	0	0	0	0	0	15	1.47
ALUE_0000493701	129	4	5.89	0	0	1	1.19	0	0	0	0	0	0	0	0	0	0	0	0	0	0	0	0	0	0	0	0	0	0	0	0	0	0	1	0.63	0	0	0	0	0	0	9	5.42	0	0	0	0	0	0
ALUE_0000495701	435	13	5.68	2	0.92	11	3.87	61	8.14	103	16.66	87	18.39	3	0.5	100	15.56	206	28.72	9	2.36	17	2.82	62	9.85	90	14.19	27	6.12	6	1.01	5	0.83	64	11.99	3	0.61	1	0.15	1	0.18	30	5.35	6	1.18	21	3.11	9	1.6
ALUE_0000500401	312	0	0	1	0.64	1	0.49	6	1.12	7	1.58	15	4.42	145	33.4	13	2.82	15	2.92	23	8.41	130	30.09	16	3.54	31	6.81	24	7.59	131	30.86	188	43.47	7	1.83	0	0	0	0	382	95.18	0	0	0	0	0	0	309	76.42
ALUE_0000504201	771	0	0	0	0	0	0	3	0.23	0	0	2	0.24	9	0.84	0	0	2	0.16	0	0	0	0	0	0	3	0.27	0	0	0	0	0	0	0	0	0	0	0	0	6	0.6	0	0	0	0	1	0.08	8	0.8
ALUE_0000505101	594	258	82.52	38	12.78	186	47.97	1410	137.81	684	81.03	795	123.05	207	25.05	854	97.29	597	60.95	278	53.36	215	26.14	1311	152.52	869	100.34	572	95.02	506	62.61	179	21.74	205	28.13	18	2.67	276	29.46	121	15.84	943	123.26	125	18.01	472	51.13	104	13.51
ALUE_0000507001	1872	82	8.32	8	0.85	212	17.35	787	24.41	222	8.34	171	8.4	237	9.1	724	26.17	438	14.19	341	20.77	385	14.85	694	25.62	339	12.42	460	24.25	645	25.33	374	14.41	212	9.23	17	0.8	1374	46.53	614	25.5	359	14.89	12	0.55	542	18.63	282	11.62
ALUE_0000507601	1770	30	3.22	0	0	299	25.88	329	10.79	303	12.05	339	17.61	1185	48.12	303	11.58	404	13.84	738	47.54	1109	45.25	235	9.17	205	7.94	696	38.8	574	23.84	1378	56.17	66	3.04	6	0.3	942	33.74	934	41.02	100	4.39	6	0.29	913	33.19	781	34.05
ALUE_0000507801	3243	167	9.78	10	0.62	55	2.6	19605	350.97	6598	143.16	901	25.54	20	0.44	16947	353.61	11282	210.99	476	16.74	97	2.16	14043	299.24	16471	348.35	345	10.5	31	0.7	46	1.02	178	4.47	156	4.24	235	4.59	34	0.81	345	8.26	18	0.48	102	2.02	59	1.4
ALUE_0000510701	2253	1421	119.82	2167	192.1	16	1.09	20	0.52	34	1.06	24	0.98	15	0.48	51	1.53	19	0.51	15	0.76	32	1.03	61	1.87	24	0.73	12	0.53	43	1.4	12	0.38	4864	175.97	5391	211.1	133	3.74	60	2.07	3635	125.27	4539	172.46	52	1.49	29	0.99
ALUE_0000515401	1248	49	7.46	5	0.8	66	8.1	421	19.58	358	20.18	803	59.16	62	3.57	391	21.2	357	17.35	121	11.05	153	8.85	345	19.1	273	15	133	10.52	110	6.48	55	3.18	122	7.97	3	0.21	24	1.22	24	1.49	269	16.74	12	0.82	276	14.23	51	3.15
ALUE_0000517301	879	65	14.05	7	1.59	47	8.19	305	20.14	243	19.45	134	14.02	39	3.19	328	25.25	252	17.39	30	3.89	62	5.09	409	32.15	249	19.43	29	3.26	61	5.1	61	5.01	87	8.07	4	0.4	19	1.37	24	2.12	321	28.35	12	1.17	102	7.47	40	3.51
ALUE_0000519301	1047	9	1.63	0	0	4	0.59	54	2.99	36	2.42	26	2.28	0	0	10	0.65	4	0.23	7	0.76	0	0	37	2.44	13	0.85	9	0.85	11	0.77	1	0.07	8	0.62	1	0.08	3	0.18	4	0.3	27	2	1	0.08	14	0.86	0	0
ALUE_0000520901	2112	39	3.51	6	0.57	36	2.61	225	6.19	225	7.5	167	7.27	16	0.54	224	7.18	136	3.91	38	2.05	37	1.27	243	7.95	191	6.2	40	1.87	60	2.09	26	0.89	39	1.51	3	0.13	10	0.3	12	0.44	194	7.13	14	0.57	85	2.59	20	0.73
ALUE_0000521801	441	17	7.32	0	0	16	5.56	61	8.03	71	11.33	50	10.42	141	22.98	110	16.88	206	28.33	3	0.78	173	28.33	43	6.74	37	5.75	7	1.57	696	116	97	15.87	21	3.88	20	4	97	13.95	15	2.64	40	7.04	6	1.16	31	4.52	83	14.52
ALUE_0000522101	504	0	0	0	0	0	0	2	0.23	2	0.28	2	0.36	10	1.43	0	0	0	0	0	0	0	0	1	0.14	0	0	0	0	7	1.02	0	0	0	0	0	0	0	0	5	0.77	0	0	0	0	0	0	6	0.92
ALUE_0000525401	861	1	0.22	0	0	0	0	141	9.51	255	20.84	155	16.55	17	1.42	203	15.95	457	32.19	26	3.44	53	4.45	3	0.24	35	2.79	4	0.46	4	0.34	32	2.68	3	0.28	0	0	5	0.37	4	0.36	3	0.27	8	0.8	0	0	2	0.18
ALUE_0000526501	1770	59	6.33	4	0.45	76	6.58	302	9.91	423	16.82	110	5.71	42	1.71	227	8.68	360	12.34	202	13.01	59	2.41	218	8.51	411	15.93	238	13.27	178	7.39	42	1.71	102	4.7	6	0.3	17	0.61	28	1.23	272	11.93	5	0.24	235	8.54	26	1.13
ALUE_0000526901	237	10	8.02	1	0.84	6	3.88	142	34.79	129	38.3	108	41.9	0	0	59	16.85	106	27.13	8	3.85	4	1.22	84	24.49	88	25.47	17	7.08	0	0	8	2.44	27	9.29	0	0	0	0	2	0.66	44	14.41	0	0	21	5.7	0	0
ALUE_0000527201	366	0	0	0	0	0	0	0	0	1	0.19	3	0.75	1	0.2	0	0	1	0.17	1	0.31	0	0	0	0	0	0	0	0	0	0	3	0.59	0	0	0	0	2	0.35	2	0.42	0	0	1	0.23	0	0	3	0.63
ALUE_0000527901	684	4	1.11	0	0	6	1.34	1	0.08	0	0	0	0	0	0	1	0.1	0	0	5	0.83	5	0.53	6	0.61	0	0	0	0	0	0	0	0	8	0.95	0	0	1	0.09	0	0	12	1.36	0	0	1	0.09	0	0
ALUE_0000531101	339	302	169.24	213	125.49	1216	549.51	1778	304.5	1850	384	2228	604.26	1208	256.1	1752	349.72	1751	313.26	3987	1340.95	2253	479.93	2157	439.69	2584	522.8	4777	1390.51	2274	493.05	1753	373.08	393	94.49	401	104.36	3530	660.18	1681	385.47	1042	238.65	545	137.62	2985	566.61	921	209.64
ALUE_0000531201	1083	196	34.38	41	7.56	482	68.18	2121	113.7	1401	91.03	1153	97.88	595	39.49	1886	117.84	2009	112.5	1111	116.96	1538	102.55	1357	86.59	1345	85.18	2305	210.02	1146	77.78	1013	67.48	370	27.85	247	20.12	1113	65.16	1070	76.8	476	34.13	74	5.85	1114	66.19	646	46.03
ALUE_0000537801	378	0	0	0	0	0	0	1	0.15	0	0	0	0	343	65.22	0	0	0	0	0	0	53	10.13	1	0.18	1	0.18	0	0	481	93.53	146	27.87	0	0	0	0	0	0	120	24.68	1	0.21	0	0	0	0	489	99.82
ALUE_0000538301	1002	46	8.72	9	1.79	261	39.9	98	5.68	145	10.18	232	21.29	495	35.5	63	4.25	173	10.47	1443	164.2	1041	75.02	124	8.55	75	5.13	1447	142.5	211	15.48	634	45.65	172	13.99	75	6.6	1231	77.89	579	44.92	133	10.31	22	1.88	722	46.37	245	18.87
ALUE_0000538701	630	0	0	0	0	0	0	0	0	0	0	0	0	8	0.91	0	0	0	0	0	0	3	0.34	0	0	0	0	0	0	0	0	0	0	0	0	0	0	0	0	12	1.48	0	0	0	0	0	0	1	0.12
ALUE_0000540001	339	9	5.04	0	0	0	0	20	3.43	72	14.94	66	17.9	0	0	35	6.99	95	17	2	0.67	5	1.07	20	4.08	81	16.39	9	2.62	0	0	1	0.21	10	2.4	1	0.26	0	0	0	0	15	3.44	1	0.25	5	0.95	0	0
ALUE_0000540101	222	5	4.28	0	0	1	0.69	1010	264.13	1234	391.13	836	346.23	0	0	1468	447.46	1417	387.11	80	41.09	28	9.11	1215	378.2	1222	377.54	89	39.56	4	1.32	0	0	28	10.28	2	0.79	2	0.57	1	0.35	9	3.15	2	0.77	4	1.16	0	0
ALUE_0000545401	1428	74	9.84	12	1.68	49	5.26	569	23.13	621	30.6	680	43.78	40	2.01	595	28.19	843	35.8	120	9.58	115	5.82	439	21.24	651	31.27	154	10.64	58	2.99	61	3.08	94	5.37	11	0.68	100	4.44	23	1.25	264	14.35	12	0.72	120	5.41	40	2.16
ALUE_0000545701	339	0	0	0	0	0	0	2	0.34	3	0.62	0	0	1	0.21	5	1	0	0	1	0.34	0	0	9	1.83	3	0.61	6	1.75	6	1.3	2	0.43	0	0	0	0	0	0	4	0.92	0	0	0	0	2	0.38	4	0.91
ALUE_0000546401	396	4	1.92	0	0	1	0.39	2	0.29	13	2.31	0	0	0	0	0	0	10	1.53	0	0	0	0	2	0.35	21	3.64	0	0	1	0.19	1	0.18	11	2.26	0	0	2	0.32	1	0.2	27	5.29	0	0	0	0	0	0
ALUE_0000548001	564	4	1.35	0	0	0	0	9	0.93	1	0.12	4	0.65	5	0.64	1	0.12	1	0.11	0	0	1	0.13	5	0.61	0	0	0	0	95	12.38	5	0.64	46	6.65	1	0.16	0	0	1	0.14	15	2.06	0	0	5	0.57	0	0
ALUE_0000549601	1679	16312	1845.71	7488	890.72	68208	6223.41	141442	4890.83	145299	6089.27	123884	6783.82	77588	3321.18	96098	3872.99	157957	5705.67	98808	6709.79	95476	4106.39	86093	3543.37	125166	5113.05	251978	14809.2	106110	4645.22	57828	2484.88	21954	1065.76	19177	1007.64	141657	5349.05	80193	3712.85	39049	1805.74	17976	916.48	153906	5898.53	57100	2624.23
ALUE_0000549701	417	6	2.73	1	0.48	20	7.35	20	2.78	12	2.02	9	1.98	45	7.76	6	0.97	20	2.91	8	2.19	41	7.1	39	6.46	6	0.99	14	3.31	358	63.1	78	13.5	25	4.89	8	1.69	28	4.26	30	5.59	25	4.65	8	1.64	24	3.7	30	5.55
ALUE_0000550001	684	531	147.48	65	18.98	514	115.12	3293	279.51	3486	358.61	3083	414.41	415	43.61	3217	318.26	4381	388.45	731	121.85	544	57.43	3121	315.31	3090	309.85	1423	205.29	587	63.08	324	34.17	980	116.78	81	10.45	274	25.4	271	30.8	1095	124.29	118	14.77	904	85.05	217	24.48
ALUE_0000552901	375	0	0	0	0	1	0.41	5	0.77	3	0.56	1	0.25	0	0	0	0	43	6.95	76	23.11	62	11.94	1	0.18	1	0.18	7	1.84	0	0	10	1.92	0	0	0	0	3	0.51	5	1.04	0	0	0	0	1	0.17	8	1.65
ALUE_0000560501	756	7	1.76	30	7.93	46	9.32	1	0.08	0	0	1	0.12	212	20.15	0	0	0	0	1	0.15	169	16.14	1	0.09	0	0	0	0	240	23.33	148	14.12	17	1.83	60	7	1	0.08	191	19.64	22	2.26	58	6.57	147	12.51	181	18.47
ALUE_0000563401	669	22	6.25	0	0	18	4.12	256	22.22	155	16.3	97	13.33	31	3.33	99	10.01	71	6.44	29	4.94	31	3.35	261	26.96	180	18.45	23	3.39	105	11.54	24	2.59	47	5.73	4	0.53	14	1.33	22	2.56	114	13.23	1	0.13	46	4.42	11	1.27
ALUE_0000563501	2406	39	3.08	0	0	45	2.87	83	2	62	1.81	120	4.59	28	0.84	106	2.98	83	2.09	39	1.85	16	0.48	101	2.9	70	2	23	0.94	37	1.13	29	0.87	121	4.1	7	0.26	25	0.66	19	0.61	169	5.45	3	0.11	131	3.5	4	0.13
ALUE_0000567601	207	7	6.42	0	0	1	0.74	3	0.84	0	0	0	0	1	0.35	1	0.33	1	0.29	0	0	0	0	2	0.67	2	0.66	3	1.43	0	0	0	0	3	1.18	0	0	1	0.31	0	0	3	1.13	0	0	2	0.62	0	0
ALUE_0000568101	1974	0	0	0	0	0	0	2	0.06	0	0	2	0.09	724	26.36	1	0.03	5	0.15	0	0	2297	84.03	12	0.42	9	0.31	4	0.2	292	10.87	1420	51.9	2	0.08	3	0.13	1	0.03	1350	53.16	0	0	0	0	0	0	629	24.59
ALUE_0000568301	2040	0	0	0	0	0	0	1	0.03	0	0	0	0	2	0.07	3	0.1	0	0	0	0	2	0.07	1	0.03	0	0	0	0	3	0.11	1	0.04	0	0	0	0	0	0	0	0	0	0	0	0	0	0	10	0.38
ALUE_0000570401	4305	16	0.71	1	0.05	3	0.11	16	0.22	28	0.46	27	0.58	0	0	64	1.01	158	2.23	4	0.11	8	0.13	34	0.55	162	2.58	18	0.41	0	0	3	0.05	12	0.23	0	0	0	0	1	0.02	33	0.6	2	0.04	31	0.46	0	0
ALUE_0000573801	1584	3337	400.23	9401	1185.35	29	2.8	4	0.15	17	0.76	13	0.75	1	0.05	0	0	0	0	9	0.65	81	3.69	0	0	0	0	5	0.31	1	0.05	134	6.1	5057	260.22	20815	1159.3	210	8.41	25	1.23	10099	495.01	19399	1048.35	92	3.74	21	1.02
ALUE_0000575901	2139	213	18.92	98	9.15	54	3.87	602	16.34	356	11.71	132	5.67	162	5.44	402	12.72	599	16.98	49	2.61	49	1.65	457	14.76	465	14.91	27	1.25	36	1.24	71	2.39	1049	39.97	575	23.72	275	8.15	74	2.69	535	19.42	204	8.16	135	4.06	173	6.24
ALUE_0000579701	232	16	13.1	3	2.58	14	9.24	9	2.25	17	5.16	27	10.7	0	0	12	3.5	28	7.32	1	0.49	3	0.93	15	4.47	8	2.37	1	0.43	0	0	3	0.93	37	13	2	0.76	1	0.27	0	0	26	8.7	0	0	29	8.04	6	2
ALUE_0000582401	1680	122	13.8	14	1.66	116	10.58	629	21.74	406	17	344	18.83	67	2.87	607	24.45	590	21.3	130	8.82	93	4	690	28.38	580	23.68	181	10.63	77	3.37	107	4.6	144	6.99	8	0.42	66	2.49	67	3.1	515	23.8	13	0.66	378	14.48	38	1.75
ALUE_0000583101	309	0	0	0	0	7	3.47	3	0.56	4	0.91	6	1.79	3	0.7	8	1.75	6	1.18	3	1.11	7	1.64	7	1.57	6	1.33	14	4.47	19	4.52	8	1.87	0	0	0	0	26	5.33	7	1.76	0	0	0	0	22	4.58	0	0
ALUE_0000583801	2517	680	51.33	149	11.82	422	25.68	4383	101.1	4271	119.4	2802	102.35	10822	309.01	3555	95.57	5806	139.9	1707	77.32	4415	126.67	2808	77.09	3294	89.76	1609	63.08	5724	167.15	8267	236.96	1954	63.28	1064	37.29	2368	59.65	8079	249.51	1388	42.82	243	8.26	964	24.65	10721	328.68
ALUE_0000586501	2052	102	9.44	9	0.88	71	5.3	1848	52.29	1679	57.57	857	38.4	22	0.77	1657	54.64	1679	49.62	153	8.5	84	2.96	1371	46.17	1525	50.97	181	8.7	79	2.83	67	2.36	130	5.16	11	0.47	50	1.54	29	1.1	528	19.98	13	0.54	275	8.62	23	0.86
ALUE_0000591001	1749	60	6.52	8	0.91	18	1.58	274	9.1	531	21.36	484	25.44	293	12.04	324	12.54	907	31.45	61	3.98	174	7.18	114	4.5	518	20.31	51	2.88	217	9.12	110	4.54	61	2.84	82	4.14	547	19.83	197	8.76	166	7.37	15	0.73	54	1.99	487	21.49
ALUE_0000594801	616	14	4.32	0	0	13	3.23	78	7.35	61	6.97	65	9.7	14	1.63	27	2.97	38	3.74	4	0.74	65	7.62	35	3.93	37	4.12	6	0.96	2	0.24	12	1.41	86	11.38	5	0.72	0	0	3	0.38	35	4.41	0	0	36	3.76	3	0.38
ALUE_0000595001	294	0	0	0	0	0	0	0	0	0	0	0	0	0	0	0	0	0	0	0	0	6	1.47	0	0	0	0	0	0	1	0.25	4	0.98	0	0	0	0	1	0.22	3	0.79	0	0	0	0	0	0	2	0.52
ALUE_0000596301	1395	0	0	0	0	1	0.11	21	0.87	80	4.04	100	6.59	100	5.15	139	6.74	570	24.78	72	5.88	30	1.55	72	3.57	410	20.16	47	3.32	2	0.11	1	0.05	0	0	0	0	1	0.05	1	0.06	0	0	0	0	0	0	10	0.55
ALUE_0000600001	1701	39	4.36	2	0.23	25	2.25	373	12.73	126	5.21	100	5.41	48	2.03	281	11.18	123	4.39	38	2.55	45	1.91	315	12.8	105	4.23	14	0.81	37	1.6	41	1.74	52	2.49	1	0.05	6	0.22	20	0.91	186	8.49	13	0.65	89	3.37	26	1.18
ALUE_0000603001	207	3	2.75	0	0	1	0.74	48	13.46	73	24.81	47	20.88	4	1.39	58	18.96	81	23.73	8	4.41	8	2.79	20	6.68	39	12.92	9	4.29	6	2.13	1	0.35	4	1.58	0	0	5	1.53	0	0	14	5.25	0	0	6	1.87	0	0
ALUE_0000604001	2157	0	0	0	0	0	0	7	0.19	7	0.23	15	0.64	3	0.1	6	0.19	11	0.31	2	0.11	2	0.07	0	0	2	0.06	1	0.05	251	8.55	0	0	0	0	0	0	0	0	0	0	0	0	0	0	0	0	14	0.5
ALUE_0000604401	1593	0	0	0	0	0	0	0	0	0	0	1	0.06	0	0	0	0	1	0.04	0	0	0	0	2	0.09	0	0	0	0	1	0.05	2	0.09	0	0	0	0	0	0	15	0.73	0	0	0	0	1	0.04	1	0.05
ALUE_0000604901	810	97	22.75	14	3.45	141	26.67	1412	101.21	1066	92.6	773	87.74	61	5.41	1203	100.5	1277	95.61	69	9.71	135	12.04	1121	95.64	1123	95.09	79	9.62	38	3.45	112	9.98	318	32	30	3.27	5	0.39	76	7.29	335	32.11	6	0.63	246	19.54	55	5.24
ALUE_0000607301	1740	736	80.36	117	13.43	488	42.96	1932	64.46	1487	60.13	1770	93.53	483	19.95	2037	79.22	1591	55.45	608	39.84	590	24.49	2211	87.81	1863	73.44	2093	118.7	740	31.26	531	22.02	729	34.15	91	4.61	1431	52.14	459	20.51	3079	137.39	323	15.89	1318	48.74	413	18.32
ALUE_0000607401	1185	217	34.79	26	4.38	117	15.13	55543	2721.23	56529	3356.65	14998	1163.66	110	6.67	39216	2239.38	49218	2518.98	2254	216.87	784	47.78	22919	1336.52	33794	1955.99	1700	141.56	128	7.94	235	14.31	641	44.09	110	8.19	98	5.24	168	11.02	572	37.48	46	3.32	304	16.51	73	4.75
ALUE_0000607901	261	3	2.18	0	0	0	0	13	2.89	2	0.54	2	0.7	1	0.28	9	2.33	1	0.23	0	0	1	0.28	8	2.12	1	0.26	2	0.76	0	0	1	0.28	12	3.75	0	0	0	0	1	0.3	10	2.97	1	0.33	3	0.74	0	0
ALUE_0000609601	375	0	0	0	0	21	8.58	0	0	0	0	2	0.49	2	0.38	1	0.18	0	0	0	0	5	0.96	2	0.37	1	0.18	0	0	7	1.37	2	0.38	0	0	0	0	0	0	9	1.87	0	0	0	0	0	0	0	0
ALUE_0000614001	375	8	4.05	0	0	18	7.35	30	4.64	21	3.94	12	2.94	0	0	25	4.51	43	6.95	3	0.91	0	0	16	2.95	34	6.22	4	1.05	0	0	3	0.58	22	4.78	0	0	0	0	0	0	17	3.52	3	0.68	38	6.52	0	0
ALUE_0000615201	1347	1036	146.12	104	15.42	388	44.13	8340	359.46	8505	444.28	4393	299.85	225	12.01	5943	298.55	9137	411.39	482	40.8	432	23.16	4154	213.11	7428	378.22	572	41.9	308	16.81	278	14.89	2903	175.66	499	32.68	193	9.08	181	10.45	2348	135.34	207	13.15	917	43.81	221	12.66
ALUE_0000617301	1638	18	2.09	1	0.12	1	0.09	16	0.57	5	0.21	5	0.28	0	0	9	0.37	4	0.15	0	0	0	0	32	1.35	1	0.04	0	0	0	0	0	0	55	2.74	1	0.05	0	0	6	0.28	47	2.23	1	0.05	16	0.63	1	0.05
ALUE_0000619501	1398	0	0	0	0	0	0	0	0	1	0.05	0	0	3	0.15	7	0.34	7	0.3	6	0.49	2	0.1	7	0.35	18	0.88	0	0	11	0.58	1	0.05	0	0	0	0	0	0	2	0.11	0	0	0	0	0	0	5	0.28
ALUE_0000621701	357	87	46.3	55	30.77	0	0	4	0.65	2	0.39	7	1.8	0	0	10	1.9	15	2.55	0	0	0	0	8	1.55	8	1.54	0	0	0	0	0	0	200	45.66	194	47.94	0	0	0	0	200	43.5	113	27.1	3	0.54	1	0.22
ALUE_0000621901	1329	92	13.15	7	1.05	70	8.07	1635	71.42	1563	82.75	1523	105.36	4	0.22	1597	81.31	1714	78.22	137	11.75	58	3.15	1448	75.29	1719	88.71	127	9.43	1	0.06	30	1.63	123	7.54	5	0.33	3	0.14	2	0.12	435	25.41	7	0.45	187	9.05	2	0.12
ALUE_0000622101	1140	6	1	0	0	0	0	91	4.63	106	6.54	48	3.87	1	0.06	236	14.01	240	12.77	6	0.6	5	0.32	118	7.15	131	7.88	12	1.04	0	0	0	0	5	0.36	0	0	0	0	0	0	4	0.27	1	0.08	3	0.17	0	0
ALUE_0000623801	324	1	0.59	0	0	0	0	6	1.08	3	0.65	4	1.14	0	0	1	0.21	0	0	0	0	0	0	5	1.07	4	0.85	0	0	0	0	0	0	8	2.01	0	0	0	0	0	0	7	1.68	0	0	9	1.79	0	0
ALUE_0000626801	810	1902	446.1	3543	873.6	24	4.54	13	0.93	5	0.43	14	1.59	2	0.18	2	0.17	3	0.22	9	1.27	4	0.36	0	0	0	0	1	0.12	0	0	12	1.07	4863	489.34	12107	1318.64	88	6.89	25	2.4	4579	438.92	7512	793.88	46	3.65	47	4.48
ALUE_0000627601	1272	38	5.68	7	1.1	8	0.96	41	1.87	7	0.39	16	1.16	8	0.45	54	2.87	28	1.34	0	0	8	0.45	76	4.13	36	1.94	5	0.39	7	0.4	17	0.96	19	1.22	4	0.28	1	0.05	10	0.61	145	8.85	7	0.47	23	1.16	1	0.06
ALUE_0000628301	1953	63	6.13	30	3.07	125	9.81	970	28.84	908	32.71	657	30.93	145	5.34	737	25.54	1065	33.07	90	5.25	331	12.24	635	22.47	812	28.52	126	6.37	286	10.76	243	8.98	92	3.84	28	1.26	328	10.65	265	10.55	235	9.34	69	3.02	360	11.86	107	4.23
ALUE_0000632901	297	44	28.15	7	4.71	27	13.93	231	45.16	180	42.65	146	45.2	28	6.78	221	50.35	190	38.8	61	23.42	25	6.08	262	60.96	185	42.72	50	16.61	52	12.87	45	10.93	166	45.56	2	0.59	38	8.11	12	3.14	146	38.17	3	0.86	89	19.28	32	8.31
ALUE_0000633001	684	1	0.28	0	0	2	0.45	4	0.34	10	1.03	6	0.81	7	0.74	11	1.09	23	2.04	0	0	14	1.48	13	1.31	6	0.6	0	0	7	0.75	5	0.53	0	0	0	0	1	0.09	21	2.39	6	0.68	0	0	8	0.75	8	0.9
ALUE_0000633501	1442	1825	240.44	206	28.53	1394	148.1	11656	469.29	4104	200.26	1589	101.31	673	33.54	8081	379.21	4687	197.13	1025	81.04	1022	51.18	10736	514.49	5540	263.51	2087	142.82	1370	69.83	890	44.53	4789	270.69	341	20.86	1729	76.02	1022	55.09	4412	237.56	418	24.81	2791	124.55	828	44.31
ALUE_0000634001	813	961	224.56	248	60.92	1998	376.49	3193	228.01	2576	222.95	3064	346.5	2247	198.64	2858	237.88	3472	259	1540	215.97	2364	209.98	2692	228.81	2380	200.78	1032	125.26	3061	276.74	2835	251.58	1827	183.17	411	44.6	5760	449.18	3184	304.44	3276	312.86	535	56.33	5531	437.78	3190	302.77
ALUE_0000634101	882	2433	524.06	2762	625.43	13	2.26	16	1.05	16	1.28	11	1.15	6	0.49	10	0.77	10	0.69	1	0.13	4	0.33	31	2.43	18	1.4	6	0.67	4	0.33	8	0.65	7426	686.25	6153	615.45	39	2.8	21	1.85	5187	456.61	5816	564.47	36	2.63	12	1.05
ALUE_0000636501	534	45	16.01	8	2.99	53	15.2	2790	303.33	4901	645.8	1381	237.77	18	2.42	2829	358.49	5950	675.76	190	40.57	146	19.74	1696	219.47	3526	452.88	154	28.46	70	9.64	34	4.59	65	9.92	6	0.99	5	0.59	46	6.7	198	28.79	9	1.44	120	14.46	17	2.46
ALUE_0000637101	162	0	0	0	0	0	0	1	0.36	0	0	3	1.7	2	0.89	0	0	1	0.37	2	1.41	7	3.12	0	0	0	0	2	1.22	0	0	12	5.34	0	0	0	0	0	0	2	0.96	0	0	0	0	0	0	0	0
ALUE_0000638101	354	6	3.22	0	0	8	3.46	9	1.48	18	3.58	39	10.13	0	0	6	1.15	27	4.63	10	3.22	5	1.02	7	1.37	9	1.74	11	3.07	0	0	4	0.82	11	2.53	0	0	2	0.36	0	0	16	3.51	0	0	13	2.36	0	0
ALUE_0000638301	4440	56	2.4	7	0.31	57	1.97	163	2.13	130	2.06	210	4.35	55	0.89	125	1.91	198	2.7	31	0.8	52	0.85	179	2.79	120	1.85	43	0.96	15	0.25	50	0.81	92	1.69	15	0.3	51	0.73	52	0.91	186	3.25	14	0.27	140	2.03	14	0.24
ALUE_0000640101	3294	726	41.87	350	21.22	786	36.55	332	5.85	125	2.67	144	4.02	159	3.47	221	4.54	164	3.02	60	2.08	145	3.18	375	7.87	154	3.21	134	4.01	352	7.85	123	2.69	440	10.89	114	3.05	150	2.89	241	5.69	309	7.28	163	4.24	195	3.81	147	3.44
ALUE_0000643901	765	5	1.24	0	0	0	0	37	2.81	90	8.28	0	0	0	0	89	7.87	88	6.98	3	0.45	1	0.09	33	2.98	81	7.26	2	0.26	0	0	5	0.47	52	5.54	9	1.04	0	0	0	0	9	0.91	4	0.45	0	0	0	0
ALUE_0000644501	285	0	0	0	0	0	0	0	0	0	0	0	0	3	0.76	0	0	0	0	0	0	2	0.51	1	0.24	0	0	0	0	5	1.29	5	1.27	4	1.14	0	0	918	204.21	12	3.27	2	0.54	0	0	0	0	17	4.6
ALUE_0000644701	789	355	85.48	35	8.86	334	64.85	1460	107.43	2176	194.06	2941	342.71	268	24.41	1535	131.65	3143	241.59	494	71.39	459	42.01	1209	105.89	1944	168.99	495	61.91	337	31.39	310	28.35	982	101.44	33	3.69	430	34.55	272	26.8	880	86.6	44	4.77	835	68.1	134	13.11
ALUE_0000645501	1140	403	67.16	59	10.34	281	37.76	1461	74.4	906	55.92	701	56.54	266	16.77	984	58.41	1009	53.68	256	25.6	319	20.21	1083	65.65	813	48.91	521	45.1	439	28.3	286	18.1	877	62.7	103	7.97	263	14.63	240	16.37	1383	94.19	129	9.69	835	47.13	354	23.96
ALUE_0000646901	372	0	0	0	0	6	2.47	0	0	0	0	0	0	11	2.13	0	0	0	0	1	0.31	0	0	1	0.19	2	0.37	0	0	3	0.59	7	1.36	1	0.22	0	0	9	1.53	15	3.13	2	0.42	5	1.15	21	3.63	8	1.66
ALUE_0000651001	783	128	31.06	5	1.28	84	16.43	270	20.02	153	13.75	416	48.85	53	4.86	143	12.36	76	5.89	164	23.88	91	8.39	303	26.74	134	11.74	316	39.82	51	4.79	61	5.62	253	26.34	12	1.35	60	4.86	52	5.16	420	41.65	19	2.08	185	15.2	43	4.24
ALUE_0000651801	327	1872	1087.59	535	326.76	2543	1191.36	2676	475.11	1801	387.54	1918	539.28	4086	898.05	2189	452.98	2372	439.93	2042	711.99	3786	836.08	2565	542.05	1747	366.43	2470	745.37	6211	1396.09	4378	965.93	2152	536.4	373	100.63	5716	1108.24	5590	1328.88	4484	1064.66	872	228.27	4939	971.92	4549	1073.46
ALUE_0000654801	1596	135	16.07	12	1.5	177	16.99	2059	74.9	1490	65.69	1266	72.93	75	3.38	1533	65	1605	60.99	209	14.93	191	8.64	1180	51.09	1240	53.29	279	17.25	116	5.34	113	5.11	371	18.95	13	0.72	117	4.65	91	4.43	322	15.66	7	0.38	366	14.76	68	3.29
ALUE_0000655201	1764	72	7.75	8	0.91	72	6.25	603	19.85	368	14.68	216	11.26	84	3.42	719	27.58	636	21.87	116	7.5	84	3.44	344	13.48	360	14	79	4.42	88	3.67	73	2.99	143	6.61	10	0.5	29	1.04	46	2.03	339	14.92	11	0.53	207	7.55	46	2.01
ALUE_0000655901	219	0	0	0	0	0	0	0	0	0	0	0	0	5	1.64	0	0	1	0.28	0	0	1	0.33	0	0	0	0	0	0	0	0	4	1.32	0	0	0	0	0	0	4	1.42	0	0	0	0	0	0	1	0.35
ALUE_0000660201	1821	131	13.67	12	1.32	100	8.41	415	13.23	254	9.81	329	16.61	71	2.8	328	12.19	293	9.76	77	4.82	55	2.18	364	13.81	314	11.83	122	6.61	52	2.1	85	3.37	146	6.53	19	0.92	30	1.04	39	1.66	360	15.35	30	1.41	210	7.42	33	1.4
ALUE_0000660601	654	1	0.29	0	0	0	0	38	3.37	34	3.66	38	5.34	2	0.22	34	3.52	20	1.85	5	0.87	5	0.55	28	2.96	22	2.31	2	0.3	0	0	0	0	6	0.75	1	0.13	0	0	0	0	16	1.9	0	0	10	0.98	0	0
ALUE_0000660801	1209	5	0.79	0	0	19	2.41	0	0	7	0.41	15	1.14	32	1.9	3	0.17	4	0.2	59	5.56	25	1.49	3	0.17	4	0.23	56	4.57	29	1.76	25	1.49	1	0.07	3	0.22	81	4.25	12	0.77	0	0	1	0.07	24	1.28	10	0.64
ALUE_0000661201	1134	27	4.52	0	0	4	0.54	98	5.02	126	7.82	208	16.86	37	2.34	68	4.06	130	6.95	50	5.03	20	1.27	74	4.51	84	5.08	46	4	64	4.15	21	1.34	24	1.73	4	0.31	7	0.39	14	0.96	154	10.54	11	0.83	56	3.18	11	0.75
ALUE_0000662301	4965	218	8.34	19	0.76	245	7.56	3674	42.96	2183	30.94	1586	29.37	121	1.75	3651	49.76	2495	30.48	239	5.49	191	2.78	3995	55.6	3179	43.92	410	8.15	430	6.37	233	3.39	205	3.37	23	0.41	98	1.25	74	1.16	1150	17.98	50	0.86	748	9.69	92	1.43
ALUE_0000668401	4077	477	22.23	23	1.13	702	26.38	3801	54.13	1966	33.93	769	17.34	54	0.95	2882	47.83	2119	31.52	77	2.15	65	1.15	2876	48.75	2272	38.22	108	2.61	275	4.96	269	4.76	1074	21.47	247	5.34	5	0.08	17	0.32	1978	37.67	51	1.07	2299	36.29	104	1.97
ALUE_0000670801	3642	9	0.47	4	0.22	16	0.67	115	1.83	224	4.33	230	5.81	95	1.87	245	4.55	444	7.39	322	10.08	171	3.39	171	3.24	228	4.29	758	20.54	219	4.42	142	2.81	103	2.31	28	0.68	632	11	155	3.31	74	1.58	3	0.07	64	1.13	174	3.69
ALUE_0000671401	462	0	0	0	0	0	0	0	0	0	0	0	0	0	0	1	0.15	5	0.66	0	0	6	0.94	2	0.3	2	0.3	2	0.43	101	16.07	4	0.62	0	0	2	0.38	0	0	7	1.18	0	0	0	0	0	0	0	0
ALUE_0000672001	885	10525	2259.36	24650	5562.89	106	18.35	38	2.49	41	3.26	19	1.97	71	5.77	0	0	1	0.07	30	3.86	7	0.57	4	0.31	3	0.23	1	0.11	0	0	58	4.73	26398	2431.21	44378	4423.83	379	27.15	1050	92.23	25715	2256	51621	4993.04	212	15.41	37	3.23
ALUE_0000674001	2166	197	17.28	36	3.32	136	9.62	558	14.96	403	13.09	271	11.5	83	2.75	421	13.15	360	10.08	135	7.11	139	4.63	686	21.89	635	20.11	299	13.62	210	7.13	77	2.56	223	8.39	18	0.73	232	6.79	157	5.63	670	24.02	75	2.96	349	10.37	95	3.38
ALUE_0000674801	1356	0	0	0	0	4	0.45	2	0.09	2	0.1	0	0	0	0	1	0.05	31	1.39	2	0.17	7	0.37	0	0	0	0	3	0.22	79	4.28	83	4.42	1	0.06	0	0	42	1.96	4	0.23	2	0.11	2	0.13	16	0.76	10	0.57
ALUE_0000675401	603	0	0	0	0	2	0.51	1	0.1	0	0	0	0	7	0.83	0	0	1	0.1	0	0	7	0.84	0	0	0	0	0	0	5	0.61	6	0.72	0	0	0	0	2	0.21	2	0.26	0	0	0	0	3	0.32	2	0.26
ALUE_0000676701	8040	293	6.92	14	0.35	172	3.28	1348	9.73	964	8.44	579	6.62	313	2.8	1505	12.67	797	6.01	340	4.82	304	2.73	1057	9.08	1129	9.63	460	5.65	626	5.72	257	2.31	224	2.27	14	0.15	342	2.7	159	1.54	2257	21.8	83	0.88	826	6.61	163	1.56
ALUE_0000677101	2136	35	3.11	2	0.19	29	2.08	19	0.52	20	0.66	17	0.73	9	0.3	17	0.54	24	0.68	2	0.11	4	0.14	24	0.78	13	0.42	7	0.32	14	0.48	15	0.51	29	1.11	3	0.12	0	0	7	0.25	44	1.6	2	0.08	17	0.51	1	0.04
ALUE_0000677601	378	0	0	0	0	0	0	0	0	0	0	0	0	4	0.76	0	0	0	0	1	0.3	15	2.87	0	0	0	0	0	0	10	1.94	38	7.25	1	0.22	0	0	4	0.67	5	1.03	0	0	0	0	1	0.17	1	0.2
ALUE_0000680101	1011	1	0.19	0	0	74	11.21	2854	163.89	3749	260.93	3997	363.49	55	3.91	3066	205.21	5040	302.34	433	48.83	243	17.36	2476	169.24	3679	249.59	646	63.05	46	3.34	68	4.85	10	0.81	12	1.05	224	14.05	46	3.54	4	0.31	1	0.08	115	7.32	56	4.27
ALUE_0000681401	330	397	228.55	43	26.02	977	453.55	1590	279.73	1548	330.07	1858	517.66	2659	579.1	1510	309.63	2225	408.92	1685	582.17	2178	476.61	2100	439.75	1601	332.75	1970	589.08	1127	251.02	2083	455.4	753	185.98	62	16.57	7094	1362.91	3782	890.9	878	206.57	46	11.93	1761	343.39	1586	370.86
ALUE_0000684001	1092	373	64.89	17	3.11	398	55.83	1250	66.46	838	54	1110	93.46	0	0	1055	65.38	1256	69.76	127	13.26	105	6.94	1223	77.39	894	56.15	168	15.18	4	0.27	56	3.7	772	57.62	36	2.91	1	0.06	0	0	1066	75.79	34	2.67	869	51.21	5	0.35
ALUE_0000688501	108	0	0	0	0	0	0	0	0	1	0.65	1	0.85	3	2	1	0.63	4	2.25	0	0	4	2.67	0	0	0	0	0	0	4	2.72	1	0.67	0	0	0	0	0	0	6	4.32	0	0	0	0	0	0	2	1.43
ALUE_0000689201	432	28	12.31	1	0.46	43	15.25	2762	371.19	3059	498.25	2621	557.82	7	1.16	4266	668.22	6401	898.63	359	94.75	163	27.25	1852	296.25	3324	527.74	180	41.12	14	2.38	10	1.67	89	16.79	7	1.43	19	2.79	21	3.78	65	11.68	8	1.59	89	13.26	16	2.86
ALUE_0000689301	960	24	4.75	61	12.69	196	31.28	0	0	0	0	6	0.57	196	14.67	0	0	0	0	5	0.59	130	9.78	2	0.14	1	0.07	0	0	9	0.69	92	6.91	39	3.31	150	13.78	2319	153.15	380	30.77	129	10.43	132	11.77	626	41.96	255	20.5
ALUE_0000690001	228	120	99.99	13	11.39	60	40.31	124	31.57	155	47.84	156	62.91	36	11.35	148	43.92	153	40.7	59	29.5	80	25.34	159	48.19	113	33.99	137	59.29	26	8.38	45	14.24	209	74.71	12	4.64	69	19.19	92	31.37	250	85.13	18	6.76	114	32.17	33	11.17
ALUE_0000690301	1389	8	1.09	0	0	9	0.99	39	1.63	7	0.35	9	0.6	0	0	21	1.02	27	1.18	5	0.41	0	0	27	1.34	20	0.99	1	0.07	1	0.05	6	0.31	29	1.7	1	0.06	0	0	0	0	35	1.96	3	0.18	14	0.65	0	0
ALUE_0000692001	498	0	0	0	0	1	0.31	0	0	2	0.28	0	0	1	0.14	0	0	0	0	0	0	5	0.73	0	0	0	0	0	0	7	1.03	4	0.58	0	0	0	0	0	0	6	0.94	0	0	0	0	0	0	4	0.62
ALUE_0000692401	1365	180	25.05	14	2.05	157	17.62	1125	47.85	686	35.36	634	42.7	61	3.21	596	29.55	454	20.17	103	8.6	97	5.13	830	42.02	438	22.01	104	7.52	140	7.54	118	6.24	591	35.29	32	2.07	110	5.11	113	6.44	627	35.66	33	2.07	511	24.09	89	5.03
ALUE_0000693401	501	28	10.62	2	0.8	20	6.12	228	26.42	608	85.39	1019	187	17	2.44	403	54.43	823	99.63	85	19.34	40	5.77	194	26.76	575	78.72	188	37.03	17	2.49	14	2.02	41	6.67	3	0.53	9	1.14	9	1.4	101	15.65	9	1.54	37	4.75	4	0.62
ALUE_0000694601	1248	30	4.57	20	3.2	81	9.94	9544	443.99	13770	776.38	12927	952.34	621	35.76	4070	220.68	9736	473.13	610	55.73	265	15.33	2953	163.51	8450	464.39	927	73.3	87	5.12	76	4.39	30	1.96	24	1.7	240	12.19	45	2.8	74	4.6	36	2.47	233	12.01	573	35.43
ALUE_0000697601	1140	13	2.17	0	0	32	4.3	111	5.65	89	5.49	72	5.81	0	0	122	7.24	110	5.85	12	1.2	4	0.25	128	7.76	158	9.51	9	0.78	0	0	4	0.25	15	1.07	0	0	0	0	0	0	136	9.26	0	0	185	10.44	0	0
ALUE_0000700401	711	64	17.1	45	12.64	5	1.08	42	3.43	23	2.28	58	7.5	1	0.1	17	1.62	41	3.5	139	22.29	1	0.1	23	2.24	31	2.99	131	18.18	0	0	8	0.81	262	30.03	280	34.74	0	0	1	0.11	96	10.48	91	10.96	5	0.45	0	0
ALUE_0000700601	498	124	47.3	0	0	96	29.53	695	81.02	686	96.93	508	93.79	3	0.43	978	132.89	1591	193.76	151	34.57	45	6.53	935	129.74	1053	145.03	197	39.04	4	0.59	46	6.66	535	87.56	21	3.72	9	1.15	19	2.97	281	43.81	12	2.06	228	29.46	5	0.77
ALUE_0000704101	1179	59	9.51	9	1.52	34	4.42	561	27.63	882	52.64	974	75.95	2	0.12	845	48.5	1068	54.94	118	11.41	62	3.8	678	39.74	836	48.63	102	8.54	5	0.31	21	1.29	120	8.3	4	0.3	2	0.11	1	0.07	222	14.62	9	0.65	84	4.58	0	0
ALUE_0000705401	1392	6	0.82	1	0.14	10	1.1	57	2.38	15	0.76	10	0.66	9	0.46	66	3.21	31	1.35	52	4.26	18	0.93	191	9.48	84	4.14	40	2.84	1174	61.99	4	0.21	24	1.41	6	0.38	0	0	6	0.34	59	3.29	3	0.18	36	1.66	1	0.06
ALUE_0000706501	237	0	0	0	0	1	0.65	0	0	0	0	0	0	2	0.61	0	0	0	0	0	0	7	2.13	0	0	0	0	0	0	1	0.31	3	0.91	0	0	0	0	1	0.27	2	0.66	0	0	0	0	3	0.81	8	2.6
ALUE_0000707401	1962	190	18.4	9	0.92	138	10.78	309	9.14	335	12.01	142	6.65	53	1.94	560	19.31	548	16.94	153	8.89	120	4.42	577	20.32	542	18.95	299	15.04	189	7.08	88	3.24	136	5.65	11	0.49	81	2.62	91	3.61	687	27.19	18	0.79	317	10.4	40	1.57
ALUE_0000707801	1494	282	35.86	100	13.37	148	15.18	1741	67.66	1190	56.05	486	29.91	2	0.1	2475	112.1	1898	77.05	128	9.77	63	3.05	2436	112.67	2323	106.65	116	7.66	5	0.25	69	3.33	727	39.66	115	6.79	4	0.17	4	0.21	1000	51.97	158	9.05	395	17.01	2	0.1
ALUE_0000708301	1323	144	20.68	20	3.02	87	10.07	376	16.5	205	10.9	163	11.33	0	0	591	30.23	751	34.43	23	1.98	19	1.04	395	20.63	219	11.35	29	2.16	3	0.17	25	1.36	498	30.68	524	34.94	1	0.05	0	0	356	20.89	37	2.39	200	9.73	2	0.12
ALUE_0000709101	525	0	0	0	0	1	0.29	1	0.11	0	0	1	0.18	10	1.37	1	0.13	2	0.23	0	0	1	0.14	2	0.26	0	0	0	0	12	1.68	2	0.27	3	0.47	3	0.5	9	1.09	12	1.78	1	0.15	0	0	1	0.12	19	2.79
ALUE_0000709201	445	0	0	0	0	1	0.34	0	0	0	0	0	0	7	1.13	0	0	0	0	0	0	0	0	0	0	1	0.15	0	0	9	1.49	1	0.16	0	0	0	0	1	0.14	2	0.35	0	0	0	0	2	0.29	7	1.21
ALUE_0000711501	384	1	0.49	0	0	4	1.6	20	3.02	5	0.92	6	1.44	2	0.37	14	2.47	10	1.58	1	0.3	0	0	11	1.98	8	1.43	3	0.77	21	4.02	1	0.19	1	0.21	0	0	2	0.33	17	3.44	2	0.4	0	0	4	0.67	13	2.61
ALUE_0000711901	1140	22	3.67	6	1.05	33	4.43	76	3.87	67	4.14	54	4.36	101	6.37	116	6.89	82	4.36	85	8.5	275	17.42	56	3.39	95	5.72	169	14.63	320	20.63	239	15.13	67	4.79	42	3.25	213	11.85	339	23.12	97	6.61	38	2.85	140	7.9	84	5.69
ALUE_0000713501	366	1	0.52	0	0	13	5.44	231	36.64	765	147.07	413	103.75	35	6.87	344	63.6	932	154.44	440	137.07	64	12.63	245	46.26	649	121.62	176	47.45	797	160.06	30	5.91	4	0.89	3	0.72	25	4.33	20	4.25	16	3.39	3	0.7	23	4.04	41	8.64
ALUE_0000721201	840	50	11.31	9	2.14	10	1.82	47	3.25	45	3.77	69	7.55	45	3.85	61	4.91	57	4.12	62	8.42	26	2.24	21	1.73	20	1.63	37	4.35	9	0.79	18	1.55	19	1.84	3	0.32	33	2.49	7	0.65	106	9.8	9	0.92	45	3.45	11	1.01
ALUE_0000725801	1842	50	5.16	7	0.76	50	4.16	452	14.25	854	32.62	961	47.97	41	1.6	368	13.52	707	23.28	138	8.54	77	3.02	351	13.17	475	17.69	98	5.25	139	5.55	44	1.72	89	3.94	4	0.19	47	1.62	22	0.93	216	9.1	12	0.56	125	4.37	38	1.59
ALUE_0000726801	2952	143	9.2	15	1.01	92	4.77	377	7.41	253	6.03	408	12.71	35	0.85	401	9.19	359	7.38	139	5.37	103	2.52	575	13.46	284	6.6	291	9.73	283	7.05	80	1.96	265	7.32	44	1.31	145	3.11	88	2.32	634	16.68	49	1.42	264	5.75	113	2.95
ALUE_0000727001	909	51	10.66	7	1.54	54	9.1	160	10.22	188	14.55	317	32.06	1	0.08	184	13.7	262	17.48	62	7.78	58	4.61	169	12.85	259	19.54	68	7.38	37	2.99	36	2.86	75	6.72	6	0.58	6	0.42	8	0.68	188	16.06	10	0.94	129	9.13	7	0.59
ALUE_0000729001	717	24	6.36	2	0.56	21	4.49	393	31.82	278	27.28	196	25.13	20	2	345	32.56	345	29.18	48	7.63	21	2.12	248	23.9	380	36.35	80	11.01	25	2.56	17	1.71	33	3.75	2	0.25	26	2.3	14	1.52	91	9.85	5	0.6	57	5.12	9	0.97
ALUE_0000732401	1020	4	0.75	1	0.2	34	5.11	7795	443.68	6821	470.55	5036	453.94	77	5.43	7859	521.37	8741	519.73	540	60.36	244	17.27	5949	403.04	8219	552.67	804	77.78	552	39.78	269	19.03	42	3.36	28	2.42	209	12.99	81	6.17	25	1.9	5	0.42	94	5.93	80	6.05
ALUE_0000732701	390	73	35.56	7	3.58	48	18.85	480	71.45	291	52.5	84	19.8	49	9.03	410	71.14	359	55.83	45	13.16	44	8.15	389	68.93	342	60.15	95	24.04	20	3.77	39	7.21	66	13.79	10	2.26	39	6.34	44	8.77	277	55.15	27	5.93	150	24.75	26	5.14
ALUE_0000733901	1125	18	3.04	7	1.24	13	1.77	1	0.05	32	2	4	0.33	38	2.43	0	0	10	0.54	46	4.66	89	5.71	6	0.37	8	0.49	46	4.03	356	23.26	63	4.04	28	2.03	37	2.9	180	10.14	141	9.74	65	4.49	14	1.07	25	1.43	31	2.13
ALUE_0000734501	1044	1	0.18	0	0	0	0	18	1	22	1.48	18	1.59	3	0.21	29	1.88	60	3.49	2	0.22	1	0.07	6	0.4	10	0.66	2	0.19	14	0.99	0	0	20	1.56	2	0.17	0	0	1	0.07	4	0.3	1	0.08	1	0.06	0	0
ALUE_0000734701	729	25	6.52	5	1.37	43	9.04	229	18.24	264	25.48	182	22.95	12	1.18	243	22.56	328	27.29	63	9.85	29	2.87	287	27.21	357	33.59	92	12.45	18	1.81	23	2.28	53	5.93	0	0	23	2	5	0.53	138	14.7	3	0.35	65	5.74	3	0.32
ALUE_0000740501	4182	179	8.13	16	0.76	750	27.47	1832	25.43	1630	27.43	2313	50.85	1134	19.49	1716	27.77	1269	18.4	3529	96.21	1926	33.26	1497	24.74	1342	22.01	7755	182.99	1785	31.37	1767	30.48	289	5.63	39	0.82	1873	28.4	733	13.63	832	15.45	41	0.84	2215	34.08	634	11.7
ALUE_0000741201	132	7	10.07	0	0	1	1.16	5	2.2	5	2.67	7	4.88	3	1.63	3	1.54	3	1.38	0	0	1	0.55	3	1.57	4	2.08	4	2.99	13	7.24	0	0	13	8.03	0	0	0	0	1	0.59	9	5.29	1	0.65	2	0.97	2	1.17
ALUE_0000742601	1134	6	1.01	0	0	5	0.68	28	1.43	22	1.37	15	1.22	9	0.57	34	2.03	38	2.03	9	0.9	10	0.64	53	3.23	41	2.48	3	0.26	16	1.04	3	0.19	34	2.44	2	0.16	5	0.28	1	0.07	23	1.57	1	0.08	15	0.85	4	0.27
ALUE_0000742801	861	78	17.21	40	9.28	122	21.71	207	13.96	271	22.15	241	25.73	229	19.12	193	15.17	269	18.95	330	43.7	270	22.65	91	7.3	140	11.15	183	20.97	140	11.95	147	12.32	25	2.37	8	0.82	290	21.35	237	21.4	178	16.05	87	8.65	210	15.69	183	16.4
ALUE_0000743101	558	22	7.49	1	0.36	21	5.77	3	0.31	0	0	0	0	0	0	29	3.52	18	1.96	4	0.82	0	0	29	3.59	2	0.25	1	0.18	14	1.84	8	1.03	196	28.63	9	1.42	0	0	0	0	50	6.96	5	0.77	32	3.69	0	0
ALUE_0000744501	3804	1436	71.72	2552	133.99	9	0.36	27	0.41	38	0.7	42	1.02	1	0.02	16	0.28	48	0.77	21	0.63	5	0.09	14	0.25	35	0.63	2	0.05	1	0.02	11	0.21	2711	58.09	5065	117.47	34	0.57	3	0.06	4461	91.05	5338	120.12	29	0.49	19	0.39
ALUE_0000746901	453	6	2.52	0	0	9	3.04	14	1.79	6	0.93	2	0.41	0	0	13	1.94	6	0.8	0	0	0	0	7	1.07	11	1.67	2	0.44	0	0	0	0	11	1.98	0	0	0	0	0	0	18	3.09	0	0	4	0.57	0	0
ALUE_0000747201	1449	18	2.36	0	0	50	5.29	533	21.36	590	28.65	664	42.13	1	0.05	540	25.22	796	33.32	62	4.88	26	1.3	424	20.22	644	30.48	82	5.58	1	0.05	19	0.95	47	2.64	1	0.06	3	0.13	1	0.05	143	7.66	0	0	155	6.88	1	0.05
ALUE_0000748301	1293	246	36.14	39	6.02	278	32.94	1330	59.72	1748	95.13	1856	131.97	114	6.34	1167	61.07	1617	75.85	268	23.63	204	11.39	1165	62.26	1372	72.78	383	29.23	43	2.44	97	5.41	350	22.06	25	1.71	164	8.04	149	8.96	583	35.01	46	3.05	585	29.11	153	9.13
ALUE_0000756101	2205	94	8.1	13	1.18	133	9.24	593	15.61	273	8.71	229	9.55	52	1.69	290	8.9	229	6.3	38	1.96	54	1.77	260	8.15	154	4.79	74	3.31	39	1.3	54	1.77	223	8.24	9	0.36	8	0.23	24	0.85	426	15	10	0.39	224	6.54	23	0.8
ALUE_0000758101	642	36	10.65	6	1.87	62	14.79	96	8.68	100	10.96	122	17.47	52	5.82	89	9.38	82	7.75	49	8.7	74	8.32	161	17.33	95	10.15	149	22.9	37	4.24	39	4.38	80	10.16	1	0.14	42	4.15	17	2.06	166	20.08	1	0.13	110	11.03	20	2.4
ALUE_0000761301	1413	332	44.64	60	8.48	207	22.44	1842	75.68	1320	65.73	738	48.02	128	6.51	1474	70.59	1288	55.28	279	22.51	301	15.38	1493	73.02	1538	74.66	196	13.69	220	11.44	161	8.22	211	12.17	16	1	217	9.74	148	8.14	1139	62.59	105	6.36	479	21.81	69	3.77
ALUE_0000761501	1182	40	6.43	33	5.58	88	11.41	214	10.51	342	20.36	552	42.94	149	9.06	246	14.08	366	18.78	82	7.91	144	8.8	252	14.73	365	21.18	156	13.02	307	19.09	194	11.84	45	3.1	41	3.06	560	30.04	267	17.56	273	17.93	102	7.39	464	25.26	183	11.95
ALUE_0000761901	261	12	8.73	6	4.59	1	0.59	20	4.45	14	3.77	28	9.86	10	2.75	22	5.7	11	2.56	5	2.18	6	1.66	28	7.41	33	8.67	14	5.29	6	1.69	6	1.66	28	8.74	3	1.01	15	3.64	20	5.96	193	57.41	14	4.59	19	4.68	8	2.37
ALUE_0000764901	1842	26	2.68	2	0.22	18	1.5	879	27.7	1425	54.44	491	24.51	1	0.04	1178	43.28	1925	63.38	261	16.16	51	2	622	23.33	1499	55.82	108	5.79	3	0.12	24	0.94	70	3.1	8	0.38	1	0.03	2	0.08	75	3.16	2	0.09	54	1.89	0	0
ALUE_0000768801	1161	18	2.95	0	0	18	2.38	7	0.35	5	0.3	6	0.48	16	0.99	3	0.17	3	0.16	48	4.71	35	2.18	7	0.42	1	0.06	38	3.23	21	1.33	9	0.56	30	2.11	3	0.23	14	0.76	6	0.4	34	2.27	0	0	42	2.33	8	0.53
ALUE_0000769601	348	11	6.01	0	0	2	0.88	51	8.51	15	3.03	8	2.11	0	0	10	1.94	20	3.49	0	0	0	0	22	4.37	27	5.32	3	0.85	1	0.21	10	2.07	62	14.52	9	2.28	1	0.18	0	0	23	5.13	3	0.74	2	0.37	0	0
ALUE_0000769701	498	638	243.39	678	271.91	9	2.77	7	0.82	16	2.26	23	4.25	3	0.43	2	0.27	3	0.37	8	1.83	10	1.45	1	0.14	1	0.14	2	0.4	3	0.44	2	0.29	3039	497.39	2757	488.41	18	2.29	11	1.72	1581	246.49	1456	250.27	9	1.16	0	0
ALUE_0000771101	1287	13	1.92	1	0.16	2	0.24	23	1.04	13	0.71	11	0.79	7	0.39	27	1.42	26	1.23	5	0.44	8	0.45	50	2.68	13	0.69	5	0.38	19	1.09	12	0.67	70	4.43	6	0.41	10	0.49	3	0.18	31	1.87	2	0.13	12	0.6	5	0.3
ALUE_0000775901	4317	103	4.53	14	0.65	69	2.45	555	7.46	709	11.56	898	19.13	34	0.57	643	10.08	872	12.25	196	5.18	163	2.73	631	10.1	920	14.62	355	8.11	224	3.81	116	1.94	188	3.55	36	0.74	28	0.41	42	0.76	461	8.29	33	0.65	264	3.94	20	0.36
ALUE_0000778201	474	216	86.57	236	99.44	99	32	74	9.06	71	10.54	60	11.64	63	9.55	56	7.99	60	7.68	49	11.79	102	15.54	134	19.54	59	8.54	106	22.07	52	8.06	69	10.5	370	63.62	365	67.93	82	10.97	156	25.58	261	42.75	235	42.44	76	10.32	82	13.35
ALUE_0000778901	729	74	19.28	3	0.82	27	5.67	370	29.47	279	26.93	214	26.99	33	3.25	224	20.79	298	24.79	52	8.13	43	4.26	180	17.06	211	19.85	58	7.85	21	2.12	71	7.03	194	21.69	12	1.45	57	4.96	60	6.4	193	20.56	13	1.53	87	7.68	23	2.43
ALUE_0000781801	852	22	4.91	8	1.88	141	25.35	95	6.47	95	7.85	172	18.56	149	12.57	162	12.87	152	10.82	276	36.93	175	14.83	192	15.57	113	9.1	638	73.89	273	23.55	161	13.63	125	11.96	29	3	560	41.67	197	17.97	104	9.48	22	2.21	382	28.85	146	13.22
ALUE_0000785901	363	11	5.76	1	0.55	12	5.06	10	1.6	10	1.94	6	1.52	40	7.92	7	1.3	9	1.5	14	4.4	46	9.15	17	3.24	2	0.38	13	3.53	45	9.11	29	5.76	12	2.69	10	2.43	37	6.46	37	7.92	30	6.42	8	1.89	27	4.79	37	7.87
ALUE_0000786501	651	288	84.05	25	7.67	134	31.53	903	80.53	488	52.75	285	40.25	158	17.44	701	72.87	589	54.87	141	24.69	127	14.09	707	75.05	528	55.63	105	15.92	246	27.78	189	20.95	582	72.87	42	5.69	129	12.56	133	15.88	547	65.24	22	2.89	244	24.12	177	20.98
ALUE_0000787401	321	0	0	0	0	0	0	0	0	0	0	0	0	3	0.67	0	0	0	0	1	0.36	3	0.67	0	0	0	0	1	0.31	2	0.46	0	0	0	0	0	0	0	0	3	0.73	0	0	0	0	1	0.2	14	3.37
ALUE_0000787901	327	1	0.58	0	0	0	0	2	0.36	3	0.65	0	0	1	0.22	2	0.41	10	1.85	1	0.35	0	0	0	0	6	1.26	1	0.3	2	0.45	0	0	7	1.74	0	0	0	0	0	0	7	1.66	0	0	2	0.39	0	0
ALUE_0000790701	3435	1	0.06	4	0.23	15	0.67	187	3.16	226	4.63	82	2.19	14	0.29	418	8.23	362	6.39	171	5.68	33	0.69	142	2.86	295	5.89	539	15.48	19	0.41	37	0.78	12	0.28	1	0.03	39	0.72	112	2.53	1	0.02	4	0.1	25	0.47	4	0.09
ALUE_0000791401	1698	25	2.8	21	2.47	223	20.12	85	2.91	122	5.06	107	5.79	265	11.22	214	8.53	374	13.36	248	16.65	387	16.46	66	2.69	187	7.55	144	8.37	102	4.42	189	8.03	62	2.98	35	1.82	648	24.2	414	18.95	56	2.56	49	2.47	583	22.09	142	6.45
ALUE_0000791501	540	1492	524.91	456	168.65	2062	584.98	4444	477.79	2533	330.06	2337	397.9	4800	638.85	4568	572.42	5048	566.95	2210	466.62	4296	574.5	6045	773.57	4057	515.3	3748	684.9	3452	469.87	4883	652.4	3831	578.25	880	143.77	3905	458.48	5735	825.58	2692	387.06	772	122.38	4038	481.18	5502	786.22
ALUE_0000791601	1371	55	7.62	3	0.44	43	4.8	340	14.4	255	13.09	20	1.34	21	1.1	307	15.15	241	10.66	54	4.49	39	2.05	326	16.43	281	14.06	66	4.75	69	3.7	38	2	68	4.04	5	0.32	22	1.02	17	0.96	234	13.25	11	0.69	112	5.26	20	1.13
ALUE_0000792801	1212	80	12.54	2	0.33	75	9.48	537	25.72	608	35.3	339	25.72	21	1.25	455	25.4	641	32.08	40	3.76	23	1.37	316	18.02	443	25.07	21	1.71	35	2.12	34	2.02	128	8.61	3	0.22	23	1.2	25	1.6	222	14.22	3	0.21	99	5.26	21	1.34
ALUE_0000798201	1110	0	0	0	0	2	0.28	1	0.05	1	0.06	0	0	7	0.45	0	0	0	0	0	0	0	0	2	0.12	1	0.06	5	0.44	25	1.66	1	0.06	0	0	0	0	1	0.06	6	0.42	2	0.14	0	0	1	0.06	8	0.56
ALUE_0000798401	744	97	24.77	9	2.42	46	9.47	220	17.17	153	14.47	179	22.12	29	2.8	306	27.83	181	14.75	79	12.11	62	6.02	281	26.1	126	11.62	125	16.58	58	5.73	76	7.37	124	13.58	13	1.54	63	5.37	18	1.88	271	28.28	27	3.11	120	10.38	17	1.76
ALUE_0000799001	1095	4	0.69	2	0.36	8	1.12	97	5.14	62	3.98	49	4.11	65	4.27	84	5.19	82	4.54	42	4.37	73	4.81	67	4.23	32	2	32	2.88	24	1.61	41	2.7	10	0.74	2	0.16	16	0.93	22	1.56	28	1.99	3	0.23	29	1.7	20	1.41
ALUE_0000800101	1848	274	28.17	17	1.84	317	26.28	2950	92.68	2491	94.85	1604	79.8	164	6.38	2657	97.29	3201	105.05	353	21.78	314	12.27	2648	99.02	2597	96.39	588	31.4	318	12.65	304	11.87	511	22.54	18	0.86	205	7.03	171	7.19	849	35.67	44	2.04	850	29.6	128	5.34
ALUE_0000804901	2055	38	3.51	5	0.49	27	2.01	326	9.21	191	6.54	146	6.53	35	1.22	239	7.87	228	6.73	54	3	58	2.04	221	7.43	207	6.91	47	2.26	35	1.25	43	1.51	108	4.28	2	0.09	27	0.83	14	0.53	187	7.07	8	0.33	82	2.57	9	0.34
ALUE_0000805001	1905	65	6.48	2	0.21	84	6.76	380	11.58	273	10.08	262	12.64	45	1.7	365	12.97	332	10.57	62	3.71	57	2.16	292	10.59	209	7.52	59	3.06	49	1.89	65	2.46	138	5.9	10	0.46	67	2.23	40	1.63	156	6.36	11	0.49	156	5.27	20	0.81
ALUE_0000806801	858	1023	226.51	1237	287.94	4	0.71	1	0.07	3	0.25	4	0.43	1	0.08	0	0	2	0.14	6	0.8	0	0	0	0	0	0	0	0	0	0	5	0.42	3003	285.27	3695	379.93	23	1.7	10	0.91	1849	167.32	2636	262.99	7	0.52	0	0
ALUE_0000807501	570	0	0	0	0	9	2.42	0	0	0	0	2	0.32	4	0.5	0	0	0	0	8	1.6	4	0.51	0	0	0	0	0	0	7	0.9	0	0	3	0.43	0	0	9	1	38	5.18	0	0	0	0	22	2.48	8	1.08
ALUE_0000808001	1296	234	34.3	19	2.93	160	18.91	1930	86.46	1979	107.45	1731	122.8	99	5.49	1843	96.23	2463	115.26	549	48.3	184	10.25	1961	104.56	2209	116.91	472	35.94	89	5.05	187	10.41	451	28.36	16	1.09	162	7.93	114	6.84	524	31.39	21	1.39	378	18.77	119	7.09
ALUE_0000810501	2259	1403	117.99	2392	211.48	793	53.78	1042	26.78	724	22.55	639	26.01	907	28.86	884	26.48	729	19.57	1715	86.56	1122	35.87	956	29.24	751	22.8	3841	167.78	1361	44.28	887	28.33	1340	48.35	1977	77.21	2289	64.24	996	34.27	5043	173.33	4968	188.26	1771	50.45	603	20.6
ALUE_0000811201	603	14	4.41	2	0.66	3	0.76	53	5.1	78	9.1	113	17.23	2	0.24	37	4.15	68	6.84	13	2.46	7	0.84	64	7.33	96	10.92	22	3.6	1	0.12	3	0.36	39	5.27	0	0	0	0	0	0	13	1.67	0	0	11	1.17	1	0.13
ALUE_0000814201	1089	2	0.35	0	0	3	0.42	12	0.64	5	0.32	7	0.59	16	1.06	20	1.24	28	1.56	5	0.52	1	0.07	46	2.92	7	0.44	1	0.09	286	19.3	0	0	27	2.02	4	0.32	2	0.12	2	0.14	4	0.29	1	0.08	6	0.35	0	0
ALUE_0000815401	1803	101	10.64	17	1.88	68	5.78	372	11.98	391	15.26	347	17.69	23	0.92	451	16.93	493	16.58	126	7.97	60	2.4	450	17.25	392	14.91	103	5.64	135	5.5	60	2.4	91	4.11	11	0.54	44	1.55	13	0.56	442	19.03	15	0.71	158	5.64	19	0.81
ALUE_0000815701	381	19	9.47	0	0	21	8.44	184	28.04	70	12.93	75	18.1	9	1.7	153	27.17	161	25.63	50	14.96	24	4.55	159	28.84	132	23.76	128	33.15	45	8.68	14	2.65	23	4.92	9	2.08	15	2.5	10	2.04	65	13.25	8	1.8	45	7.6	3	0.61
ALUE_0000817801	1647	11	1.27	1	0.12	4	0.37	36	1.27	67	2.86	76	4.24	4	0.17	21	0.86	29	1.07	17	1.18	8	0.35	83	3.48	60	2.5	18	1.08	13	0.58	9	0.39	19	0.94	2	0.11	6	0.23	3	0.14	38	1.79	3	0.16	28	1.09	1	0.05
ALUE_0000818201	1050	0	0	2	0.38	3	0.44	92	5.09	255	17.09	230	20.14	4	0.27	240	15.47	580	33.5	37	4.02	16	1.1	33	2.17	149	9.73	30	2.82	2	0.14	7	0.48	2	0.16	3	0.25	4	0.24	5	0.37	0	0	1	0.08	7	0.43	8	0.59
ALUE_0000818801	678	488	136.74	49	14.43	256	57.84	1733	148.4	2770	287.48	3005	407.5	255	27.03	1947	194.32	4396	393.23	448	75.34	398	42.39	1701	173.37	2204	222.96	422	61.42	375	40.65	310	32.99	931	111.92	46	5.99	276	25.81	212	24.31	984	112.68	72	9.09	440	41.76	282	32.09
ALUE_0000822401	927	1822	373.4	2765	595.72	21	3.47	14	0.88	21	1.59	7	0.69	7	0.54	4	0.29	2	0.13	7	0.86	2	0.16	13	0.97	1	0.07	2	0.21	1	0.08	12	0.93	5075	446.22	9361	890.87	92	6.29	16	1.34	3613	302.61	5614	518.41	28	1.94	22	1.83
ALUE_0000822501	2607	139	10.13	14	1.07	92	5.41	726	16.17	445	12.01	249	8.78	46	1.27	748	19.42	551	12.82	63	2.76	73	2.02	450	11.93	311	8.18	73	2.76	83	2.34	52	1.44	107	3.35	0	0	41	1	82	2.45	542	16.14	19	0.62	288	7.11	28	0.83
ALUE_0000824101	528	144	51.81	23	8.7	45	13.06	178	19.57	89	11.86	45	7.84	57	7.76	93	11.92	33	3.79	9	1.94	80	10.94	198	25.91	71	9.22	32	5.98	29	4.04	72	9.84	139	21.46	12	2.01	11	1.32	76	11.19	197	28.97	17	2.76	94	11.46	53	7.75
ALUE_0000824601	2913	368	24	13	0.89	549	28.87	1675	33.38	570	13.77	297	9.37	3	0.07	1261	29.29	1055	21.96	51	2	25	0.62	1370	32.5	926	21.8	33	1.12	1	0.03	82	2.03	695	19.45	24	0.73	4	0.09	1	0.03	1083	28.87	17	0.5	1450	32.03	2	0.05
ALUE_0000825501	1215	1	0.16	0	0	0	0	113	5.4	234	13.55	307	23.23	54	3.19	157	8.74	554	27.65	51	4.79	140	8.32	67	3.81	201	11.35	63	5.12	134	8.11	67	3.98	4	0.27	0	0	0	0	257	16.44	0	0	0	0	3	0.16	46	2.92
ALUE_0000826101	405	0	0	0	0	2	0.76	0	0	0	0	2	0.45	6	1.06	1	0.17	1	0.15	3	0.84	4	0.71	2	0.34	3	0.51	2	0.49	7	1.27	4	0.71	0	0	0	0	18	2.82	11	2.11	0	0	1	0.21	5	0.79	10	1.91
ALUE_0000826501	687	71	19.63	7	2.04	72	16.06	289	24.42	202	20.69	180	24.09	50	5.23	290	28.56	302	26.66	91	15.1	43	4.52	284	28.57	345	34.44	78	11.2	24	2.57	41	4.31	83	9.85	8	1.03	18	1.66	28	3.17	234	26.45	14	1.74	148	13.86	44	4.94
ALUE_0000829001	1158	177	29.04	13	2.24	141	18.65	1521	76.26	894	54.32	453	35.97	62	3.85	962	56.21	1036	54.26	115	11.32	84	5.24	1094	65.28	1128	66.81	225	19.17	203	12.89	77	4.8	250	17.6	20	1.52	52	2.85	56	3.76	428	28.7	13	0.96	233	12.95	36	2.4
ALUE_0000830701	291	136	88.79	29	19.9	93	48.96	713	142.25	851	205.77	717	226.54	98	24.2	728	169.29	749	156.1	124	48.58	138	34.25	691	164.09	691	162.87	180	61.04	111	28.04	100	24.79	109	30.53	16	4.85	154	33.55	85	22.71	491	131	45	13.24	209	46.22	67	17.77
ALUE_0000831701	2487	8857	676.58	1310	105.2	5146	316.98	16931	395.24	5843	165.32	4859	179.63	3293	95.16	9452	257.18	6416	156.46	4177	191.49	4165	120.94	14445	401.37	8255	227.66	10285	408.08	10008	295.78	3883	112.64	11613	380.6	857	30.4	7498	191.14	4293	134.19	22194	692.87	2536	87.29	10768	278.61	3373	104.65
ALUE_0000841001	1032	204	37.55	155	30	216	32.06	1629	91.64	1159	79.02	635	56.57	901	62.75	1428	93.63	1592	93.56	896	98.99	651	45.55	1770	118.52	1365	90.72	1270	121.44	670	47.72	691	48.31	344	27.17	200	17.1	1245	76.49	902	67.94	492	37.02	393	32.6	466	29.06	1802	134.74
ALUE_0000843201	1209	102	16.03	10	1.65	51	6.46	643	30.88	368	21.42	395	30.04	80	4.76	732	40.97	487	24.43	107	10.09	118	7.05	956	54.64	458	25.98	115	9.39	83	5.05	81	4.83	227	15.3	23	1.68	23	1.21	58	3.73	270	17.34	35	2.48	104	5.54	75	4.79
ALUE_0000844901	1566	106	12.86	17	2.17	97	9.49	1354	50.2	758	34.06	567	33.29	43	1.97	1186	51.25	871	33.73	119	8.66	87	4.01	1170	51.63	851	37.27	190	11.97	149	6.99	79	3.64	140	7.29	21	1.18	56	2.27	66	3.28	517	25.63	50	2.73	299	12.29	65	3.2
ALUE_0000846101	4380	120	5.2	57	2.6	38	1.33	20	0.27	6	0.1	15	0.31	3	0.05	14	0.22	11	0.15	2	0.05	2	0.03	207	3.27	58	0.91	10	0.23	9	0.15	13	0.21	392	7.29	631	12.71	8	0.12	38	0.67	299	5.3	114	2.23	91	1.34	1	0.02
ALUE_0000847001	1227	163	25.24	25	4.07	83	10.36	1130	53.47	408	23.4	605	45.33	23	1.35	846	46.66	454	22.44	77	7.16	91	5.36	1012	56.99	727	40.64	134	10.78	96	5.75	91	5.35	204	13.55	16	1.15	32	1.65	76	4.81	686	43.41	32	2.23	285	14.95	54	3.4
ALUE_0000849201	4896	240	9.31	18	0.73	152	4.76	951	11.28	88	1.26	207	3.89	70	1.03	488	6.74	97	1.2	109	2.54	97	1.43	1022	14.42	276	3.87	255	5.14	187	2.81	105	1.55	388	6.46	25	0.45	131	1.7	140	2.22	910	14.43	23	0.4	369	4.85	61	0.96
ALUE_0000851201	669	0	0	1	0.3	9	2.06	2	0.17	5	0.53	6	0.82	30	3.22	0	0	1	0.09	1	0.17	49	5.29	1	0.1	4	0.41	34	5.02	95	10.44	30	3.24	3	0.37	0	0	69	6.54	8	0.93	9	1.04	1	0.13	26	2.5	9	1.04
ALUE_0000852501	1086	1599	279.72	138	25.38	397	56	1	0.05	266	17.23	23	1.95	0	0	0	0	109	6.09	120	12.6	1	0.07	110	7	55	3.47	2	0.18	0	0	5	0.33	2373	178.1	3987	323.88	3439	200.77	6	0.43	3405	243.43	307	24.2	922	54.63	1	0.07
ALUE_0000854501	195	0	0	0	0	1	0.79	0	0	0	0	91	42.91	15	5.53	0	0	0	0	15	8.77	0	0	0	0	2	0.7	41	20.75	2	0.75	3	1.11	0	0	0	0	5	1.63	9	3.59	0	0	0	0	1	0.33	1	0.4
ALUE_0000854901	3036	97	6.07	2	0.13	88	4.44	933	17.84	622	14.42	418	12.66	65	1.54	799	17.81	542	10.83	74	2.78	76	1.81	683	15.55	573	12.94	177	5.75	160	3.87	81	1.92	128	3.44	9	0.26	42	0.88	53	1.36	443	11.33	21	0.59	399	8.46	21	0.53
ALUE_0000855201	1305	470	68.42	63	9.64	283	33.22	2621	116.6	736	39.68	308	21.7	363	19.99	1645	85.3	1055	49.03	101	8.82	231	12.78	1673	88.59	756	39.73	199	15.05	300	16.9	305	16.86	1293	80.76	126	8.52	197	9.57	390	23.23	939	55.87	128	8.4	617	30.42	368	21.76
ALUE_0000855701	327	0	0	0	0	0	0	5	0.89	6	1.29	23	6.47	0	0	6	1.24	1	0.19	3	1.05	0	0	7	1.48	2	0.42	0	0	0	0	0	0	11	2.74	0	0	0	0	0	0	13	3.09	0	0	0	0	0	0
ALUE_0000857601	513	5	1.85	0	0	1	0.3	2	0.23	0	0	4	0.72	0	0	0	0	1	0.12	0	0	1	0.14	5	0.67	1	0.13	2	0.38	0	0	0	0	21	3.34	0	0	0	0	0	0	6	0.91	0	0	3	0.38	0	0
ALUE_0000861101	1362	4039	563.38	459	67.31	1747	196.5	10103	430.65	5554	286.93	4766	321.73	3437	181.36	7486	371.92	6039	268.91	4695	393.03	3879	205.66	8013	406.55	5778	290.97	4683	339.29	2370	127.9	2626	139.1	7075	423.39	1283	83.1	2973	138.39	1868	106.62	10647	606.94	938	58.95	3951	186.67	1505	85.27
ALUE_0000862401	231	2	1.64	0	0	2	1.33	1	0.25	0	0	1	0.4	7	2.18	0	0	0	0	7	3.46	2	0.63	1	0.3	0	0	0	0	9	2.86	5	1.56	0	0	0	0	3	0.82	23	7.74	0	0	0	0	8	2.23	1	0.33
ALUE_0000863501	540	1487	523.15	1330	491.91	151	42.84	2283	245.45	2042	266.08	14	2.38	18	2.4	3849	482.32	6126	688.02	68	14.36	72	9.63	6694	856.63	3812	484.18	27	4.93	24	3.27	169	22.58	7247	1093.85	1946	317.92	59	6.93	54	7.77	4317	620.7	5740	909.91	396	47.19	30	4.29
ALUE_0000864101	3093	5	0.31	3	0.19	3	0.15	224	4.2	235	5.35	159	4.73	40	0.93	452	9.89	263	5.16	32	1.18	32	0.75	326	7.28	411	9.11	14	0.45	22	0.52	17	0.4	7	0.18	0	0	29	0.59	35	0.88	9	0.23	6	0.17	15	0.31	45	1.12
ALUE_0000864901	2476	97	7.44	7	0.56	97	6	1570	36.81	1095	31.12	931	34.57	88	2.55	1440	39.35	1703	41.71	204	9.39	124	3.62	731	20.4	770	21.33	162	6.46	72	2.14	120	3.5	260	8.56	10	0.36	46	1.18	20	0.63	260	8.15	16	0.55	217	5.64	39	1.22
ALUE_0000865601	216	7	6.16	0	0	9	6.38	33	8.87	8	2.61	4	1.7	1	0.33	23	7.21	10	2.81	4	2.11	3	1	17	5.44	5	1.59	5	2.28	22	7.49	0	0	24	9.06	1	0.41	0	0	4	1.44	16	5.75	1	0.4	22	6.55	2	0.71
ALUE_0000869701	369	2	1.03	0	0	20	8.3	77	12.11	211	40.24	77	19.19	125	24.35	28	5.13	27	4.44	24	7.42	43	8.42	6	1.12	5	0.93	9	2.41	14	2.79	71	13.88	7	1.55	7	1.67	222	38.14	160	33.71	12	2.52	1	0.23	22	3.84	5	1.05
ALUE_0000874301	318	24	14.34	1	0.63	12	5.78	37	6.76	6	1.33	7	2.02	3	0.68	5	1.06	11	2.1	0	0	2	0.45	47	10.21	7	1.51	0	0	2	0.46	20	4.54	85	21.79	7	1.94	1	0.2	3	0.73	63	15.38	12	3.23	42	8.5	1	0.24
ALUE_0000875201	825	50	11.51	1	0.24	34	6.31	870	61.22	624	53.22	475	52.94	29	2.53	1127	92.44	1299	95.49	110	15.2	45	3.94	1003	84.01	817	67.92	118	14.11	29	2.58	51	4.46	215	21.24	17	1.82	74	5.69	41	3.86	142	13.36	19	1.97	66	5.15	13	1.22
ALUE_0000876201	561	683	231.29	261	92.92	266	72.64	1521	157.41	1226	153.77	1069	175.2	6	0.77	713	86	1145	123.78	52	10.57	20	2.57	981	120.84	487	59.54	56	9.85	1	0.13	80	10.29	1624	235.95	355	55.83	9	1.02	1	0.14	1601	221.58	539	82.24	642	73.64	18	2.48
ALUE_0000877701	198	52	49.89	2	2.02	19	14.7	728	213.46	395	140.37	58	26.93	0	0	462	157.89	249	76.27	8	4.61	3	1.09	629	219.53	728	252.18	19	9.47	1	0.37	10	3.64	110	45.28	5	2.23	0	0	0	0	238	93.33	4	1.73	75	24.37	0	0
ALUE_0000877901	504	94	35.43	3	1.19	50	15.2	199	22.92	125	17.45	120	21.89	0	0	61	8.19	72	8.66	1	0.23	2	0.29	116	15.9	12	1.63	1	0.2	1	0.15	23	3.29	254	41.08	10	1.75	1	0.13	0	0	240	36.97	17	2.89	143	18.26	3	0.46
ALUE_0000878001	378	2	1.01	0	0	2	0.81	6	0.92	11	2.05	7	1.7	0	0	7	1.25	4	0.64	0	0	0	0	0	0	0	0	0	0	0	0	0	0	14	3.02	0	0	0	0	0	0	4	0.82	0	0	2	0.34	0	0
ALUE_0000879401	1062	0	0	0	0	22	3.17	0	0	0	0	7	0.61	1	0.07	0	0	0	0	63	6.76	2	0.14	0	0	1	0.06	247	22.95	5	0.35	6	0.41	1	0.08	0	0	10	0.6	13	0.95	2	0.15	0	0	48	2.91	2	0.15
ALUE_0000879501	936	85	17.25	6	1.28	63	10.31	479	29.71	200	15.04	141	13.85	31	2.38	421	30.44	262	16.98	43	5.24	52	4.01	445	32.85	280	20.52	77	8.12	25	1.96	37	2.85	149	12.97	10	0.94	19	1.29	42	3.49	211	17.5	28	2.56	120	8.25	16	1.32
ALUE_0000880801	714	6	1.6	0	0	3	0.64	36	2.93	40	3.94	17	2.19	6	0.6	112	10.61	86	7.3	30	4.79	22	2.23	130	12.58	79	7.59	33	4.56	22	2.26	6	0.61	23	2.63	0	0	20	1.78	4	0.44	82	8.92	3	0.36	27	2.43	2	0.22
ALUE_0000881301	390	406	197.77	148	75.79	213	83.67	1326	197.39	991	178.8	766	180.58	1	0.18	1773	307.63	1564	243.22	123	35.96	68	12.59	2135	378.3	1272	223.7	130	32.89	3	0.57	85	15.72	2449	511.82	406	91.84	5	0.81	1	0.2	1162	231.33	296	64.97	577	95.2	9	1.78
ALUE_0000884001	999	155	29.48	15	3	109	16.71	367	21.33	408	28.74	264	24.3	27	1.94	313	21.2	523	31.75	33	3.77	27	1.95	324	22.41	387	26.57	57	5.63	12	0.88	55	3.97	180	14.69	7	0.62	0	0	23	1.79	381	29.61	19	1.63	238	15.33	22	1.7
ALUE_0000885301	3993	203	9.66	12	0.6	120	4.6	692	10.06	509	8.97	371	8.54	80	1.44	827	14.01	631	9.58	174	4.97	138	2.5	793	13.72	708	12.16	171	4.23	201	3.7	138	2.49	136	2.78	13	0.29	93	1.48	67	1.3	533	10.36	28	0.6	246	3.96	51	0.99
ALUE_0000886901	444	88	37.65	16	7.2	118	40.71	167	21.84	178	28.21	197	40.79	53	8.58	193	29.41	256	34.97	76	19.52	37	6.02	204	31.75	170	26.26	34	7.56	12	1.99	59	9.59	96	17.62	14	2.78	42	6	25	4.38	238	41.62	14	2.7	210	30.44	62	10.78
ALUE_0000890301	1077	184	32.46	26	4.82	117	16.64	1463	78.86	1091	71.28	1043	89.04	600	40.04	1525	95.82	1576	88.75	348	36.84	184	12.34	1381	88.61	1272	81.01	374	34.27	297	20.27	99	6.63	700	52.98	74	6.06	267	15.72	164	11.84	433	31.22	77	6.12	301	17.98	142	10.17
ALUE_0000890601	1767	748	80.42	606	68.5	14	1.21	51	1.68	21	0.84	23	1.2	2	0.08	186	7.12	71	2.44	22	1.42	5	0.2	19	0.74	6	0.23	8	0.45	4	0.17	9	0.37	1773	81.78	1741	86.92	26	0.93	4	0.18	1986	87.26	1250	60.56	26	0.95	0	0
ALUE_0000890801	426	0	0	0	0	1	0.36	1	0.14	1	0.17	11	2.37	2	0.34	1	0.16	4	0.57	0	0	11	1.86	2	0.32	5	0.81	0	0	2	0.35	3	0.51	0	0	0	0	0	0	5	0.91	0	0	3	0.6	1	0.15	2	0.36
ALUE_0000892301	204	3	2.79	0	0	1	0.75	49	13.95	130	44.84	86	38.76	19	6.69	72	23.88	136	40.43	7	3.91	5	1.77	85	28.79	68	22.86	5	2.42	10	3.6	0	0	19	7.59	1	0.43	22	6.84	1	0.38	9	3.43	0	0	6	1.89	1	0.38
ALUE_0000893201	1560	0	0	0	0	8	0.79	17	0.63	9	0.41	22	1.3	22	1.01	9	0.39	20	0.78	34	2.48	18	0.83	43	1.9	20	0.88	63	3.99	47	2.21	7	0.32	4	0.21	3	0.17	18	0.73	15	0.75	2	0.1	0	0	15	0.62	17	0.84
ALUE_0000896101	2829	248	16.65	18	1.27	194	10.51	8515	174.75	7361	183.09	5129	166.69	41	1.04	6942	166.05	8640	185.22	539	21.72	215	5.49	5383	131.49	6904	167.38	614	21.42	39	1.01	79	2.01	530	15.27	87	2.71	13	0.29	168	4.62	661	18.14	39	1.18	534	12.15	215	5.86
ALUE_0000896901	7947	511	12.22	61	1.53	356	6.86	3288	24.02	2661	23.56	1309	15.14	339	3.07	2640	22.48	1913	14.6	367	5.27	413	3.75	2872	24.97	2765	23.86	919	11.41	801	7.41	385	3.5	618	6.34	48	0.53	504	4.02	369	3.61	2282	22.29	160	1.72	1106	8.96	323	3.14
ALUE_0000897701	1536	264	32.65	25	3.25	186	18.55	2598	98.2	797	36.51	126	7.54	151	7.07	1864	82.12	1040	41.06	368	27.32	234	11	2690	121.02	1401	62.56	557	35.78	285	13.64	268	12.59	1192	63.25	71	4.08	418	17.25	135	6.83	809	40.89	78	4.35	482	20.19	54	2.71
ALUE_0000899501	3909	158	7.68	7	0.36	89	3.49	1032	15.33	840	15.12	220	5.17	121	2.22	1021	17.67	750	11.64	89	2.6	107	1.98	986	17.43	840	14.74	166	4.19	68	1.28	72	1.33	191	3.98	16	0.36	70	1.14	139	2.76	701	13.92	20	0.44	348	5.73	62	1.22
ALUE_0000901301	1647	56	6.46	0	0	39	3.63	2754	97.08	1401	59.85	1003	55.99	38	1.66	2409	98.97	1591	58.59	109	7.55	75	3.29	2549	106.95	2120	88.29	163	9.77	22	0.98	47	2.06	130	6.43	9	0.48	1	0.04	9	0.42	225	10.61	4	0.21	167	6.52	9	0.42
ALUE_0000902801	2157	68	5.99	2	0.19	40	2.84	496	13.35	572	18.66	583	24.85	7	0.23	679	21.3	820	23.06	89	4.7	34	1.14	524	16.79	627	19.94	79	3.61	41	1.4	34	1.14	80	3.02	4	0.16	5	0.15	3	0.11	202	7.27	4	0.16	96	2.86	2	0.07
ALUE_0000906501	381	2	1	4	2.1	5	2.01	4	0.61	5	0.92	5	1.21	5	0.94	6	1.07	2	0.32	8	2.39	5	0.95	12	2.18	13	2.34	0	0	4	0.77	0	0	2	0.43	2	0.46	6	1	47	9.59	3	0.61	3	0.67	9	1.52	10	2.03
ALUE_0000907801	1011	9	1.69	1	0.2	5	0.76	6	0.34	1	0.07	13	1.18	92	6.54	102	6.83	46	2.76	48	5.41	2	0.14	31	2.12	9	0.61	3	0.29	205	14.9	8	0.57	50	4.03	3	0.26	2	0.13	4	0.31	14	1.08	1	0.08	5	0.32	3	0.23
ALUE_0000908501	1218	2	0.31	4	0.66	25	3.14	6	0.29	13	0.75	1298	97.98	1004	59.24	4	0.22	40	1.99	9995	935.63	114	6.76	24	1.36	18	1.01	15122	1225.13	43	2.59	17	1.01	11	0.74	20	1.45	115	5.99	21	1.34	8	0.51	12	0.84	78	4.12	48	3.04
ALUE_0000913201	549	6	2.08	0	0	0	0	21	2.22	40	5.13	47	7.87	1	0.13	16	1.97	16	1.77	3	0.62	1	0.13	31	3.9	33	4.12	1	0.18	5	0.67	0	0	6	0.89	1	0.16	1	0.12	0	0	7	0.99	2	0.31	1	0.12	0	0
ALUE_0000913301	387	16	7.85	0	0	0	0	8	1.2	2	0.36	28	6.65	4	0.74	0	0	3	0.47	65	19.15	2	0.37	15	2.68	3	0.53	52	13.26	6	1.14	2	0.37	10	2.11	0	0	0	0	4	0.8	32	6.42	0	0	11	1.83	0	0
ALUE_0000914201	300	2530	1602.16	834	555.23	2286	1167.34	6352	1229.26	3328	780.58	1042	319.34	2337	559.87	6036	1361.48	4001	808.85	1176	446.94	2329	560.62	11673	2688.81	3786	865.57	1181	388.46	6871	1683.45	2556	614.69	19902	5407.17	3252	956.32	8186	1729.98	3322	860.8	10561	2733.25	4494	1282.31	6734	1444.41	2946	757.75
ALUE_0000914501	1737	241	26.36	13	1.49	201	17.73	1605	53.65	1169	47.36	662	35.04	2	0.08	1132	44.1	1326	46.3	75	4.92	45	1.87	1277	50.8	1182	46.67	77	4.37	5	0.21	46	1.91	448	21.02	10	0.51	4	0.15	1	0.04	598	26.73	25	1.23	299	11.08	4	0.18
ALUE_0000915201	2010	4583	433.17	1902	188.99	1327	101.14	16996	490.91	13495	472.42	13309	608.78	17	0.61	14604	491.65	14471	436.64	1219	69.15	656	23.57	15743	541.24	15937	543.82	1638	80.42	42	1.54	556	19.96	5246	212.73	1196	52.49	46	1.45	17	0.66	12051	465.5	4090	174.18	3199	102.41	16	0.61
ALUE_0000919201	276	0	0	0	0	0	0	2	0.42	1	0.25	1	0.33	9	2.34	3	0.74	6	1.32	1	0.41	4	1.05	3	0.75	2	0.5	0	0	6	1.6	1	0.26	0	0	0	0	0	0	5	1.41	0	0	0	0	0	0	3	0.84
ALUE_0000920901	309	0	0	1	0.65	11	5.45	0	0	0	0	7	2.08	4	0.93	0	0	0	0	6	2.21	6	1.4	0	0	0	0	6	1.92	0	0	27	6.3	0	0	1	0.29	37	7.59	1	0.25	0	0	9	2.49	31	6.46	9	2.25
ALUE_0000922101	1041	0	0	0	0	0	0	0	0	2	0.14	36	3.18	6	0.41	0	0	0	0	52	5.7	0	0	2	0.13	0	0	18	1.71	3	0.21	2	0.14	0	0	0	0	5	0.3	10	0.75	1	0.07	0	0	0	0	8	0.59
ALUE_0000923001	1941	1185	115.98	1589	163.5	25	1.97	3	0.09	10	0.36	6	0.28	128	4.74	2	0.07	2	0.06	5	0.29	44	1.64	1	0.04	8	0.28	1	0.05	111	4.2	269	10	3235	135.84	2692	122.36	32	1.05	46	1.84	2562	102.48	3291	145.14	53	1.76	16	0.64
ALUE_0000923601	225	0	0	0	0	3	2.04	0	0	0	0	0	0	0	0	0	0	0	0	0	0	12	3.85	0	0	0	0	0	0	0	0	17	5.45	1	0.36	0	0	11	3.1	1	0.35	0	0	0	0	3	0.86	7	2.4
ALUE_0000926301	207	0	0	4	3.86	0	0	0	0	0	0	5	2.22	9	3.12	0	0	0	0	5	2.75	2	0.7	0	0	0	0	2	0.95	1	0.36	0	0	0	0	0	0	0	0	1	0.38	0	0	22	9.1	3	0.93	9	3.35
ALUE_0000926501	1863	1165	118.8	2089	223.95	6	0.49	29	0.9	12	0.45	2	0.1	15	0.58	3	0.11	6	0.2	2	0.12	18	0.7	17	0.63	49	1.8	13	0.69	1104	43.56	8	0.31	2336	102.2	6294	298.05	42	1.43	34	1.42	2770	115.44	4489	206.26	22	0.76	4	0.17
ALUE_0000927701	1152	42	6.93	5	0.87	30	3.99	622	31.35	529	32.31	600	47.89	29	1.81	185	10.87	126	6.63	13	1.29	13	0.81	425	25.49	239	14.23	20	1.71	17	1.08	22	1.38	89	6.3	10	0.77	3	0.17	6	0.4	76	5.12	6	0.45	67	3.74	6	0.4
ALUE_0000929801	621	55	16.83	10	3.22	67	16.53	853	79.75	1223	138.58	1115	165.08	18	2.08	850	92.62	1328	129.7	134	24.6	83	9.65	639	71.11	744	82.17	98	15.57	34	4.02	55	6.39	193	25.33	12	1.7	12	1.23	10	1.25	229	28.63	9	1.24	178	18.44	20	2.49
ALUE_0000930301	480	27	10.69	1	0.42	39	12.45	2894	350.04	4163	610.27	878	168.18	33	4.94	3061	431.52	5032	635.8	197	46.79	74	11.13	1723	248.05	3506	500.97	64	13.16	48	7.35	36	5.41	112	19.02	14	2.57	41	5.42	12	1.94	134	21.67	6	1.07	120	16.09	15	2.41
ALUE_0000930801	381	3	1.5	0	0	0	0	10	1.52	19	3.51	30	7.24	1	0.19	15	2.66	15	2.39	4	1.2	3	0.57	13	2.36	20	3.6	6	1.55	7	1.35	0	0	6	1.28	0	0	2	0.33	0	0	10	2.04	0	0	7	1.18	0	0
ALUE_0000932601	7122	11	0.29	0	0	6	0.13	38	0.31	16	0.16	117	1.51	11047	111.48	15	0.14	11	0.09	136	2.18	7719	78.27	100	0.97	39	0.38	130	1.8	12187	125.78	10351	104.86	20	0.23	12	0.15	20	0.18	9577	104.53	68	0.74	6	0.07	14	0.13	12596	136.47
ALUE_0000932901	1182	0	0	0	0	0	0	3	0.15	2	0.12	3	0.23	2	0.12	0	0	0	0	3	0.29	3	0.18	0	0	0	0	9	0.75	1	0.06	0	0	0	0	0	0	0	0	0	0	0	0	0	0	0	0	19	1.24
ALUE_0000934701	258	172	126.65	21	16.26	164	97.38	338	76.06	121	33	166	59.16	90	25.07	295	77.37	362	85.1	39	17.24	103	28.83	478	128.03	317	84.27	169	64.64	34	9.69	68	19.02	291	91.93	60	20.52	108	26.54	115	34.65	327	98.41	18	5.97	285	71.08	83	24.82
ALUE_0000936601	1218	133	20.74	12	1.97	93	11.7	718	34.22	685	39.57	916	69.14	145	8.56	651	36.17	663	33.01	545	51.02	205	12.15	708	40.17	554	31.2	447	36.21	402	24.26	182	10.78	181	12.11	9	0.65	262	13.64	74	4.72	949	60.49	44	3.09	378	19.97	42	2.66
ALUE_0000937101	1926	102	10.06	148	15.35	27	2.15	806	24.3	1831	66.89	1433	68.41	3	0.11	1134	39.84	2338	73.62	129	7.64	81	3.04	879	31.54	2174	77.42	153	7.84	2	0.08	11	0.41	390	16.5	492	22.54	5	0.16	1	0.04	282	11.37	318	14.13	37	1.24	0	0
ALUE_0000940301	111	1	1.71	0	0	0	0	4	2.09	0	0	18	14.91	20	12.95	3	1.83	1	0.55	16	16.43	10	6.51	2	1.25	4	2.47	47	41.78	1	0.66	4	2.6	0	0	1	0.79	6	3.43	13	9.1	0	0	0	0	5	2.9	2	1.39
ALUE_0000940601	1560	134	16.32	18	2.3	72	7.07	428	15.93	309	13.94	384	22.63	103	4.75	453	19.65	328	12.75	158	11.55	134	6.2	437	19.36	304	13.37	248	15.69	232	10.93	112	5.18	220	11.49	11	0.62	146	5.93	105	5.23	429	21.35	32	1.76	319	13.16	73	3.61
ALUE_0000941001	945	12723	2557.79	3105	656.23	27121	4396.61	45468	2793.37	33532	2496.79	25401	2471.32	41093	3125.25	36650	2624.37	34727	2228.71	18068	2179.95	38658	2954.1	48928	3577.87	34894	2532.58	32077	3349.52	64214	4994.58	37195	2839.69	26653	2298.84	4589	428.41	83697	5615.23	45143	3713.48	39142	3215.93	7772	704.02	73833	5027.57	49581	4048.56
ALUE_0000943101	939	592	119.77	52	11.06	307	50.09	4187	258.88	1834	137.43	1177	115.24	265	20.28	3534	254.67	2810	181.49	243	29.51	290	22.3	4017	295.62	2659	194.22	384	40.35	470	36.79	301	23.13	1349	117.1	78	7.33	196	13.23	293	24.26	1583	130.89	136	12.4	565	38.72	311	25.56
ALUE_0000944601	540	757	266.32	410	151.64	349	99.01	2714	291.79	2106	274.42	1877	319.58	310	41.26	2298	287.96	3170	356.03	321	67.78	344	46	2088	267.2	1577	200.3	238	43.49	94	12.79	281	37.54	3056	461.27	866	141.48	28	3.29	269	38.72	1890	271.75	880	139.5	556	66.26	699	99.89
ALUE_0000949501	870	877	191.51	118	27.09	603	106.18	3245	216.55	1741	140.81	632	66.79	618	51.05	2645	205.73	2132	148.62	391	51.24	488	40.51	2735	217.24	1824	143.8	674	76.45	493	41.65	553	45.86	3094	289.86	95	9.63	608	44.31	505	45.12	1949	173.94	204	20.07	1144	84.61	380	33.7
ALUE_0000949601	1650	53	6.1	8	0.97	27	2.51	202	7.11	161	6.87	159	8.86	39	1.7	283	11.61	252	9.26	39	2.69	30	1.31	241	10.09	240	9.98	63	3.77	34	1.51	34	1.49	37	1.83	5	0.27	28	1.08	24	1.13	238	11.2	19	0.99	78	3.04	28	1.31
ALUE_0000953901	219	0	0	0	0	3	2.1	0	0	9	2.89	6	2.52	3	0.98	0	0	0	0	3	1.56	0	0	0	0	0	0	6	2.7	3	1.01	4	1.32	0	0	0	0	6	1.74	12	4.26	0	0	0	0	12	3.53	0	0
ALUE_0000955801	849	3	0.67	0	0	1	0.18	0	0	0	0	0	0	0	0	0	0	0	0	1	0.13	3	0.26	3	0.24	0	0	1	0.12	0	0	1	0.08	3	0.29	0	0	0	0	0	0	17	1.55	0	0	3	0.23	0	0
ALUE_0000959401	885	95	20.39	5	1.13	75	12.98	773	50.71	474	37.69	422	43.84	2083	169.16	527	40.29	455	31.18	57	7.34	2898	236.47	1181	92.22	1103	85.48	124	13.83	1505	125	2645	215.63	201	18.51	20	1.99	11	0.79	2514	220.82	251	22.02	20	1.93	136	9.89	1435	125.12
ALUE_0000960101	1302	6	0.88	11	1.69	55	6.47	75	3.34	128	6.92	240	16.95	41	2.26	48	2.49	148	6.89	1862	163.06	19	1.05	36	1.91	39	2.05	786	59.57	1899	107.21	11	0.61	122	7.64	97	6.57	369	17.97	5	0.3	31	1.85	26	1.71	155	7.66	7	0.41
ALUE_0000962601	1038	24	4.39	27	5.2	82	12.1	5	0.28	17	1.15	31	2.75	50	3.46	2	0.13	18	1.05	132	14.5	103	7.17	3	0.2	7	0.46	81	7.7	94	6.66	236	16.4	6	0.47	0	0	86	5.25	93	6.96	69	5.16	45	3.71	109	6.76	49	3.64
ALUE_0000964101	2472	629	48.34	44	3.55	625	38.73	3255	76.45	1202	34.21	835	31.06	287	8.34	2069	56.64	1466	35.97	399	18.4	528	15.42	3170	88.62	2094	58.1	1341	53.53	822	24.44	501	14.62	922	30.4	47	1.68	720	18.47	401	12.61	2250	70.67	73	2.53	1290	33.58	306	9.55
ALUE_0000967201	3036	236	14.77	5	0.33	366	18.47	1705	32.6	1445	33.49	1209	36.61	51	1.21	1079	24.05	1082	21.61	337	12.66	117	2.78	1231	28.02	1414	31.94	598	19.44	85	2.06	92	2.19	270	7.25	12	0.35	251	5.24	53	1.36	962	24.6	26	0.73	948	20.09	43	1.09
ALUE_0000967301	636	0	0	0	0	0	0	0	0	2	0.22	14	2.02	10	1.13	0	0	3	0.29	90	16.13	20	2.27	0	0	0	0	31	4.81	3	0.35	22	2.5	0	0	0	0	7	0.7	1	0.12	0	0	0	0	4	0.4	2	0.24
ALUE_0000967701	540	19	6.68	27	9.99	175	49.65	250	26.88	521	67.89	547	93.13	176	23.42	471	59.02	881	98.95	587	123.94	135	18.05	212	27.13	635	80.65	413	75.47	148	20.15	143	19.11	81	12.23	60	9.8	360	42.27	104	14.97	27	3.88	40	6.34	321	38.25	123	17.58
ALUE_0000969601	1251	1	0.15	0	0	2	0.24	0	0	0	0	0	0	10	0.57	0	0	0	0	0	0	3	0.17	0	0	0	0	0	0	2	0.12	21	1.21	0	0	0	0	83	4.21	12	0.75	3	0.19	0	0	16	0.82	4	0.25
ALUE_0000969701	528	0	0	0	0	2	0.58	0	0	0	0	0	0	1	0.14	0	0	0	0	0	0	3	0.41	0	0	0	0	0	0	3	0.42	10	1.37	0	0	0	0	26	3.12	10	1.47	0	0	0	0	5	0.61	1	0.15
ALUE_0000975901	3468	1066	58.4	208	11.98	521	23.01	2807	46.99	1631	33.09	235	6.23	1	0.02	2223	43.38	1785	31.22	46	1.51	36	0.75	2685	53.5	2152	42.56	52	1.48	6	0.13	96	2	1550	36.43	306	7.78	9	0.16	3	0.07	4057	90.83	540	13.33	1413	26.22	24	0.53
ALUE_0000977101	1509	190	23.92	17	2.25	164	16.65	1073	41.28	912	42.53	925	56.36	73	3.48	705	31.61	945	37.98	246	18.59	202	9.67	1041	47.67	953	43.32	457	29.88	141	6.87	173	8.27	314	16.96	40	2.34	151	6.34	101	5.2	605	31.13	45	2.55	398	16.97	84	4.3
ALUE_0000977801	1173	5	0.81	0	0	0	0	1	0.05	2	0.12	12	0.94	0	0	0	0	1	0.05	6	0.58	0	0	1	0.06	1	0.06	16	1.35	0	0	1	0.06	9	0.63	3	0.23	0	0	0	0	12	0.79	1	0.07	1	0.05	0	0
ALUE_0000979801	1269	20	2.99	22	3.46	0	0	0	0	0	0	2	0.14	0	0	0	0	0	0	0	0	6	0.34	0	0	0	0	0	0	0	0	0	0	105	6.74	150	10.43	0	0	0	0	51	3.12	46	3.1	1	0.05	0	0
ALUE_0000980401	1398	10	1.36	0	0	29	3.18	5	0.21	9	0.45	4	0.26	43	2.21	0	0	9	0.39	87	7.1	79	4.08	4	0.2	6	0.29	26	1.84	495	26.03	53	2.74	5	0.29	5	0.32	47	2.13	16	0.89	24	1.33	4	0.24	67	3.08	44	2.43
ALUE_0000985101	315	0	0	3	1.9	24	11.67	0	0	0	0	0	0	1	0.23	0	0	0	0	1	0.36	19	4.36	2	0.44	0	0	2	0.63	0	0	2	0.46	1	0.26	0	0	13	2.62	4	0.99	0	0	0	0	38	7.76	15	3.67
ALUE_0000988101	1335	61	8.68	0	0	32	3.67	46	2	30	1.58	25	1.72	3	0.16	35	1.77	22	1	17	1.45	13	0.7	75	3.88	44	2.26	40	2.96	42	2.31	11	0.59	39	2.38	2	0.13	8	0.38	12	0.7	68	3.95	2	0.13	35	1.69	4	0.23
ALUE_0000988201	1140	35	5.83	1	0.18	25	3.36	112	5.7	32	1.98	44	3.55	11	0.69	62	3.68	41	2.18	14	1.4	19	1.2	108	6.55	67	4.03	39	3.38	41	2.64	16	1.01	20	1.43	2	0.15	32	1.78	18	1.23	94	6.4	3	0.23	50	2.82	10	0.68
ALUE_0000988701	2064	67	6.17	12	1.16	39	2.89	200	5.63	354	12.07	510	22.72	73	2.54	363	11.9	467	13.72	120	6.63	76	2.66	285	9.54	300	9.97	170	8.13	83	2.96	47	1.64	57	2.25	3	0.13	40	1.23	23	0.87	256	9.63	23	0.95	123	3.83	15	0.56
ALUE_0000990001	510	0	0	0	0	0	0	8	0.91	0	0	0	0	2	0.28	2	0.27	6	0.71	4	0.89	4	0.57	14	1.9	1	0.13	1	0.19	0	0	2	0.28	0	0	0	0	5	0.62	10	1.52	1	0.15	0	0	0	0	8	1.21
ALUE_0000990201	591	0	0	0	0	0	0	0	0	9	1.07	4	0.62	13	1.58	0	0	1	0.1	7	1.35	3	0.37	2	0.23	1	0.12	0	0	12	1.49	6	0.73	0	0	0	0	15	1.61	4	0.53	0	0	0	0	3	0.33	1	0.13
ALUE_0000990601	5811	21	0.69	2	0.07	4	0.11	38	0.38	15	0.18	18	0.28	6	0.07	57	0.66	17	0.18	10	0.2	15	0.19	35	0.42	28	0.33	6	0.1	10	0.13	3	0.04	10	0.14	0	0	4	0.04	3	0.04	51	0.68	1	0.01	19	0.21	0	0
ALUE_0000992701	1542	527	64.93	76	9.84	490	48.68	5339	201.02	3671	167.51	2980	177.68	220	10.25	4888	214.5	4747	186.7	542	40.08	421	19.72	5276	236.44	4001	177.96	883	56.51	378	18.02	442	20.68	2631	139.07	125	7.15	637	26.19	354	17.85	1276	64.25	137	7.61	1168	48.74	252	12.61
ALUE_0000993001	618	65	19.98	8	2.59	10	2.48	109	10.24	137	15.6	199	29.61	16	1.86	176	19.27	257	25.22	61	11.25	36	4.21	147	16.44	153	16.98	109	17.4	93	11.06	27	3.15	30	3.96	4	0.57	12	1.23	17	2.14	268	33.67	17	2.35	26	2.71	9	1.12
ALUE_0000993501	3057	588	36.54	59	3.85	661	33.12	3751	71.24	1275	29.35	1698	51.07	422	9.92	2764	61.18	1396	27.7	267	9.96	517	12.21	3035	68.61	1765	39.6	733	23.66	922	22.17	397	9.37	606	16.16	19	0.55	342	7.09	347	8.82	2354	59.79	124	3.47	1676	35.28	337	8.51
ALUE_0000994001	1014	409	76.63	233	45.89	3657	552.5	645	36.93	439	30.46	2143	194.31	6506	461.13	421	28.09	824	49.28	1611	181.14	6966	496.09	483	32.92	553	37.41	1675	163	9059	656.66	15178	1079.93	809	65.03	638	55.51	15454	966.26	11014	844.36	1062	81.32	433	36.55	7816	496	9221	701.71
ALUE_0000999101	370	3	1.54	0	0	3	1.24	10	1.57	3	0.57	1	0.25	2	0.39	52	9.51	37	6.06	9	2.77	1	0.2	35	6.54	9	1.67	3	0.8	0	0	1	0.19	18	3.97	0	0	0	0	0	0	5	1.05	0	0	6	1.04	0	0
ALUE_0000999201	2076	227	20.77	21	2.02	327	24.13	3303	92.37	2563	86.87	511	22.63	1	0.03	2525	82.3	2455	71.72	79	4.34	39	1.36	2618	87.14	2032	67.13	51	2.42	4	0.14	55	1.91	455	17.86	27	1.15	1	0.03	0	0	674	25.21	35	1.44	778	24.12	3	0.11
ALUE_0001002701	753	86	21.7	7	1.86	22	4.48	347	26.75	527	49.25	220	26.86	44	4.2	465	41.79	562	45.26	61	9.24	108	10.36	211	19.36	403	36.71	26	3.41	1318	128.65	63	6.04	188	20.35	4	0.47	35	2.95	11	1.14	214	22.07	31	3.52	54	4.61	22	2.25
ALUE_0001003401	1197	27	4.29	0	0	25	3.2	246	11.93	233	13.7	318	24.43	0	0	356	20.13	421	21.33	51	4.86	34	2.05	213	12.3	300	17.19	37	3.05	11	0.68	8	0.48	78	5.31	1	0.07	8	0.42	0	0	112	7.26	2	0.14	40	2.15	3	0.19
ALUE_0001006001	1788	48	5.1	5	0.56	33	2.83	369	11.98	268	10.55	306	15.73	49	1.97	370	14	366	12.41	44	2.81	62	2.5	299	11.56	276	10.59	66	3.64	48	1.97	58	2.34	97	4.42	6	0.3	9	0.32	27	1.17	210	9.12	13	0.62	86	3.1	13	0.56
ALUE_0001008401	966	57	11.21	3	0.62	21	3.33	171	10.28	122	8.89	183	17.42	8	0.6	133	9.32	146	9.17	34	4.01	35	2.62	175	12.52	119	8.45	31	3.17	6	0.46	27	2.02	100	8.44	11	1	4	0.26	10	0.8	165	13.26	6	0.53	64	4.26	19	1.52
ALUE_0001008801	1950	62	6.04	4	0.41	22	1.73	237	7.06	450	16.24	200	9.43	3	0.11	597	20.72	862	26.81	55	3.22	20	0.74	343	12.16	613	21.56	50	2.53	3	0.11	17	0.63	20	0.84	4	0.18	1	0.03	1	0.04	171	6.81	8	0.35	98	3.23	0	0
ALUE_0001009001	924	218	44.82	243	52.52	0	0	1	0.06	1	0.08	0	0	0	0	0	0	0	0	2	0.25	0	0	0	0	0	0	2	0.21	0	0	0	0	405	35.73	883	84.31	0	0	1	0.08	522	43.86	511	47.34	2	0.14	0	0
ALUE_0001011401	435	0	0	1	0.46	1	0.35	28	3.74	95	15.37	81	17.12	6	0.99	0	0	2	0.28	1	0.26	0	0	1	0.16	24	3.78	3	0.68	0	0	0	0	0	0	1	0.2	2	0.29	6	1.07	0	0	0	0	0	0	8	1.42
ALUE_0001011801	2517	89	6.72	10	0.79	100	6.09	975	22.49	699	19.54	438	16	87	2.48	750	20.16	759	18.29	127	5.75	169	4.85	715	19.63	717	19.54	297	11.64	100	2.92	71	2.04	180	5.83	26	0.91	165	4.16	99	3.06	352	10.86	26	0.88	234	5.98	46	1.41
ALUE_0001015601	2325	44	3.6	2	0.17	39	2.57	751	18.75	383	11.59	254	10.04	9	0.28	729	21.22	494	12.89	35	1.72	21	0.65	824	24.49	461	13.6	27	1.15	2	0.06	20	0.62	88	3.08	0	0	11	0.3	11	0.37	92	3.07	4	0.15	69	1.91	13	0.43
ALUE_0001017501	1335	165	23.48	55	8.23	1	0.11	0	0	2	0.11	4	0.28	32	1.72	0	0	7	0.32	2	0.17	2	0.11	0	0	1	0.05	1	0.07	0	0	0	0	802	48.97	238	15.73	3	0.14	0	0	594	34.55	117	7.5	2	0.1	17	0.98
ALUE_0001017701	1542	0	0	0	0	4	0.4	71	2.67	131	5.98	163	9.72	4	0.19	80	3.51	106	4.17	7	0.52	10	0.47	24	1.08	61	2.71	10	0.64	4	0.19	0	0	1	0.05	1	0.06	7	0.29	28	1.41	1	0.05	0	0	11	0.46	1	0.05
ALUE_0001020501	5142	81	2.99	334	12.97	2	0.06	11	0.12	3	0.04	5	0.09	0	0	1	0.01	11	0.13	3	0.07	0	0	12	0.16	14	0.19	0	0	63	0.9	3	0.04	57	0.9	216	3.71	0	0	0	0	317	4.79	690	11.49	6	0.08	0	0
ALUE_0001020901	627	353	106.96	275	87.6	1	0.24	14	1.3	16	1.8	16	2.35	2	0.23	9	0.97	29	2.81	1	0.18	1	0.12	2	0.22	18	1.97	1	0.16	0	0	0	0	1229	159.76	2146	301.95	9	0.91	3	0.37	942	116.65	598	81.64	6	0.62	3	0.37
ALUE_0001021301	5466	1503	52.24	154	5.63	1243	34.84	6302	66.94	4660	59.99	6594	110.91	1369	18	6521	80.73	5796	64.31	1891	39.44	1708	22.57	5523	69.82	6479	81.3	4657	84.07	2743	36.89	1332	17.58	4335	64.64	322	5.2	2151	24.95	1420	20.19	5814	82.58	394	6.17	3706	43.63	896	12.65
ALUE_0001021701	1116	5	0.85	0	0	0	0	2	0.1	2	0.13	0	0	1	0.06	1	0.06	1	0.05	32	3.27	0	0	0	0	1	0.06	0	0	0	0	0	0	8	0.58	1	0.08	0	0	1	0.07	5	0.35	2	0.15	1	0.06	0	0
ALUE_0001021801	1755	100	10.83	9	1.02	236	20.6	2016	66.69	1634	65.51	1472	77.12	2	0.08	1427	55.02	1544	53.36	110	7.15	62	2.55	1593	62.72	1671	65.3	155	8.72	2	0.08	50	2.06	237	11.01	27	1.36	1	0.04	4	0.18	275	12.17	13	0.63	516	18.92	0	0
ALUE_0001022201	1209	0	0	0	0	0	0	132	6.34	56	3.26	4	0.3	5	0.3	95	5.32	92	4.62	8	0.75	22	1.31	25	1.43	17	0.96	0	0	4	0.24	2	0.12	4	0.27	1	0.07	25	1.31	25	1.61	0	0	0	0	2	0.11	23	1.47
ALUE_0001023601	1608	689	81.4	629	78.13	1	0.1	25	0.9	13	0.57	27	1.54	0	0	8	0.34	9	0.34	3	0.21	0	0	17	0.73	3	0.13	4	0.25	0	0	6	0.27	1521	77.1	1718	94.26	8	0.32	4	0.19	1441	69.58	1315	70	16	0.64	2	0.1
ALUE_0001026401	1065	0	0	0	0	3	0.43	12	0.65	25	1.65	84	7.25	13	0.88	8	0.51	17	0.97	385	41.22	67	4.54	11	0.71	22	1.42	467	43.27	51	3.52	47	3.18	7	0.54	0	0	21	1.25	30	2.19	0	0	3	0.24	2	0.12	7	0.51
ALUE_0001027501	339	0	0	2	1.18	0	0	0	0	0	0	275	74.58	10	2.12	1	0.2	3	0.54	577	194.06	14	2.98	0	0	4	0.81	1074	312.63	10	2.17	7	1.49	0	0	1	0.26	24	4.49	14	3.21	2	0.46	0	0	2	0.38	6	1.37
ALUE_0001028901	480	19	7.52	1	0.42	12	3.83	456	55.15	223	32.69	150	28.73	0	0	100	14.1	51	6.44	6	1.43	0	0	733	105.53	347	49.58	26	5.35	0	0	3	0.45	64	10.87	1	0.18	0	0	0	0	40	6.47	1	0.18	27	3.62	0	0
ALUE_0001031201	1551	89	10.9	7	0.9	101	9.98	1007	37.69	1074	48.72	1169	69.3	29	1.34	1114	48.6	1094	42.78	282	20.73	129	6.01	1001	44.6	1231	54.44	261	16.61	138	6.54	87	4.05	94	4.94	18	1.02	61	2.49	54	2.71	625	31.29	33	1.82	351	14.56	46	2.29
ALUE_0001032801	495	96	36.84	70	28.24	3	0.93	14	1.64	18	2.56	33	6.13	1	0.15	22	3.01	46	5.64	9	2.07	5	0.73	76	10.61	60	8.31	6	1.2	1	0.15	1	0.15	219	36.06	306	54.54	0	0	14	2.2	173	27.14	155	26.8	2	0.26	5	0.78
ALUE_0001033001	684	277	76.94	313	91.39	1	0.22	2	0.17	1	0.1	59	7.93	12	1.26	3	0.3	0	0	116	19.34	1	0.11	0	0	0	0	18	2.6	0	0	3	0.32	1210	144.19	1455	187.66	6	0.56	13	1.48	599	67.99	617	77.22	4	0.38	5	0.56
ALUE_0001033801	1977	591	56.79	92	9.29	183	14.18	1439	42.26	1098	39.08	1327	61.71	3	0.11	947	32.41	1042	31.97	90	5.19	76	2.78	1195	41.77	1224	42.46	139	6.94	8	0.3	70	2.55	1061	43.74	100	4.46	2	0.06	0	0	1584	62.21	195	8.44	488	15.88	7	0.27
ALUE_0001035001	447	2	0.85	2	0.89	0	0	0	0	0	0	0	0	0	0	0	0	0	0	0	0	0	0	0	0	0	0	0	0	0	0	0	0	5	0.91	0	0	0	0	0	0	8	1.39	0	0	0	0	0	0
ALUE_0001037001	948	203	40.68	10	2.11	174	28.12	2424	148.45	1377	102.21	738	71.57	89	6.75	1914	136.62	1646	105.3	189	22.73	83	6.32	1650	120.27	1186	85.81	327	34.04	45	3.49	98	7.46	437	37.57	16	1.49	52	3.48	146	11.97	501	41.03	18	1.63	370	25.11	75	6.1
ALUE_0001037101	792	92	22.07	9	2.27	54	10.45	365	26.76	356	31.63	346	40.17	87	7.89	285	24.35	362	27.72	58	8.35	217	19.79	336	29.32	459	39.75	82	10.22	197	18.28	36	3.28	125	12.86	15	1.67	31	2.48	47	4.61	182	17.84	21	2.27	143	11.62	43	4.19
ALUE_0001039101	810	2	0.47	0	0	4	0.76	1	0.07	0	0	0	0	17	1.51	1	0.08	6	0.45	0	0	14	1.25	0	0	0	0	0	0	3	0.27	7	0.62	2	0.2	1	0.11	4	0.31	24	2.3	0	0	1	0.11	6	0.48	11	1.05
ALUE_0001039501	1578	85	10.23	5	0.63	70	6.8	166	6.11	204	9.1	297	17.3	23	1.05	114	4.89	329	12.64	52	3.76	47	2.15	118	5.17	111	4.82	22	1.38	42	1.96	33	1.51	164	8.47	6	0.34	1	0.04	24	1.18	256	12.6	13	0.71	151	6.16	37	1.81
ALUE_0001042901	3264	189	11	15	0.92	118	5.54	538	9.57	258	5.56	226	6.37	98	2.16	483	10.01	272	5.05	121	4.23	112	2.48	456	9.65	242	5.09	75	2.27	83	1.87	122	2.7	340	8.49	18	0.49	91	1.77	62	1.48	580	13.8	38	1	256	5.05	25	0.59
ALUE_0001043101	1524	63	7.85	1	0.13	33	3.32	757	28.84	620	28.63	363	21.9	104	4.9	901	40.01	797	31.72	81	6.06	83	3.93	566	25.66	654	29.43	37	2.4	74	3.57	54	2.56	86	4.6	13	0.75	10	0.42	23	1.17	163	8.3	10	0.56	110	4.64	13	0.66
ALUE_0001045101	3021	99	6.23	0	0	167	8.47	623	11.97	461	10.74	530	16.13	32	0.76	335	7.5	318	6.38	88	3.32	70	1.67	609	13.93	537	12.19	88	2.87	99	2.41	73	1.74	110	2.97	6	0.18	10	0.21	23	0.59	335	8.61	5	0.14	358	7.63	16	0.41
ALUE_0001046401	927	113	23.16	3	0.65	10	1.65	110	6.89	62	4.71	55	5.45	39	3.02	118	8.61	74	4.84	89	10.95	52	4.05	218	16.25	107	7.92	225	23.95	134	10.62	22	1.71	18	1.58	7	0.67	34	2.33	43	3.61	428	35.85	5	0.46	32	2.22	11	0.92
ALUE_0001047201	3222	1046	61.68	1658	102.77	62	2.95	5	0.09	12	0.26	16	0.46	44	0.98	0	0	0	0	7	0.25	59	1.32	1	0.02	0	0	5	0.15	11	0.25	80	1.79	2437	61.65	2511	68.75	24	0.47	89	2.15	2411	58.1	2855	75.85	72	1.44	193	4.62
ALUE_0001050401	2076	561	51.34	141	13.56	187	13.8	499	13.95	272	9.22	245	10.85	43	1.49	390	12.71	358	10.46	42	2.31	56	1.95	505	16.81	189	6.24	41	1.95	30	1.06	101	3.51	1756	68.94	674	28.64	72	2.2	50	1.87	1548	57.89	297	12.25	300	9.3	15	0.56
ALUE_0001054001	910	115	24.01	16	3.51	65	10.94	488	31.13	143	11.06	83	8.39	32	2.53	352	26.17	432	28.79	62	7.77	68	5.4	338	25.67	234	17.64	64	6.94	55	4.44	36	2.85	227	20.33	19	1.84	63	4.39	63	5.38	286	24.4	25	2.35	133	9.4	49	4.16
ALUE_0001055501	801	77	18.26	8	1.99	38	7.27	376	27.25	348	30.57	205	23.53	34	3.05	315	26.61	445	33.69	106	15.09	67	6.04	306	26.4	281	24.06	61	7.51	73	6.7	56	5.04	125	12.72	15	1.65	13	1.03	32	3.11	255	24.72	19	2.03	114	9.16	23	2.22
ALUE_0001057001	1893	103	10.34	12	1.27	104	8.42	698	21.41	794	29.51	858	41.67	23	0.87	687	24.56	755	24.19	72	4.34	59	2.25	706	25.77	839	30.4	77	4.01	26	1.01	54	2.06	85	3.66	5	0.23	16	0.54	19	0.78	589	24.16	15	0.68	336	11.42	21	0.86
ALUE_0001057501	1041	5	0.91	16	3.07	179	26.34	343	19.13	290	19.6	297	26.23	2008	138.63	858	55.77	1072	62.45	731	80.06	1791	124.24	569	37.77	486	32.02	1040	98.58	876	61.85	1733	120.11	42	3.29	40	3.39	610	37.15	1609	120.15	31	2.31	29	2.38	390	24.11	2760	204.59
ALUE_0001060301	501	19	7.2	3	1.2	48	14.68	36	4.17	84	11.8	91	16.7	120	17.21	18	2.43	112	13.56	204	46.43	73	10.52	40	5.52	61	8.35	254	50.03	74	10.86	189	27.22	1	0.16	0	0	36	4.56	64	9.93	18	2.79	4	0.68	36	4.62	56	8.63
ALUE_0001061201	369	0	0	0	0	3	1.25	0	0	1	0.19	0	0	0	0	9	1.65	6	0.99	0	0	0	0	7	1.31	1	0.19	0	0	1	0.2	0	0	16	3.53	0	0	0	0	0	0	3	0.63	0	0	0	0	0	0
ALUE_0001062501	1368	4371	607.02	7096	1035.99	29	3.25	20	0.85	28	1.44	1	0.07	63	3.31	6	0.3	11	0.49	26	2.17	77	4.06	17	0.86	16	0.8	5	0.36	29	1.56	50	2.64	14078	838.78	22444	1447.4	191	8.85	247	14.04	10499	595.88	15336	959.64	87	4.09	54	3.05
ALUE_0001063901	315	167	100.72	104	65.94	1069	519.89	998	183.94	1048	234.1	776	226.5	11293	2576.6	1474	316.64	2183	420.3	985	356.53	26113	5986.37	1142	250.53	1258	273.91	468	146.61	9377	2188.04	19510	4468.53	1350	349.32	428	119.87	969	195.03	18227	4498.08	526	129.65	233	63.32	2591	529.29	4870	1192.99
ALUE_0001064001	462	96	39.48	59	25.51	69	22.88	185	23.25	146	22.24	130	25.87	659	102.52	166	24.31	175	22.97	283	69.84	1763	275.57	143	21.39	101	14.99	88	18.8	783	124.57	277	43.26	152	26.82	160	30.55	1567	215.04	1951	328.27	343	57.64	181	33.54	239	33.29	294	49.1
ALUE_0001064501	1032	0	0	0	0	0	0	0	0	0	0	1	0.09	0	0	0	0	1	0.06	1	0.11	4	0.28	0	0	0	0	1	0.1	2	0.14	0	0	1	0.08	0	0	1	0.06	24	1.81	0	0	0	0	0	0	2	0.15
ALUE_0001065101	360	4	2.11	0	0	2	0.85	20	3.23	23	4.5	16	4.09	0	0	6	1.13	5	0.84	3	0.95	0	0	21	4.03	15	2.86	2	0.55	0	0	1	0.2	16	3.62	0	0	0	0	0	0	4	0.86	3	0.71	0	0	0	0
ALUE_0001065201	228	10	8.33	0	0	0	0	34	8.66	47	14.5	61	24.6	0	0	11	3.26	10	2.66	5	2.5	2	0.63	37	11.21	48	14.44	10	4.33	0	0	4	1.27	20	7.15	8	3.1	7	1.95	0	0	11	3.75	0	0	13	3.67	0	0
ALUE_0001065501	465	0	0	0	0	0	0	2	0.25	9	1.36	7	1.38	52	8.04	0	0	1	0.13	0	0	12	1.86	0	0	4	0.59	0	0	10	1.58	4	0.62	0	0	0	0	7	0.95	12	2.01	0	0	0	0	1	0.14	2	0.33
ALUE_0001066201	750	7	1.77	2	0.53	0	0	1	0.08	0	0	0	0	2	0.19	0	0	0	0	0	0	25	2.41	3	0.28	0	0	0	0	20	1.96	4	0.38	6	0.65	8	0.94	0	0	17	1.76	20	2.07	15	1.71	3	0.26	262	26.96
ALUE_0001066801	246	16	12.36	10	8.12	0	0	0	0	0	0	0	0	0	0	0	0	0	0	0	0	0	0	0	0	1	0.28	0	0	0	0	0	0	0	0	0	0	0	0	0	0	0	0	0	0	0	0	0	0
ALUE_0001068601	2745	180	12.46	29	2.11	146	8.15	310	6.56	259	6.64	190	6.36	93	2.43	153	3.77	221	4.88	22	0.91	31	0.82	446	11.23	342	8.55	68	2.44	568	15.21	53	1.39	489	14.52	82	2.64	2	0.05	5	0.14	420	11.88	44	1.37	301	7.06	141	3.96
ALUE_0001071901	4050	223	10.46	11	0.54	127	4.8	1588	22.76	629	10.93	286	6.49	234	4.15	960	16.04	571	8.55	162	4.56	114	2.03	1177	20.08	712	12.06	246	5.99	206	3.74	137	2.44	260	5.23	19	0.41	117	1.83	110	2.11	693	13.29	34	0.72	348	5.53	69	1.31
ALUE_0001072501	1437	608	80.38	158	21.96	84	8.96	1444	58.34	1531	74.97	1439	92.07	0	0	1713	80.66	2010	84.83	167	13.25	61	3.07	1455	69.97	1585	75.65	127	8.72	4	0.2	32	1.61	787	44.64	474	29.1	4	0.18	0	0	1809	97.74	340	20.25	243	10.88	5	0.27
ALUE_0001073001	1980	27	2.59	3	0.3	16	1.24	231	6.77	274	9.74	407	18.9	24	0.87	260	8.89	237	7.26	119	6.85	45	1.64	261	9.11	336	11.64	134	6.68	36	1.34	31	1.13	35	1.44	2	0.09	32	1.02	10	0.39	183	7.18	14	0.61	90	2.92	9	0.35
ALUE_0001073701	696	47	12.83	34	9.76	26	5.72	449	37.45	292	29.52	239	31.57	4	0.41	316	30.72	250	21.78	36	5.9	14	1.45	378	37.53	310	30.55	41	5.81	0	0	14	1.45	251	29.39	216	27.38	6	0.55	0	0	197	21.98	71	8.73	32	2.96	1	0.11
ALUE_0001074601	694	13	3.56	0	0	4	0.88	23	1.92	2	0.2	1	0.13	0	0	6	0.59	6	0.52	2	0.33	1	0.1	16	1.59	11	1.09	0	0	4	0.42	3	0.31	15	1.76	1	0.13	1	0.09	1	0.11	20	2.24	1	0.12	9	0.83	1	0.11
ALUE_0001074901	297	0	0	0	0	0	0	2	0.39	7	1.66	6	1.86	1	0.24	3	0.68	0	0	11	4.22	1	0.24	1	0.23	21	4.85	10	3.32	5	1.24	1	0.24	0	0	0	0	1	0.21	3	0.79	0	0	0	0	4	0.87	5	1.3
ALUE_0001077701	822	8	1.85	0	0	51	9.5	221	15.61	293	25.08	28	3.13	57	4.98	251	20.66	244	18	94	13.04	56	4.92	178	14.96	328	27.37	219	26.29	140	12.52	78	6.85	8	0.79	4	0.43	175	13.5	47	4.44	42	3.97	4	0.42	144	11.27	15	1.41
ALUE_0001080701	1686	306	34.48	30	3.55	208	18.9	855	29.44	503	20.99	800	43.63	76	3.24	589	23.64	528	18.99	173	11.7	209	8.95	936	38.36	559	22.74	293	17.15	144	6.28	154	6.59	447	21.61	18	0.94	127	4.78	108	4.98	1093	50.33	64	3.25	623	23.78	113	5.17
ALUE_0001081401	2283	152	12.65	8	0.7	118	7.92	490	12.46	294	9.06	345	13.89	122	3.84	293	8.68	250	6.64	89	4.44	102	3.23	400	12.11	341	10.24	218	9.42	227	7.31	87	2.75	183	6.53	25	0.97	221	6.14	103	3.51	478	16.26	36	1.35	296	8.34	75	2.53
ALUE_0001081901	471	0	0	1	0.42	0	0	3735	460.39	5255	785.06	4641	905.94	37	5.65	2364	339.63	5230	673.44	437	105.79	362	55.5	2713	398.04	4013	584.38	438	91.76	16	2.5	140	21.44	9	1.56	9	1.69	8	1.08	58	9.57	1	0.16	4	0.73	0	0	1	0.16
ALUE_0001082101	1323	2	0.29	0	0	0	0	1065	46.74	1541	81.96	1163	80.82	29	1.58	911	46.6	1870	85.72	299	25.77	136	7.42	391	20.42	1807	93.68	445	33.19	21	1.17	40	2.18	2	0.12	2	0.13	12	0.58	19	1.12	1	0.06	4	0.26	0	0	4	0.23
ALUE_0001082401	4461	146	6.22	34	1.52	53	1.82	288	3.75	178	2.81	162	3.34	38	0.61	403	6.11	292	3.97	62	1.58	78	1.26	412	6.38	240	3.69	58	1.28	127	2.09	54	0.87	80	1.46	0	0	65	0.92	71	1.24	808	14.06	76	1.46	219	3.16	17	0.29
ALUE_0001083301	1218	55	8.58	6	0.98	26	3.27	217	10.34	115	6.64	103	7.77	10	0.59	223	12.39	119	5.93	57	5.34	19	1.13	193	10.95	129	7.26	19	1.54	27	1.63	40	2.37	151	10.1	11	0.8	8	0.42	3	0.19	178	11.35	5	0.35	72	3.8	8	0.51
ALUE_0001088501	219	0	0	0	0	5	3.5	10	2.65	16	5.14	13	5.46	8	2.63	11	3.4	16	4.43	6	3.12	7	2.31	5	1.58	12	3.76	6	2.7	49	16.45	16	5.27	0	0	0	0	36	10.42	8	2.84	2	0.71	0	0	30	8.81	2	0.7
ALUE_0001089001	186	28	28.6	3	3.22	17	14	84	26.22	117	44.26	101	49.93	1	0.39	96	34.93	159	51.84	18	11.03	10	3.88	77	28.61	67	24.71	11	5.84	2	0.79	16	6.21	110	48.2	6	2.85	0	0	4	1.67	39	16.28	4	1.84	34	11.76	0	0
ALUE_0001089101	3024	393	24.69	12	0.79	424	21.48	2512	48.23	3495	81.32	3229	98.17	14	0.33	2090	46.77	4296	86.16	367	13.84	246	5.87	1843	42.12	2655	60.22	349	11.39	294	7.15	113	2.7	780	21.02	39	1.14	13	0.27	13	0.33	1364	35.02	25	0.71	1186	25.24	21	0.54
ALUE_0001089501	2202	24	2.07	1	0.09	51	3.55	693	18.27	753	24.06	503	21	2	0.07	1145	35.19	886	24.4	66	3.42	27	0.89	660	20.71	979	30.49	82	3.67	4	0.13	13	0.43	33	1.22	2	0.08	0	0	14	0.49	251	8.85	11	0.43	111	3.24	10	0.35
ALUE_0001090001	1282	307	45.49	49	7.63	191	22.82	317	14.36	189	10.37	160	11.47	202	11.32	287	15.15	298	14.1	240	21.34	215	12.11	337	18.17	244	13.05	311	23.94	252	14.45	176	9.9	640	40.69	59	4.06	176	8.7	163	9.88	688	41.67	113	7.55	387	19.43	268	16.13
ALUE_0001090101	1662	69	7.89	16	1.92	78	7.19	368	12.85	64	2.71	72	3.98	64	2.77	268	10.91	106	3.87	35	2.4	43	1.87	301	12.52	165	6.81	49	2.91	61	2.7	29	1.26	95	4.66	6	0.32	30	1.14	52	2.43	277	12.94	27	1.39	155	6	45	2.09
ALUE_0001092401	576	219	72.23	24	8.32	107	28.46	5373	541.56	7128	870.76	8548	1364.43	11	1.37	4885	573.88	8652	910.99	767	151.82	660	82.74	3770	452.29	5424	645.87	789	135.17	6	0.77	80	10.02	970	137.26	72	11.03	16	1.76	5	0.67	624	84.11	47	6.98	309	34.52	2	0.27
ALUE_0001096801	3270	83	4.82	4	0.24	81	3.79	369	6.55	308	6.63	207	5.82	9	0.2	469	9.71	445	8.25	55	1.92	41	0.91	321	6.78	259	5.43	251	7.57	56	1.26	26	0.57	61	1.52	2	0.05	2	0.04	5	0.12	260	6.17	9	0.24	203	3.99	33	0.78
ALUE_0001097001	855	32	7.11	2	0.47	23	4.12	456	30.96	342	28.15	382	41.08	38	3.19	252	19.94	216	15.32	25	3.33	18	1.52	203	16.41	199	15.96	33	3.81	26	2.24	18	1.52	41	3.91	7	0.72	21	1.56	14	1.27	147	13.35	8	0.8	32	2.41	14	1.26
ALUE_0001101201	279	3	2.04	0	0	2	1.1	43	8.95	17	4.29	19	6.26	0	0	41	9.94	49	10.65	1	0.41	2	0.52	52	12.88	74	18.19	3	1.06	0	0	0	0	7	2.04	1	0.32	0	0	0	0	9	2.5	1	0.31	3	0.69	0	0
ALUE_0001102401	429	2	0.89	1	0.47	0	0	1	0.14	0	0	0	0	0	0	10	1.58	5	0.71	1	0.27	0	0	27	4.35	0	0	0	0	0	0	0	0	9	1.71	1	0.21	0	0	0	0	9	1.63	0	0	8	1.2	0	0
ALUE_0001102901	594	0	0	0	0	0	0	0	0	0	0	0	0	1	0.12	0	0	2	0.2	89	17.08	19	2.31	0	0	0	0	1	0.17	0	0	4	0.49	0	0	0	0	2	0.21	9	1.18	0	0	0	0	0	0	0	0
ALUE_0001103101	922	45	9.27	11	2.38	36	5.98	214	13.48	166	12.67	269	26.82	15	1.17	179	13.14	189	12.43	27	3.34	14	1.1	215	16.11	155	11.53	23	2.46	45	3.59	34	2.66	60	5.3	0	0	12	0.83	7	0.59	159	13.39	5	0.46	105	7.33	2	0.17
ALUE_0001103801	1176	134	21.65	7	1.19	44	5.73	228	11.26	378	22.62	225	17.59	127	7.76	82	4.72	145	7.48	87	8.43	116	7.12	221	12.99	247	14.41	112	9.4	122	7.63	126	7.73	240	16.63	22	1.65	100	5.39	90	5.95	416	27.47	19	1.38	93	5.09	74	4.86
ALUE_0001106301	237	0	0	0	0	4	2.59	2	0.49	1	0.3	0	0	11	3.34	0	0	0	0	4	1.92	4	1.22	0	0	0	0	3	1.25	2	0.62	8	2.44	0	0	1	0.37	20	5.35	6	1.97	4	1.31	1	0.36	15	4.07	11	3.58
ALUE_0001106401	608	467	145.92	111	36.46	458	115.4	2053	196.04	821	95.02	702	106.16	227	26.83	1404	156.26	1245	124.19	394	73.89	439	52.14	2163	245.84	1087	122.62	724	117.5	550	66.49	324	38.45	2069	277.36	385	55.86	597	62.25	285	36.44	936	119.53	222	31.26	895	94.72	266	33.76
ALUE_0001107301	738	0	0	0	0	11	2.28	162	12.74	174	16.59	183	22.8	28	2.73	168	15.4	201	16.52	19	2.94	20	1.96	88	8.24	126	11.71	19	2.54	10	1	33	3.23	1	0.11	1	0.12	145	12.46	13	1.37	11	1.16	1	0.12	87	7.59	3	0.31
ALUE_0001107601	960	202	39.97	15	3.12	82	13.09	922	55.76	753	55.19	982	94.05	68	5.09	959	67.6	1078	68.1	210	24.94	124	9.33	744	53.56	721	51.51	208	21.38	38	2.91	74	5.56	188	15.96	20	1.84	57	3.76	49	3.97	643	52	31	2.76	165	11.06	68	5.47
ALUE_0001107701	2019	75	7.06	3	0.3	26	1.97	676	19.44	794	27.67	414	18.85	25	0.89	604	20.24	643	19.31	62	3.5	46	1.65	450	15.4	786	26.7	83	4.06	74	2.69	43	1.54	86	3.47	4	0.17	6	0.19	17	0.65	256	9.84	6	0.25	131	4.18	17	0.65
ALUE_0001108801	816	2	0.47	0	0	2	0.38	7	0.5	2	0.17	3	0.34	0	0	3	0.25	3	0.22	1	0.14	0	0	8	0.68	2	0.17	3	0.36	0	0	0	0	5	0.5	0	0	0	0	0	0	5	0.48	1	0.1	2	0.16	0	0
ALUE_0001109401	1188	7	1.12	2	0.34	0	0	0	0	1	0.06	0	0	0	0	1	0.06	0	0	0	0	0	0	0	0	0	0	0	0	0	0	0	0	75	5.15	46	3.42	0	0	0	0	15	0.98	6	0.43	0	0	0	0
ALUE_0001109501	570	116	38.66	6	2.1	113	30.37	787	80.16	273	33.7	153	24.68	118	14.88	407	48.32	280	29.79	84	16.8	84	10.64	484	58.68	259	31.17	131	22.68	89	11.48	69	8.73	97	13.87	8	1.24	136	15.13	88	12	315	42.91	5	0.75	191	21.56	43	5.82
ALUE_0001112001	714	2410	641.25	597	166.99	127	27.25	175	14.23	147	14.49	130	16.74	0	0	1690	160.17	1351	114.76	62	9.9	40	4.05	1401	135.59	305	29.3	47	6.5	2	0.21	48	4.85	8980	1025.12	961	118.74	15	1.33	2	0.22	6219	676.27	1259	150.94	300	27.04	85	9.19
ALUE_0001112401	1017	541	101.06	219	43.01	1326	199.74	2495	142.43	3102	214.62	2957	267.33	2488	175.82	2272	151.17	3699	220.59	2425	271.87	2498	177.37	2352	159.81	3416	230.38	3866	375.11	4682	338.39	2499	177.28	712	57.06	431	37.39	4183	260.77	1740	133	1715	130.93	429	36.11	3137	198.49	1658	125.8
ALUE_0001112501	246	0	0	0	0	0	0	0	0	1	0.29	1	0.37	5	1.46	0	0	0	0	1	0.46	2	0.59	5	1.4	6	1.67	0	0	8	2.39	6	1.76	0	0	1	0.36	7	1.8	18	5.69	3	0.95	1	0.35	1	0.26	7	2.2
ALUE_0001112701	762	540	134.63	189	49.54	402	80.82	1572	119.77	565	52.17	452	54.54	390	36.78	311	27.62	195	15.52	548	82	340	32.22	1877	170.22	601	54.1	1449	187.64	1037	100.03	406	38.44	2267	242.49	289	33.46	1556	129.46	712	72.64	1060	108.01	369	41.45	942	79.55	278	28.15
ALUE_0001113701	6876	3068	84.77	499	14.49	1247	27.78	26117	220.52	9875	101.05	831	11.11	96	1	28468	280.16	14210	125.34	504	8.36	196	2.06	24619	247.42	19024	189.76	623	8.94	103	1.1	466	4.89	3017	35.76	658	8.44	28	0.26	66	0.75	11161	126.03	900	11.2	3854	36.07	287	3.22
ALUE_0001117801	615	1	0.31	0	0	4	1	8	0.76	18	2.06	20	2.99	3	0.35	1	0.11	11	1.08	8	1.48	12	1.41	18	2.02	39	4.35	23	3.69	10	1.2	9	1.06	0	0	0	0	48	4.95	5	0.63	0	0	0	0	6	0.63	2	0.25
ALUE_0001118401	1680	158	17.87	22	2.62	87	7.93	382	13.2	521	21.82	474	25.94	80	3.42	634	25.54	890	32.13	194	13.17	166	7.14	461	18.96	776	31.68	165	9.69	123	5.38	79	3.39	78	3.78	3	0.16	79	2.98	67	3.1	554	25.6	50	2.55	253	9.69	55	2.53
ALUE_0001119101	1767	334	35.91	56	6.33	242	20.98	1114	36.6	542	21.58	521	27.11	206	8.38	797	30.52	644	22.1	205	13.23	233	9.52	827	32.34	536	20.81	569	31.78	397	16.51	233	9.51	440	20.3	48	2.4	330	11.84	163	7.17	1024	44.99	80	3.88	602	21.92	164	7.16
ALUE_0001120601	5562	31	1.06	2	0.07	17	0.47	103	1.08	153	1.94	89	1.47	50	0.65	70	0.85	98	1.07	11	0.23	6	0.08	219	2.72	314	3.87	18	0.32	212	2.8	3	0.04	10	0.15	7	0.11	1	0.01	5	0.07	198	2.76	3	0.05	82	0.95	20	0.28
ALUE_0001124401	1081	46	8.08	107	19.77	0	0	1	0.05	1	0.07	2	0.17	0	0	0	0	0	0	0	0	2	0.13	0	0	0	0	0	0	0	0	0	0	263	19.83	403	32.89	1	0.06	0	0	90	6.46	224	17.74	0	0	0	0
ALUE_0001124801	897	15	3.18	0	0	2	0.34	47	3.04	24	1.88	11	1.13	5	0.4	37	2.79	11	0.74	5	0.64	4	0.32	36	2.77	10	0.76	6	0.66	3	0.25	7	0.56	37	3.36	0	0	3	0.21	3	0.26	26	2.25	1	0.1	25	1.79	2	0.17
ALUE_0001125201	690	0	0	0	0	0	0	4	0.34	0	0	0	0	7	0.73	1	0.1	2	0.18	0	0	26	2.72	1	0.1	0	0	0	0	0	0	9	0.94	0	0	0	0	0	0	3	0.34	0	0	0	0	2	0.19	0	0
ALUE_0001127201	609	0	0	0	0	1	0.25	0	0	3	0.35	1	0.15	14	1.65	0	0	0	0	2	0.37	14	1.66	0	0	0	0	0	0	6	0.72	5	0.59	2	0.27	0	0	26	2.71	18	2.3	3	0.38	2	0.28	16	1.69	6	0.76
ALUE_0001127901	2373	34	2.72	4	0.34	30	1.94	486	11.89	350	10.38	309	11.97	10	0.3	423	12.06	448	11.45	49	2.35	36	1.1	532	15.49	493	14.25	86	3.58	25	0.77	19	0.58	68	2.34	6	0.22	32	0.85	8	0.26	57	1.86	6	0.22	57	1.55	13	0.42
ALUE_0001128201	609	0	0	0	0	0	0	0	0	0	0	0	0	0	0	0	0	0	0	0	0	0	0	0	0	0	0	0	0	0	0	0	0	0	0	0	0	0	0	16	2.04	0	0	0	0	0	0	0	0
ALUE_0001129301	948	13	2.61	0	0	10	1.62	11	0.67	1	0.07	20	1.94	0	0	15	1.07	8	0.51	4	0.48	8	0.61	22	1.6	9	0.65	1	0.1	4	0.31	4	0.3	26	2.24	0	0	1	0.07	9	0.74	25	2.05	4	0.36	12	0.81	1	0.08
ALUE_0001130301	1446	81	10.64	14	1.93	48	5.09	374	15.02	284	13.82	265	16.85	51	2.53	402	18.81	371	15.56	77	6.07	35	1.75	448	21.41	334	15.84	89	6.07	47	2.39	44	2.2	73	4.11	5	0.31	43	1.89	20	1.08	386	20.73	25	1.48	160	7.12	20	1.07
ALUE_0001131501	1722	18	1.99	3	0.35	11	0.98	1787	60.25	514	21	605	32.3	1	0.04	2643	103.86	969	34.13	83	5.5	35	1.47	2186	87.72	806	32.1	65	3.72	4	0.17	20	0.84	42	1.99	4	0.2	3	0.11	3	0.14	127	5.73	3	0.15	34	1.27	1	0.04
ALUE_0001132401	324	29	17	0	0	29	13.71	91	16.31	29	6.3	9	2.55	21	4.66	40	8.35	40	7.49	11	3.87	10	2.23	57	12.16	46	9.74	12	3.65	9	2.04	14	3.12	49	12.33	2	0.54	8	1.57	6	1.44	74	17.73	0	0	87	17.28	16	3.81
ALUE_0001133301	360	70	36.94	3	1.66	50	21.28	222	35.8	154	30.1	77	19.67	21	4.19	202	37.97	137	23.08	28	8.87	50	10.03	183	35.13	129	24.58	72	19.74	31	6.33	57	11.42	110	24.9	6	1.47	64	11.27	30	6.48	110	23.72	6	1.43	111	19.84	24	5.14
ALUE_0001133601	1620	142	16.65	31	3.82	192	18.16	1986	71.17	1652	71.75	1292	73.33	869	38.55	1464	61.15	1490	55.78	952	67	725	32.32	1445	61.64	1735	73.46	1497	91.19	2590	117.51	577	25.7	251	12.63	121	6.59	1040	40.7	943	45.25	522	25.02	122	6.45	623	24.75	547	26.05
ALUE_0001136501	240	0	0	0	0	0	0	0	0	1	0.29	0	0	10	2.99	0	0	1	0.25	1	0.48	12	3.61	2	0.58	2	0.57	0	0	4	1.23	6	1.8	0	0	0	0	3	0.79	7	2.27	0	0	0	0	1	0.27	5	1.61
ALUE_0001141301	2247	350	29.59	31	2.76	285	19.43	1722	44.49	868	27.18	478	19.56	140	4.48	1356	40.84	1122	30.28	168	8.52	356	11.44	1595	49.05	1240	37.85	401	17.61	119	3.89	220	7.06	688	24.96	51	2	172	4.85	157	5.43	854	29.51	58	2.21	580	16.61	112	3.85
ALUE_0001141701	2967	252	16.14	16	1.08	160	8.26	1422	27.83	1019	24.17	958	29.69	136	3.29	940	21.44	938	19.17	155	5.96	135	3.29	1314	30.6	1212	28.02	229	7.62	168	4.16	117	2.85	485	13.32	15	0.45	41	0.88	49	1.28	653	17.09	46	1.33	340	7.37	101	2.63
ALUE_0001143401	1998	156	14.83	14	1.4	143	10.96	685	19.9	167	5.88	274	12.61	124	4.46	1538	52.09	502	15.24	146	8.33	172	6.22	1173	40.57	610	20.94	200	9.88	131	4.82	116	4.19	133	5.43	10	0.44	94	2.98	65	2.53	719	27.94	32	1.37	357	11.5	96	3.71
ALUE_0001143901	201	0	0	0	0	0	0	0	0	0	0	0	0	5	1.79	0	0	0	0	0	0	0	0	0	0	0	0	0	0	6	2.19	1	0.36	0	0	0	0	0	0	4	1.55	0	0	0	0	0	0	4	1.54
ALUE_0001144401	783	0	0	0	0	7	1.37	85	6.3	107	9.62	74	8.69	29	2.66	334	28.86	298	23.08	39	5.68	26	2.4	119	10.5	214	18.75	21	2.65	16	1.5	15	1.38	0	0	2	0.23	24	1.94	19	1.89	3	0.3	2	0.22	54	4.44	3	0.3
ALUE_0001145001	1236	0	0	0	0	0	0	3	0.14	0	0	1	0.07	3	0.17	3	0.16	1	0.05	0	0	1	0.06	1	0.06	0	0	0	0	3	0.18	3	0.18	0	0	0	0	0	0	7	0.44	0	0	0	0	2	0.1	2	0.12
ALUE_0001145601	699	0	0	2	0.57	30	6.57	10	0.83	17	1.71	32	4.21	37	3.8	29	2.81	91	7.9	16	2.61	106	10.95	10	0.99	97	9.52	23	3.25	75	7.89	53	5.47	0	0	0	0	197	17.87	63	7.01	24	2.67	6	0.73	73	6.72	14	1.55
ALUE_0001148001	1896	32	3.21	2	0.21	32	2.59	266	8.15	239	8.87	127	6.16	37	1.4	741	26.45	403	12.89	104	6.25	48	1.83	323	11.77	445	16.1	52	2.71	35	1.36	19	0.72	25	1.07	0	0	21	0.7	18	0.74	121	4.95	4	0.18	76	2.58	13	0.53
ALUE_0001150701	1590	91	10.87	18	2.26	65	6.26	543	19.83	711	31.46	680	39.32	23	1.04	479	20.39	809	30.86	63	4.52	63	2.86	395	17.17	527	22.73	26	1.61	33	1.53	49	2.22	145	7.43	11	0.61	10	0.4	57	2.79	211	10.3	27	1.45	130	5.26	16	0.78
ALUE_0001153001	2874	9	0.59	0	0	18	0.96	330	6.67	842	20.61	1311	41.94	44	1.1	497	11.7	873	18.42	136	5.4	47	1.18	301	7.24	532	12.7	76	2.61	14	0.36	43	1.08	11	0.31	2	0.06	21	0.46	38	1.03	23	0.62	6	0.18	33	0.74	19	0.51
ALUE_0001154301	813	42	9.81	11	2.7	21	3.96	31	2.21	29	2.51	22	2.49	32	2.83	10	0.83	16	1.19	50	7.01	72	6.4	28	2.38	19	1.6	22	2.67	48	4.34	29	2.57	44	4.41	12	1.3	8	0.62	21	2.01	106	10.12	9	0.95	43	3.4	22	2.09
ALUE_0001155701	1032	364	67.01	25	4.84	290	43.05	1548	87.09	1100	75	762	67.89	148	10.31	1316	86.29	1333	78.34	188	20.77	156	10.92	1414	94.68	1102	73.24	343	32.8	139	9.9	172	12.02	1073	84.75	56	4.79	236	14.5	146	11	849	63.87	73	6.06	639	39.84	208	15.55
ALUE_0001156201	3144	203	12.27	21	1.33	82	4	512	9.45	342	7.65	503	14.71	147	3.36	342	7.36	297	5.73	216	7.83	128	2.94	394	8.66	261	5.69	193	6.06	471	11.01	114	2.62	100	2.59	11	0.31	21	0.42	60	1.48	782	19.31	51	1.39	211	4.32	52	1.28
ALUE_0001157601	516	357	131.44	42	16.26	268	79.57	3547	399.09	1770	241.37	658	117.24	380	52.93	3052	400.24	2478	291.25	681	150.48	458	64.1	3590	480.78	1917	254.81	1135	217.05	763	108.69	426	59.56	2145	338.82	178	30.43	1059	130.12	341	51.37	1508	226.91	168	27.87	902	112.49	280	41.87
ALUE_0001159701	522	0	0	0	0	5	1.47	45	5	75	10.11	46	8.1	9	1.24	44	5.7	41	4.76	9	1.97	18	2.49	23	3.04	42	5.52	15	2.84	45	6.34	15	2.07	0	0	0	0	51	6.19	8	1.19	1	0.15	0	0	39	4.81	10	1.48
ALUE_0001160101	804	342	80.81	508	126.19	5	0.95	2	0.14	3	0.26	5	0.57	0	0	1	0.08	0	0	1	0.14	0	0	0	0	0	0	0	0	0	0	0	0	975	98.84	1656	181.71	8	0.63	4	0.39	792	76.48	1074	114.35	5	0.4	0	0
ALUE_0001167301	2100	4124	373.08	3188	303.2	166	12.11	998	27.59	572	19.17	533	23.34	0	0	656	21.14	763	22.04	77	4.18	27	0.93	1033	33.99	708	23.12	69	3.24	2	0.07	92	3.16	13268	514.97	10520	441.95	44	1.33	12	0.44	9050	334.6	6665	271.68	331	10.14	7	0.26
ALUE_0001169501	1542	24	2.96	0	0	6	0.6	46	1.73	35	1.6	23	1.37	0	0	53	2.33	78	3.07	10	0.74	0	0	27	1.21	11	0.49	1	0.06	0	0	8	0.37	36	1.9	4	0.23	1	0.04	0	0	41	2.06	2	0.11	20	0.83	0	0
ALUE_0001169601	711	86	22.98	11	3.09	38	8.19	208	16.98	62	6.14	80	10.34	54	5.46	107	10.18	143	12.2	63	10.1	64	6.5	172	16.72	71	6.85	39	5.41	31	3.2	81	8.22	749	85.86	115	14.27	172	15.34	105	11.48	158	17.25	8	0.96	93	8.42	63	6.84
ALUE_0001170201	411	707	326.8	810	393.61	0	0	1	0.14	1	0.17	0	0	0	0	0	0	0	0	1	0.28	0	0	0	0	0	0	0	0	0	0	1	0.18	2115	419.43	2254	483.82	11	1.7	4	0.76	2045	386.32	1716	357.4	14	2.19	1	0.19
ALUE_0001171601	558	586	199.51	657	235.16	1	0.27	2	0.21	1	0.13	1	0.16	0	0	0	0	1	0.11	2	0.41	0	0	0	0	0	0	1	0.18	0	0	3	0.39	2222	324.57	2711	428.62	17	1.93	4	0.56	1080	150.27	1324	203.11	5	0.58	0	0
ALUE_0001177501	2643	429	30.84	69	5.21	357	20.69	1166	25.61	650	17.3	624	21.71	57	1.55	1127	28.85	1128	25.88	200	8.63	250	6.83	1318	34.46	1103	28.62	421	15.72	181	5.03	257	7.02	824	25.41	110	3.67	376	9.02	304	8.94	1319	38.75	97	3.14	963	23.45	200	5.84
ALUE_0001179401	1770	41	4.4	7	0.79	30	2.6	123	4.03	69	2.74	76	3.95	14	0.57	138	5.28	114	3.91	25	1.61	38	1.55	173	6.75	98	3.8	28	1.56	54	2.24	49	2	162	7.46	19	0.95	5	0.18	16	0.7	149	6.54	17	0.82	94	3.42	18	0.78
ALUE_0001180001	1053	0	0	0	0	13	1.89	1	0.06	0	0	0	0	3	0.2	0	0	0	0	0	0	14	0.96	3	0.2	0	0	0	0	1	0.07	1	0.07	0	0	0	0	24	1.45	8	0.59	0	0	0	0	35	2.14	8	0.59
ALUE_0001181001	1278	39	5.8	5	0.78	12	1.44	506	22.99	614	33.81	499	35.9	23	1.29	489	25.89	770	36.54	59	5.26	32	1.81	393	21.25	644	34.56	61	4.71	20	1.15	37	2.09	90	5.74	7	0.48	1	0.05	31	1.89	231	14.03	22	1.47	55	2.77	2	0.12
ALUE_0001182001	1590	44	5.26	3	0.38	23	2.22	173	6.32	112	4.96	107	6.19	4	0.18	242	10.3	228	8.7	38	2.72	20	0.91	188	8.17	161	6.95	17	1.06	34	1.57	25	1.13	41	2.1	7	0.39	8	0.32	6	0.29	198	9.67	11	0.59	117	4.74	3	0.15
ALUE_0001182801	2244	88	7.45	2	0.18	91	6.21	1650	42.69	1593	49.95	964	39.5	55	1.76	857	25.84	870	23.51	105	5.33	53	1.71	1180	36.34	1330	40.65	180	7.92	153	5.01	70	2.25	139	5.05	5	0.2	47	1.33	37	1.28	384	13.29	11	0.42	279	8	34	1.17
ALUE_0001184401	1323	2	0.29	0	0	1	0.12	46	2.02	90	4.79	115	7.99	35	1.9	23	1.18	48	2.2	7	0.6	32	1.75	29	1.51	35	1.81	4	0.3	51	2.83	33	1.8	8	0.49	4	0.27	7	0.34	13	0.76	12	0.7	2	0.13	23	1.12	21	1.22
ALUE_0001184901	795	11	2.63	0	0	9	1.73	130	9.49	177	15.67	214	24.75	37	3.34	63	5.36	85	6.48	65	9.32	31	2.82	81	7.04	107	9.23	98	12.16	35	3.24	14	1.27	22	2.26	2	0.22	11	0.88	3	0.29	92	8.98	6	0.65	26	2.1	7	0.68
ALUE_0001185301	3564	286	15.25	81	4.54	671	28.84	969	15.78	1747	34.49	2037	52.55	1042	21.01	1909	36.25	2536	43.15	1591	50.9	2256	45.71	1682	32.61	1937	37.28	2161	59.83	1248	25.74	1398	28.3	897	20.51	115	2.85	2185	38.87	2002	43.67	710	15.47	109	2.62	1166	21.05	1090	23.6
ALUE_0001186901	237	1	0.8	4	3.37	0	0	1	0.24	0	0	1	0.39	2	0.61	0	0	3	0.77	3	1.44	0	0	0	0	0	0	0	0	5	1.55	4	1.22	0	0	0	0	3	0.8	13	4.26	2	0.66	9	3.25	2	0.54	7	2.28
ALUE_0001187201	837	136	30.87	91	21.71	17	3.11	480	33.29	775	65.15	110	12.08	21	1.8	772	62.41	1122	81.3	68	9.26	38	3.28	416	34.35	848	69.49	21	2.48	14	1.23	35	3.02	49	4.77	28	2.95	8	0.61	15	1.39	117	10.85	37	3.78	2	0.15	7	0.65
ALUE_0001188601	1422	99	13.23	11	1.54	22	2.37	186	7.59	98	4.85	114	7.37	19	0.96	161	7.66	181	7.72	25	2	20	1.02	140	6.8	174	8.39	31	2.15	76	3.93	44	2.23	200	11.46	16	0.99	5	0.22	31	1.69	211	11.52	14	0.84	67	3.03	11	0.6
ALUE_0001188701	720	31	8.18	2	0.55	3	0.64	24	1.94	13	1.27	4	0.51	2	0.2	5	0.47	6	0.51	3	0.48	12	1.2	22	2.11	1	0.1	3	0.41	12	1.23	17	1.7	47	5.32	1	0.12	10	0.88	14	1.51	63	6.79	5	0.59	15	1.34	8	0.86
ALUE_0001189301	1126	0	0	0	0	0	0	300	15.47	289	18.06	277	22.62	12	0.77	303	18.21	254	13.68	13	1.32	6	0.38	216	13.26	232	14.13	17	1.49	15	0.98	2	0.13	0	0	1	0.08	0	0	0	0	0	0	0	0	1	0.06	11	0.75
ALUE_0001192101	1167	22	3.58	1	0.17	11	1.44	430	21.39	776	46.79	532	41.91	10	0.62	445	25.8	844	43.86	50	4.89	54	3.34	446	26.41	903	53.07	77	6.51	9	0.57	18	1.11	56	3.91	8	0.6	4	0.22	15	1	93	6.19	13	0.95	42	2.32	14	0.93
ALUE_0001192801	1371	53	7.34	3	0.44	54	6.03	601	25.45	537	27.56	560	37.55	24	1.26	1154	56.96	1677	74.18	170	14.14	124	6.53	1055	53.18	1082	54.13	173	12.45	66	3.54	38	2	226	13.44	18	1.16	18	0.83	41	2.32	149	8.44	7	0.44	97	4.55	27	1.52
ALUE_0001192901	1572	115	13.9	18	2.29	94	9.16	346	12.78	310	13.88	286	16.73	92	4.21	291	12.53	397	15.32	100	7.25	143	6.57	333	14.64	280	12.22	199	12.49	94	4.4	103	4.73	352	18.25	30	1.68	63	2.54	88	4.35	284	14.03	29	1.58	174	7.12	105	5.15
ALUE_0001194101	696	5	1.36	0	0	0	0	2	0.17	7	0.71	9	1.19	0	0	2	0.19	5	0.44	1	0.16	0	0	5	0.5	0	0	0	0	0	0	0	0	9	1.05	0	0	0	0	0	0	9	1	0	0	2	0.18	0	0
ALUE_0001195001	438	176	76.34	44	20.06	109	38.12	107	14.18	102	16.39	89	18.68	25	4.1	138	21.32	153	21.19	83	21.61	39	6.43	1	0.16	2	0.31	8	1.8	4	0.67	6	0.99	203	37.78	41	8.26	6	0.87	6	1.06	627	111.14	96	18.76	314	46.13	110	19.38
ALUE_0001195501	615	154	47.57	21	6.82	120	29.89	333	31.44	153	17.51	142	21.23	99	11.57	250	27.51	239	23.57	87	16.13	131	15.38	317	35.62	222	24.76	152	24.39	69	8.25	107	12.55	120	15.9	14	2.01	106	10.93	58	7.33	287	36.23	19	2.64	191	19.98	48	6.02
ALUE_0001195701	3138	1158	70.11	1647	104.83	18	0.88	882	16.32	567	12.71	523	15.32	3	0.07	1011	21.8	912	17.63	72	2.62	24	0.55	743	16.36	816	17.84	74	2.33	4	0.09	22	0.51	4653	120.86	4418	124.21	15	0.3	9	0.22	3428	84.82	3450	94.11	43	0.88	9	0.22
ALUE_0001195801	324	0	0	0	0	5	2.36	13	2.33	7	1.52	3	0.85	7	1.55	7	1.46	8	1.5	3	1.06	0	0	0	0	0	0	0	0	2	0.45	8	1.78	1	0.25	2	0.54	10	1.96	9	2.16	0	0	1	0.26	12	2.38	4	0.95
ALUE_0001196001	348	7	3.82	6	3.44	8	3.52	2	0.33	6	1.21	6	1.59	77	15.9	0	0	2	0.35	0	0	5	1.04	1	0.2	0	0	0	0	5	1.06	22	4.56	2	0.47	0	0	8	1.46	3	0.67	3	0.67	4	0.98	33	6.1	47	10.42
ALUE_0001198601	573	25	8.29	0	0	41	10.96	58	5.88	28	3.44	17	2.73	27	3.39	35	4.13	58	6.14	33	6.57	28	3.53	16	1.93	2	0.24	13	2.24	5	0.64	28	3.53	191	27.17	10	1.54	25	2.77	23	3.12	51	6.91	2	0.3	75	8.42	15	2.02
ALUE_0001200701	1790	0	0	0	0	2	0.17	5	0.16	6	0.24	13	0.67	1	0.04	30	1.13	37	1.25	33	2.1	5	0.2	11	0.42	16	0.61	37	2.04	11	0.45	4	0.16	3	0.14	0	0	1	0.04	5	0.22	2	0.09	0	0	6	0.22	14	0.6
ALUE_0001201401	1806	10	1.05	0	0	3	0.25	23	0.74	17	0.66	15	0.76	1	0.04	45	1.69	50	1.68	42	2.65	18	0.72	30	1.15	37	1.41	11	0.6	115	4.68	1	0.04	20	0.9	1	0.05	16	0.56	3	0.13	7	0.3	2	0.09	3	0.11	1	0.04
ALUE_0001202301	528	12	4.32	0	0	27	7.83	87	9.57	59	7.86	36	6.27	7	0.95	84	10.77	46	5.28	12	2.59	4	0.55	92	12.04	60	7.79	13	2.43	10	1.39	13	1.78	24	3.7	0	0	4	0.48	7	1.03	92	13.53	1	0.16	78	9.51	0	0
ALUE_0001203001	402	9	4.25	9	4.47	0	0	1	0.14	0	0	4	0.91	0	0	1	0.17	0	0	3	0.85	0	0	0	0	0	0	1	0.25	0	0	0	0	42	8.52	198	43.45	0	0	0	0	13	2.51	25	5.32	3	0.48	0	0
ALUE_0001203101	1182	414	66.54	281	47.48	2	0.26	1	0.05	4	0.24	10	0.78	0	0	0	0	7	0.36	1	0.1	0	0	0	0	6	0.35	2	0.17	0	0	0	0	1183	81.58	1584	118.23	4	0.21	1	0.07	870	57.15	620	44.9	6	0.33	1	0.07
ALUE_0001205401	978	262	50.89	31	6.33	354	55.45	1332	79.07	520	37.41	488	45.88	123	9.04	609	42.14	573	35.53	126	14.69	116	8.57	1118	79	500	35.07	201	20.28	118	8.87	191	14.09	533	44.42	57	5.14	102	6.61	202	16.06	901	71.53	67	5.86	860	56.58	152	11.99
ALUE_0001206001	1932	56	5.51	4	0.41	18	1.43	466	14	128	4.66	98	4.66	20	0.74	308	10.79	103	3.23	40	2.36	17	0.64	336	12.02	195	6.92	28	1.43	29	1.1	26	0.97	66	2.78	2	0.09	14	0.46	12	0.48	228	9.16	18	0.8	105	3.5	13	0.52
ALUE_0001207101	543	0	0	0	0	0	0	0	0	0	0	0	0	4	0.53	0	0	0	0	0	0	1	0.13	0	0	0	0	0	0	1	0.14	0	0	0	0	0	0	0	0	10	1.43	0	0	0	0	0	0	3	0.43
ALUE_0001211001	2301	90	7.43	6	0.52	49	3.26	1272	32.09	1533	46.88	2569	102.65	16	0.5	1440	42.35	1533	40.41	352	17.44	138	4.33	1146	34.42	1097	32.7	1657	71.06	64	2.04	83	2.6	192	6.8	11	0.42	2	0.06	32	1.08	339	11.44	7	0.26	146	4.08	14	0.47
ALUE_0001211201	693	0	0	0	0	0	0	1	0.08	0	0	1	0.13	6	0.62	0	0	0	0	0	0	3	0.31	0	0	1	0.1	0	0	3	0.32	2	0.21	0	0	0	0	0	0	3	0.34	0	0	0	0	0	0	4	0.45
ALUE_0001213901	423	0	0	0	0	0	0	0	0	2	0.33	2	0.43	1	0.17	8	1.28	5	0.72	0	0	1	0.17	2	0.33	0	0	35	8.16	9	1.56	5	0.85	0	0	0	0	0	0	4	0.74	0	0	0	0	2	0.3	5	0.91
ALUE_0001214001	2127	85	7.59	10	0.94	24	1.73	310	8.46	230	7.61	208	8.99	56	1.89	264	8.4	239	6.81	66	3.54	86	2.92	241	7.83	214	6.9	65	3.02	147	5.08	65	2.2	62	2.38	9	0.37	10	0.3	40	1.46	327	11.94	26	1.05	85	2.57	21	0.76
ALUE_0001214101	1695	138	15.47	8	0.94	80	7.23	382	13.08	196	8.14	142	7.7	42	1.78	218	8.7	120	4.29	38	2.56	20	0.85	181	7.38	88	3.56	61	3.55	70	3.04	28	1.19	370	17.79	9	0.47	23	0.86	50	2.29	359	16.44	12	0.61	140	5.31	27	1.23
ALUE_0001215401	3561	98	5.23	4	0.22	102	4.39	286	4.66	132	2.61	90	2.32	36	0.73	151	2.87	148	2.52	45	1.44	49	0.99	250	4.85	208	4.01	50	1.39	76	1.57	64	1.3	128	2.93	1	0.02	52	0.93	70	1.53	387	8.44	23	0.55	264	4.77	48	1.04
ALUE_0001215801	1932	50	4.92	4	0.41	34	2.7	316	9.5	430	15.66	563	26.79	33	1.23	239	8.37	348	10.92	64	3.78	27	1.01	210	7.51	194	6.89	59	3.01	30	1.14	39	1.46	80	3.38	7	0.32	7	0.23	23	0.93	142	5.71	10	0.44	71	2.36	17	0.68
ALUE_0001216001	1755	189	20.46	46	5.23	197	17.2	1736	57.43	1277	51.2	1096	57.42	169	6.92	1391	53.63	1314	45.41	273	17.74	195	8.02	1309	51.54	1375	53.74	562	31.6	384	16.08	198	8.14	373	17.32	36	1.81	203	7.33	126	5.58	782	34.6	119	5.8	448	16.43	141	6.2
ALUE_0001217501	1011	1	0.19	14	2.77	17	2.58	5	0.29	10	0.7	8	0.73	16	1.14	0	0	7	0.42	20	2.26	33	2.36	15	1.03	11	0.75	18	1.76	48	3.49	15	1.07	13	1.05	7	0.61	70	4.39	27	2.08	12	0.92	13	1.1	55	3.5	31	2.37
ALUE_0001218601	1880	132	13.34	4	0.42	137	11.16	2266	69.98	1399	52.36	750	36.68	36	1.38	1891	68.06	1986	64.07	131	7.94	92	3.53	1875	68.92	1611	58.77	144	7.56	87	3.4	102	3.91	441	19.12	15	0.7	35	1.18	46	1.9	448	18.5	13	0.59	370	12.66	45	1.85
ALUE_0001223001	1176	75	12.12	11	1.87	68	8.86	732	36.14	2208	132.11	4222	330.08	42	2.57	1652	95.06	2449	126.3	289	28.02	403	24.75	898	52.77	1040	60.66	399	33.48	46	2.88	92	5.64	232	16.08	42	3.15	21	1.13	53	3.5	256	16.9	20	1.46	125	6.84	45	2.95
ALUE_0001223501	1665	117	13.35	4	0.48	85	7.82	309	10.77	157	6.63	185	10.22	55	2.37	233	9.47	123	4.48	76	5.2	61	2.65	373	15.48	230	9.47	88	5.22	115	5.08	58	2.51	105	5.14	6	0.32	31	1.18	37	1.73	344	16.04	13	0.67	193	7.46	42	1.95
ALUE_0001223801	1296	29	4.25	0	0	10	1.18	195	8.74	118	6.41	53	3.76	9	0.5	213	11.12	160	7.49	49	4.31	15	0.84	132	7.04	133	7.04	28	2.13	53	3.01	21	1.17	44	2.77	2	0.14	10	0.49	15	0.9	105	6.29	7	0.46	20	0.99	9	0.54
ALUE_0001224701	657	0	0	4	1.22	3	0.7	5	0.44	19	2.03	24	3.36	8	0.88	27	2.78	92	8.49	8	1.39	5	0.55	0	0	32	3.34	9	1.35	0	0	4	0.44	0	0	0	0	4	0.39	2	0.24	0	0	4	0.52	1	0.1	9	1.06
ALUE_0001227401	2421	21	1.65	6	0.49	130	8.23	170	4.08	179	5.2	78	2.96	229	6.8	471	13.16	563	14.1	28	1.32	410	12.23	489	13.96	470	13.32	15	0.61	292	8.87	421	12.55	124	4.17	63	2.3	283	7.41	464	14.9	79	2.53	20	0.71	349	9.28	234	7.46
ALUE_0001227501	273	46	32.01	1	0.73	23	12.91	113	24.03	95	24.49	52	17.51	10	2.63	73	18.09	114	25.33	9	3.76	18	4.76	72	18.23	71	17.84	23	8.31	25	6.73	8	2.11	37	11.05	0	0	4	0.93	7	1.99	47	13.37	2	0.63	27	6.36	6	1.7
ALUE_0001229701	813	23	5.37	1	0.25	28	5.28	113	8.07	169	14.63	113	12.78	33	2.92	197	16.4	254	18.95	433	60.72	37	3.29	173	14.7	191	16.11	252	30.59	81	7.32	38	3.37	145	14.54	16	1.74	45	3.51	12	1.15	83	7.93	10	1.05	58	4.59	17	1.61
ALUE_0001230601	927	16	3.28	1	0.22	14	2.31	21	1.32	57	4.33	75	7.44	0	0	32	2.34	40	2.62	3	0.37	6	0.47	43	3.21	46	3.4	9	0.96	0	0	4	0.31	18	1.58	1	0.1	3	0.21	3	0.25	38	3.18	1	0.09	37	2.57	2	0.17
ALUE_0001231601	291	0	0	0	0	0	0	0	0	0	0	1	0.32	42	10.37	0	0	0	0	0	0	2	0.5	0	0	1	0.24	0	0	119	30.06	0	0	0	0	1	0.3	6	1.31	2	0.53	0	0	1	0.29	1	0.22	9	2.39
ALUE_0001231701	594	0	0	0	0	3	0.77	1	0.1	7	0.83	0	0	11	1.33	0	0	10	1.02	1	0.19	7	0.85	1	0.12	1	0.12	1	0.17	0	0	0	0	0	0	0	0	2	0.21	2	0.26	0	0	1	0.14	1	0.11	12	1.56
ALUE_0001232401	687	697	192.75	702	204.08	2	0.45	25	2.11	5	0.51	5	0.67	0	0	9	0.89	1	0.09	1	0.17	1	0.11	34	3.42	13	1.3	2	0.29	0	0	6	0.63	2310	274.06	2912	373.95	20	1.85	4	0.45	1543	174.38	1536	191.39	11	1.03	1	0.11
ALUE_0001233501	1272	9	1.34	0	0	7	0.84	31	1.41	8	0.44	13	0.94	0	0	1	0.05	2	0.1	0	0	0	0	18	0.98	0	0	0	0	0	0	1	0.06	36	2.31	2	0.14	0	0	0	0	2	0.12	2	0.13	2	0.1	0	0
ALUE_0001234301	2058	22	2.03	1	0.1	32	2.38	72	2.03	92	3.15	89	3.98	3	0.1	34	1.12	92	2.71	18	1	17	0.6	31	1.04	48	1.6	14	0.67	15	0.54	3	0.11	16	0.63	4	0.17	5	0.15	8	0.3	30	1.13	5	0.21	11	0.34	3	0.11
ALUE_0001235101	1071	134	23.77	8	1.49	175	25.03	7794	422.5	3583	235.4	2589	222.26	8	0.54	6206	392.11	3451	195.42	226	24.06	99	6.68	5498	354.74	4650	297.79	297	27.36	14	0.96	103	6.94	251	19.1	23	1.89	13	0.77	5	0.36	593	42.99	26	2.08	469	28.18	2	0.14
ALUE_0001237501	987	588	113.18	98	19.83	501	77.76	2201	129.47	1571	112	759	70.7	439	31.97	1780	122.04	1619	99.48	555	64.11	575	42.07	1924	134.71	1543	107.22	945	94.48	447	33.29	423	30.92	1261	104.13	111	9.92	996	63.98	407	32.06	1462	115.01	185	16.04	1267	82.6	286	22.36
ALUE_0001238201	1368	3	0.42	3	0.44	25	2.8	1	0.04	0	0	0	0	85	4.47	1	0.05	0	0	0	0	76	4.01	0	0	0	0	0	0	6	0.32	13	0.69	9	0.54	8	0.52	56	2.6	68	3.86	5	0.28	1	0.06	22	1.03	137	7.73
ALUE_0001239301	486	30	11.73	0	0	46	14.5	870	103.93	668	96.71	77	14.57	23	3.4	882	122.8	731	91.22	19	4.46	8	1.19	732	104.08	592	83.55	23	4.67	19	2.87	13	1.93	52	8.72	1	0.18	1	0.13	1	0.16	105	16.77	1	0.18	101	13.37	19	3.02
ALUE_0001240401	435	9	3.93	0	0	8	2.82	15	2	8	1.29	21	4.44	4	0.66	8	1.24	8	1.12	16	4.19	12	1.99	7	1.11	2	0.32	2	0.45	7	1.18	4	0.66	16	3	1	0.2	3	0.44	3	0.54	17	3.03	0	0	7	1.04	2	0.35
ALUE_0001240501	1941	7	0.69	0	0	8	0.63	58	1.73	42	1.52	43	2.04	0	0	87	3.03	90	2.81	19	1.12	10	0.37	73	2.6	66	2.33	7	0.36	5	0.19	7	0.26	13	0.55	0	0	0	0	2	0.08	40	1.6	0	0	40	1.33	0	0
ALUE_0001240801	4266	954	42.48	962	45.04	4	0.14	1	0.01	4	0.07	11	0.24	0	0	0	0	0	0	6	0.16	2	0.03	1	0.02	0	0	0	0	0	0	1	0.02	1654	31.6	1950	40.33	19	0.28	4	0.07	3097	56.37	2024	40.61	12	0.18	1	0.02
ALUE_0001245501	843	14	3.16	1	0.24	10	1.82	155	10.67	239	19.95	205	22.36	9	0.77	92	7.38	109	7.84	12	1.62	14	1.2	75	6.15	229	18.63	27	3.16	12	1.05	9	0.77	24	2.32	1	0.1	2	0.15	2	0.18	44	4.05	0	0	29	2.21	2	0.18
ALUE_0001247101	492	0	0	0	0	0	0	0	0	28	4	51	9.53	2	0.29	0	0	26	3.2	9	2.09	7	1.03	2	0.28	6	0.84	3	0.6	1	0.15	0	0	0	0	1	0.18	0	0	3	0.47	0	0	0	0	0	0	7	1.1
ALUE_0001248901	2175	84	7.34	7	0.64	53	3.73	411	10.97	264	8.54	186	7.86	42	1.39	303	9.43	323	9.01	61	3.2	65	2.16	201	6.39	160	5.05	29	1.32	37	1.25	54	1.79	173	6.48	19	0.77	31	0.9	13	0.46	166	5.93	9	0.35	121	3.58	16	0.57
ALUE_0001249101	738	4	1.03	0	0	2	0.42	33	2.6	27	2.57	24	2.99	0	0	38	3.48	13	1.07	9	1.39	3	0.29	53	4.96	21	1.95	1	0.13	13	1.29	1	0.1	1	0.11	2	0.24	2	0.17	0	0	36	3.79	2	0.23	15	1.31	0	0
ALUE_0001249201	651	6	1.75	0	0	10	2.35	52	4.64	37	4	32	4.52	0	0	55	5.72	29	2.7	9	1.58	5	0.55	51	5.41	26	2.74	4	0.61	23	2.6	6	0.66	12	1.5	1	0.14	2	0.19	0	0	42	5.01	0	0	22	2.17	0	0
ALUE_0001249301	444	0	0	1	0.45	0	0	0	0	1	0.16	2	0.41	53	8.58	0	0	0	0	0	0	2	0.33	0	0	0	0	0	0	2	0.33	5	0.81	3	0.55	0	0	6	0.86	9	1.58	0	0	0	0	0	0	24	4.17
ALUE_0001249401	291	0	0	0	0	0	0	0	0	0	0	0	0	0	0	0	0	0	0	0	0	0	0	0	0	0	0	0	0	0	0	17	4.21	0	0	0	0	0	0	0	0	0	0	0	0	0	0	0	0
ALUE_0001252501	561	23	7.79	4	1.42	21	5.73	140	14.49	174	21.82	168	27.53	47	6.02	242	29.19	336	36.32	77	15.65	89	11.46	131	16.14	262	32.03	91	16.01	75	9.83	51	6.56	29	4.21	9	1.42	76	8.59	62	8.59	44	6.09	7	1.07	46	5.28	44	6.05
ALUE_0001252601	2457	116	8.97	44	3.58	13	0.81	83	1.96	83	2.38	91	3.41	11	0.32	2	0.06	21	0.52	4	0.19	64	1.88	83	2.33	285	7.96	52	2.09	59	1.77	98	2.88	271	8.99	108	3.88	1	0.03	15	0.47	444	14.03	150	5.23	16	0.42	21	0.66
ALUE_0001252801	1452	65	8.5	15	2.06	143	15.09	384	15.35	263	12.75	268	16.97	346	17.13	368	17.15	324	13.53	889	69.81	544	27.06	384	18.28	377	17.81	957	65.04	815	41.26	423	21.02	120	6.74	87	5.29	904	39.47	374	20.02	365	19.52	52	3.07	716	31.73	148	7.87
ALUE_0001254501	2031	0	0	0	0	1	0.08	1	0.03	0	0	4	0.18	4	0.14	0	0	3	0.09	4	0.22	1	0.04	0	0	0	0	2	0.1	1	0.04	1	0.04	0	0	0	0	20	0.62	13	0.5	1	0.04	0	0	1	0.03	5	0.19
ALUE_0001255101	696	0	0	0	0	1	0.22	1	0.08	42	4.25	83	10.96	42	4.34	16	1.56	102	8.89	32	5.24	124	12.87	2	0.2	28	2.76	3	0.43	155	16.37	26	2.7	6	0.7	1	0.13	163	14.85	12	1.34	7	0.78	3	0.37	12	1.11	15	1.66
ALUE_0001255901	461	16	6.59	2	0.87	0	0	13	1.64	6	0.92	0	0	0	0	5	0.73	3	0.39	0	0	0	0	4	0.6	12	1.79	0	0	0	0	1	0.16	19	3.36	0	0	0	0	0	0	53	8.93	3	0.56	3	0.42	1	0.17
ALUE_0001256001	327	31	18.01	5	3.05	12	5.62	92	16.33	88	18.94	32	9	37	8.13	33	6.83	65	12.06	14	4.88	21	4.64	27	5.71	27	5.66	11	3.32	18	4.05	15	3.31	26	6.48	2	0.54	2	0.39	7	1.66	73	17.33	1	0.26	21	4.13	10	2.36
ALUE_0001256601	3297	46	2.65	1	0.06	64	2.97	1615	28.44	819	17.48	199	5.55	8	0.17	2231	45.79	1470	27.04	49	1.69	35	0.77	1315	27.56	1321	27.48	67	2.01	14	0.31	15	0.33	166	4.1	8	0.21	2	0.04	17	0.4	220	5.18	12	0.31	187	3.65	9	0.21
ALUE_0001257801	2118	106	9.51	8	0.75	67	4.85	421	11.54	398	13.22	400	17.36	71	2.41	313	10	351	10.05	67	3.61	73	2.49	337	11	403	13.05	154	7.17	108	3.75	93	3.17	213	8.2	33	1.37	56	1.68	66	2.42	259	9.49	14	0.57	126	3.83	69	2.51
ALUE_0001258101	2007	138	13.06	17	1.69	72	5.5	142	4.11	223	7.82	257	11.77	66	2.36	193	6.51	257	7.77	61	3.47	74	2.66	246	8.47	204	6.97	100	4.92	62	2.27	54	1.94	165	6.7	19	0.84	54	1.71	60	2.32	143	5.53	21	0.9	126	4.04	53	2.04
ALUE_0001261701	3342	103	5.86	11	0.66	95	4.35	701	12.18	409	8.61	379	10.43	101	2.17	561	11.36	326	5.92	119	4.06	104	2.25	594	12.28	384	7.88	123	3.63	230	5.06	113	2.44	112	2.73	8	0.21	35	0.66	55	1.28	638	14.82	28	0.72	272	5.24	69	1.59
ALUE_0001262701	2571	62	4.58	4	0.31	36	2.15	167	3.77	71	1.94	211	7.55	41	1.15	71	1.87	59	1.39	68	3.02	44	1.24	207	5.56	90	2.4	65	2.49	68	1.94	48	1.35	63	2	4	0.14	47	1.16	35	1.06	382	11.54	13	0.43	136	3.4	25	0.75
ALUE_0001264801	1491	36	4.59	1	0.13	43	4.42	133	5.18	77	3.63	111	6.84	6	0.29	121	5.49	120	4.88	27	2.06	13	0.63	88	4.08	131	6.03	14	0.93	13	0.64	10	0.48	31	1.69	2	0.12	2	0.09	2	0.1	124	6.46	7	0.4	73	3.15	7	0.36
ALUE_0001266401	534	475	168.99	78	29.17	389	111.6	4946	537.73	3117	410.72	3589	617.93	314	42.26	3773	478.11	3833	435.33	637	136.01	482	65.18	4489	580.91	3457	444.02	1126	208.07	662	91.12	526	71.07	2165	330.45	182	30.07	1098	130.36	469	68.27	1856	269.86	262	42	1585	191	255	36.85
ALUE_0001266501	2721	61	4.26	2	0.15	73	4.11	485	10.35	467	12.08	694	23.45	59	1.56	388	9.65	401	8.94	142	5.95	120	3.18	452	11.48	424	10.69	182	6.6	101	2.73	78	2.07	73	2.19	8	0.26	61	1.42	25	0.71	322	9.19	4	0.13	244	5.77	23	0.65
ALUE_0001269301	1101	0	0	0	0	0	0	1012	53.36	1375	87.88	1026	85.68	3	0.2	1382	84.94	2556	140.8	220	22.78	70	4.59	1154	72.43	1910	118.98	197	17.66	5	0.33	6	0.39	1	0.07	2	0.16	4	0.23	9	0.64	0	0	0	0	0	0	4	0.28
ALUE_0001271901	1449	21	2.75	13	1.79	82	8.67	16	0.64	38	1.85	37	2.35	360	17.86	17	0.79	26	1.09	16	1.26	135	6.73	50	2.38	57	2.7	36	2.45	118	5.99	177	8.81	47	2.64	21	1.28	121	5.29	62	3.33	83	4.45	41	2.42	251	11.15	219	11.66
ALUE_0001276101	327	0	0	0	0	0	0	0	0	0	0	0	0	2	0.44	0	0	0	0	0	0	4	0.88	0	0	0	0	0	0	1	0.22	0	0	0	0	0	0	0	0	2	0.48	0	0	0	0	0	0	8	1.89
ALUE_0001276801	1254	1531	231.95	1086	172.97	9	1.1	25	1.16	5	0.28	13	0.95	0	0	9	0.49	5	0.24	0	0	1	0.06	13	0.72	1	0.05	0	0	0	0	6	0.35	5993	389.53	4128	290.41	20	1.01	5	0.31	3147	194.85	2308	157.55	19	0.97	0	0
ALUE_0001277501	858	309	68.42	772	179.7	5	0.89	62	4.2	159	13.04	365	39.11	102	8.54	3	0.24	11	0.78	15	1.99	6	0.5	15	1.21	37	2.96	188	21.62	25	2.14	26	2.19	1695	161.02	4456	458.18	35	2.59	50	4.53	624	56.47	1637	163.32	11	0.82	5	0.45
ALUE_0001278401	321	1	0.59	0	0	65	31.02	30	5.43	118	25.87	100	28.64	893	199.94	115	24.24	209	39.49	19	6.75	2031	456.9	20	4.31	141	30.13	21	6.46	348	79.68	1549	348.15	2	0.51	4	1.1	106	20.94	1479	358.17	5	1.21	0	0	102	20.45	502	120.67
ALUE_0001279001	516	53	19.51	1	0.39	42	12.47	246	27.68	382	52.09	438	78.04	0	0	168	22.03	451	53.01	58	12.82	44	6.16	196	26.25	300	39.88	56	10.71	1	0.14	28	3.91	137	21.64	3	0.51	0	0	2	0.3	164	24.68	0	0	98	12.22	0	0
ALUE_0001281901	1170	8	1.3	3	0.51	19	2.49	30	1.49	22	1.32	3	0.24	21	1.29	36	2.08	19	0.98	14	1.36	42	2.59	16	0.95	22	1.29	3	0.25	49	3.08	57	3.51	13	0.91	1	0.08	23	1.25	25	1.66	43	2.85	7	0.51	59	3.24	32	2.11
ALUE_0001282501	3558	246	13.14	115	6.46	383	16.49	1227	20.02	1214	24.01	1062	27.44	2135	43.13	1280	24.34	1440	24.55	1455	46.63	2052	41.65	1098	21.33	1736	33.46	3584	99.4	5390	111.35	2571	52.13	171	3.92	203	5.03	2616	46.61	1272	27.79	1524	33.26	299	7.19	1568	28.36	975	21.15
ALUE_0001286801	318	0	0	0	0	1	0.48	0	0	0	0	0	0	0	0	9	1.92	15	2.86	8	2.87	16	3.63	3	0.65	1	0.22	7	2.17	5	1.16	11	2.5	0	0	0	0	9	1.79	1	0.24	0	0	0	0	0	0	0	0
ALUE_0001286901	357	26	13.84	13	7.27	108	46.34	203	33.01	257	50.65	251	64.64	119	23.96	121	22.94	293	49.78	116	37.05	89	18	111	21.49	238	45.72	144	39.8	81	16.68	107	21.62	46	10.5	4	0.99	181	32.14	93	20.25	69	15.01	11	2.64	133	23.97	81	17.51
ALUE_0001289701	219	0	0	0	0	0	0	2	0.53	1	0.32	0	0	7	2.3	0	0	0	0	0	0	5	1.65	0	0	0	0	0	0	6	2.01	3	0.99	0	0	0	0	1	0.29	2	0.71	0	0	0	0	0	0	7	2.47
ALUE_0001291601	1662	2	0.23	0	0	0	0	110	3.84	67	2.84	71	3.93	0	0	284	11.56	189	6.9	6	0.41	0	0	65	2.7	164	6.77	5	0.3	0	0	2	0.09	8	0.39	1	0.05	11	0.42	0	0	20	0.93	0	0	12	0.46	0	0
ALUE_0001291801	1701	88	9.83	29	3.41	83	7.48	403	13.75	411	17	232	12.54	469	19.82	303	12.05	404	14.4	545	36.53	517	21.95	319	12.96	456	18.39	1497	86.84	988	42.69	732	31.05	114	5.46	62	3.22	713	26.58	179	8.18	397	18.12	130	6.54	419	15.85	299	13.56
ALUE_0001293101	645	1	0.29	0	0	7	1.66	27	2.43	15	1.64	39	5.56	12907	1438.18	24	2.52	51	4.8	12	2.12	9841	1101.78	26	2.79	16	1.7	17	2.6	9927	1131.25	14494	1621.24	16	2.02	9	1.23	140	13.76	6032	726.98	9	1.08	0	0	22	2.19	11071	1324.48
ALUE_0001294101	1428	13	1.73	0	0	2	0.21	1	0.04	0	0	0	0	0	0	0	0	1	0.04	0	0	0	0	18	0.87	0	0	3	0.21	0	0	2	0.1	2	0.11	0	0	0	0	0	0	9	0.49	0	0	2	0.09	0	0
ALUE_0001295901	4584	201	8.33	35	1.52	163	5.45	887	11.23	797	12.23	640	12.84	141	2.21	742	10.95	717	9.49	257	6.39	176	2.77	839	12.65	601	8.99	141	3.04	95	1.52	143	2.25	263	4.68	41	0.79	59	0.82	86	1.46	797	13.5	56	1.05	419	5.88	92	1.55
ALUE_0001296901	1050	402	72.74	58	11.03	328	47.86	1424	78.74	511	34.24	445	38.97	204	13.96	680	43.82	421	24.32	206	22.37	175	12.04	1037	68.25	544	35.53	455	42.76	269	18.83	184	12.64	834	64.74	87	7.31	399	24.09	253	18.73	1001	74.02	85	6.93	631	38.67	160	11.76
ALUE_0001298601	1125	391	66.03	125	22.19	1160	157.96	363	18.73	567	35.46	864	70.61	894	57.11	400	24.06	1010	54.45	656	66.48	858	55.07	511	31.39	615	37.49	2690	235.95	1016	66.38	820	52.59	356	25.79	113	8.86	1566	88.25	1133	78.29	341	23.53	86	6.54	849	48.56	1254	86.01
ALUE_0001299401	1377	125	17.25	12	1.74	76	8.46	599	25.26	354	18.09	161	10.75	84	4.38	471	23.15	330	14.53	79	6.54	83	4.35	382	19.17	245	12.2	82	5.88	96	5.12	81	4.24	99	5.86	3	0.19	70	3.22	85	4.8	370	20.86	13	0.81	173	8.08	36	2.02
ALUE_0001301601	804	2	0.47	0	0	1	0.19	366	26.43	397	34.74	225	25.73	0	0	955	80.38	1518	114.51	74	10.49	18	1.62	255	21.92	528	45.04	46	5.65	1	0.09	0	0	2	0.2	1	0.11	1	0.08	0	0	12	1.16	0	0	4	0.32	0	0
ALUE_0001306601	1470	36	4.65	88	11.96	1	0.1	112	4.42	160	7.66	89	5.57	180	8.8	1163	53.54	1794	74.02	101	7.83	364	17.88	263	12.36	400	18.66	50	3.36	220	11	478	23.46	50	2.77	43	2.58	75	3.23	549	29.03	87	4.6	182	10.6	0	0	127	6.67
ALUE_0001306901	963	65	12.82	3	0.62	57	9.07	320	19.29	320	23.38	407	38.86	102	7.61	270	18.97	285	17.95	164	19.42	79	5.92	250	17.94	162	11.54	305	31.25	66	5.04	62	4.64	168	14.22	19	1.74	36	2.37	31	2.5	157	12.66	6	0.53	110	7.35	50	4.01
ALUE_0001309101	909	63	13.17	4	0.88	73	12.3	1124	71.79	924	71.53	1022	103.37	28	2.21	1335	99.38	1594	106.35	109	13.67	46	3.65	720	54.74	1080	81.49	84	9.12	24	1.94	30	2.38	187	16.77	11	1.07	8	0.56	8	0.68	229	19.56	7	0.66	207	14.65	28	2.38
ALUE_0001310101	385	0	0	0	0	0	0	2	0.3	15	2.74	6	1.43	16	2.99	13	2.28	45	7.09	18	5.33	30	5.63	13	2.33	36	6.41	16	4.1	50	9.55	18	3.37	1	0.21	1	0.23	7	1.15	1	0.2	1	0.2	3	0.67	2	0.33	4	0.8
ALUE_0001310201	822	557	128.73	110	26.73	294	54.79	2272	160.47	1405	120.27	749	83.78	270	23.61	1329	109.4	1295	95.55	500	69.35	304	26.71	1604	134.84	1981	165.29	780	93.64	253	22.62	272	23.87	489	48.49	62	6.65	554	42.73	334	31.59	1151	108.72	168	17.5	606	47.44	216	20.28
ALUE_0001311801	381	64	31.91	21	11.01	15	6.03	116	17.68	107	19.76	64	15.44	0	0	97	17.23	86	13.69	6	1.8	2	0.38	221	40.08	106	19.08	11	2.85	0	0	17	3.22	446	95.41	186	43.07	4	0.67	1	0.2	264	53.8	48	10.78	39	6.59	1	0.2
ALUE_0001312001	411	93	42.99	8	3.89	30	11.18	276	38.99	294	50.33	181	40.49	3	0.52	341	56.14	318	46.92	14	3.88	16	2.81	686	115.34	369	61.58	29	6.96	5	0.89	11	1.93	418	82.9	29	6.22	16	2.47	132	24.97	335	63.28	30	6.25	82	12.84	45	8.45
ALUE_0001313301	3729	235	11.97	26	1.39	170	6.98	1001	15.58	1030	19.44	1389	34.25	96	1.85	1128	20.47	1030	16.75	192	5.87	167	3.23	873	16.18	872	16.04	388	10.27	162	3.19	102	1.97	273	5.97	7	0.17	111	1.89	114	2.38	780	16.24	15	0.34	390	6.73	99	2.05
ALUE_0001315201	381	369	184	320	167.75	1	0.4	3	0.46	2	0.37	0	0	1	0.19	0	0	0	0	0	0	0	0	0	0	0	0	0	0	0	0	1	0.19	812	173.71	1446	334.82	3	0.5	4	0.82	783	159.56	688	154.58	0	0	0	0
ALUE_0001315401	243	81	63.33	44	36.16	282	177.78	147	35.12	302	87.45	76	28.76	436	128.95	47	13.09	171	42.68	199	93.37	556	165.23	182	51.76	75	21.17	59	23.96	532	160.92	432	128.26	239	80.17	96	34.85	1270	331.35	414	132.44	165	52.72	111	39.1	657	173.98	271	86.06
ALUE_0001317101	1440	0	0	0	0	1	0.11	450	18.14	907	44.32	557	35.56	1	0.05	625	29.37	1402	59.05	102	8.08	45	2.26	133	6.38	583	27.77	64	4.39	0	0	3	0.15	1	0.06	1	0.06	7	0.31	20	1.08	2	0.11	0	0	1	0.04	1	0.05
ALUE_0001317301	633	0	0	0	0	3	0.73	28	2.57	12	1.33	10	1.45	2	0.23	25	2.67	35	3.35	0	0	6	0.68	25	2.73	34	3.68	2	0.31	10	1.16	3	0.34	4	0.52	0	0	0	0	18	2.21	1	0.12	0	0	2	0.2	11	1.34
ALUE_0001319101	798	13	3.09	0	0	1	0.19	13	0.95	9	0.79	16	1.84	21	1.89	19	1.61	10	0.76	121	17.29	10	0.9	21	1.82	4	0.34	100	12.37	14	1.29	6	0.54	8	0.82	2	0.22	20	1.59	5	0.49	61	5.94	1	0.11	24	1.94	1	0.1
ALUE_0001322801	945	19	3.82	9	1.9	10	1.62	74	4.55	91	6.78	108	10.51	10	0.76	83	5.94	195	12.51	35	4.22	10	0.76	100	7.31	69	5.01	28	2.92	6	0.47	25	1.91	95	8.19	7	0.65	6	0.4	2	0.16	54	4.44	6	0.54	28	1.91	9	0.73
ALUE_0001322901	630	15	4.52	0	0	17	4.13	88	8.11	56	6.25	54	7.88	0	0	155	16.65	77	7.41	8	1.45	2	0.23	214	23.47	146	15.89	6	0.94	1	0.12	7	0.8	55	7.12	3	0.42	0	0	0	0	122	15.04	7	0.95	96	9.81	0	0
ALUE_0001325501	753	7520	1897.28	3179	843.18	911	185.34	31606	2436.85	31502	2943.72	7781	950.06	125	11.93	22707	2040.55	32817	2643.16	765	115.83	311	29.83	16816	1543.22	27902	2541.47	731	95.79	80	7.81	245	23.47	16117	1744.55	6462	757.09	65	5.47	1335	137.82	17477	1802.05	6363	723.35	1992	170.23	347	35.56
ALUE_0001326701	918	26	5.38	0	0	9	1.5	90	5.69	11	0.84	9	0.9	6	0.47	56	4.13	3	0.2	6	0.75	7	0.55	49	3.69	6	0.45	3	0.32	10	0.8	11	0.86	23	2.04	0	0	2	0.14	9	0.76	114	9.64	3	0.28	31	2.17	6	0.5
ALUE_0001327901	1917	257	25.47	7	0.73	238	19.02	1059	32.07	364	13.36	95	4.56	141	5.29	709	25.03	426	13.48	62	3.69	111	4.18	1172	42.25	579	20.72	204	10.5	260	9.97	152	5.72	227	9.65	10	0.46	149	4.93	132	5.35	765	30.98	26	1.16	510	17.12	99	3.99
ALUE_0001331101	1026	6	1.11	4	0.78	1	0.15	123	6.96	73	5.01	29	2.6	0	0	181	11.94	218	12.89	4	0.44	0	0	40	2.69	14	0.94	2	0.19	0	0	0	0	55	4.37	65	5.59	1	0.06	0	0	33	2.5	7	0.58	0	0	0	0
ALUE_0001332701	1369	1	0.14	0	0	9	1.01	68	2.88	102	5.24	116	7.79	33	1.73	43	2.13	66	2.92	18	1.5	9	0.47	74	3.74	139	6.96	68	4.9	11	0.59	17	0.9	11	0.65	3	0.19	14	0.65	36	2.04	6	0.34	0	0	9	0.42	9	0.51
ALUE_0001332901	894	0	0	0	0	0	0	19	1.23	16	1.26	29	2.98	6	0.48	15	1.14	16	1.09	46	5.87	9	0.73	18	1.39	13	1	6	0.66	13	1.07	6	0.48	0	0	0	0	6	0.43	4	0.35	0	0	1	0.1	1	0.07	7	0.6
ALUE_0001334801	1050	198	35.82	23	4.37	200	29.18	671	37.1	400	26.81	202	17.69	226	15.47	461	29.71	668	38.58	60	6.52	82	5.64	451	29.68	340	22.21	170	15.98	130	9.1	103	7.08	203	15.76	19	1.6	76	4.59	117	8.66	498	36.82	35	2.85	455	27.88	55	4.04
ALUE_0001335001	591	0	0	0	0	7	1.81	31	3.05	80	9.52	62	9.65	12	1.46	98	11.22	188	19.29	26	5.02	14	1.71	54	6.31	105	12.19	15	2.5	5	0.62	16	1.95	7	0.97	1	0.15	7	0.75	8	1.05	1	0.13	1	0.14	6	0.65	17	2.22
ALUE_0001337301	1599	313	37.19	128	15.99	980	93.89	501	18.19	1224	53.86	2136	122.82	2756	123.87	568	24.04	1281	48.59	3729	265.9	3315	149.71	244	10.54	687	29.47	3292	203.16	3360	154.45	3959	178.63	153	7.8	174	9.6	6241	247.45	1608	78.17	1924	93.42	359	19.22	3866	155.58	606	29.24
ALUE_0001338401	270	0	0	0	0	0	0	0	0	0	0	0	0	1	0.27	0	0	0	0	0	0	7	1.87	2	0.51	0	0	0	0	0	0	9	2.4	0	0	0	0	0	0	2	0.58	0	0	0	0	0	0	0	0
ALUE_0001341001	915	2	0.42	0	0	3	0.5	35	2.22	52	4	10	1	11	0.86	38	2.81	78	5.17	3	0.37	9	0.71	6	0.45	53	3.97	1	0.11	15	1.2	18	1.42	2	0.18	5	0.48	13	0.9	16	1.36	7	0.59	0	0	1	0.07	25	2.11
ALUE_0001341201	657	200	57.83	37	11.25	90	20.99	3365	297.35	3219	344.75	2798	391.55	2	0.22	2065	212.68	2919	269.46	142	24.64	81	8.9	2180	229.29	2415	252.11	247	37.1	7	0.78	51	5.6	595	73.82	55	7.39	10	0.96	0	0	453	53.53	35	4.56	284	27.82	3	0.35
ALUE_0001341901	1392	63	8.6	4	0.57	44	4.84	465	19.39	326	16.48	238	15.72	8	0.41	331	16.09	372	16.21	37	3.03	23	1.19	348	17.28	296	14.58	32	2.27	15	0.79	16	0.83	77	4.51	3	0.19	3	0.14	5	0.28	168	9.37	8	0.49	82	3.79	12	0.67
ALUE_0001343301	582	35	11.42	4	1.37	14	3.69	306	30.52	304	36.75	352	55.61	44	5.43	234	27.21	267	27.82	34	6.66	19	2.36	223	26.48	234	27.58	35	5.93	34	4.29	26	3.22	48	6.72	2	0.3	17	1.85	30	4.01	206	27.48	2	0.29	36	3.98	8	1.06
ALUE_0001344101	852	0	0	0	0	0	0	94	6.41	142	11.73	150	16.19	5	0.42	31	2.46	95	6.76	12	1.61	3	0.25	76	6.16	111	8.94	33	3.82	0	0	2	0.17	0	0	0	0	0	0	9	0.82	0	0	0	0	0	0	0	0
ALUE_0001346101	663	345	98.86	539	162.37	1	0.23	1	0.09	1	0.11	0	0	0	0	0	0	0	0	1	0.17	0	0	0	0	0	0	2	0.3	0	0	0	0	1127	138.55	1616	215.03	14	1.34	2	0.23	833	97.55	1150	148.48	3	0.29	0	0
ALUE_0001347301	738	0	0	0	0	3	0.62	12	0.94	3	0.29	6	0.75	3	0.29	36	3.3	51	4.19	10	1.54	10	0.98	1	0.09	9	0.84	0	0	19	1.89	10	0.98	0	0	0	0	0	0	1	0.11	0	0	0	0	10	0.87	6	0.63
ALUE_0001347701	264	68	48.93	2	1.51	64	37.14	121	26.61	99	26.39	102	35.52	21	5.72	63	16.15	99	22.74	49	21.16	19	5.2	87	22.77	51	13.25	51	19.06	131	36.47	32	8.75	142	43.84	16	5.35	41	9.85	34	10.01	140	41.17	17	5.51	82	19.99	18	5.26
ALUE_0001349501	1227	24	3.72	0	0	17	2.12	126	5.96	119	6.82	152	11.39	19	1.11	150	8.27	148	7.32	31	2.88	21	1.24	129	7.27	144	8.05	41	3.3	11	0.66	13	0.76	32	2.13	4	0.29	8	0.41	10	0.63	71	4.49	4	0.28	41	2.15	9	0.57
ALUE_0001350201	999	50	9.51	36	7.2	0	0	666	38.7	59	4.16	26	2.39	6	0.43	1304	88.33	600	36.43	27	3.08	6	0.43	1636	113.17	457	31.38	18	1.78	3	0.22	4	0.29	414	33.78	499	44.07	0	0	5	0.39	122	9.48	94	8.05	30	1.93	1	0.08
ALUE_0001352901	1491	477	60.78	26	3.48	346	35.55	1996	77.72	904	42.66	597	36.81	211	10.17	1206	54.73	1009	41.04	332	25.39	310	15.01	1343	62.24	835	38.41	532	35.21	263	12.97	291	14.08	936	51.17	34	2.01	575	24.45	315	16.42	1226	63.84	49	2.81	826	35.65	192	9.94
ALUE_0001353101	1233	1	0.15	0	0	27	3.35	227	10.69	490	27.96	694	51.75	56	3.26	270	14.82	694	34.14	152	14.06	136	7.97	246	13.79	447	24.87	253	20.25	70	4.17	48	2.81	19	1.26	18	1.29	69	3.55	53	3.34	24	1.51	13	0.9	68	3.55	33	2.07
ALUE_0001353501	2373	58	4.64	6	0.5	54	3.49	306	7.49	222	6.58	301	11.66	28	0.85	338	9.64	344	8.79	67	3.22	43	1.31	319	9.29	259	7.49	80	3.33	15	0.46	29	0.88	57	1.96	0	0	8	0.21	17	0.56	298	9.75	23	0.83	163	4.42	8	0.26
ALUE_0001357401	2301	147	12.14	43	3.73	54	3.6	431	10.87	143	4.37	71	2.84	68	2.12	264	7.76	147	3.87	79	3.91	40	1.26	258	7.75	112	3.34	45	1.93	102	3.26	37	1.16	189	6.69	212	8.13	11	0.3	26	0.88	534	18.02	92	3.42	119	3.33	26	0.87
ALUE_0001357901	1269	10	1.5	1	0.16	16	1.93	168	7.69	141	7.82	110	7.97	8	0.45	136	7.25	130	6.21	29	2.61	16	0.91	126	6.86	107	5.78	31	2.41	26	1.51	6	0.34	14	0.9	0	0	4	0.2	8	0.49	91	5.57	5	0.34	35	1.77	0	0
ALUE_0001359601	2004	12	1.14	0	0	30	2.29	150	4.35	113	3.97	72	3.3	0	0	95	3.21	67	2.03	10	0.57	3	0.11	102	3.52	74	2.53	4	0.2	0	0	10	0.36	10	0.41	0	0	0	0	0	0	111	4.3	2	0.09	112	3.6	0	0
ALUE_0001360401	1506	46	5.8	3	0.4	26	2.64	364	14.03	322	15.04	200	12.21	0	0	292	13.12	317	12.77	39	2.95	29	1.39	279	12.8	298	13.57	16	1.05	1	0.05	10	0.48	105	5.68	7	0.41	0	0	14	0.72	158	8.15	13	0.74	81	3.46	0	0
ALUE_0001363201	2424	157	12.3	31	2.55	91	5.75	1493	35.76	451	13.09	80	3.03	64	1.9	1177	32.86	504	12.61	105	4.94	71	2.12	1215	34.64	786	22.24	103	4.19	95	2.88	91	2.71	124	4.17	13	0.47	54	1.41	73	2.34	572	18.32	41	1.45	226	6	27	0.86
ALUE_0001364101	210	0	0	1	0.95	4	2.92	0	0	0	0	0	0	4	1.37	0	0	0	0	1	0.54	2	0.69	0	0	0	0	0	0	1	0.35	2	0.69	0	0	0	0	4	1.21	10	3.7	1	0.37	0	0	19	5.82	8	2.94
ALUE_0001364301	849	0	0	0	0	5	0.9	17	1.16	8	0.66	4	0.43	8	0.68	18	1.43	15	1.07	12	1.61	2	0.17	11	0.9	14	1.13	1	0.12	3	0.26	8	0.68	0	0	0	0	3	0.22	6	0.55	3	0.27	1	0.1	7	0.53	8	0.73
ALUE_0001364801	599	458	145.26	133	44.35	1338	342.19	1553	150.52	854	100.32	900	138.14	2139	256.64	1003	113.31	1045	105.81	723	137.62	1195	144.06	1340	154.59	795	91.03	907	149.42	1323	162.34	1911	230.17	1516	206.28	307	45.22	3503	370.77	1876	243.46	1162	150.62	214	30.58	3211	344.95	1977	254.68
ALUE_0001364901	618	27	8.3	0	0	18	4.46	173	16.25	51	5.81	18	2.68	1	0.12	265	29.02	196	19.23	15	2.77	6	0.7	135	15.1	49	5.44	1	0.16	104	12.37	5	0.58	36	4.75	2	0.29	0	0	2	0.25	42	5.28	3	0.42	56	5.83	1	0.12
ALUE_0001365801	1140	99	16.5	19	3.33	37	4.97	492	25.06	302	18.64	258	20.81	70	4.41	356	21.13	331	17.61	49	4.9	56	3.55	353	21.4	347	20.88	67	5.8	110	7.09	103	6.52	170	12.15	9	0.7	22	1.22	73	4.98	366	24.93	26	1.95	69	3.89	35	2.37
ALUE_0001366801	777	91	22.25	11	2.83	75	14.79	303	22.64	118	10.69	60	7.1	57	5.27	244	21.25	167	13.04	59	8.66	68	6.32	192	17.08	107	9.45	71	9.02	33	3.12	61	5.66	147	15.42	20	2.27	63	5.14	48	4.8	232	23.18	23	2.53	112	9.28	36	3.58
ALUE_0001367101	1515	913	114.49	525	69.21	1878	189.9	2844	108.99	3331	154.71	4112	249.55	9755	462.77	1916	85.58	2659	106.44	7109	535.01	5449	259.73	3175	144.82	3447	156.05	19360	1260.99	9012	437.23	4442	211.54	657	35.35	269	15.66	5282	221.04	3028	155.37	3594	184.19	930	52.55	4178	177.46	2744	139.76
ALUE_0001367801	489	3	1.17	0	0	1	0.31	0	0	0	0	0	0	0	0	26	3.6	15	1.86	1	0.23	0	0	3	0.42	0	0	0	0	1	0.15	0	0	5	0.83	1	0.18	0	0	0	0	4	0.64	0	0	0	0	0	0
ALUE_0001368901	774	53	13.01	2	0.52	18	3.56	119	8.93	99	9	143	16.99	4	0.37	143	12.5	67	5.25	10	1.47	9	0.84	99	8.84	36	3.19	9	1.15	3	0.28	13	1.21	39	4.11	0	0	0	0	0	0	211	21.17	2	0.22	78	6.48	1	0.1
ALUE_0001369101	1014	38	7.12	2	0.39	35	5.29	18	1.03	1	0.07	0	0	6	0.43	40	2.67	8	0.48	2	0.22	12	0.85	29	1.98	4	0.27	0	0	0	0	7	0.5	19	1.53	1	0.09	0	0	0	0	67	5.13	4	0.34	32	2.03	3	0.23
ALUE_0001370801	306	1	0.62	0	0	0	0	746	141.54	822	189.02	515	154.74	17	3.99	840	185.75	1032	204.54	59	21.98	22	5.19	490	110.66	688	154.21	44	14.19	16	3.84	5	1.18	5	1.33	2	0.58	11	2.28	11	2.79	0	0	3	0.84	3	0.63	37	9.33
ALUE_0001371301	570	8	2.67	8	2.8	23	6.18	251	25.57	316	39.01	141	22.74	104	13.11	448	53.18	438	46.6	217	43.41	112	14.19	234	28.37	281	33.81	219	37.91	76	9.8	70	8.86	15	2.14	24	3.71	244	27.14	86	11.73	81	11.03	28	4.2	192	21.68	45	6.09
ALUE_0001372001	777	448	109.54	84	21.59	351	69.2	2579	192.7	2581	233.73	1772	209.68	1	0.09	2426	211.28	3133	244.54	177	25.97	93	8.64	2261	201.08	2803	247.43	132	16.76	2	0.19	81	7.52	1198	125.67	122	13.85	4	0.33	1	0.1	1015	101.42	110	12.12	680	56.32	8	0.79
ALUE_0001372401	1527	484	60.22	42	5.49	470	47.15	2573	97.83	2190	100.92	1831	110.25	98	4.61	2168	96.07	2607	103.54	276	20.61	270	12.77	2427	109.83	2978	133.76	341	22.04	171	8.23	204	9.64	906	48.36	65	3.76	30	1.25	161	8.2	1249	63.51	70	3.92	1161	48.93	84	4.24
ALUE_0001373701	2268	50	4.19	1	0.09	38	2.57	328	8.4	132	4.1	131	5.31	44	1.39	326	9.73	137	3.66	70	3.52	44	1.4	227	6.92	213	6.44	59	2.57	34	1.1	38	1.21	70	2.52	2	0.08	12	0.34	14	0.48	172	5.89	6	0.23	83	2.35	13	0.44
ALUE_0001374101	777	156	38.14	18	4.63	90	17.74	735	54.92	489	44.28	356	42.12	62	5.73	600	52.25	609	47.54	75	11.01	79	7.34	548	48.74	613	54.11	126	16	44	4.16	69	6.41	285	29.9	22	2.5	59	4.81	85	8.5	308	30.78	28	3.08	162	13.42	57	5.66
ALUE_0001374301	3060	212	13.16	31	2.02	161	8.06	1468	27.85	1419	32.63	739	22.2	159	3.73	1395	30.85	1651	32.72	224	8.35	227	5.36	803	18.13	1034	23.18	340	10.96	309	7.42	190	4.48	490	13.05	62	1.79	148	3.07	153	3.89	461	11.7	77	2.15	328	6.9	102	2.57
ALUE_0001374501	1227	1	0.15	0	0	3	0.37	52	2.46	102	5.85	80	5.99	22	1.29	61	3.36	94	4.65	29	2.69	35	2.06	11	0.62	70	3.91	70	5.63	44	2.64	29	1.71	5	0.33	0	0	3	0.16	8	0.51	5	0.32	4	0.28	9	0.47	5	0.31
ALUE_0001375701	483	0	0	0	0	0	0	1	0.12	0	0	2	0.38	0	0	0	0	3	0.38	2	0.47	1	0.15	4	0.57	0	0	15	3.06	1	0.15	8	1.19	0	0	0	0	2	0.26	1	0.16	0	0	0	0	1	0.13	2	0.32
ALUE_0001376901	876	0	0	0	0	14	2.45	288	19.09	643	51.65	356	37.36	20	1.64	389	30.05	900	62.31	61	7.94	59	4.86	74	5.84	484	37.9	28	3.15	10	0.84	17	1.4	3	0.28	1	0.1	16	1.16	1	0.09	0	0	0	0	42	3.09	25	2.2
ALUE_0001379001	555	6	2.05	2	0.72	14	3.86	5	0.52	7	0.89	18	2.98	27	3.5	8	0.98	7	0.76	20	4.11	34	4.42	15	1.87	9	1.11	22	3.91	23	3.05	22	2.86	27	3.97	11	1.75	53	6.05	51	7.14	15	2.1	16	2.47	37	4.29	72	10.01
ALUE_0001381101	321	19	11.24	0	0	6	2.86	10	1.81	4	0.88	2	0.57	22	4.93	16	3.37	17	3.21	11	3.91	4	0.9	52	11.19	27	5.77	0	0	3	0.69	4	0.9	32	8.13	0	0	0	0	6	1.45	23	5.56	0	0	9	1.8	0	0
ALUE_0001384501	351	9	4.87	0	0	3	1.31	62	10.26	50	10.02	6	1.57	0	0	59	11.37	91	15.72	7	2.27	0	0	76	14.96	86	16.8	2	0.56	1	0.21	5	1.03	10	2.32	0	0	3	0.54	0	0	42	9.29	1	0.24	12	2.2	3	0.66
ALUE_0001385101	2745	74	5.12	9	0.65	68	3.79	1387	29.34	936	23.99	895	29.98	18	0.47	1109	27.34	1092	24.13	96	3.99	96	2.53	1139	28.67	1426	35.63	136	4.89	24	0.64	59	1.55	231	6.86	14	0.45	2	0.05	59	1.67	324	9.16	18	0.56	168	3.94	12	0.34
ALUE_0001386901	1215	0	0	0	0	1	0.13	13	0.62	5	0.29	3	0.23	7	0.41	1	0.06	0	0	1	0.09	13	0.77	3	0.17	0	0	1	0.08	7	0.42	1	0.06	2	0.13	0	0	3	0.16	17	1.09	3	0.19	2	0.14	4	0.21	21	1.33
ALUE_0001387201	1974	7	0.67	0	0	1	0.08	2	0.06	3	0.11	1	0.05	0	0	0	0	0	0	0	0	1	0.04	2	0.07	1	0.03	0	0	223	8.3	3	0.11	20	0.83	3	0.13	0	0	1	0.04	12	0.47	3	0.13	7	0.23	1	0.04
ALUE_0001387801	1530	13	1.61	0	0	4	0.4	97	3.68	16	0.74	18	1.08	6	0.28	35	1.55	33	1.31	13	0.97	9	0.42	48	2.17	21	0.94	2	0.13	9	0.43	10	0.47	63	3.36	0	0	4	0.17	3	0.15	96	4.87	4	0.22	30	1.26	4	0.2
ALUE_0001389501	201	17	16.07	0	0	17	12.96	17	4.91	58	20.3	60	27.45	2	0.72	19	6.4	61	18.41	5	2.84	0	0	15	5.16	17	5.8	1	0.49	0	0	3	1.08	12	4.87	0	0	0	0	0	0	46	17.77	3	1.28	21	6.72	0	0
ALUE_0001390601	1557	70	8.54	8	1.03	46	4.53	364	13.57	201	9.08	389	22.97	47	2.17	264	11.47	215	8.37	101	7.4	54	2.5	376	16.69	277	12.2	72	4.56	252	11.9	73	3.38	73	3.82	6	0.34	17	0.69	21	1.05	387	19.3	38	2.09	182	7.52	17	0.84
ALUE_0001390701	213	0	0	0	0	1	0.72	0	0	0	0	0	0	0	0	0	0	0	0	0	0	0	0	0	0	0	0	0	0	0	0	8	2.71	0	0	0	0	0	0	1	0.36	0	0	0	0	2	0.6	1	0.36
ALUE_0001392401	189	0	0	0	0	0	0	0	0	0	0	1	0.49	2	0.76	0	0	0	0	0	0	24	9.17	0	0	0	0	3	1.57	0	0	10	3.82	0	0	0	0	3	1.01	5	2.06	0	0	0	0	0	0	7	2.86
ALUE_0001394201	3651	635	33.04	54	2.95	545	22.87	2628	41.79	1642	31.65	1350	34	395	7.78	1781	33.01	1628	27.04	345	10.77	314	6.21	1657	31.36	1035	19.44	677	18.3	476	9.58	330	6.52	1383	30.87	92	2.22	324	5.63	332	7.07	1893	40.26	118	2.77	1317	23.21	375	7.93
ALUE_0001394501	621	0	0	0	0	0	0	0	0	0	0	1	0.15	0	0	0	0	0	0	0	0	0	0	0	0	0	0	0	0	0	0	2	0.23	0	0	0	0	0	0	1	0.13	0	0	0	0	0	0	7	0.87
ALUE_0001396301	396	0	0	0	0	2	0.77	0	0	1	0.18	1	0.23	1	0.18	4	0.68	2	0.31	0	0	0	0	1	0.17	1	0.17	4	1	24	4.45	5	0.91	2	0.41	0	0	8	1.28	50	9.82	2	0.39	1	0.22	2	0.32	1	0.19
ALUE_0001399701	624	102	31.05	7	2.24	59	14.48	268	24.93	269	30.33	351	51.72	12	1.38	202	21.91	323	31.39	62	11.33	52	6.02	234	25.91	169	18.58	45	7.12	16	1.88	34	3.93	141	18.42	20	2.83	16	1.63	26	3.24	182	22.65	10	1.37	102	10.52	26	3.22
ALUE_0001401301	486	0	0	0	0	22	6.93	26	3.11	63	9.12	121	22.89	41	6.06	135	18.8	491	61.27	52	12.2	39	5.79	7	1	57	8.04	16	3.25	3	0.45	3	0.45	0	0	0	0	3	0.39	8	1.28	0	0	0	0	31	4.1	3	0.48
ALUE_0001403101	441	8646	3724.64	4268	1932.91	2925	1016.09	7914	1041.87	5139	819.96	7388	1540.27	2334	380.37	5361	822.6	6289	864.89	3559	920.15	4015	657.45	7927	1242.14	5601	871.11	6200	1387.31	9549	1591.55	3635	594.68	13597	2513.04	9342	1868.85	5906	849.07	3915	690.11	21827	3842.82	8918	1731.05	6324	922.77	2560	447.94
ALUE_0001405101	948	168	33.67	5	1.05	130	21.01	671	41.09	359	26.65	199	19.3	0	0	496	35.4	580	37.11	28	3.37	18	1.37	646	47.09	457	33.06	26	2.71	0	0	34	2.59	541	46.51	12	1.12	1	0.07	1	0.08	445	36.45	21	1.9	341	23.15	1	0.08
ALUE_0001407301	1422	71	9.49	5	0.7	85	9.16	294	12	197	9.75	186	12.03	28	1.42	329	15.66	418	17.83	59	4.73	34	1.73	311	15.11	252	12.15	37	2.57	20	1.03	73	3.7	155	8.88	5	0.31	5	0.22	32	1.75	202	11.03	7	0.42	198	8.96	27	1.47
ALUE_0001408601	2772	240	16.45	7	0.5	175	9.67	961	20.13	620	15.74	431	14.3	15	0.39	892	21.77	767	16.78	78	3.21	33	0.86	776	19.34	695	17.2	63	2.24	27	0.72	64	1.67	337	9.91	20	0.64	0	0	6	0.17	785	21.99	22	0.68	365	8.47	17	0.47
ALUE_0001410701	1218	267	41.65	23	3.77	127	15.97	551	26.26	374	21.61	125	9.44	88	5.19	282	15.67	262	13.05	77	7.21	94	5.57	288	16.34	311	17.51	132	10.69	203	12.25	133	7.88	448	29.98	17	1.23	105	5.47	93	5.94	719	45.83	34	2.39	304	16.06	112	7.1
ALUE_0001411001	1866	0	0	0	0	4	0.33	0	0	0	0	1	0.05	8	0.31	0	0	1	0.03	2	0.12	7	0.27	1	0.04	4	0.15	3	0.16	1	0.04	4	0.15	0	0	0	0	11	0.37	4	0.17	0	0	0	0	21	0.72	2	0.08
ALUE_0001411201	2190	56	4.86	25	2.28	504	35.26	654	17.34	323	10.38	329	13.81	2030	66.62	398	12.3	471	13.04	821	42.74	826	27.24	124	3.91	253	7.92	1869	84.21	1142	38.33	982	32.35	448	16.67	328	13.21	920	26.63	1472	52.25	116	4.11	59	2.31	1329	39.05	1717	60.5
ALUE_0001412101	582	0	0	0	0	169	44.48	22	2.19	64	7.74	65	10.27	66	8.15	82	9.53	599	62.42	74	14.5	205	25.44	6	0.71	91	10.72	6	1.02	16	2.02	657	81.44	47	6.58	19	2.88	257	28	295	39.4	1	0.13	0	0	395	43.67	48	6.36
ALUE_0001413001	1620	2	0.23	4	0.49	12	1.13	0	0	9	0.39	59	3.35	25	1.11	29	1.21	40	1.5	564	39.69	14	0.62	3	0.13	3	0.13	302	18.4	28	1.27	11	0.49	14	0.7	22	1.2	8	0.31	17	0.82	3	0.14	12	0.63	9	0.36	52	2.48
ALUE_0001413601	1947	310	30.25	23	2.36	147	11.57	981	29.25	656	23.71	505	23.85	188	6.94	789	27.42	739	23.02	167	9.78	171	6.34	912	32.37	575	20.26	323	16.37	288	10.87	163	6.04	625	26.16	56	2.54	117	3.81	139	5.55	919	36.65	79	3.47	418	13.81	176	6.98
ALUE_0001413901	1341	63	8.93	5	0.74	81	9.25	273	11.82	148	7.77	191	13.1	4	0.21	182	9.18	202	9.14	31	2.64	23	1.24	199	10.25	107	5.47	18	1.32	1	0.05	40	2.15	129	7.84	5	0.33	0	0	2	0.12	259	15	13	0.83	206	9.89	1	0.06
ALUE_0001414101	573	50	16.58	3	1.05	15	4.01	90	9.12	37	4.54	50	8.02	0	0	47	5.55	40	4.23	7	1.39	6	0.76	49	5.91	7	0.84	9	1.55	0	0	27	3.4	95	13.51	12	1.85	0	0	0	0	109	14.77	10	1.49	27	3.03	1	0.13
ALUE_0001414301	282	0	0	0	0	0	0	3	0.62	2	0.5	1	0.33	1	0.25	4	0.96	2	0.43	0	0	4	1.02	3	0.74	2	0.49	3	1.05	7	1.82	8	2.05	0	0	0	0	2	0.45	5	1.38	0	0	0	0	0	0	0	0
ALUE_0001414801	588	0	0	0	0	3	0.78	0	0	0	0	0	0	3	0.37	0	0	0	0	0	0	1	0.12	0	0	0	0	0	0	0	0	5	0.61	0	0	1	0.15	1	0.11	19	2.51	0	0	0	0	0	0	5	0.66
ALUE_0001416801	1053	16	2.89	1	0.19	15	2.18	94	5.18	75	5.01	65	5.68	6	0.41	114	7.33	46	2.65	7	0.76	24	1.65	76	4.99	74	4.82	9	0.84	15	1.05	9	0.62	32	2.48	2	0.17	0	0	0	0	91	6.71	7	0.57	38	2.32	1	0.07
ALUE_0001416901	1989	124	11.84	12	1.2	79	6.08	265	7.74	160	5.66	208	9.61	101	3.65	198	6.74	152	4.63	90	5.16	92	3.34	230	7.99	122	4.21	115	5.71	169	6.25	69	2.5	148	6.06	8	0.35	61	1.94	98	3.83	447	17.45	19	0.82	188	6.08	75	2.91
ALUE_0001419301	1887	128	12.89	7	0.74	196	15.91	501	15.41	284	10.59	109	5.31	67	2.55	270	9.68	218	7.01	55	3.32	79	3.02	498	18.24	355	12.9	89	4.65	118	4.6	134	5.12	745	32.18	78	3.65	55	1.85	74	3.05	591	24.32	18	0.82	499	17.02	41	1.68
ALUE_0001420201	5832	63	2.05	60	2.05	1090	28.63	48	0.48	103	1.24	111	1.75	482	5.94	14	0.16	48	0.5	287	5.61	329	4.07	31	0.37	28	0.33	341	5.77	139	1.75	243	3.01	68	0.95	14	0.21	162	1.76	68	0.91	221	2.94	145	2.13	3075	33.93	741	9.8
ALUE_0001420301	783	127	30.81	38	9.69	96	18.78	152	11.27	197	17.7	286	33.58	571	52.41	172	14.86	223	17.27	242	35.24	414	38.18	189	16.68	177	15.5	328	41.34	432	40.55	454	41.83	175	18.22	71	8	471	38.14	445	44.18	547	54.24	130	14.21	418	34.35	541	53.32
ALUE_0001420901	1557	99	12.08	4	0.51	70	6.89	408	15.21	60	2.71	54	3.19	42	1.94	328	14.26	105	4.09	50	3.66	35	1.62	345	15.31	118	5.2	65	4.12	51	2.41	38	1.76	153	8.01	7	0.4	63	2.57	53	2.65	240	11.97	9	0.49	120	4.96	49	2.43
ALUE_0001422601	2361	35	2.82	0	0	21	1.36	1142	28.08	852	25.39	712	27.73	1	0.03	542	15.53	636	16.34	47	2.27	22	0.67	277	8.11	354	10.28	25	1.04	4	0.12	27	0.83	176	6.08	5	0.19	3	0.08	7	0.23	77	2.53	0	0	37	1.01	20	0.65
ALUE_0001423001	270	0	0	0	0	0	0	8	1.72	27	7.04	37	12.6	1	0.27	59	14.79	77	17.3	8	3.38	8	2.14	54	13.82	59	14.99	10	3.65	2	0.54	0	0	0	0	0	0	2	0.47	9	2.59	1	0.29	0	0	0	0	10	2.86
ALUE_0001424801	711	48	12.83	8	2.25	32	6.89	173	14.13	129	12.77	72	9.31	1	0.1	132	12.56	68	5.8	11	1.76	8	0.81	144	14	65	6.27	16	2.22	56	5.79	15	1.52	30	3.44	3	0.37	3	0.27	0	0	164	17.91	9	1.08	37	3.35	7	0.76
ALUE_0001426801	1380	0	0	0	0	2	0.22	9	0.38	3	0.15	17	1.13	76	3.96	4	0.2	3	0.13	1451	119.88	55	2.88	11	0.55	1	0.05	37	2.65	10945	582.96	1	0.05	1	0.06	0	0	2	0.09	6	0.34	0	0	0	0	10	0.47	8	0.45
ALUE_0001428001	678	0	0	0	0	6	1.36	231	19.78	402	41.72	256	34.72	4	0.42	234	23.35	417	37.3	16	2.69	19	2.02	185	18.86	362	36.62	26	3.78	107	11.6	49	5.21	0	0	1	0.13	8	0.75	9	1.03	1	0.11	0	0	11	1.04	5	0.57
ALUE_0001429701	588	1	0.32	0	0	20	5.21	6343	626.28	9341	1117.81	9570	1496.39	79	9.66	5742	660.8	11217	1156.96	780	151.25	433	53.18	3813	448.11	7773	906.68	697	116.97	17	2.13	43	5.28	8	1.11	11	1.65	9	0.97	31	4.1	14	1.85	6	0.87	56	6.13	26	3.41
ALUE_0001430501	408	0	0	0	0	1	0.38	0	0	1	0.17	3	0.68	1	0.18	0	0	0	0	0	0	2	0.35	0	0	0	0	0	0	13	2.34	9	1.59	0	0	0	0	0	0	2	0.38	0	0	0	0	0	0	2	0.38
ALUE_0001430701	930	21	4.29	1	0.21	15	2.47	569	35.52	281	21.26	160	15.82	20	1.55	653	47.51	410	26.74	41	5.03	33	2.56	465	34.55	419	30.9	44	4.67	39	3.08	27	2.09	76	6.66	3	0.28	13	0.89	16	1.34	145	12.11	4	0.37	66	4.57	10	0.83
ALUE_0001430801	2607	110	8.02	9	0.69	102	5.99	721	16.06	489	13.2	234	8.25	60	1.65	856	22.22	907	21.1	91	3.98	74	2.05	638	16.91	513	13.5	106	4.01	96	2.71	99	2.74	128	4	12	0.41	93	2.26	56	1.67	500	14.89	22	0.72	284	7.01	27	0.8
ALUE_0001431501	1599	54	6.42	6	0.75	86	8.24	1311	47.6	1053	46.34	567	32.6	43	1.93	1279	54.13	1421	53.9	93	6.63	124	5.6	1178	50.91	1235	52.97	82	5.06	29	1.33	73	3.29	123	6.27	9	0.5	17	0.67	33	1.6	220	10.68	10	0.54	146	5.88	27	1.3
ALUE_0001433901	2244	92	7.79	10	0.89	54	3.69	496	12.83	547	17.15	370	15.16	14	0.45	446	13.45	720	19.46	62	3.15	37	1.19	446	13.73	595	18.19	80	3.52	51	1.67	68	2.19	102	3.7	6	0.24	8	0.23	18	0.62	389	13.46	30	1.14	142	4.07	6	0.21
ALUE_0001434301	1728	63	6.93	10	1.16	47	4.17	476	15.99	435	17.71	204	10.85	32	1.33	430	16.84	437	15.34	82	5.41	51	2.13	513	20.52	473	18.77	88	5.03	39	1.66	55	2.3	170	8.02	20	1.02	99	3.63	51	2.29	294	13.21	14	0.69	163	6.07	24	1.07
ALUE_0001434901	390	0	0	0	0	3	1.18	1	0.15	0	0	8	1.89	3	0.55	0	0	0	0	1	0.29	0	0	2	0.35	0	0	1	0.25	2	0.38	1	0.18	0	0	0	0	0	0	1	0.2	0	0	0	0	8	1.32	6	1.19
ALUE_0001436501	633	29	8.7	1	0.32	17	4.11	218	19.99	234	26.01	274	39.8	7	0.79	248	26.51	399	38.23	45	8.11	34	3.88	271	29.58	398	43.12	34	5.3	6	0.7	7	0.8	61	7.85	1	0.14	0	0	14	1.72	140	17.17	12	1.62	69	7.01	11	1.34
ALUE_0001437501	321	828	490.04	616	383.27	4	1.91	1	0.18	1	0.22	3	0.86	0	0	0	0	0	0	0	0	0	0	0	0	0	0	0	0	0	0	1	0.22	1442	366.15	1414	388.61	9	1.78	1	0.24	1871	452.55	1275	340.01	3	0.6	0	0
ALUE_0001438001	228	16	13.33	1	0.88	8	5.38	41	10.44	7	2.16	7	2.82	3	0.95	14	4.16	9	2.39	4	2	7	2.22	31	9.4	9	2.71	1	0.43	14	4.51	1	0.32	4	1.43	0	0	0	0	1	0.34	13	4.43	0	0	7	1.98	0	0
ALUE_0001439201	357	1757	935	1045	584.62	11	4.72	3	0.49	0	0	1	0.26	0	0	0	0	0	0	0	0	0	0	2	0.39	0	0	0	0	0	0	0	0	814	185.84	306	75.62	0	0	0	0	246	53.5	380	91.12	0	0	2	0.43
ALUE_0001442401	3732	42	2.14	3	0.16	35	1.44	202	3.14	143	2.7	145	3.57	4	0.08	215	3.9	132	2.15	30	0.92	15	0.29	92	1.7	76	1.4	31	0.82	18	0.35	33	0.64	49	1.07	1	0.02	5	0.08	4	0.08	154	3.2	6	0.14	97	1.67	8	0.17
ALUE_0001446401	1581	196	23.55	25	3.16	216	20.93	2873	105.5	2179	96.98	2042	118.75	154	7	1821	77.94	2064	79.18	246	17.74	212	9.68	1954	85.41	1784	77.39	365	22.78	152	7.07	131	5.98	479	24.69	29	1.62	89	3.57	136	6.69	495	24.31	41	2.22	311	12.66	72	3.51
ALUE_0001447001	1347	9	1.27	0	0	8	0.91	87	3.75	84	4.39	56	3.82	7	0.37	125	6.28	126	5.67	7	0.59	4	0.21	65	3.33	56	2.85	1	0.07	1	0.05	2	0.11	23	1.39	0	0	0	0	1	0.06	52	3	3	0.19	22	1.05	0	0
ALUE_0001447601	1440	79	10.42	6	0.83	52	5.53	43	1.73	33	1.61	29	1.85	5	0.25	137	6.44	107	4.51	15	1.19	12	0.6	56	2.69	56	2.67	2	0.14	2	0.1	10	0.5	44	2.49	2	0.12	0	0	7	0.38	46	2.48	1	0.06	53	2.37	7	0.38
ALUE_0001449301	2721	443	30.93	32	2.35	317	17.85	1748	37.3	1117	28.89	504	17.03	389	10.27	1230	30.59	1027	22.89	422	17.68	311	8.25	1181	29.99	1098	27.68	867	31.44	627	16.94	347	9.2	647	19.38	35	1.13	379	8.83	304	8.68	1489	42.49	69	2.17	671	15.87	254	7.2
ALUE_0001449701	210	23	20.81	3	2.85	6	4.38	9	2.49	22	7.37	35	15.32	7	2.4	5	1.61	7	2.02	5	2.71	7	2.41	14	4.61	10	3.27	11	5.17	5	1.75	2	0.69	23	8.93	1	0.42	1	0.3	8	2.96	31	11.46	2	0.82	6	1.84	1	0.37
ALUE_0001451401	3531	201	10.81	20	1.13	291	12.63	2799	46.02	2297	45.77	2125	55.33	1001	20.37	3148	60.33	3462	59.46	1076	34.74	1987	40.64	2945	57.64	3481	67.62	2539	70.96	3039	63.26	1076	21.99	211	4.87	35	0.87	838	15.05	575	12.66	590	12.97	35	0.85	765	13.94	492	10.75
ALUE_0001452701	570	53	17.66	25	8.76	736	197.81	40	4.07	33	4.07	69	11.13	1294	163.16	72	8.55	123	13.09	109	21.8	968	122.64	238	28.85	403	48.49	472	81.71	1163	149.97	999	126.45	153	21.88	54	8.36	2107	234.36	904	123.29	153	20.84	50	7.51	1815	204.9	2148	290.79
ALUE_0001453401	1834	19	1.97	2	0.22	9	0.75	82	2.6	39	1.5	41	2.06	10	0.39	41	1.51	83	2.74	10	0.62	6	0.24	35	1.32	50	1.87	8	0.43	7	0.28	4	0.16	14	0.62	4	0.19	1	0.03	4	0.17	28	1.19	3	0.14	8	0.28	4	0.17
ALUE_0001453501	1593	136	16.22	84	10.53	282	27.12	1207	43.99	1416	62.55	1464	84.5	642	28.96	661	28.08	793	30.19	120	8.59	303	13.74	594	25.77	772	33.24	98	6.07	231	10.66	485	21.97	203	10.39	75	4.15	280	11.14	702	34.26	325	15.84	191	10.26	872	35.22	621	30.08
ALUE_0001455001	630	1195	360.36	1368	433.68	1846	448.88	4280	394.42	4510	503.72	4468	652.05	5340	609.19	4424	475.18	4676	450.15	4749	859.47	8161	935.45	4709	516.52	5543	603.46	7894	1236.45	9770	1139.87	5046	577.86	847	109.58	1166	163.28	8388	844.13	5594	690.25	6292	775.43	3788	514.7	6844	699.05	3624	443.88
ALUE_0001455301	393	0	0	0	0	0	0	2	0.3	1	0.18	6	1.4	28	5.12	1	0.17	0	0	3	0.87	22	4.04	0	0	1	0.17	2	0.5	13	2.43	12	2.2	1	0.21	2	0.45	3	0.48	1	0.2	2	0.4	0	0	10	1.64	9	1.77
ALUE_0001456301	513	0	0	0	0	0	0	0	0	0	0	0	0	4	0.56	0	0	1	0.12	4	0.89	5	0.7	0	0	0	0	2	0.38	0	0	13	1.83	1	0.16	0	0	2	0.25	14	2.12	1	0.15	0	0	0	0	0	0
ALUE_0001456601	966	5	0.98	5	1.03	71	11.26	418	25.12	226	16.46	178	16.94	375	27.9	534	37.41	473	29.7	145	17.11	123	9.19	416	29.76	489	34.72	219	22.37	324	24.65	162	12.1	113	9.53	75	6.85	474	31.11	231	18.59	15	1.21	7	0.62	167	11.12	869	69.42
ALUE_0001456801	966	43	8.46	0	0	6	0.95	74	4.45	67	4.88	76	7.23	18	1.34	50	3.5	47	2.95	6	0.71	21	1.57	67	4.79	17	1.21	16	1.63	21	1.6	41	3.06	106	8.94	22	2.01	0	0	20	1.61	73	5.87	6	0.53	18	1.2	7	0.56
ALUE_0001458701	660	175	50.37	344	104.1	0	0	0	0	0	0	2	0.28	0	0	0	0	0	0	0	0	1	0.11	0	0	1	0.1	0	0	0	0	0	0	60	7.41	244	32.62	3	0.29	0	0	392	46.11	713	92.48	3	0.29	0	0
ALUE_0001458801	6342	160	4.79	11	0.35	86	2.08	602	5.51	56	0.62	70	1.01	19	0.22	380	4.05	80	0.77	61	1.1	42	0.48	682	7.43	304	3.29	118	1.84	115	1.33	64	0.73	208	2.67	9	0.13	26	0.26	25	0.31	421	5.15	10	0.13	227	2.3	21	0.26
ALUE_0001462601	1008	35	6.6	6	1.19	21	3.19	306	17.62	137	9.56	105	9.58	51	3.64	223	14.97	79	4.75	38	4.3	33	2.36	232	15.9	66	4.49	46	4.5	46	3.35	30	2.15	47	3.8	3	0.26	26	1.64	18	1.39	251	19.33	8	0.68	118	7.53	9	0.69
ALUE_0001463501	1338	12	1.7	16	2.39	35	4.01	50	2.17	46	2.42	10	0.69	53	2.85	18	0.91	33	1.5	24	2.05	88	4.75	39	2.01	14	0.72	27	1.99	108	5.93	83	4.48	21	1.28	4	0.26	54	2.56	61	3.54	54	3.13	8	0.51	70	3.37	61	3.52
ALUE_0001464101	417	0	0	0	0	6	2.2	0	0	5	0.84	8	1.76	2	0.34	14	2.27	29	4.22	6	1.64	48	8.31	0	0	0	0	2	0.47	4	0.71	36	6.23	3	0.59	1	0.21	65	9.88	18	3.36	0	0	0	0	1	0.15	1	0.19
ALUE_0001466001	729	1	0.26	0	0	1	0.21	5	0.4	3	0.29	5	0.63	41	4.04	1	0.09	0	0	2	0.31	7	0.69	1	0.09	3	0.28	5	0.68	24	2.42	0	0	0	0	0	0	31	2.7	24	2.56	1	0.11	0	0	3	0.26	12	1.27
ALUE_0001466101	1971	103	9.93	7	0.71	68	5.29	580	17.08	265	9.46	369	17.21	73	2.66	349	11.98	266	8.18	86	4.97	83	3.04	631	22.12	336	11.69	225	11.26	168	6.27	84	3.07	177	7.32	51	2.28	102	3.28	73	2.88	440	17.33	39	1.69	185	6.04	70	2.74
ALUE_0001467701	1371	322	44.62	333	48.51	3	0.34	0	0	1	0.05	3	0.2	0	0	0	0	1	0.04	0	0	0	0	1	0.05	0	0	0	0	0	0	1	0.05	956	56.83	933	60.04	1	0.05	2	0.11	571	32.34	680	42.46	0	0	0	0
ALUE_0001468401	195	0	0	0	0	2	1.57	0	0	2	0.72	3	1.41	45	16.59	0	0	0	0	0	0	10	3.7	1	0.35	1	0.35	2	1.01	1324	499.06	9	3.33	0	0	0	0	2	0.65	3	1.2	0	0	0	0	4	1.32	2	0.79
ALUE_0001469001	501	2	0.76	1	0.4	1	0.31	1	0.12	3	0.42	1	0.18	0	0	2	0.27	1	0.12	0	0	0	0	0	0	1	0.14	0	0	0	0	0	0	3	0.49	0	0	0	0	0	0	25	3.87	0	0	0	0	0	0
ALUE_0001469201	396	26	12.47	3	1.51	52	20.12	176	25.8	137	24.34	143	33.2	5	0.91	107	18.28	128	19.6	10	2.88	7	1.28	92	16.05	65	11.26	6	1.5	7	1.3	10	1.82	45	9.26	2	0.45	0	0	0	0	68	13.33	1	0.22	63	10.24	5	0.97
ALUE_0001471301	282	3	2.02	0	0	0	0	0	0	0	0	0	0	0	0	0	0	0	0	0	0	0	0	0	0	1	0.24	0	0	0	0	0	0	10	2.89	4	1.25	0	0	0	0	1	0.28	0	0	0	0	0	0
ALUE_0001471601	204	2	1.86	0	0	0	0	3	0.85	5	1.72	4	1.8	0	0	5	1.66	2	0.59	2	1.12	1	0.35	0	0	0	0	1	0.48	0	0	0	0	3	1.2	0	0	0	0	0	0	15	5.71	5	2.1	0	0	0	0
ALUE_0001472401	333	525	299.52	42	25.19	239	109.95	3026	527.57	2093	442.26	1457	402.28	3	0.65	2682	545	2672	486.64	150	51.36	71	15.4	3287	682.11	2086	429.65	146	43.26	6	1.32	155	33.58	1782	436.17	92	24.37	8	1.52	7	1.63	1323	308.47	121	31.1	611	118.07	23	5.33
ALUE_0001474001	998	4575	870.9	1183	236.74	4451	683.24	27125	1577.95	19709	1389.59	9761	899.24	14724	1060.34	28114	1906.23	27518	1672.27	7499	856.72	15345	1110.33	25245	1748.01	23029	1582.67	9129	902.64	14535	1070.5	17009	1229.61	11070	904.09	2372	209.68	16661	1058.43	16182	1260.44	12141	944.54	2393	205.26	12280	791.78	16568	1281.02
ALUE_0001475001	966	104	20.45	7	1.45	81	12.85	535	32.15	280	20.4	329	31.31	59	4.39	364	25.5	198	12.43	48	5.67	80	5.98	585	41.85	285	20.24	187	19.1	130	9.89	92	6.87	162	13.67	22	2.01	77	5.05	42	3.38	502	40.35	41	3.63	252	16.79	34	2.72
ALUE_0001477201	2172	80	7	2	0.18	55	3.88	273	7.3	98	3.17	92	3.89	46	1.52	133	4.14	78	2.18	53	2.78	46	1.53	154	4.9	88	2.78	47	2.14	11	0.37	58	1.93	76	2.85	1	0.04	20	0.58	25	0.89	205	7.33	15	0.59	175	5.18	31	1.1
ALUE_0001477601	429	4	1.77	1	0.47	0	0	7	0.95	16	2.62	9	1.93	0	0	0	0	1	0.14	0	0	0	0	3	0.48	7	1.12	2	0.46	1	0.17	0	0	45	8.55	36	7.4	0	0	0	0	2	0.36	3	0.6	0	0	0	0
ALUE_0001480401	579	421	138.14	370	127.63	1	0.26	20	2.01	10	1.22	6	0.95	0	0	18	2.1	15	1.57	3	0.59	0	0	11	1.31	5	0.59	0	0	2	0.25	1	0.12	1086	152.88	1608	245.01	5	0.55	4	0.54	1405	188.41	817	120.79	5	0.56	8	1.07
ALUE_0001483301	594	167	53.41	43	14.46	68	17.54	138	13.49	48	5.69	32	4.95	0	0	70	7.97	67	6.84	3	0.58	3	0.36	268	31.18	51	5.89	6	1	0	0	42	5.1	2541	348.67	2576	382.59	5	0.53	8	1.05	329	43	90	12.97	104	11.27	0	0
ALUE_0001484701	1914	44	4.37	2	0.21	70	5.6	2885	87.51	1434	52.72	414	19.89	1	0.04	2399	84.81	1660	52.6	79	4.71	32	1.21	1934	69.83	1639	58.73	60	3.09	7	0.27	30	1.13	93	3.96	11	0.51	2	0.07	2	0.08	200	8.11	14	0.63	228	7.67	0	0
ALUE_0001487501	1050	4	0.72	0	0	4	0.58	20	1.11	22	1.47	21	1.84	7	0.48	14	0.9	13	0.75	1	0.11	3	0.21	15	0.99	5	0.33	0	0	0	0	2	0.14	17	1.32	0	0	0	0	0	0	18	1.33	0	0	18	1.1	0	0
ALUE_0001487801	603	12	3.78	1	0.33	5	1.27	13	1.25	17	1.98	16	2.44	3	0.36	14	1.57	13	1.31	1	0.19	2	0.24	15	1.72	10	1.14	1	0.16	15	1.83	1	0.12	4	0.54	0	0	0	0	2	0.26	20	2.58	6	0.85	7	0.75	1	0.13
ALUE_0001488401	1371	114	15.8	6	0.87	114	12.74	974	41.25	948	48.65	970	65.05	125	6.55	1015	50.1	1184	52.38	134	11.14	150	7.9	817	41.18	1189	59.48	270	19.43	139	7.45	112	5.89	201	11.95	21	1.35	133	6.15	74	4.2	361	20.44	13	0.81	310	14.55	47	2.65
ALUE_0001489301	627	4	1.21	6	1.91	9	2.2	0	0	0	0	4	0.59	54	6.19	0	0	0	0	10	1.82	31	3.57	4	0.44	0	0	5	0.79	56	6.56	46	5.29	26	3.38	64	9.01	97	9.81	95	11.78	9	1.11	10	1.37	48	4.93	32	3.94
ALUE_0001489601	469	8018	3247.89	2322	988.82	29782	9728.03	22123	2738.58	22555	3383.95	37084	7269.82	23239	3561.18	34132	4924.6	38326	4956.09	103267	25104.8	32474	5000.12	49229	7253.5	28035	4099.89	147384	31009.7	43626	6837.13	50072	7702.65	22468	3904.69	4554	856.63	64418	8708.11	23733	3933.71	23278	3853.61	7720	1409.05	86699	11895.4	30975	5096.31
ALUE_0001489701	1464	7	0.91	1	0.14	2	0.21	24	0.95	24	1.15	48	3.01	1	0.05	31	1.43	35	1.45	5	0.39	5	0.25	16	0.76	16	0.75	5	0.34	8	0.4	4	0.2	15	0.84	2	0.12	3	0.13	1	0.05	23	1.22	0	0	11	0.48	1	0.05
ALUE_0001490101	4755	40	1.6	2	0.08	29	0.93	199	2.43	229	3.39	112	2.17	8	0.12	177	2.52	157	2	73	1.75	18	0.27	214	3.11	198	2.86	27	0.56	57	0.88	23	0.35	36	0.62	1	0.02	9	0.12	2	0.03	208	3.4	5	0.09	92	1.25	8	0.13
ALUE_0001490401	735	36	9.31	2	0.54	12	2.5	165	13.03	136	13.02	125	15.64	7	0.68	269	24.77	244	20.13	61	9.46	29	2.85	213	20.03	207	19.32	16	2.15	15	1.5	27	2.65	57	6.32	0	0	7	0.6	4	0.42	74	7.82	3	0.35	32	2.8	2	0.21
ALUE_0001491001	1050	104	18.82	11	2.09	69	10.07	148	8.18	309	20.71	355	31.08	132	9.04	131	8.44	338	19.52	142	15.42	79	5.43	170	11.19	300	19.6	144	13.53	276	19.32	114	7.83	275	21.35	100	8.4	181	10.93	47	3.48	314	23.22	37	3.02	156	9.56	76	5.59
ALUE_0001493001	399	15	7.14	22	11.01	1	0.38	0	0	0	0	5	1.15	0	0	0	0	0	0	1	0.29	0	0	0	0	0	0	0	0	0	0	1	0.18	117	23.9	146	32.28	0	0	0	0	32	6.23	48	10.3	3	0.48	0	0
ALUE_0001495201	624	6	1.83	1	0.32	20	4.91	52	4.84	55	6.2	41	6.04	6	0.69	102	11.06	133	12.93	15	2.74	13	1.5	206	22.81	178	19.57	27	4.27	25	2.94	9	1.04	53	6.92	3	0.42	7	0.71	4	0.5	42	5.23	0	0	45	4.64	2	0.25
ALUE_0001495501	684	12	3.33	0	0	8	1.79	16	1.36	3	0.31	2	0.27	1	0.11	4	0.4	9	0.8	1	0.17	0	0	30	3.03	12	1.2	10	1.44	2	0.21	12	1.27	65	7.75	1	0.13	6	0.56	0	0	47	5.34	2	0.25	39	3.67	0	0
ALUE_0001497301	636	8	2.39	4	1.26	16	3.85	1	0.09	1	0.11	2	0.29	19	2.15	0	0	2	0.19	22	3.94	12	1.36	0	0	7	0.75	56	8.69	12	1.39	23	2.61	3	0.38	1	0.14	16	1.59	31	3.79	5	0.61	0	0	8	0.81	29	3.52
ALUE_0001498201	390	9	4.38	0	0	8	3.14	17	2.53	31	5.59	20	4.71	0	0	23	3.99	31	4.82	1	0.29	0	0	21	3.72	9	1.58	0	0	1	0.19	1	0.18	22	4.6	0	0	0	0	0	0	23	4.58	2	0.44	15	2.47	0	0
ALUE_0001498401	2868	517	34.25	46	3.2	463	24.73	1951	39.49	898	22.03	382	12.25	321	8.04	2032	47.94	1442	30.49	412	16.38	389	9.79	2115	50.96	1389	33.22	541	18.61	721	18.48	279	7.02	779	22.14	77	2.37	682	15.08	391	10.6	1651	44.7	88	2.63	1114	24.99	305	8.21
ALUE_0001501201	432	0	0	0	0	2	0.71	1	0.13	0	0	5	1.06	12	2	2	0.31	0	0	0	0	2	0.33	1	0.16	1	0.16	1	0.23	16	2.72	8	1.34	0	0	0	0	3	0.44	4	0.72	3	0.54	3	0.59	1	0.15	13	2.32
ALUE_0001503001	705	35	9.43	27	7.65	68	14.78	735	60.53	1263	126.06	1731	225.74	329	33.54	1055	101.26	1860	160.01	205	33.15	402	41.18	972	95.27	1490	144.96	225	31.49	294	30.65	365	37.35	174	20.12	102	12.76	637	57.28	208	22.93	121	13.33	67	8.14	250	22.82	263	28.79
ALUE_0001509301	490	206	79.87	123	50.13	185	57.84	354	41.94	483	69.36	582	109.2	505	74.07	434	59.93	760	94.07	394	91.68	521	76.78	478	67.41	669	93.64	682	137.34	773	115.95	502	73.91	184	30.61	79	14.22	697	90.18	555	88.05	504	79.86	228	39.83	544	71.44	462	72.76
ALUE_0001513201	1005	26	4.91	7	1.39	12	1.83	112	6.47	213	14.91	145	13.27	11	0.79	169	11.38	230	13.88	62	7.03	20	1.44	74	5.09	168	11.47	45	4.42	21	1.54	10	0.72	17	1.38	1	0.09	3	0.19	5	0.39	79	6.1	11	0.94	29	1.86	14	1.07
ALUE_0001514901	768	35	8.66	5	1.3	42	8.38	158	11.94	131	12	149	17.84	12	1.12	160	14.1	187	14.77	47	6.98	30	2.82	154	13.86	136	12.15	41	5.27	42	4.02	23	2.16	92	9.76	6	0.69	2	0.17	6	0.61	117	11.83	5	0.56	69	5.78	8	0.8
ALUE_0001517001	774	59	14.48	2	0.52	43	8.51	174	13.05	146	13.27	77	9.15	50	4.64	139	12.15	155	12.15	56	8.25	46	4.29	138	12.32	121	10.72	38	4.84	24	2.28	30	2.8	35	3.69	5	0.57	13	1.06	12	1.21	150	15.05	10	1.11	80	6.65	16	1.6
ALUE_0001517801	747	20	5.09	7	1.87	17	3.49	112	8.7	45	4.24	35	4.31	3	0.29	82	7.43	49	3.98	10	1.53	4	0.39	125	11.56	67	6.15	15	1.98	24	2.36	15	1.45	31	3.38	1	0.12	6	0.51	12	1.25	96	9.98	5	0.57	43	3.7	5	0.52
ALUE_0001519001	1785	20	2.13	3	0.34	11	0.94	42	1.37	21	0.83	13	0.67	2	0.08	1	0.04	0	0	2	0.13	0	0	48	1.86	21	0.81	1	0.06	0	0	9	0.36	33	1.51	1	0.05	0	0	3	0.13	56	2.44	0	0	16	0.58	1	0.04
ALUE_0001519201	1224	59	9.16	5	0.82	39	4.88	158	7.49	109	6.27	72	5.41	9	0.53	154	8.51	143	7.09	32	2.98	11	0.65	108	6.1	112	6.28	14	1.13	23	1.38	21	1.24	49	3.26	3	0.22	5	0.26	2	0.13	125	7.93	4	0.28	38	2	7	0.44
ALUE_0001519401	384	5	2.47	0	0	12	4.79	1	0.15	6	1.1	3	0.72	27	5.05	0	0	0	0	3	0.89	5	0.94	2	0.36	6	1.07	27	6.94	29	5.55	16	3.01	8	1.7	5	1.15	1	0.17	6	1.21	4	0.81	0	0	15	2.51	46	9.24
ALUE_0001520201	432	0	0	0	0	0	0	0	0	2	0.33	1	0.21	8	1.33	1	0.16	0	0	2	0.53	8	1.34	0	0	0	0	4	0.91	5	0.85	11	1.84	0	0	0	0	2	0.29	4	0.72	0	0	1	0.2	3	0.45	6	1.07
ALUE_0001521601	297	0	0	0	0	0	0	1	0.2	0	0	1	0.31	0	0	1	0.23	4	0.82	0	0	2	0.49	0	0	2	0.46	0	0	6	1.48	3	0.73	0	0	0	0	1	0.21	2	0.52	0	0	0	0	8	1.73	5	1.3
ALUE_0001521801	1839	124	12.81	14	1.52	73	6.08	466	14.71	293	11.21	441	22.05	128	5	285	10.49	247	8.15	69	4.28	100	3.93	379	14.24	204	7.61	98	5.26	202	8.07	117	4.59	140	6.2	11	0.53	28	0.97	54	2.28	519	21.91	26	1.21	207	7.24	68	2.85
ALUE_0001522201	1476	11	1.42	7	0.95	41	4.26	303	11.92	575	27.41	314	19.56	12	0.58	400	18.34	551	22.64	15	1.16	11	0.54	184	8.61	545	25.33	8	0.53	22	1.1	40	1.96	5	0.28	3	0.18	140	6.01	126	6.64	16	0.84	15	0.87	99	4.32	26	1.36
ALUE_0001523901	780	0	0	0	0	0	0	33	2.46	30	2.71	5	0.59	9	0.83	50	4.34	75	5.83	6	0.88	0	0	2	0.18	0	0	1	0.13	0	0	0	0	0	0	0	0	1	0.08	7	0.7	0	0	0	0	3	0.25	23	2.28
ALUE_0001525201	2766	5	0.34	1	0.07	12	0.66	917	19.25	721	18.34	347	11.53	31	0.81	2047	50.08	1721	37.74	100	4.12	62	1.62	925	23.11	627	15.55	31	1.11	19	0.5	36	0.94	15	0.44	3	0.1	36	0.83	30	0.84	28	0.79	2	0.06	20	0.47	20	0.56
ALUE_0001528201	702	204	55.21	26	7.4	65	14.18	631	52.19	363	36.39	106	13.88	115	11.77	751	72.39	516	44.58	170	27.61	146	15.02	661	65.07	469	45.82	213	29.94	116	12.15	180	18.5	500	58.05	47	5.91	185	16.71	142	15.72	465	51.43	80	9.76	193	17.69	137	15.06
ALUE_0001529401	2013	190	17.93	53	5.26	502	38.2	699	20.16	366	12.79	320	14.62	569	20.32	484	16.27	538	16.21	620	35.12	711	25.51	605	20.77	542	18.47	689	33.78	605	22.09	521	18.67	149	6.03	39	1.71	1235	38.9	719	27.77	744	28.7	102	4.34	1011	32.32	372	14.26
ALUE_0001531101	1227	20	3.1	3	0.49	11	1.37	50	2.37	30	1.72	31	2.32	6	0.35	57	3.14	40	1.98	9	0.84	6	0.35	43	2.42	60	3.35	12	0.97	8	0.48	3	0.18	15	1	1	0.07	1	0.05	3	0.19	61	3.86	3	0.21	32	1.68	2	0.13
ALUE_0001531501	537	0	0	0	0	1	0.29	0	0	1	0.13	0	0	3	0.4	0	0	0	0	3	0.64	4	0.54	0	0	0	0	0	0	0	0	1	0.13	0	0	0	0	32	3.78	2	0.29	0	0	0	0	0	0	6	0.86
ALUE_0001532301	333	149	85.01	58	34.79	302	138.93	636	110.88	600	126.78	573	158.21	447	96.47	728	147.93	916	166.83	673	230.43	531	115.15	569	118.08	541	111.43	702	208.02	318	70.19	515	111.58	234	57.28	56	14.84	630	119.95	370	86.37	437	101.89	141	36.25	592	114.4	404	93.62
ALUE_0001533801	255	1	0.75	0	0	0	0	15	3.42	22	6.07	25	9.01	9	2.54	12	3.18	32	7.61	2	0.89	10	2.83	0	0	0	0	0	0	0	0	11	3.11	0	0	0	0	2	0.5	3	0.91	0	0	0	0	2	0.5	2	0.61
ALUE_0001535901	537	10	3.54	8	2.98	34	9.7	14	1.51	25	3.28	30	5.14	144	19.27	19	2.39	38	4.29	137	29.09	54	7.26	9	1.16	1	0.13	13	2.39	21	2.87	24	3.22	27	4.1	8	1.31	216	25.5	80	11.58	28	4.05	4	0.64	64	7.67	38	5.46
ALUE_0001536401	780	0	0	0	0	7	1.37	6	0.45	10	0.9	19	2.24	8	0.74	11	0.95	12	0.93	8	1.17	11	1.02	5	0.44	9	0.79	8	1.01	28	2.64	11	1.02	0	0	1	0.11	14	1.14	7	0.7	1	0.1	0	0	12	0.99	6	0.59
ALUE_0001536901	966	954	187.62	829	171.4	25	3.96	18	1.08	4	0.29	14	1.33	12	0.89	20	1.4	32	2.01	6	0.71	6	0.45	10	0.72	7	0.5	5	0.51	7	0.53	14	1.05	1764	148.84	2673	244.12	40	2.63	3	0.24	1870	150.3	1670	147.99	49	3.26	15	1.2
ALUE_0001537501	2106	182	16.42	111	10.53	74	5.38	942	25.97	670	22.39	106	4.63	108	3.69	490	15.74	319	9.19	290	15.7	152	5.21	394	12.93	595	19.38	398	18.65	229	7.99	92	3.15	106	4.1	30	1.26	151	4.55	110	4.06	754	27.8	229	9.31	217	6.63	57	2.09
ALUE_0001540101	690	20	5.51	3	0.87	9	2	132	11.11	114	11.63	100	13.32	10	1.04	99	9.71	142	12.48	23	3.8	17	1.78	112	11.22	99	9.84	21	3	15	1.6	7	0.73	17	2.01	0	0	1	0.09	6	0.68	46	5.18	4	0.5	19	1.77	0	0
ALUE_0001544701	1143	1167	193.97	951	166.17	5	0.67	431	21.89	690	42.48	589	47.38	8	0.5	142	8.41	292	15.49	21	2.09	15	0.95	149	9.01	1674	100.45	143	12.35	3	0.19	5	0.32	3124	222.77	2345	181	12	0.67	8	0.54	2398	162.89	2000	149.78	12	0.68	14	0.95
ALUE_0001545801	900	18	3.8	1	0.22	2	0.34	26	1.68	25	1.95	38	3.88	5	0.4	36	2.71	38	2.56	9	1.14	9	0.72	28	2.15	23	1.75	4	0.44	12	0.98	8	0.64	70	6.34	3	0.29	5	0.35	0	0	18	1.55	4	0.38	5	0.36	6	0.51
ALUE_0001550901	628	6	1.82	3	0.95	4	0.98	110	10.17	43	4.82	35	5.12	163	18.65	107	11.53	104	10.04	54	9.8	139	15.98	12	1.32	1	0.11	17	2.67	24	2.81	75	8.62	33	4.28	6	0.84	101	10.2	50	6.19	13	1.61	5	0.68	4	0.41	20	2.46
ALUE_0001552201	1026	93	17.22	8	1.56	62	9.26	377	21.33	389	26.68	382	34.23	27	1.89	303	19.98	460	27.19	59	6.56	41	2.89	271	18.25	275	18.38	80	7.69	28	2.01	39	2.74	81	6.43	6	0.52	33	2.04	26	1.97	201	15.21	7	0.58	142	8.91	15	1.13
ALUE_0001553601	2145	519	45.97	36	3.35	499	35.64	3362	91	1757	57.64	1935	82.94	319	10.69	1761	55.55	1749	49.45	354	18.82	323	10.87	2627	84.63	2212	70.73	1041	47.89	335	11.48	338	11.37	875	33.25	47	1.93	680	20.1	440	15.95	1362	49.3	66	2.63	960	28.8	271	9.75
ALUE_0001555001	558	1229	418.43	534	191.13	3864	1060.83	4093	425.86	3884	489.78	3073	506.34	4763	613.47	4065	492.96	3835	416.82	4402	899.46	4688	606.7	4010	496.6	4183	514.16	9267	1638.8	6184	814.59	4154	537.09	2147	313.61	989	156.36	12460	1415.71	4604	641.39	3632	505.37	1071	164.3	9877	1139.02	2857	395.09
ALUE_0001555501	1779	77	8.22	8	0.9	37	3.19	307	10.02	248	9.81	245	12.66	53	2.14	207	7.87	207	7.06	41	2.63	41	1.66	234	9.09	208	8.02	53	2.94	63	2.6	68	2.76	86	3.94	10	0.5	25	0.89	33	1.44	378	16.5	50	2.41	85	3.07	30	1.3
ALUE_0001556501	834	99	22.55	4	0.96	44	8.08	318	22.14	261	22.02	119	13.12	28	2.41	294	23.85	324	23.56	45	6.15	64	5.54	262	21.71	248	20.4	66	7.81	40	3.53	79	6.83	217	21.21	8	0.85	16	1.22	36	3.36	198	18.43	9	0.92	108	8.33	33	3.05
ALUE_0001556701	1095	46	7.98	6	1.09	49	6.86	313	16.6	238	15.29	166	13.94	20	1.31	247	15.26	302	16.73	36	3.75	31	2.04	252	15.9	316	19.79	57	5.14	30	2.01	30	1.98	69	5.14	1	0.08	8	0.46	21	1.49	119	8.44	3	0.23	104	6.11	22	1.55
ALUE_0001556801	1423	5	0.67	0	0	2	0.22	110	4.49	138	6.82	29	1.87	0	0	40	1.9	66	2.81	3	0.24	7	0.36	209	10.15	224	10.8	15	1.04	7	0.36	0	0	17	0.97	2	0.12	0	0	2	0.11	16	0.87	2	0.12	4	0.18	2	0.11
ALUE_0001557201	408	0	0	0	0	0	0	0	0	24	4.14	1	0.23	15	2.64	0	0	7	1.04	0	0	11	1.95	1	0.17	2	0.34	0	0	19	3.42	8	1.41	0	0	0	0	0	0	1	0.19	0	0	0	0	0	0	2	0.38
ALUE_0001559201	2610	571	41.56	58	4.44	728	42.73	2175	48.38	1597	43.05	1052	37.06	2185	60.17	1985	51.46	1934	44.94	1187	51.85	1877	51.93	1822	48.24	1604	42.15	1715	64.84	2291	64.52	1705	47.13	795	24.83	105	3.55	2062	50.09	2326	69.28	1749	52.03	156	5.12	1787	44.06	1930	57.06
ALUE_0001559601	1386	50	6.85	5	0.72	52	5.75	802	33.59	821	41.68	783	51.94	5	0.26	701	34.22	808	35.36	67	5.51	26	1.35	672	33.5	535	26.47	58	4.13	42	2.23	16	0.83	210	12.35	19	1.21	0	0	8	0.45	145	8.12	9	0.56	84	3.9	33	1.84
ALUE_0001560101	429	833	368.89	652	303.54	1	0.36	4	0.54	3	0.49	0	0	0	0	0	0	0	0	0	0	0	0	0	0	0	0	0	0	0	0	4	0.67	4242	805.95	3169	651.69	16	2.36	1	0.18	1686	305.14	1447	288.73	10	1.5	1	0.18
ALUE_0001560501	3129	3	0.18	0	0	0	0	46	0.85	83	1.87	42	1.23	19	0.44	99	2.14	110	2.13	9	0.33	15	0.35	76	1.68	80	1.75	2	0.06	49	1.15	21	0.48	7	0.18	11	0.31	0	0	8	0.2	5	0.12	3	0.08	11	0.23	16	0.39
ALUE_0001560601	2487	483	36.9	82	6.59	312	19.22	1307	30.51	697	19.72	375	13.86	400	11.56	892	24.27	912	22.24	1359	62.3	366	10.63	944	26.23	591	16.3	1946	77.21	1063	31.42	312	9.05	1524	49.95	58	2.06	221	5.63	203	6.35	1377	42.99	110	3.79	711	18.4	239	7.42
ALUE_0001560801	4593	235	9.72	32	1.39	146	4.87	732	9.25	526	8.06	360	7.21	85	1.33	668	9.84	608	8.03	218	5.41	133	2.09	623	9.37	780	11.65	227	4.88	240	3.84	153	2.4	234	4.15	19	0.36	138	1.9	119	2.01	963	16.28	61	1.14	410	5.74	114	1.92
ALUE_0001560901	348	0	0	0	0	0	0	9	1.5	26	5.26	21	5.55	0	0	32	6.22	34	5.93	10	3.28	9	1.87	14	2.78	34	6.7	1	0.28	6	1.27	0	0	0	0	0	0	0	0	8	1.79	0	0	0	0	0	0	3	0.67
ALUE_0001561201	1234	19	2.93	4	0.65	7	0.87	2	0.09	1	0.06	1	0.07	0	0	0	0	3	0.15	0	0	0	0	2	0.11	1	0.06	0	0	0	0	1	0.06	2	0.13	0	0	0	0	0	0	3	0.19	0	0	0	0	0	0
ALUE_0001563501	462	23	9.46	0	0	35	11.61	18	2.26	5	0.76	24	4.78	3	0.47	0	0	0	0	7	1.73	1	0.16	4	0.6	0	0	42	8.97	0	0	6	0.94	88	15.53	4	0.76	0	0	0	0	44	7.39	2	0.37	44	6.13	0	0
ALUE_0001563701	480	142	56.2	12	4.99	90	28.72	306	37.01	162	23.75	85	16.28	66	9.88	252	35.53	206	26.03	100	23.75	45	6.77	550	79.18	257	36.72	230	47.28	15	2.3	71	10.67	535	90.85	39	7.17	33	4.36	53	8.58	154	24.91	14	2.5	112	15.01	49	7.88
ALUE_0001564101	2622	2	0.14	0	0	4	0.23	1	0.02	0	0	7	0.25	2	0.05	3	0.08	3	0.07	6	0.26	5	0.14	0	0	0	0	0	0	0	0	0	0	28	0.87	1	0.03	0	0	1	0.03	2	0.06	0	0	0	0	0	0
ALUE_0001564601	789	180	43.34	16	4.05	130	25.24	566	41.65	202	18.01	146	17.01	70	6.38	542	46.48	373	28.67	97	14.02	107	9.79	538	47.12	283	24.6	74	9.25	57	5.31	116	10.61	305	31.51	15	1.68	98	7.87	105	10.35	426	41.92	25	2.71	233	19	61	5.97
ALUE_0001565101	246	0	0	1	0.81	14	8.72	1	0.24	4	1.14	509	190.24	19	5.55	3	0.83	17	4.19	8624	3997.06	163	47.85	8	2.25	2	0.56	1713	687.14	5	1.49	12	3.52	8	2.65	5	1.79	2239	577.04	33	10.43	5	1.58	1	0.35	59	15.43	31	9.72
ALUE_0001565401	1692	381	42.78	66	7.79	321	29.06	1928	66.15	907	37.72	301	16.36	258	10.96	1362	54.47	1187	42.55	266	17.92	330	14.08	1392	56.85	1032	41.83	430	25.08	346	15.03	268	11.43	411	19.8	62	3.23	381	14.28	208	9.56	875	40.15	90	4.55	586	22.29	163	7.43
ALUE_0001565701	1452	0	0	0	0	0	0	3	0.12	7	0.34	6	0.38	4	0.2	2	0.09	2	0.08	1	0.08	2	0.1	1	0.05	5	0.24	2	0.14	1	0.05	5	0.25	0	0	0	0	0	0	1	0.05	0	0	0	0	0	0	4	0.21
ALUE_0001566401	1314	12	1.73	4	0.61	408	47.57	39	1.72	19	1.02	28	1.96	41	2.24	17	0.88	41	1.89	57	4.95	275	15.11	24	1.26	24	1.25	114	8.56	42	2.35	100	5.49	43	2.67	15	1.01	2318	111.84	195	11.54	50	2.95	6	0.39	1062	52.01	33	1.94
ALUE_0001566901	357	2	1.06	0	0	2	0.86	9	1.46	13	2.56	1	0.26	18	3.62	6	1.14	4	0.68	5	1.6	37	7.48	7	1.35	19	3.65	3	0.83	3	0.62	15	3.03	0	0	3	0.74	57	10.12	8	1.74	0	0	0	0	3	0.54	2	0.43
ALUE_0001568601	918	24	4.97	1	0.22	13	2.17	155	9.8	89	6.82	142	14.22	11	0.86	164	12.09	80	5.29	28	3.48	11	0.87	128	9.64	91	6.8	22	2.36	13	1.04	17	1.34	47	4.17	4	0.38	6	0.41	1	0.08	112	9.47	5	0.47	51	3.57	1	0.08
ALUE_0001568701	894	88	18.7	5	1.12	61	10.45	324	21.04	151	11.88	235	24.17	13	1.05	259	19.6	124	8.41	80	10.2	43	3.47	431	33.31	177	13.58	68	7.51	41	3.37	39	3.15	89	8.11	5	0.49	11	0.78	9	0.78	233	20.24	1	0.1	128	9.21	9	0.78
ALUE_0001570501	903	4	0.84	0	0	2	0.34	113	7.27	54	4.21	44	4.48	1	0.08	114	8.54	112	7.52	7	0.88	1	0.08	165	12.63	86	6.53	2	0.22	0	0	2	0.16	130	11.73	2	0.2	0	0	1	0.09	26	2.24	0	0	7	0.5	0	0
ALUE_0001570601	2292	9	0.75	0	0	3	0.2	437	11.07	830	25.48	604	24.23	3	0.09	701	20.7	672	17.78	147	7.31	16	0.5	620	18.69	810	24.24	100	4.31	7	0.22	4	0.13	14	0.5	1	0.04	8	0.22	0	0	21	0.71	0	0	23	0.65	0	0
ALUE_0001571701	564	29	9.77	1	0.35	44	11.95	229	23.57	116	14.47	93	15.16	5	0.64	189	22.68	215	23.12	32	6.47	18	2.3	173	21.2	101	12.28	41	7.17	16	2.09	7	0.9	26	3.76	1	0.16	23	2.59	8	1.1	48	6.61	3	0.46	39	4.45	15	2.05
ALUE_0001574201	426	499	222.54	553	259.26	2	0.72	3	0.41	1	0.17	0	0	0	0	0	0	1	0.14	2	0.54	0	0	0	0	0	0	1	0.23	0	0	2	0.34	2251	430.69	2221	459.95	5	0.74	6	1.09	964	175.7	1098	220.64	4	0.6	3	0.54
ALUE_0001575201	1068	105	18.68	33	6.17	1	0.14	807	43.87	1301	85.72	249	21.44	0	0	746	47.27	1219	69.22	35	3.74	17	1.15	374	24.2	826	53.05	37	3.42	1	0.07	5	0.34	148	11.29	161	13.3	7	0.42	1	0.07	348	25.3	67	5.37	3	0.18	0	0
ALUE_0001575701	607	31	9.7	0	0	28	7.07	100	9.56	56	6.49	32	4.85	44	5.21	51	5.69	52	5.2	10	1.88	29	3.45	72	8.2	35	3.95	14	2.28	15	1.82	21	2.5	64	8.59	5	0.73	5	0.52	15	1.92	68	8.7	5	0.71	47	4.98	17	2.16
ALUE_0001576301	270	16	11.26	39	28.85	0	0	7	1.51	5	1.3	2	0.68	2	0.53	8	2	27	6.06	1	0.42	3	0.8	3	0.77	4	1.02	0	0	0	0	0	0	178	53.73	269	87.89	2	0.47	16	4.61	26	7.48	79	25.05	0	0	4	1.14
ALUE_0001578101	1407	110	14.85	9	1.28	68	7.4	242	9.99	172	8.6	260	16.99	51	2.61	301	14.48	255	10.99	94	7.62	76	3.9	291	14.29	275	13.41	126	8.84	78	4.07	58	2.97	73	4.23	16	1	34	1.53	71	3.92	688	37.97	24	1.46	193	8.83	31	1.7
ALUE_0001580201	3585	83	4.4	8	0.45	64	2.73	493	7.98	433	8.5	549	14.08	4	0.08	426	8.04	438	7.41	35	1.11	29	0.58	415	8	454	8.69	32	0.88	2	0.04	22	0.44	22	0.5	3	0.07	3	0.05	4	0.09	375	8.12	17	0.41	207	3.72	0	0
ALUE_0001581901	1380	0	0	0	0	0	0	0	0	0	0	0	0	2	0.1	0	0	0	0	0	0	4	0.21	1	0.05	0	0	0	0	0	0	6	0.31	0	0	0	0	0	0	4	0.23	0	0	0	0	0	0	0	0
ALUE_0001583301	1449	2	0.26	0	0	8	0.85	4	0.16	2	0.1	6	0.38	0	0	9	0.42	20	0.84	0	0	9	0.45	15	0.72	5	0.24	1	0.07	0	0	2	0.1	17	0.96	0	0	4	0.18	0	0	19	1.02	2	0.12	6	0.27	0	0
ALUE_0001584201	1713	22	2.44	1	0.12	31	2.77	145	4.91	140	5.75	141	7.57	2	0.08	140	5.53	147	5.2	15	1	11	0.46	96	3.87	104	4.16	14	0.81	24	1.03	8	0.34	30	1.43	1	0.05	1	0.04	0	0	86	3.9	4	0.2	75	2.82	0	0
ALUE_0001584501	576	478	157.66	1771	614.08	7	1.86	2	0.2	6	0.73	0	0	0	0	1	0.12	0	0	6	1.19	0	0	0	0	0	0	0	0	0	0	7	0.88	1746	247.07	5081	778.22	54	5.94	5	0.67	1194	160.94	3694	548.98	16	1.79	1	0.13
ALUE_0001584801	429	255	112.93	14	6.52	106	37.85	13776	1864.32	19601	3214.95	17076	3659.64	24	4.02	15324	2417.11	25514	3606.95	1406	373.68	697	117.33	6855	1104.2	11899	1902.38	1407	323.64	31	5.31	88	14.8	1814	344.65	161	33.11	29	4.29	12	2.17	673	121.8	49	9.78	332	49.8	0	0
ALUE_0001585601	906	26	5.45	16	3.53	120	20.29	84	5.38	165	12.81	242	24.56	148	11.74	193	14.41	233	15.6	232	29.2	122	9.72	53	4.04	64	4.85	111	12.09	84	6.81	144	11.47	68	6.12	73	7.11	153	10.71	98	8.41	101	8.66	46	4.35	215	15.27	231	19.67
ALUE_0001586801	4572	95	3.95	11	0.48	80	2.68	656	8.33	595	9.16	346	6.96	77	1.21	404	5.98	338	4.48	82	2.04	80	1.26	582	8.8	435	6.53	140	3.02	290	4.66	85	1.34	76	1.35	11	0.21	93	1.29	34	0.58	473	8.03	19	0.36	184	2.59	36	0.61
ALUE_0001587401	1665	3	0.34	2	0.24	5	0.46	5	0.17	11	0.46	6	0.33	61	2.63	14	0.57	77	2.8	1	0.07	49	2.13	8	0.33	51	2.1	7	0.41	42	1.85	46	1.99	14	0.69	5	0.26	45	1.71	21	0.98	14	0.65	1	0.05	3	0.12	39	1.81
ALUE_0001587801	3129	25	1.52	1	0.06	73	3.57	270	5.01	342	7.69	537	15.78	7	0.16	199	4.3	241	4.67	104	3.79	52	1.2	260	5.74	219	4.8	90	2.84	107	2.51	21	0.48	49	1.28	3	0.08	15	0.3	3	0.07	155	3.85	12	0.33	184	3.78	6	0.15
ALUE_0001589401	1146	0	0	0	0	0	0	0	0	0	0	39	3.13	2	0.13	0	0	0	0	100	9.95	0	0	0	0	0	0	160	13.78	0	0	10	0.63	0	0	1	0.08	77	4.26	1	0.07	0	0	3	0.22	0	0	2	0.13
ALUE_0001589801	2208	84	7.23	2	0.18	54	3.75	434	11.41	179	5.7	122	5.08	11	0.36	295	9.04	117	3.21	39	2.01	18	0.59	221	6.92	107	3.32	36	1.61	23	0.77	28	0.91	55	2.03	1	0.04	12	0.34	9	0.32	229	8.05	15	0.58	93	2.71	5	0.17
ALUE_0001591901	420	0	0	0	0	0	0	2	0.28	0	0	28	6.13	250	42.78	0	0	0	0	24	6.52	84	14.44	1	0.16	0	0	54	12.69	40	7	16	2.75	0	0	1	0.21	8	1.21	196	36.28	0	0	0	0	0	0	0	0
ALUE_0001592601	3228	33	1.94	33	2.04	60	2.85	201	3.62	193	4.21	169	4.81	321	7.15	260	5.45	199	3.74	381	13.46	513	11.48	266	5.69	188	3.99	914	27.94	481	10.95	243	5.43	32	0.81	20	0.55	532	10.45	407	9.8	279	6.71	84	2.23	293	5.84	121	2.89
ALUE_0001593301	1224	67	10.4	28	4.57	61	7.63	233	11.05	244	14.03	239	17.95	365	21.43	130	7.19	238	11.79	203	18.91	287	16.93	163	9.2	159	8.91	228	18.38	317	19.04	312	18.39	69	4.59	31	2.23	234	12.12	235	14.92	234	14.84	68	4.76	183	9.62	183	11.54
ALUE_0001602801	465	1597	652.47	552	237.09	4041	1331.31	2384	297.65	1749	264.66	1978	391.1	3707	572.95	2104	306.18	2544	331.81	5812	1425.08	5512	856	2586	384.3	2105	310.49	6111	1296.82	5263	831.92	5236	812.39	2264	396.84	701	133	9506	1296.09	5614	938.52	3264	544.99	762	140.28	7229	1000.38	3810	632.25
ALUE_0001603801	1689	357	40.16	45	5.32	175	15.87	1279	43.96	1259	52.45	930	50.62	90	3.83	1012	40.54	1514	54.36	120	8.1	136	5.81	1194	48.85	1327	53.89	155	9.06	174	7.57	136	5.81	511	24.66	41	2.14	108	4.05	99	4.56	1051	48.31	64	3.24	326	12.42	125	5.71
ALUE_0001604201	360	14	7.39	1	0.55	6	2.55	80	12.9	102	19.94	112	28.6	13	2.6	62	11.65	83	13.98	26	8.23	12	2.41	53	10.17	77	14.67	8	2.19	2	0.41	2	0.4	13	2.94	2	0.49	3	0.53	4	0.86	39	8.41	2	0.48	16	2.86	6	1.29
ALUE_0001605901	1779	47	5.02	9	1.01	63	5.43	339	11.06	237	9.37	300	15.5	33	1.33	276	10.5	272	9.27	55	3.52	41	1.66	183	7.11	160	6.17	40	2.22	27	1.12	22	0.89	85	3.89	10	0.5	7	0.25	34	1.49	274	11.96	11	0.53	119	4.3	1	0.04
ALUE_0001607301	1106	68	11.68	9	1.63	75	10.39	216	11.34	180	11.45	163	13.55	222	14.43	133	8.14	198	10.86	206	21.24	319	20.83	185	11.56	218	13.52	450	40.15	598	39.74	266	17.35	78	5.75	12	0.96	116	6.65	107	7.52	217	15.23	44	3.41	198	11.52	176	12.28
ALUE_0001611801	1584	289	34.66	17	2.14	95	9.19	1421	52.08	1390	61.75	1375	79.81	141	6.4	1551	66.26	1659	63.52	294	21.16	325	14.82	1032	45.02	820	35.51	203	12.65	145	6.73	206	9.38	379	19.5	43	2.39	66	2.64	130	6.38	709	34.75	69	3.73	344	13.97	115	5.6
ALUE_0001612201	2001	25	2.37	0	0	28	2.14	86	2.5	30	1.05	70	3.22	7	0.25	80	2.71	53	1.61	21	1.2	26	0.94	84	2.9	68	2.33	11	0.54	18	0.66	10	0.36	71	2.89	3	0.13	3	0.1	11	0.43	124	4.81	4	0.17	61	1.96	5	0.19
ALUE_0001612401	1524	0	0	0	0	0	0	0	0	0	0	3	0.18	0	0	0	0	0	0	8	0.6	6	0.28	1	0.05	0	0	4	0.26	1	0.05	13	0.62	0	0	0	0	7	0.29	1	0.05	0	0	0	0	0	0	0	0
ALUE_0001616801	258	3	2.21	2	1.55	23	13.66	7	1.58	7	1.91	14	4.99	2	0.56	6	1.57	5	1.18	10	4.42	13	3.64	19	5.09	1	0.27	173	66.17	15	4.27	8	2.24	1	0.32	0	0	1	0.25	16	4.82	2	0.6	0	0	3	0.75	49	14.66
ALUE_0001617801	855	193	42.88	15	3.5	159	28.49	461	31.3	369	30.37	306	32.91	39	3.28	394	31.18	398	28.23	55	7.33	28	2.36	267	21.58	218	17.49	74	8.54	14	1.2	48	4.05	222	21.16	17	1.75	59	4.37	25	2.27	232	21.07	19	1.9	227	17.08	69	6.23
ALUE_0001619301	690	0	0	0	0	0	0	54	4.54	59	6.02	106	14.12	15	1.56	57	5.59	75	6.59	9	1.49	5	0.52	68	6.81	72	7.16	20	2.86	7	0.75	1	0.1	0	0	0	0	1	0.09	12	1.35	0	0	0	0	0	0	2	0.22
ALUE_0001619901	294	105	67.85	160	108.69	0	0	1	0.2	0	0	4	1.25	0	0	0	0	2	0.41	0	0	1	0.25	0	0	0	0	1	0.34	0	0	3	0.74	257	71.25	623	186.95	6	1.29	0	0	277	73.15	321	93.46	2	0.44	0	0
ALUE_0001620501	1830	77	7.99	7	0.76	41	3.43	341	10.82	283	10.88	279	14.02	44	1.73	387	14.31	371	12.3	91	5.67	62	2.45	364	13.75	251	9.41	105	5.66	75	3.01	43	1.7	148	6.59	7	0.34	60	2.08	54	2.29	281	11.92	10	0.47	155	5.45	23	0.97
ALUE_0001622101	1218	0	0	0	0	0	0	0	0	2	0.12	1	0.08	2	0.12	0	0	1	0.05	11	1.03	26	1.54	2	0.11	0	0	0	0	70	4.22	9	0.53	0	0	0	0	10	0.52	23	1.47	0	0	1	0.07	0	0	0	0
ALUE_0001629501	297	0	0	0	0	115	59.32	0	0	0	0	1	0.31	6	1.45	0	0	0	0	3	1.15	6	1.46	0	0	0	0	1	0.33	0	0	2	0.49	0	0	1	0.3	4	0.85	31	8.11	0	0	2	0.58	286	61.97	7	1.82
ALUE_0001630201	1479	129	16.57	9	1.22	53	5.49	602	23.63	112	5.33	29	1.8	21	1.02	215	9.84	114	4.67	47	3.62	39	1.9	448	20.93	193	8.95	49	3.27	39	1.94	82	4	93	5.13	1	0.06	57	2.44	68	3.57	477	25.04	19	1.1	133	5.79	16	0.83
ALUE_0001634701	1326	45	6.45	5	0.75	77	8.9	221	9.68	199	10.56	215	14.91	5	0.27	202	10.31	223	10.2	24	2.06	39	2.12	89	4.64	71	3.67	17	1.27	18	1	31	1.69	91	5.59	9	0.6	4	0.19	10	0.59	141	8.26	5	0.32	214	10.39	10	0.58
ALUE_0001638201	285	19	12.67	51	35.74	0	0	0	0	0	0	0	0	0	0	0	0	0	0	0	0	0	0	0	0	0	0	0	0	0	0	1	0.25	50	14.3	189	58.5	1	0.22	0	0	128	34.87	110	33.04	0	0	3	0.81
ALUE_0001638401	1155	21	3.45	0	0	19	2.52	95	4.78	95	5.79	106	8.44	21	1.31	82	4.8	118	6.2	15	1.48	1	0.06	92	5.5	128	7.6	15	1.28	19	1.21	17	1.06	25	1.76	0	0	22	1.21	8	0.54	68	4.57	3	0.22	57	3.18	1	0.07
ALUE_0001642501	492	1	0.39	0	0	0	0	813	95.94	713	101.97	857	160.15	69	10.08	1182	162.57	1254	154.58	151	34.99	151	22.16	1187	166.72	1185	165.2	126	25.27	33	4.93	1	0.15	4	0.66	2	0.36	1	0.13	7	1.11	1	0.16	2	0.35	9	1.18	56	8.78
ALUE_0001643701	756	40	10.05	0	0	57	11.55	195	14.98	150	13.96	87	10.58	29	2.76	265	23.72	229	18.37	83	12.52	58	5.54	171	15.63	96	8.71	49	6.4	31	3.01	33	3.15	56	6.04	0	0	13	1.09	3	0.31	152	15.61	8	0.91	119	10.13	19	1.94
ALUE_0001644001	927	92	18.85	23	4.96	144	23.8	456	28.56	483	36.66	176	17.46	231	17.91	390	28.47	563	36.83	95	11.68	232	18.07	259	19.31	443	32.78	102	10.86	192	15.22	268	20.86	81	7.12	7	0.67	138	9.44	246	20.63	171	14.32	33	3.05	259	17.98	130	10.82
ALUE_0001645001	654	0	0	0	0	1	0.23	0	0	0	0	0	0	8	0.88	3	0.31	0	0	11	1.92	7	0.77	0	0	1	0.1	5	0.75	3	0.34	9	0.99	1	0.12	0	0	0	0	4	0.48	0	0	0	0	5	0.49	8	0.94
ALUE_0001645801	1833	198	20.52	18	1.96	129	10.78	561	17.77	183	7.02	91	4.56	104	4.08	436	16.1	298	9.86	83	5.16	59	2.32	408	15.38	197	7.37	92	4.95	102	4.09	84	3.31	199	8.85	7	0.34	50	1.73	85	3.6	422	17.87	45	2.1	256	8.99	109	4.59
ALUE_0001646401	1734	0	0	0	0	0	0	1	0.03	4	0.16	2	0.11	7	0.29	0	0	5	0.17	5	0.33	7	0.29	1	0.04	14	0.55	0	0	11	0.47	1	0.04	0	0	0	0	0	0	8	0.36	0	0	0	0	0	0	1	0.04
ALUE_0001646601	789	18	4.33	1	0.25	10	1.94	33	2.43	27	2.41	25	2.91	3	0.27	41	3.52	25	1.92	9	1.3	7	0.64	56	4.9	36	3.13	4	0.5	11	1.02	7	0.64	19	1.96	2	0.22	2	0.16	4	0.39	41	4.03	2	0.22	17	1.39	2	0.2
ALUE_0001650501	2661	3	0.21	0	0	7	0.4	0	0	1	0.03	0	0	0	0	0	0	0	0	0	0	4	0.11	4	0.1	0	0	1	0.04	3	0.08	0	0	13	0.4	2	0.07	1	0.02	1	0.03	9	0.26	2	0.06	0	0	0	0
ALUE_0001654401	666	30	8.56	6	1.8	29	6.67	211	18.39	124	13.1	140	19.33	6	0.65	116	11.79	128	11.66	36	6.16	9	0.98	142	14.73	144	14.83	11	1.63	21	2.32	17	1.84	20	2.45	0	0	3	0.29	6	0.7	48	5.6	4	0.51	37	3.57	3	0.35
ALUE_0001655801	384	0	0	0	0	0	0	0	0	0	0	0	0	6	1.12	0	0	1	0.16	0	0	2	0.38	0	0	0	0	0	0	7	1.34	1	0.19	0	0	0	0	0	0	0	0	0	0	0	0	0	0	10	2.01
ALUE_0001656601	2583	4	0.29	0	0	3	0.18	0	0	1	0.03	2	0.07	17	0.47	0	0	2	0.05	1	0.04	10	0.28	0	0	0	0	0	0	4	0.11	7	0.2	1	0.03	1	0.03	0	0	25	0.75	3	0.09	0	0	22	0.55	6	0.18
ALUE_0001658001	534	53	18.86	4	1.5	39	11.19	266	28.92	280	36.9	332	57.16	29	3.9	40	5.07	55	6.25	23	4.91	17	2.3	86	11.13	54	6.94	40	7.39	8	1.1	34	4.59	54	8.24	4	0.66	38	4.51	12	1.75	146	21.23	10	1.6	73	8.8	29	4.19
ALUE_0001658801	1650	225	25.91	68	8.23	156	14.48	9	0.32	6	0.26	5	0.28	0	0	46	1.89	38	1.4	15	1.04	3	0.13	17	0.71	19	0.79	13	0.78	5	0.22	4	0.17	62	3.06	2	0.11	0	0	2	0.09	1	0.05	1	0.05	2	0.08	1	0.05
ALUE_0001660901	1104	10	1.72	0	0	2	0.28	306	16.09	165	10.52	68	5.66	0	0	1241	76.07	678	37.25	23	2.38	33	2.16	441	27.6	417	25.91	29	2.59	0	0	7	0.46	38	2.81	4	0.32	9	0.52	0	0	15	1.05	0	0	13	0.76	0	0
ALUE_0001661601	1308	39	5.66	4	0.61	20	2.34	83	3.68	30	1.61	111	7.8	1	0.05	74	3.83	78	3.62	22	1.92	15	0.83	113	5.97	52	2.73	36	2.72	5	0.28	15	0.83	47	2.93	1	0.07	0	0	2	0.12	115	6.83	5	0.33	68	3.35	0	0
ALUE_0001661801	2196	66	5.71	6	0.55	29	2.02	162	4.28	38	1.22	33	1.38	18	0.59	85	2.62	63	1.74	15	0.78	10	0.33	226	7.11	89	2.78	9	0.4	21	0.7	37	1.22	148	5.49	3	0.12	9	0.26	15	0.53	157	5.55	12	0.47	95	2.78	13	0.46
ALUE_0001662001	1230	35	5.41	0	0	26	3.24	275	12.98	157	8.98	124	9.27	23	1.34	234	12.87	162	7.99	51	4.73	65	3.82	357	20.06	206	11.49	136	10.91	101	6.04	35	2.05	35	2.32	10	0.72	59	3.04	26	1.64	338	21.34	4	0.28	150	7.85	10	0.63
ALUE_0001662301	1173	168	27.21	16	2.72	146	19.07	2305	114.08	1916	114.93	625	48.99	133	8.15	2001	115.43	2237	115.66	251	24.4	288	17.73	2269	133.67	2016	117.88	486	40.88	296	18.55	168	10.33	324	22.51	49	3.69	241	13.03	123	8.15	529	35.01	44	3.21	329	18.05	86	5.66
ALUE_0001664901	1299	39	5.7	1	0.15	45	5.31	612	27.35	378	20.48	312	22.08	27	1.49	715	37.25	433	20.22	82	7.2	41	2.28	468	24.9	399	21.07	27	2.05	158	8.94	40	2.22	67	4.2	7	0.48	21	1.02	23	1.38	161	9.62	9	0.59	121	5.99	12	0.71
ALUE_0001671101	1494	622	79.09	347	46.39	393	40.3	5837	226.83	6092	286.92	6549	403.03	283	13.61	5978	270.76	7860	319.07	969	73.95	729	35.24	5726	264.85	6550	300.7	1405	92.8	438	21.55	546	26.37	1403	76.54	1512	89.28	295	12.52	464	24.14	1643	85.39	707	40.51	941	40.53	245	12.65
ALUE_0001671801	171	0	0	0	0	0	0	0	0	0	0	0	0	3	1.26	0	0	0	0	0	0	0	0	0	0	0	0	0	0	0	0	11	4.64	0	0	0	0	0	0	2	0.91	0	0	0	0	0	0	0	0
ALUE_0001672101	2016	57	5.37	4	0.4	38	2.89	1316	37.9	930	32.46	179	8.16	57	2.03	814	27.32	885	26.62	83	4.69	50	1.79	829	28.42	997	33.92	80	3.92	66	2.41	52	1.86	97	3.92	7	0.31	7	0.22	34	1.31	178	6.86	11	0.47	102	3.26	17	0.65
ALUE_0001675901	738	0	0	0	0	42	8.72	0	0	2	0.19	0	0	49	4.77	0	0	8	0.66	5	0.77	26	2.54	0	0	3	0.28	28	3.74	8	0.8	7	0.68	0	0	1	0.12	78	6.7	1	0.11	2	0.21	0	0	79	6.89	35	3.66
ALUE_0001676001	789	18	4.33	34	8.61	0	0	35	2.58	8	0.71	6	0.7	0	0	29	2.49	31	2.38	6	0.87	0	0	30	2.63	19	1.65	0	0	0	0	4	0.37	196	20.25	389	43.5	1	0.08	0	0	17	1.67	59	6.4	0	0	0	0
ALUE_0001676101	404	0	0	2	0.99	0	0	2	0.29	44	7.66	15	3.41	20	3.56	2	0.33	70	10.51	38	10.72	19	3.4	0	0	4	0.68	2	0.49	2	0.36	7	1.25	3	0.61	7	1.53	2	0.31	10	1.92	0	0	4	0.85	2	0.32	4	0.76
ALUE_0001676201	525	452	163.56	342	130.1	4	1.17	2	0.22	38	5.09	8	1.4	0	0	0	0	43	4.97	24	5.21	10	1.38	4	0.53	4	0.52	0	0	0	0	2	0.27	1203	186.77	1305	219.29	4	0.48	3	0.44	1186	175.4	742	120.98	2	0.25	3	0.44
ALUE_0001677601	588	197	63.65	8	2.72	140	36.47	1191	117.6	861	103.03	925	144.64	101	12.35	1344	154.67	1668	172.04	235	45.57	130	15.97	1219	143.26	1228	143.24	176	29.54	172	21.5	136	16.69	407	56.42	22	3.3	120	12.94	101	13.35	497	65.63	28	4.08	385	42.13	101	13.25
ALUE_0001679801	783	59	14.32	22	5.61	45	8.8	240	17.8	179	16.09	222	26.07	72	6.61	203	17.54	211	16.34	56	8.15	47	4.33	193	17.03	107	9.37	84	10.59	46	4.32	50	4.61	74	7.7	9	1.01	42	3.4	33	3.28	241	23.9	30	3.28	94	7.73	46	4.53
ALUE_0001680601	297	0	0	0	0	6	3.09	0	0	2	0.47	193	59.75	10	2.42	0	0	2	0.41	337	129.37	5	1.22	1	0.23	0	0	433	143.86	39	9.65	24	5.83	0	0	0	0	6	1.28	4	1.05	0	0	1	0.29	10	2.17	5	1.3
ALUE_0001683401	564	10	3.37	0	0	19	5.16	221	22.75	127	15.84	75	12.23	0	0	342	41.03	115	12.37	4	0.81	2	0.26	221	27.08	161	19.58	11	1.92	0	0	12	1.54	34	4.91	0	0	0	0	1	0.14	66	9.09	1	0.15	61	6.96	0	0
ALUE_0001684101	414	16	7.34	12	5.79	0	0	0	0	0	0	1	0.22	0	0	0	0	1	0.15	1	0.28	0	0	3	0.5	2	0.33	0	0	0	0	0	0	2	0.39	0	0	0	0	0	0	5	0.94	0	0	0	0	0	0
ALUE_0001684301	732	42	10.9	0	0	32	6.7	526	41.72	291	27.97	179	22.48	0	0	550	50.84	472	39.11	32	4.98	20	1.97	715	67.5	639	59.87	19	2.56	2	0.2	12	1.18	50	5.57	4	0.48	0	0	0	0	229	24.29	5	0.58	83	7.3	0	0
ALUE_0001685501	2316	129	10.58	27	2.33	101	6.68	397	9.95	313	9.51	422	16.75	66	2.05	281	8.21	191	5	94	4.63	122	3.8	330	9.85	193	5.72	178	7.58	147	4.67	86	2.68	162	5.7	10	0.38	86	2.35	49	1.64	502	16.83	42	1.55	254	7.06	50	1.67
ALUE_0001685801	306	0	0	0	0	0	0	0	0	0	0	0	0	12	2.82	1	0.22	0	0	3	1.12	5	1.18	1	0.23	0	0	2	0.64	56	13.45	8	1.89	0	0	1	0.29	11	2.28	11	2.79	0	0	0	0	0	0	15	3.78
ALUE_0001688201	921	47	9.69	1	0.22	28	4.66	339	21.37	161	12.3	186	18.57	27	2.11	279	20.5	223	14.68	34	4.21	35	2.74	302	22.66	241	17.95	37	3.96	25	2	31	2.43	67	5.93	5	0.48	18	1.24	24	2.03	136	11.47	4	0.37	92	6.43	14	1.17
ALUE_0001688501	1215	39	6.1	1	0.16	46	5.8	440	21.02	218	12.63	148	11.2	0	0	287	15.98	251	12.53	19	1.78	7	0.42	486	27.64	253	14.28	9	0.73	1	0.06	16	0.95	123	8.25	6	0.44	1	0.05	0	0	93	5.94	3	0.21	107	5.67	2	0.13
ALUE_0001691201	597	6	1.91	9	3.01	157	40.29	123	11.96	82	9.66	97	14.94	142	17.09	95	10.77	135	13.71	102	19.48	116	14.03	98	11.34	151	17.35	162	26.78	329	40.51	259	31.3	16	2.18	13	1.92	240	25.49	72	9.38	22	2.86	23	3.3	191	20.59	120	15.51
ALUE_0001691401	1518	52	6.51	3	0.39	23	2.32	118	4.51	67	3.11	62	3.76	9	0.43	119	5.3	87	3.48	18	1.35	20	0.95	134	6.1	87	3.93	36	2.34	16	0.77	24	1.14	129	6.93	1	0.06	8	0.33	12	0.61	205	10.49	6	0.34	57	2.42	18	0.91
ALUE_0001692401	1666	460	52.46	45	5.39	211	19.4	1909	66.53	812	34.3	416	22.96	229	9.88	1245	50.57	1189	43.28	298	20.39	227	9.84	1279	53.05	1073	44.17	694	41.11	248	10.94	196	8.49	1293	63.26	114	6.04	409	15.56	287	13.39	968	45.11	108	5.55	493	19.04	212	9.82
ALUE_0001695101	1869	191	19.41	28	2.99	489	40.08	2997	93.1	2715	102.21	771	37.93	544	20.92	2323	84.11	3102	100.66	255	15.56	870	33.61	2093	77.39	3404	124.92	347	18.32	1134	44.6	551	21.27	234	10.2	81	3.82	1070	36.3	623	25.91	239	9.93	68	3.11	809	27.85	419	17.3
ALUE_0001697301	606	355	111.29	347	114.36	1	0.25	7	0.67	6	0.7	11	1.67	0	0	4	0.45	11	1.1	1	0.19	0	0	5	0.57	2	0.23	3	0.49	0	0	1	0.12	1211	162.88	1024	149.07	2	0.21	1	0.13	574	73.54	718	101.42	1	0.11	0	0
ALUE_0001699101	2391	56	4.45	0	0	45	2.88	165	4.01	149	4.38	382	14.69	8	0.24	181	5.12	179	4.54	91	4.34	47	1.42	179	5.17	104	2.98	82	3.38	71	2.18	26	0.78	50	1.7	2	0.07	2	0.05	2	0.07	379	12.31	5	0.18	117	3.15	7	0.23
ALUE_0001702001	489	0	0	0	0	8	2.51	4	0.47	17	2.45	15	2.82	6	0.88	21	2.91	27	3.35	1	0.23	4	0.59	1	0.14	11	1.54	1	0.2	12	1.8	8	1.18	2	0.33	0	0	11	1.43	8	1.27	2	0.32	0	0	12	1.58	5	0.79
ALUE_0001702301	519	71	25.99	13	5	150	44.28	918	102.69	1675	227.09	2511	444.83	644	89.18	917	119.56	2010	234.88	222	48.77	433	60.25	475	63.24	865	114.31	184	34.98	338	47.87	355	49.35	99	15.55	100	17	145	17.71	249	37.3	162	24.23	17	2.8	278	34.47	278	41.33
ALUE_0001703001	1611	154	18.16	31	3.84	176	16.74	353	12.72	406	17.73	257	14.67	555	24.76	402	16.89	492	18.52	201	14.23	497	22.28	353	15.14	416	17.71	275	16.84	239	10.9	392	17.56	135	6.83	53	2.9	381	14.99	371	17.9	461	22.22	43	2.28	357	14.26	415	19.88
ALUE_0001704101	342	0	0	0	0	2	0.9	0	0	2	0.41	0	0	14	2.94	0	0	5	0.89	19	6.33	13	2.74	0	0	1	0.2	19	5.48	17	3.65	3	0.63	0	0	0	0	33	6.12	3	0.68	0	0	0	0	33	6.21	7	1.58
ALUE_0001705901	438	2	0.87	0	0	5	1.75	125	16.57	82	13.17	52	10.92	53	8.7	203	31.36	251	34.76	24	6.25	59	9.73	5	0.79	19	2.98	0	0	9	1.51	19	3.13	5	0.93	0	0	3	0.43	13	2.31	5	0.89	2	0.39	30	4.41	11	1.94
ALUE_0001707801	1389	612	83.71	101	14.52	372	41.03	1432	59.85	562	28.47	1258	83.27	349	18.06	1151	56.07	704	30.74	407	33.41	487	25.32	1392	69.25	799	39.45	903	64.15	1019	53.92	411	21.35	1365	80.1	119	7.56	793	36.2	506	28.32	1869	104.47	238	14.67	1008	46.7	350	19.44
ALUE_0001708201	690	588	161.9	884	255.88	147	32.64	16	1.35	49	5	102	13.59	380	39.58	14	1.37	46	4.04	535	88.4	387	40.5	25	2.5	24	2.39	594	84.95	164	17.47	289	30.22	1717	202.82	2187	279.62	606	55.68	453	51.04	1353	152.25	1892	234.72	383	35.72	462	51.67
ALUE_0001709001	882	26	5.6	6	1.36	10	1.74	215	14.15	260	20.74	190	19.81	9	0.73	221	16.96	281	19.32	19	2.46	26	2.13	106	8.3	190	14.78	21	2.35	5	0.42	19	1.55	35	3.23	0	0	3	0.22	5	0.44	40	3.52	6	0.58	18	1.31	5	0.44
ALUE_0001710601	843	9	2.03	4	0.95	32	5.82	953	65.63	2834	236.55	1205	131.42	21	1.79	1574	126.35	3223	231.87	421	56.94	74	6.34	337	27.62	2203	179.24	252	29.5	22	1.92	29	2.48	25	2.42	19	1.99	20	1.5	51	4.7	45	4.14	3	0.3	83	6.34	51	4.67
ALUE_0001711501	1334	21	2.99	3	0.45	6	0.69	184	8.01	274	14.45	271	18.68	4	0.22	231	11.72	265	12.05	32	2.74	25	1.35	208	10.77	258	13.27	22	1.63	0	0	7	0.38	9	0.55	0	0	1	0.05	1	0.06	66	3.84	7	0.45	38	1.83	1	0.06
ALUE_0001712101	314	4	2.42	0	0	1	0.49	4	0.74	6	1.34	11	3.22	0	0	2	0.43	7	1.35	0	0	0	0	26	5.72	40	8.74	2	0.63	0	0	0	0	2	0.52	1	0.28	0	0	0	0	18	4.45	2	0.55	3	0.61	0	0
ALUE_0001712601	462	54	22.21	4	1.73	45	14.92	592	74.39	495	75.39	381	75.82	66	10.27	688	100.77	614	80.6	94	23.2	70	10.94	481	71.95	436	64.73	104	22.21	55	8.75	50	7.81	128	22.58	21	4.01	70	9.61	40	6.73	222	37.31	24	4.45	92	12.81	13	2.17
ALUE_0001715801	615	162	50.04	69	22.41	446	111.1	129	12.18	172	19.68	114	17.04	1421	166.06	88	9.68	271	26.72	131	24.29	1633	191.75	142	15.96	374	41.71	128	20.54	911	108.88	893	104.76	732	97.01	305	43.75	1203	124.02	1012	127.92	439	55.42	136	18.93	1085	113.53	1534	192.47
ALUE_0001717701	699	158	42.94	21	6	103	22.57	960	79.73	580	58.39	240	31.57	102	10.49	500	48.4	393	34.1	47	7.67	62	6.41	520	51.41	402	39.45	74	10.45	54	5.68	56	5.78	347	40.46	19	2.4	76	6.89	101	11.23	391	43.43	50	6.12	205	18.87	57	6.29
ALUE_0001719601	4618	60	2.47	7	0.3	37	1.23	464	5.83	398	6.06	154	3.07	6	0.09	330	4.84	299	3.93	30	0.74	18	0.28	342	5.12	320	4.75	19	0.41	24	0.38	24	0.37	72	1.27	1	0.02	3	0.04	11	0.19	352	5.92	14	0.26	97	1.35	10	0.17
ALUE_0001720001	1545	56	6.89	41	5.3	204	20.23	499	18.75	684	31.15	706	42.01	1495	69.54	327	14.32	517	20.29	788	58.15	742	34.68	396	17.71	552	24.51	1287	82.2	813	38.68	697	32.55	94	4.96	17	0.97	527	21.63	429	21.58	280	14.07	129	7.15	944	39.32	478	23.87
ALUE_0001721301	979	96	18.63	4	0.82	42	6.57	290	17.2	84	6.04	83	7.79	51	3.74	115	7.95	82	5.08	38	4.43	58	4.28	147	10.38	72	5.04	27	2.72	54	4.05	55	4.05	83	6.91	1	0.09	9	0.58	39	3.1	349	27.68	16	1.4	154	10.12	52	4.1
ALUE_0001722901	597	946	301.04	159	53.19	173	44.39	755	73.42	473	55.75	441	67.92	289	34.79	210	23.8	222	22.55	31	5.92	231	27.94	794	91.91	382	43.89	30	4.96	564	69.44	161	19.46	2457	335.45	235	34.73	6	0.64	481	62.63	4875	634.01	424	60.8	482	51.95	777	100.43
ALUE_0001723201	2103	287	25.93	40	3.8	187	13.62	914	25.23	522	17.47	423	18.49	163	5.57	523	16.83	486	14.02	108	5.86	183	6.28	669	21.98	481	15.69	283	13.28	569	19.89	170	5.83	402	15.58	32	1.34	170	5.13	166	6.14	1115	41.17	102	4.15	441	13.49	114	4.18
ALUE_0001724101	837	0	0	0	0	182	33.31	8	0.55	21	1.77	31	3.41	2	0.17	15	1.21	57	4.13	9	1.23	9	0.78	4	0.33	14	1.15	5	0.59	0	0	0	0	1	0.1	1	0.11	7258	549.77	14	1.3	0	0	5	0.51	349	26.83	8	0.74
ALUE_0001725201	273	8	5.57	0	0	9	5.05	9	1.91	18	4.64	19	6.4	0	0	6	1.49	16	3.55	1	0.42	0	0	0	0	1	0.25	0	0	0	0	0	0	2	0.6	1	0.32	0	0	1	0.28	43	12.23	0	0	20	4.71	0	0
ALUE_0001726001	1497	477	60.53	96	12.81	272	27.83	2342	90.83	1658	77.93	1413	86.78	393	18.87	1425	64.41	1423	57.65	245	18.66	440	21.23	1743	80.46	1549	70.97	362	23.86	986	48.41	591	28.48	1621	88.26	118	6.95	351	14.87	351	18.23	1223	63.43	206	11.78	593	25.49	316	16.29
ALUE_0001730201	1710	411	45.66	38	4.44	396	35.48	3850	130.71	2434	100.16	2051	110.28	201	8.45	2984	118.08	2484	88.1	506	33.74	463	19.55	3298	133.28	2859	114.67	1478	85.29	499	21.45	340	14.35	593	28.27	29	1.5	331	12.27	188	8.55	1407	63.88	51	2.55	966	36.35	190	8.57
ALUE_0001731001	924	22	4.52	0	0	35	5.8	83	5.22	34	2.59	42	4.18	0	0	64	4.69	61	4	3	0.37	4	0.31	123	9.2	69	5.12	9	0.96	1	0.08	6	0.47	10	0.88	0	0	0	0	0	0	100	8.4	4	0.37	76	5.29	1	0.08
ALUE_0001732801	11148	38	0.65	1	0.02	10	0.14	92	0.48	134	0.85	106	0.87	12	0.08	174	1.06	127	0.69	45	0.46	19	0.12	100	0.62	151	0.93	39	0.35	70	0.46	20	0.13	21	0.15	2	0.02	13	0.07	8	0.06	119	0.83	2	0.02	85	0.49	16	0.11
ALUE_0001733201	606	11	3.45	1	0.33	16	4.04	32	3.07	6	0.7	20	3.03	3	0.36	9	1	13	1.3	15	2.82	7	0.83	25	2.85	9	1.02	13	2.12	4	0.49	15	1.79	34	4.57	0	0	3	0.31	2	0.26	59	7.56	0	0	64	6.8	1	0.13
ALUE_0001733301	1020	18	3.35	0	0	14	2.1	84	4.78	26	1.79	50	4.51	3	0.21	53	3.52	35	2.08	9	1.01	9	0.64	81	5.49	23	1.55	0	0	1	0.07	5	0.35	57	4.55	0	0	3	0.19	8	0.61	42	3.2	0	0	71	4.48	4	0.3
ALUE_0001734001	372	4	2.04	0	0	6	2.47	28	4.37	10	1.89	21	5.19	1	0.19	32	5.82	31	5.05	9	2.76	4	0.78	40	7.43	11	2.03	8	2.12	14	2.77	4	0.78	30	6.57	3	0.71	4	0.68	0	0	26	5.43	5	1.15	19	3.29	0	0
ALUE_0001735101	459	2	0.83	0	0	10	3.34	118	14.93	78	11.96	48	9.61	16	2.51	42	6.19	66	8.72	13	3.23	16	2.52	73	10.99	74	11.06	56	12.04	16	2.56	18	2.83	7	1.24	2	0.38	25	3.45	27	4.57	15	2.54	6	1.12	19	2.66	15	2.52
ALUE_0001735301	423	20	8.98	0	0	39	14.12	39	5.35	17	2.83	19	4.13	72	12.23	39	6.24	32	4.59	53	14.29	78	13.32	44	7.19	39	6.32	64	14.93	71	12.34	66	11.26	27	5.2	14	2.92	37	5.55	45	8.27	30	5.51	11	2.23	39	5.93	65	11.86
ALUE_0001735901	375	535	271.04	47	25.03	217	88.65	1281	198.32	941	176.57	1122	275.09	117	22.42	965	174.13	1388	224.48	321	97.6	421	81.07	1233	227.21	989	180.89	518	136.31	344	67.43	259	49.83	1410	306.47	100	23.53	146	24.68	173	35.86	801	165.84	60	13.7	424	72.76	93	19.14
ALUE_0001737301	3369	57	3.21	6	0.36	24	1.09	58	1	92	1.92	127	3.47	19	0.41	60	1.21	75	1.35	17	0.58	10	0.21	75	1.54	69	1.4	20	0.59	22	0.48	9	0.19	18	0.44	3	0.08	5	0.09	3	0.07	63	1.45	5	0.13	27	0.52	8	0.18
ALUE_0001739601	477	72	28.68	10	4.19	52	16.7	484	58.91	272	40.12	263	50.69	87	13.11	391	55.47	348	44.25	110	26.29	87	13.17	393	56.93	272	39.11	70	14.48	50	7.7	38	5.75	126	21.53	26	4.81	25	3.32	72	11.73	266	43.3	21	3.77	125	16.86	38	6.15
ALUE_0001741501	312	0	0	0	0	4	1.96	1	0.19	0	0	0	0	1	0.23	2	0.43	0	0	0	0	3	0.69	2	0.44	1	0.22	0	0	8	1.88	1	0.23	0	0	0	0	0	0	9	2.24	0	0	0	0	4	0.82	3	0.74
ALUE_0001742901	1398	594	80.72	138	19.72	1511	165.58	4935	204.94	4782	240.69	6703	440.83	2618	134.59	2628	127.2	3922	170.15	2930	238.96	2604	134.51	2735	135.19	3403	166.96	4275	301.75	3013	158.41	2319	119.68	903	52.65	217	13.69	4988	226.21	2426	134.9	2080	115.52	366	22.41	3856	177.49	1721	94.99
ALUE_0001743501	231	9	7.4	2	1.73	0	0	0	0	0	0	0	0	0	0	0	0	0	0	0	0	2	0.63	0	0	3	0.89	3	1.28	2	0.64	0	0	4	1.41	0	0	0	0	1	0.34	33	11.09	1	0.37	2	0.56	0	0
ALUE_0001743901	675	0	0	0	0	0	0	0	0	0	0	0	0	5	0.53	0	0	0	0	0	0	2	0.21	0	0	0	0	0	0	1	0.11	11	1.18	0	0	0	0	0	0	0	0	0	0	0	0	0	0	1	0.11
ALUE_0001744101	1773	84	9	4	0.45	31	2.68	239	7.83	77	3.06	64	3.32	10	0.41	164	6.26	144	4.93	28	1.8	14	0.57	141	5.5	76	2.94	22	1.22	27	1.12	16	0.65	28	1.29	3	0.15	2	0.07	16	0.7	241	10.55	7	0.34	58	2.11	3	0.13
ALUE_0001745401	516	25	9.2	0	0	18	5.34	101	11.36	74	10.09	49	8.73	5	0.7	65	8.52	73	8.58	4	0.88	17	2.38	145	19.42	159	21.13	7	1.34	3	0.43	7	0.98	58	9.16	21	3.59	2	0.25	20	3.01	110	16.55	14	2.32	66	8.23	17	2.54
ALUE_0001746201	2655	12	0.86	3	0.23	10	0.58	25	0.55	11	0.29	26	0.9	0	0	20	0.51	6	0.14	4	0.17	0	0	17	0.44	28	0.72	3	0.11	2	0.06	2	0.05	10	0.31	0	0	0	0	4	0.12	14	0.41	0	0	6	0.15	0	0
ALUE_0001746901	1833	144	14.92	22	2.4	129	10.78	814	25.78	337	12.94	229	11.49	111	4.35	703	25.95	513	16.97	167	10.39	141	5.55	738	27.82	488	18.26	320	17.23	194	7.78	117	4.61	205	9.12	28	1.35	214	7.4	108	4.58	453	19.19	41	1.91	337	11.83	75	3.16
ALUE_0001747301	531	0	0	0	0	3	0.87	21	2.3	5	0.66	0	0	7	0.95	5	0.64	10	1.14	1	0.21	16	2.18	6	0.78	4	0.52	0	0	7	0.97	8	1.09	1	0.15	0	0	46	5.49	17	2.49	2	0.29	0	0	4	0.48	4	0.58
ALUE_0001747501	3150	54	3.26	3	0.19	54	2.63	129	2.38	89	1.99	130	3.79	64	1.46	175	3.76	246	4.74	152	5.5	126	2.89	97	2.13	90	1.96	107	3.35	204	4.76	58	1.33	145	3.75	0	0	30	0.6	12	0.3	285	7.02	7	0.19	133	2.72	19	0.47
ALUE_0001747601	1386	133	18.23	11	1.59	99	10.94	452	18.93	428	21.73	432	28.66	29	1.5	472	23.04	584	25.55	68	5.59	62	3.23	374	18.65	335	16.58	69	4.91	65	3.45	84	4.37	144	8.47	14	0.89	37	1.69	37	2.08	324	18.15	14	0.86	166	7.71	32	1.78
ALUE_0001747701	3207	13	0.77	0	0	0	0	339	6.14	620	13.6	742	21.27	3	0.07	801	16.9	862	16.3	78	2.77	72	1.62	466	10.04	596	12.75	68	2.09	18	0.41	5	0.11	6	0.15	2	0.06	4	0.08	6	0.15	126	3.05	5	0.13	2	0.04	3	0.07
ALUE_0001748801	642	1777	525.85	427	132.84	803	191.61	7989	722.46	4374	479.4	1109	158.82	2	0.22	4283	451.43	4238	400.35	154	27.35	37	4.16	4721	508.16	3190	340.8	123	18.91	4	0.46	269	30.23	5121	650.15	671	92.21	7	0.69	10	1.21	4591	555.22	916	122.14	2015	201.97	41	4.93
ALUE_0001749301	441	239	102.96	324	146.73	0	0	7	0.92	4	0.64	0	0	0	0	1	0.15	0	0	4	1.03	0	0	2	0.31	0	0	0	0	0	0	0	0	806	148.97	1114	222.85	6	0.86	4	0.71	546	96.13	698	135.49	10	1.46	0	0
ALUE_0001751501	906	450	94.36	58	12.79	278	47.01	2723	174.49	2170	168.53	1807	183.37	226	17.93	2168	161.92	2507	167.82	208	26.18	214	17.06	2529	192.89	2212	167.46	306	33.33	175	14.2	197	15.69	586	52.72	33	3.21	124	8.68	200	17.16	1155	98.98	65	6.14	591	41.98	218	18.57
ALUE_0001753201	1188	73	11.67	7	1.18	116	14.96	927	45.3	401	23.75	344	26.62	70	4.23	558	31.78	448	22.87	80	7.68	69	4.19	575	33.45	441	25.46	128	10.63	59	3.65	88	5.34	209	14.34	10	0.74	74	3.95	45	2.94	302	19.74	11	0.79	313	16.95	77	5
ALUE_0001753801	1071	77	13.66	13	2.42	107	15.31	297	16.1	189	12.42	213	18.29	52	3.49	241	15.23	231	13.08	74	7.88	71	4.79	407	26.26	313	20.04	136	12.53	98	6.73	68	4.58	182	13.85	9	0.74	59	3.49	53	3.85	279	20.23	21	1.68	244	14.66	29	2.09
ALUE_0001753901	1554	67	8.19	5	0.64	52	5.13	375	14.01	291	13.18	202	11.95	38	1.76	317	13.8	223	8.7	51	3.74	33	1.53	206	9.16	84	3.71	39	2.48	23	1.09	36	1.67	79	4.14	2	0.11	21	0.86	25	1.25	146	7.29	3	0.17	102	4.22	24	1.19
ALUE_0001757201	282	50	33.68	279	197.6	0	0	2	0.41	3	0.75	0	0	0	0	0	0	0	0	0	0	0	0	0	0	0	0	0	0	0	0	1	0.26	809	233.83	1606	502.42	5	1.12	3	0.83	71	19.55	554	168.17	2	0.46	0	0
ALUE_0001758201	1899	301	30.11	47	4.94	218	17.59	2194	67.08	1169	43.32	639	30.94	129	4.88	1928	68.7	1531	48.9	274	16.45	238	9.05	1644	59.82	1523	55.01	290	15.07	151	5.84	229	8.7	435	18.67	29	1.35	254	8.48	166	6.8	759	31.03	100	4.51	521	17.65	136	5.53
ALUE_0001759701	717	4	1.06	2	0.56	25	5.34	31	2.51	32	3.14	26	3.33	15	1.5	57	5.38	38	3.21	10	1.59	10	1.01	20	1.93	46	4.4	7	0.96	22	2.26	15	1.51	6	0.68	1	0.12	16	1.41	20	2.17	11	1.19	1	0.12	23	2.06	20	2.15
ALUE_0001760701	330	432	248.7	392	237.25	1	0.46	3	0.53	4	0.85	0	0	0	0	3	0.62	0	0	7	2.42	0	0	1	0.21	0	0	0	0	0	0	1	0.22	1719	424.58	2252	602.04	2	0.38	3	0.71	739	173.87	883	229.05	1	0.19	0	0
ALUE_0001762901	687	25	6.91	0	0	0	0	0	0	151	15.47	5	0.67	3	0.31	0	0	134	11.83	56	9.29	0	0	19	1.91	18	1.8	5	0.72	4	0.43	0	0	21	2.49	67	8.6	12	1.11	4	0.45	81	9.15	11	1.37	2	0.19	8	0.9
ALUE_0001763501	768	15	3.71	0	0	28	5.59	163	12.32	153	14.02	231	27.65	0	0	122	10.75	90	7.11	7	1.04	2	0.19	54	4.86	37	3.3	7	0.9	0	0	13	1.22	46	4.88	7	0.8	1	0.08	0	0	74	7.48	6	0.67	40	3.35	0	0
ALUE_0001769601	363	226	118.28	26	14.31	108	45.58	707	113.08	768	148.87	810	205.16	145	28.71	859	160.13	1277	213.36	180	56.54	211	41.98	699	133.07	776	146.62	194	52.74	60	12.15	198	39.35	1040	233.52	120	29.16	149	26.02	199	42.62	459	98.18	65	15.33	205	36.34	210	44.64
ALUE_0001769801	729	37	9.64	7	1.92	9	1.89	23	1.83	7	0.68	11	1.39	9	0.89	60	5.57	58	4.83	90	14.08	4	0.4	21	1.99	11	1.03	17	2.3	24	2.42	15	1.48	44	4.92	1	0.12	7	0.61	16	1.71	77	8.2	12	1.41	11	0.97	12	1.27
ALUE_0001770001	2229	39	3.32	7	0.63	37	2.54	370	9.64	263	8.3	199	8.21	27	0.87	279	8.47	333	9.06	50	2.56	26	0.84	146	4.53	177	5.45	53	2.35	26	0.86	26	0.84	53	1.94	0	0	11	0.31	16	0.56	163	5.68	12	0.46	104	3	11	0.38
ALUE_0001771301	1644	27	3.12	0	0	53	4.94	575	20.31	564	24.14	588	32.88	4	0.17	510	20.99	625	23.06	85	5.9	47	2.06	520	21.86	644	26.87	76	4.56	32	1.43	20	0.88	78	3.87	0	0	4	0.15	1	0.05	157	7.41	4	0.21	119	4.66	2	0.09
ALUE_0001771801	597	69	21.96	3	1	37	9.49	287	27.91	168	19.8	205	31.57	3	0.36	200	22.67	228	23.16	31	5.92	9	1.09	256	29.63	174	19.99	27	4.46	8	0.98	19	2.3	127	17.34	2	0.3	0	0	12	1.56	220	28.61	11	1.58	85	9.16	0	0
ALUE_0001772901	1326	32	4.58	2	0.3	26	3	216	9.46	136	7.22	62	4.3	0	0	170	8.68	107	4.89	11	0.95	3	0.16	137	7.14	71	3.67	7	0.52	0	0	10	0.54	54	3.32	2	0.13	2	0.1	0	0	164	9.6	0	0	87	4.22	2	0.12
ALUE_0001773301	1215	50	7.82	21	3.45	156	19.67	426	20.36	526	30.46	517	39.12	480	28.39	358	19.94	563	28.1	263	24.68	439	26.09	347	19.74	565	31.89	619	50.27	584	35.33	354	21.02	57	3.82	68	4.94	656	34.23	558	35.7	261	16.68	98	6.9	598	31.67	353	22.42
ALUE_0001773601	396	1	0.48	0	0	35	13.54	4	0.59	2	0.36	6	1.39	32	5.81	0	0	1	0.15	23	6.62	7	1.28	0	0	0	0	26	6.48	28	5.2	20	3.64	0	0	1	0.22	80	12.81	32	6.28	2	0.39	3	0.65	58	9.42	15	2.92
ALUE_0001778101	1179	441	71.06	346	58.61	1	0.13	0	0	1	0.06	3	0.23	0	0	0	0	0	0	0	0	0	0	0	0	0	0	0	0	0	0	1	0.06	1349	93.26	1355	101.39	3	0.16	2	0.13	1185	78.04	698	50.68	4	0.22	2	0.13
ALUE_0001778601	651	9	2.63	16	4.91	4	0.94	15	1.34	2	0.22	568	80.22	53	5.85	32	3.33	38	3.54	1770	310	118	13.09	9	0.96	12	1.26	35	5.31	37	4.18	156	17.29	50	6.26	15	2.03	66	6.43	51	6.09	26	3.1	23	3.02	3	0.3	97	11.5
ALUE_0001780301	1476	274	35.27	10	1.35	174	18.06	321	12.63	97	4.62	155	9.66	19	0.93	234	10.73	171	7.03	47	3.63	60	2.94	201	9.41	75	3.49	72	4.81	77	3.83	97	4.74	1032	56.99	41	2.45	37	1.59	22	1.16	679	35.72	25	1.45	424	18.48	15	0.78
ALUE_0001782101	255	0	0	1	0.78	64	38.45	0	0	0	0	0	0	15	4.23	0	0	0	0	0	0	53	15.01	0	0	0	0	0	0	33	9.51	34	9.62	0	0	7	2.42	368	91.49	89	27.13	1	0.3	9	3.02	219	55.26	70	21.18
ALUE_0001783401	1575	7	0.84	3	0.38	115	11.19	0	0	18	0.8	22	1.28	201	9.17	1	0.04	16	0.62	100	7.24	233	10.68	1	0.04	3	0.13	41	2.57	173	8.07	225	10.31	19	0.98	46	2.58	247	9.94	203	10.02	21	1.04	2	0.11	261	10.66	295	14.45
ALUE_0001784001	1026	1	0.19	0	0	0	0	4	0.23	5	0.34	15	1.34	12	0.84	8	0.53	5	0.3	0	0	8	0.56	3	0.2	5	0.33	0	0	10	0.72	16	1.13	3	0.24	2	0.17	0	0	9	0.68	10	0.76	1	0.08	14	0.88	19	1.43
ALUE_0001786101	957	0	0	0	0	31	4.96	0	0	0	0	0	0	0	0	1	0.07	0	0	0	0	35	2.64	1	0.07	0	0	3	0.31	10	0.77	9	0.68	2	0.17	0	0	2	0.13	0	0	1	0.08	1	0.09	70	4.71	16	1.29
ALUE_0001788101	1156	0	0	0	0	0	0	0	0	0	0	0	0	0	0	0	0	0	0	0	0	0	0	0	0	0	0	0	0	9	0.57	13	0.81	0	0	0	0	0	0	1	0.07	0	0	0	0	0	0	0	0
ALUE_0001792001	1842	4	0.41	0	0	1	0.08	1821	57.4	2017	77.05	617	30.8	3	0.12	2570	94.41	2894	95.29	95	5.88	38	1.49	939	35.23	3192	118.86	84	4.5	5	0.2	0	0	27	1.19	8	0.38	0	0	2	0.08	13	0.55	0	0	1	0.03	0	0
ALUE_0001803201	294	0	0	0	0	0	0	0	0	0	0	4	1.25	42	10.27	1	0.23	0	0	1	0.39	9	2.21	0	0	0	0	77	25.84	72	18	37	9.08	0	0	0	0	8	1.73	13	3.44	0	0	1	0.29	3	0.66	3	0.79
ALUE_0001803901	915	39	8.1	4	0.87	55	9.21	312	19.8	240	18.46	154	15.47	19	1.49	781	57.76	651	43.15	44	5.48	47	3.71	543	41.01	353	26.46	24	2.59	67	5.38	29	2.29	44	3.92	1	0.1	4	0.28	14	1.19	243	20.62	5	0.47	164	11.53	7	0.59
ALUE_0001804701	2205	128	11.03	11	1	123	8.55	720	18.96	640	20.42	436	18.18	70	2.28	633	19.43	561	15.43	87	4.5	86	2.82	663	20.78	603	18.76	139	6.22	82	2.73	98	3.21	166	6.14	16	0.64	90	2.59	54	1.9	419	14.75	43	1.67	378	11.03	86	3.01
ALUE_0001806201	822	13	3	1	0.24	13	2.42	101	7.13	67	5.74	40	4.47	12	1.05	77	6.34	49	3.62	28	3.88	14	1.23	66	5.55	46	3.84	9	1.08	20	1.79	5	0.44	13	1.29	0	0	7	0.54	8	0.76	45	4.25	0	0	29	2.27	4	0.38
ALUE_0001806601	1074	403	71.29	447	83.12	3	0.43	1	0.05	0	0	0	0	0	0	0	0	0	0	3	0.32	0	0	1	0.06	0	0	0	0	0	0	1	0.07	2244	170.3	2131	175.05	8	0.47	1	0.07	1083	78.29	865	68.94	1	0.06	0	0
ALUE_0001807001	4140	1	0.05	0	0	1	0.04	81	1.14	74	1.26	28	0.62	0	0	128	2.09	147	2.15	6	0.17	2	0.03	94	1.57	137	2.27	15	0.36	0	0	0	0	23	0.45	1	0.02	55	0.84	0	0	11	0.21	2	0.04	1	0.02	0	0
ALUE_0001807201	882	7	1.51	4	0.91	11	1.91	53	3.49	35	2.79	19	1.98	99	8.07	17	1.3	50	3.44	9	1.16	110	9.01	28	2.19	27	2.1	20	2.24	8	0.67	51	4.17	16	1.48	3	0.3	86	6.18	64	5.64	17	1.5	9	0.87	10	0.73	43	3.76
ALUE_0001809901	396	23	11.03	1	0.5	5	1.93	37	5.42	45	8	51	11.84	5	0.91	54	9.23	62	9.5	13	3.74	7	1.28	104	18.15	73	12.64	10	2.49	13	2.41	7	1.28	24	4.94	6	1.34	2	0.32	5	0.98	35	6.86	0	0	7	1.14	1	0.19
ALUE_0001810001	651	39	11.38	13	3.99	25	5.88	218	19.44	189	20.43	99	13.98	20	2.21	230	23.91	244	22.73	28	4.9	26	2.88	243	25.79	241	25.39	57	8.64	16	1.81	27	2.99	45	5.63	11	1.49	23	2.24	8	0.96	85	10.14	3	0.39	30	2.97	15	1.78
ALUE_0001810101	918	4	0.83	1	0.22	10	1.67	38	2.4	51	3.91	60	6.01	30	2.35	48	3.54	69	4.56	37	4.6	28	2.2	44	3.31	22	1.64	172	18.49	39	3.12	37	2.91	9	0.8	19	1.83	40	2.76	26	2.2	19	1.61	7	0.65	73	5.12	51	4.29
ALUE_0001820401	1308	41	5.96	2	0.31	54	6.32	387	17.18	176	9.47	123	8.65	10	0.55	355	18.37	215	9.97	34	2.96	41	2.26	259	13.68	174	9.12	29	2.19	44	2.47	25	1.38	73	4.55	0	0	18	0.87	7	0.42	197	11.69	5	0.33	91	4.48	11	0.65
ALUE_0001820501	660	21	6.04	0	0	11	2.55	288	25.33	212	22.6	78	10.87	12	1.31	255	26.14	188	17.28	12	2.07	19	2.08	189	19.79	220	22.86	14	2.09	12	1.34	7	0.77	9	1.11	0	0	6	0.58	11	1.3	91	10.71	2	0.26	70	6.82	6	0.7
ALUE_0001821001	435	34	14.85	2	0.92	27	9.51	66	8.81	106	17.15	108	22.83	1	0.17	121	18.82	154	21.47	23	6.03	19	3.15	67	10.64	93	14.66	22	4.99	3	0.51	12	1.99	14	2.62	0	0	2	0.29	6	1.07	48	8.57	1	0.2	43	6.36	3	0.53
ALUE_0001822201	2871	303	20.05	14	0.97	255	13.61	1512	30.58	815	19.97	608	19.47	107	2.68	779	18.36	643	13.58	106	4.21	102	2.57	1244	29.94	948	22.65	219	7.53	141	3.61	146	3.67	343	9.74	17	0.52	86	1.9	104	2.82	854	23.1	20	0.6	626	14.03	112	3.01
ALUE_0001823501	534	0	0	0	0	0	0	0	0	0	0	0	0	0	0	0	0	0	0	0	0	0	0	0	0	0	0	0	0	1	0.14	6	0.81	0	0	0	0	2	0.24	12	1.75	0	0	0	0	0	0	1	0.14
ALUE_0001823801	963	2270	447.82	745	154.51	2160	343.61	3593	216.61	3548	259.25	4578	437.08	7628	569.29	2197	154.38	4792	301.79	17275	2045.31	8854	663.94	3031	217.5	3566	253.98	49528	5075.1	5314	405.6	11891	890.86	3993	337.96	1429	130.91	8195	539.53	6407	517.19	4493	362.25	1250	111.11	4332	289.47	3325	266.43
ALUE_0001824001	730	45	11.71	1	0.27	38	7.97	90	7.16	92	8.87	126	15.87	0	0	96	8.9	143	11.88	12	1.87	7	0.69	95	8.99	88	8.27	8	1.08	11	1.11	11	1.09	47	5.25	5	0.6	0	0	1	0.11	155	16.49	2	0.23	93	8.2	8	0.85
ALUE_0001824201	1068	7	1.25	0	0	4	0.57	20	1.09	4	0.26	13	1.12	1	0.07	20	1.27	9	0.51	0	0	2	0.14	19	1.23	15	0.96	3	0.28	2	0.14	0	0	29	2.21	0	0	1	0.06	1	0.07	30	2.18	0	0	20	1.21	3	0.22
ALUE_0001824401	309	12	7.38	1	0.65	26	12.89	325	61.06	238	54.2	315	93.73	75	17.44	226	49.49	211	41.41	47	17.34	64	14.96	300	67.09	188	41.73	70	22.35	114	27.12	82	19.15	62	16.35	18	5.14	86	17.65	82	20.63	82	20.6	6	1.66	65	13.54	76	18.98
ALUE_0001826201	753	8	2.02	0	0	5	1.02	31	2.39	6	0.56	11	1.34	1	0.1	19	1.71	18	1.45	2	0.3	2	0.19	22	2.02	10	0.91	2	0.26	20	1.95	0	0	30	3.25	0	0	0	0	0	0	52	5.36	0	0	16	1.37	0	0
ALUE_0001826601	1584	49	5.88	2	0.25	8	0.77	496	18.18	936	41.58	375	21.77	10	0.45	398	17	883	33.81	69	4.97	41	1.87	242	10.56	569	24.64	78	4.86	28	1.3	22	1	55	2.83	3	0.17	3	0.12	1	0.05	116	5.69	5	0.27	31	1.26	8	0.39
ALUE_0001826901	423	10	4.49	0	0	6	2.17	6	0.82	3	0.5	4	0.87	6	1.02	6	0.96	7	1	1	0.27	1	0.17	2	0.33	1	0.16	4	0.93	0	0	8	1.36	79	15.22	0	0	1	0.15	1	0.18	9	1.65	0	0	8	1.22	0	0
ALUE_0001828701	1062	430	76.92	309	58.11	12	1.73	37	2.02	38	2.52	159	13.77	1	0.07	123	7.84	128	7.31	6	0.64	7	0.48	31	2.02	15	0.97	306	28.43	0	0	16	1.09	910	69.84	918	76.26	6	0.36	0	0	1215	88.83	626	50.46	19	1.15	7	0.51
ALUE_0001831101	651	0	0	0	0	8	1.88	27	2.41	7	0.76	5	0.71	9	0.99	15	1.56	13	1.21	3	0.53	6	0.67	10	1.06	11	1.16	5	0.76	2	0.23	10	1.11	1	0.13	0	0	6	0.58	4	0.48	0	0	0	0	11	1.09	2	0.24
ALUE_0001831901	138	2	2.75	1	1.45	7	7.77	7	2.94	2	1.02	4	2.66	24	12.5	2	0.98	6	2.64	14	11.57	5	2.62	8	4.01	3	1.49	9	6.44	2	1.07	6	3.14	2	1.18	1	0.64	8	3.68	21	11.83	1	0.56	0	0	18	8.39	13	7.27
ALUE_0001832801	1581	13	1.56	0	0	1	0.1	68	2.5	41	1.82	49	2.85	0	0	80	3.42	67	2.57	19	1.37	6	0.27	59	2.58	35	1.52	11	0.69	7	0.33	3	0.14	17	0.88	0	0	0	0	2	0.1	47	2.31	1	0.05	27	1.1	6	0.29
ALUE_0001834901	2676	36	2.56	3	0.22	50	2.86	341	7.4	252	6.63	242	8.31	17	0.46	201	5.08	192	4.35	34	1.45	30	0.81	326	8.42	286	7.33	60	2.21	50	1.37	30	0.81	47	1.43	0	0	19	0.45	25	0.73	230	6.67	4	0.13	124	2.98	18	0.52
ALUE_0001836201	825	1868	430.16	2523	610.79	97	18.01	982	69.11	807	68.83	902	100.52	152	13.24	722	59.22	998	73.37	112	15.48	174	15.23	636	53.27	483	40.15	59	7.06	148	13.19	213	18.63	3078	304.1	3023	323.26	487	37.43	266	25.06	4168	392.26	5243	544.01	300	23.4	54	5.05
ALUE_0001837301	2370	8	0.64	3	0.25	85	5.49	10	0.24	8	0.24	10	0.39	48	1.46	45	1.28	61	1.56	13	0.63	21	0.64	4	0.12	20	0.58	1	0.04	58	1.8	101	3.07	6	0.21	8	0.3	1	0.03	27	0.89	32	1.05	7	0.25	184	5	101	3.29
ALUE_0001838101	963	95	18.74	37	7.67	175	27.84	363	21.88	667	48.74	1461	139.49	894	66.72	770	54.11	1556	97.99	16326	1932.95	1523	114.21	285	20.45	456	32.48	9799	1004.1	4878	372.32	276	20.68	196	16.59	43	3.94	417	27.45	651	52.55	250	20.16	37	3.29	364	24.32	240	19.23
ALUE_0001838201	546	661	229.99	196	71.7	1062	297.97	1524	162.05	1283	165.34	1601	269.59	3029	398.71	1632	202.26	1605	178.28	3016	629.8	3467	458.54	1492	188.83	1629	204.63	5077	917.56	4280	576.17	2608	344.61	856	127.78	291	47.02	3649	423.71	2627	374.02	2317	329.48	341	53.46	2361	278.25	1589	224.57
ALUE_0001838301	1680	7805	882.61	1644	195.44	3004	273.93	8336	288.07	3450	144.5	3018	165.17	3242	138.69	6940	279.53	3722	134.36	1497	101.6	2858	122.85	12540	515.81	4811	196.41	4277	251.22	8727	381.82	4340	186.38	13958	677.19	1241	65.17	13002	490.67	7531	348.47	22804	1053.89	3714	189.24	7654	293.17	4216	193.65
ALUE_0001838701	1569	1011	122.42	120	15.28	525	51.26	2184	80.81	767	34.4	928	54.38	694	31.79	1261	54.38	888	34.32	394	28.63	629	28.95	1482	65.27	979	42.8	770	48.43	1050	49.19	618	28.42	1541	80.05	185	10.4	851	34.39	732	36.27	2653	131.28	237	12.93	1096	44.95	543	26.71
ALUE_0001842001	702	6	1.62	0	0	0	0	2	0.17	0	0	0	0	10	1.02	0	0	0	0	0	0	0	0	2	0.2	0	0	0	0	0	0	1	0.1	50	5.81	0	0	1	0.09	0	0	13	1.44	3	0.37	4	0.37	1	0.11
ALUE_0001842901	762	29	7.23	1	0.26	36	7.24	61	4.65	109	10.07	142	17.13	9	0.85	72	6.39	152	12.1	28	4.19	9	0.85	96	8.71	100	9	37	4.79	31	2.99	17	1.61	32	3.42	3	0.35	19	1.58	15	1.53	115	11.72	5	0.56	72	6.08	9	0.91
ALUE_0001845601	840	761	172.11	101	24.01	228	41.58	1103	76.23	381	31.92	105	11.49	577	49.37	797	64.2	699	50.47	311	42.21	440	37.83	1016	83.58	738	60.26	658	77.3	360	31.5	418	35.9	1219	118.28	123	12.92	371	28	316	29.24	1915	177	206	20.99	661	50.64	562	51.63
ALUE_0001847401	2271	0	0	0	0	4	0.27	10	0.26	99	3.07	33	1.34	5	0.16	8	0.24	183	4.89	13	0.65	11	0.35	2	0.06	16	0.48	3	0.13	1	0.03	9	0.29	0	0	1	0.04	30	0.84	18	0.62	1	0.03	0	0	11	0.31	1	0.03
ALUE_0001850101	1326	58	8.31	2	0.3	49	5.66	556	24.34	187	9.92	310	21.49	1	0.05	1062	54.2	493	22.55	32	2.75	31	1.69	402	20.95	255	13.19	59	4.39	2	0.11	20	1.09	44	2.7	0	0	3	0.14	1	0.06	189	11.07	4	0.26	153	7.42	0	0
ALUE_0001852801	255	0	0	0	0	1	0.6	0	0	0	0	12	4.33	6	1.69	2	0.53	3	0.71	6	2.68	5	1.42	0	0	0	0	9	3.48	4	1.15	1	0.28	1	0.32	2	0.69	0	0	5	1.52	0	0	2	0.67	1	0.25	8	2.42
ALUE_0001854301	180	0	0	0	0	2	1.7	0	0	0	0	0	0	4	1.6	0	0	0	0	0	0	8	3.21	2	0.77	1	0.38	0	0	14	5.72	13	5.21	0	0	2	0.98	49	17.26	9	3.89	0	0	0	0	6	2.14	20	8.57
ALUE_0001855401	501	68	25.79	67	26.71	144	44.03	85	9.85	114	16.01	116	21.29	211	30.27	112	15.13	185	22.4	67	15.25	175	25.22	88	12.14	114	15.61	64	12.61	80	11.74	115	16.56	83	13.5	117	20.6	128	16.2	222	34.45	119	18.44	80	13.67	178	22.86	274	42.2
ALUE_0001856301	570	0	0	0	0	1	0.27	0	0	0	0	0	0	5	0.63	0	0	3	0.32	0	0	8	1.01	0	0	0	0	0	0	7	0.9	3	0.38	0	0	0	0	2	0.22	8	1.09	0	0	0	0	1	0.11	0	0
ALUE_0001856401	237	1	0.8	2	1.69	0	0	132	32.34	230	68.29	50	19.4	0	0	420	119.92	358	91.61	74	35.6	16	4.88	182	53.07	82	23.73	12	5	0	0	0	0	28	9.63	60	22.33	1	0.27	1	0.33	4	1.31	3	1.08	4	1.09	0	0
ALUE_0001856801	249	34	25.94	0	0	22	13.54	1476	344.15	561	158.53	134	49.48	10	2.89	2238	608.2	731	178.05	28	12.82	19	5.51	2443	677.99	827	227.8	69	27.34	4	1.18	30	8.69	87	28.48	2	0.71	0	0	16	5	97	30.25	2	0.69	34	8.79	7	2.17
ALUE_0001857001	309	0	0	0	0	1	0.5	278	52.23	356	81.07	193	57.43	15	3.49	306	67.01	397	77.92	43	15.87	27	6.31	200	44.73	213	47.28	29	9.26	3	0.71	5	1.17	2	0.53	1	0.29	8	1.64	7	1.76	1	0.25	0	0	4	0.83	15	3.75
ALUE_0001857601	1767	10	1.08	1	0.11	11	0.95	67	2.2	57	2.27	73	3.8	12	0.49	56	2.14	59	2.03	23	1.48	19	0.78	62	2.42	74	2.87	22	1.23	18	0.75	13	0.53	118	5.44	6	0.3	6	0.22	12	0.53	57	2.5	4	0.19	45	1.64	7	0.31
ALUE_0001858201	363	5	2.62	1	0.55	3	1.27	12	1.92	9	1.74	3	0.76	0	0	15	2.8	5	0.84	5	1.57	2	0.4	6	1.14	14	2.65	4	1.09	1	0.2	3	0.6	24	5.39	4	0.97	1	0.17	0	0	6	1.28	0	0	5	0.89	0	0
ALUE_0001859101	2496	8	0.61	1	0.08	9	0.55	139	3.23	145	4.09	217	7.99	2	0.06	107	2.9	123	2.99	24	1.1	6	0.17	133	3.68	100	2.75	21	0.83	5	0.15	8	0.23	20	0.65	1	0.04	0	0	0	0	89	2.77	1	0.03	68	1.75	2	0.06
ALUE_0001860401	1329	9	1.29	4	0.6	17	1.96	188	8.21	76	4.02	36	2.49	1	0.05	143	7.28	71	3.24	4	0.34	1	0.05	232	12.06	113	5.83	6	0.45	0	0	11	0.6	35	2.15	0	0	0	0	0	0	48	2.8	1	0.06	37	1.79	1	0.06
ALUE_0001863501	1011	285	53.56	23	4.54	94	14.24	495	28.43	462	32.15	353	32.1	60	4.27	359	24.03	436	26.15	92	10.38	67	4.79	480	32.81	446	30.26	170	16.59	96	6.98	93	6.64	290	23.38	27	2.36	104	6.52	70	5.38	549	42.16	41	3.47	136	8.66	53	4.05
ALUE_0001867701	1215	1137	177.78	873	143.5	39	4.92	213	10.18	127	7.35	97	7.34	0	0	15	0.84	15	0.75	1	0.09	2	0.12	15	0.85	5	0.28	1	0.08	0	0	26	1.54	2257	151.41	2382	172.96	19	0.99	2	0.13	2723	174.01	1820	128.23	96	5.08	3	0.19
ALUE_0001868701	627	42	12.73	5	1.59	34	8.31	374	34.63	294	32.99	209	30.65	24	2.75	291	31.41	375	36.27	41	7.46	22	2.53	278	30.64	404	44.19	58	9.13	20	2.34	21	2.42	33	4.29	0	0	23	2.33	17	2.11	87	10.77	3	0.41	77	7.9	11	1.35
ALUE_0001872601	201	43	40.64	0	0	21	16.01	124	35.82	49	17.15	51	23.33	17	6.08	115	38.72	141	42.54	25	14.18	14	5.03	116	39.88	105	35.83	43	21.11	18	6.58	19	6.82	57	23.11	3	1.32	15	4.73	13	5.03	109	42.1	1	0.43	62	19.85	20	7.68
ALUE_0001874001	573	2	0.66	0	0	6	1.6	16	1.62	7	0.86	6	0.96	0	0	10	1.18	6	0.64	2	0.4	2	0.25	9	1.09	10	1.2	0	0	0	0	0	0	8	1.14	0	0	0	0	0	0	2	0.27	2	0.3	0	0	0	0
ALUE_0001875001	900	105	22.16	2	0.44	92	15.66	335	21.61	242	18.92	299	30.54	63	5.03	301	22.63	354	23.86	114	14.44	40	3.21	266	20.42	161	12.27	85	9.32	119	9.72	52	4.17	164	14.85	12	1.18	36	2.54	19	1.64	329	28.38	12	1.14	270	19.3	37	3.17
ALUE_0001875301	265	222	159.15	33	24.87	109	63.01	896	196.3	315	83.64	48	16.65	76	20.61	421	107.5	284	65	46	19.79	63	17.17	475	123.86	359	92.92	88	32.77	224	62.13	110	29.95	104	31.99	7	2.33	75	17.94	70	20.53	512	150.01	54	17.44	204	49.54	66	19.22
ALUE_0001876901	612	4	1.24	0	0	7	1.75	287	27.23	177	20.35	166	24.94	5	0.59	328	36.27	250	24.77	24	4.47	13	1.53	199	22.47	171	19.16	14	2.26	11	1.32	3	0.35	13	1.73	2	0.29	0	0	0	0	37	4.69	0	0	23	2.42	0	0
ALUE_0001877201	627	18	5.45	17	5.42	0	0	0	0	0	0	2	0.29	0	0	0	0	0	0	1	0.18	0	0	0	0	0	0	2	0.31	0	0	0	0	277	36.01	226	31.8	1	0.1	0	0	34	4.21	33	4.51	0	0	0	0
ALUE_0001877501	690	16	4.41	9	2.61	91	20.2	190	15.99	128	13.05	36	4.8	125	13.02	220	21.58	194	17.05	113	18.67	250	26.16	127	12.72	179	17.79	337	48.19	142	15.13	97	10.14	42	4.96	19	2.43	378	34.73	139	15.66	49	5.51	9	1.12	154	14.36	114	12.75
ALUE_0001879001	2066	54	4.97	5	0.48	46	3.41	257	7.22	200	6.81	117	5.21	26	0.9	141	4.62	138	4.05	11	0.61	30	1.05	239	7.99	183	6.08	13	0.62	41	1.46	39	1.36	85	3.35	4	0.17	7	0.21	26	0.98	164	6.16	21	0.87	82	2.55	24	0.9
ALUE_0001880401	300	3	1.9	0	0	1	0.51	184	35.61	344	80.68	378	115.85	0	0	524	118.19	777	157.08	35	13.3	19	4.57	94	21.65	145	33.15	4	1.32	0	0	4	0.96	31	8.42	1	0.29	1	0.21	0	0	14	3.62	4	1.14	6	1.29	1	0.26
ALUE_0001882001	408	0	0	0	0	0	0	0	0	0	0	0	0	2	0.35	0	0	0	0	0	0	1	0.18	0	0	0	0	0	0	7	1.26	2	0.35	0	0	0	0	0	0	0	0	0	0	0	0	0	0	9	1.7
ALUE_0001882901	624	0	0	4	1.28	16	3.93	26	2.42	10	1.13	8	1.18	14	1.61	6	0.65	3	0.29	9	1.64	6	0.69	2	0.22	0	0	0	0	7	0.82	17	1.97	13	1.7	1	0.14	34	3.45	35	4.36	5	0.62	2	0.27	17	1.75	18	2.23
ALUE_0001885801	897	37	7.84	0	0	42	7.17	115	7.44	26	2.04	10	1.02	0	0	43	3.24	43	2.91	1	0.13	2	0.16	72	5.55	14	1.07	1	0.11	7	0.57	7	0.56	41	3.73	2	0.2	0	0	1	0.09	70	6.06	3	0.29	62	4.45	12	1.03
ALUE_0001886701	423	2	0.9	0	0	0	0	2	0.27	1	0.17	0	0	0	0	0	0	0	0	0	0	0	0	3	0.49	0	0	0	0	0	0	1	0.17	9	1.73	0	0	0	0	0	0	9	1.65	0	0	4	0.61	0	0
ALUE_0001887201	240	2	1.58	0	0	5	3.19	13	3.14	1	0.29	1	0.38	0	0	19	5.36	6	1.52	0	0	0	0	19	5.47	2	0.57	0	0	0	0	1	0.3	17	5.77	0	0	0	0	0	0	9	2.91	0	0	2	0.54	0	0
ALUE_0001887301	426	68	30.33	0	0	33	11.87	66	8.99	31	5.12	18	3.88	1	0.17	78	12.39	44	6.26	10	2.68	7	1.19	71	11.52	36	5.8	8	1.85	0	0	15	2.54	146	27.93	1	0.21	0	0	0	0	147	26.79	0	0	63	9.52	0	0
ALUE_0001887401	1275	13	1.94	1	0.16	13	1.56	44	2	22	1.21	18	1.3	5	0.28	56	2.97	66	3.14	7	0.63	27	1.53	30	1.63	26	1.4	13	1.01	120	6.92	11	0.62	56	3.58	1	0.07	1	0.05	7	0.43	41	2.5	1	0.07	23	1.16	2	0.12
ALUE_0001888101	867	135	29.58	1	0.23	14	2.47	193	12.92	170	13.8	315	33.4	18	1.49	240	18.73	258	18.05	36	4.73	21	1.75	261	20.8	223	17.64	53	6.03	24	2.03	43	3.58	74	6.96	3	0.31	17	1.24	37	3.32	240	21.49	10	0.99	21	1.56	20	1.78
ALUE_0001888501	627	16	4.85	4	1.27	9	2.2	56	5.19	41	4.6	16	2.35	7	0.8	5	0.54	11	1.06	8	1.45	3	0.35	31	3.42	35	3.83	19	2.99	2	0.23	5	0.58	17	2.21	3	0.42	9	0.91	11	1.36	75	9.29	2	0.27	29	2.98	8	0.98
ALUE_0001892701	321	6	3.55	4	2.49	28	13.36	9	1.63	20	4.38	28	8.02	48	10.75	18	3.79	77	14.55	11	3.91	73	16.42	6	1.29	68	14.53	25	7.69	19	4.35	36	8.09	0	0	0	0	129	25.48	70	16.95	15	3.63	6	1.6	59	11.83	14	3.37
ALUE_0001892901	261	0	0	0	0	0	0	0	0	0	0	7	2.47	17	4.68	0	0	0	0	45	19.66	0	0	0	0	0	0	26	9.83	1	0.28	2	0.55	0	0	0	0	18	4.37	5	1.49	0	0	0	0	0	0	23	6.8
ALUE_0001894001	1260	408	61.52	70	11.1	240	29.18	878	40.46	325	18.15	329	24.01	190	10.84	453	24.33	290	13.96	222	20.09	204	11.69	877	48.1	405	22.05	687	53.8	454	26.48	210	12.02	790	51.1	98	6.86	347	17.46	287	17.71	917	56.51	105	7.13	559	28.55	236	14.45
ALUE_0001894301	1776	27	2.89	0	0	39	3.36	152	4.97	118	4.68	178	9.21	26	1.05	151	5.75	145	4.95	30	1.93	30	1.22	220	8.56	184	7.11	61	3.39	60	2.48	24	0.97	30	1.38	1	0.05	22	0.79	15	0.66	166	7.26	2	0.1	130	4.71	15	0.65
ALUE_0001895501	2040	0	0	0	0	0	0	0	0	0	0	2	0.09	2	0.07	0	0	0	0	4	0.22	1	0.04	1	0.03	0	0	0	0	5	0.18	20	0.71	0	0	0	0	1	0.03	1	0.04	0	0	0	0	5	0.16	0	0
ALUE_0001897601	1038	458	83.83	599	115.25	85	12.54	3	0.17	0	0	4	0.35	0	0	0	0	0	0	0	0	0	0	0	0	0	0	0	0	0	0	2	0.14	1261	99.02	1528	129.87	21	1.28	3	0.22	1000	74.8	1241	102.34	220	13.64	1	0.07
ALUE_0001898301	342	5	2.78	3	1.75	14	6.27	67	11.37	71	14.61	101	27.15	4	0.84	40	7.91	45	7.98	4	1.33	2	0.42	48	9.7	70	14.04	10	2.89	14	3.01	3	0.63	11	2.62	0	0	2	0.37	3	0.68	43	9.76	2	0.5	31	5.83	2	0.45
ALUE_0001899901	165	0	0	0	0	0	0	0	0	0	0	0	0	0	0	0	0	0	0	1	0.69	3	1.31	0	0	0	0	0	0	18	8.02	7	3.06	0	0	0	0	0	0	1	0.47	0	0	0	0	0	0	1	0.47
ALUE_0001901401	384	42	20.78	0	0	2	0.8	107	16.18	110	20.16	157	37.59	10	1.87	168	29.6	112	17.69	37	10.99	18	3.38	187	33.65	104	18.58	44	11.31	45	8.61	8	1.5	17	3.61	8	1.84	7	1.16	2	0.4	217	43.88	1	0.22	30	5.03	2	0.4
ALUE_0001902501	1512	0	0	0	0	3	0.3	0	0	0	0	1	0.06	1	0.05	0	0	2	0.08	0	0	1	0.05	0	0	0	0	1	0.07	0	0	7	0.33	0	0	0	0	2	0.08	13	0.67	0	0	0	0	12	0.51	2	0.1
ALUE_0001908801	2163	25	2.2	0	0	11	0.78	161	4.32	164	5.34	90	3.83	1	0.03	89	2.78	121	3.39	8	0.42	8	0.27	170	5.43	311	9.86	9	0.41	0	0	9	0.3	12	0.45	2	0.08	1	0.03	10	0.36	99	3.55	7	0.28	34	1.01	6	0.21
ALUE_0001914001	711	77	20.57	9	2.53	36	7.76	543	44.34	350	34.64	223	28.84	11	1.11	354	33.69	315	26.87	17	2.73	35	3.55	391	38	356	34.34	29	4.02	34	3.51	16	1.62	348	39.89	17	2.11	60	5.35	51	5.58	300	32.76	18	2.17	111	10.05	11	1.19
ALUE_0001914201	1713	121	13.42	10	1.17	68	6.08	470	15.93	543	22.3	537	28.82	35	1.47	310	12.25	670	23.72	98	6.52	100	4.22	351	14.16	378	15.13	117	6.74	48	2.06	63	2.65	115	5.47	17	0.88	19	0.7	41	1.86	258	11.69	23	1.15	152	5.71	38	1.71
ALUE_0001914501	591	567	182.26	162	54.75	276	71.54	1966	193.13	1691	201.33	64	9.96	16	1.95	3017	345.44	3991	409.56	189	36.46	144	17.6	2059	240.75	2253	261.47	90	15.03	50	6.22	243	29.66	2822	389.19	372	55.53	20	2.15	43	5.66	1163	152.79	320	46.35	554	60.32	38	4.96
ALUE_0001916201	1891	66	6.63	10	1.06	48	3.89	205	6.29	248	9.23	76	3.7	30	1.14	200	7.16	290	9.3	24	1.45	51	1.95	245	8.95	461	16.72	128	6.68	114	4.43	34	1.3	45	1.94	6	0.28	31	1.04	20	0.82	159	6.53	15	0.68	91	3.1	32	1.31
ALUE_0001917801	432	0	0	0	0	0	0	0	0	1	0.16	0	0	8	1.33	0	0	3	0.42	1	0.26	8	1.34	0	0	2	0.32	25	5.71	7	1.19	10	1.67	0	0	0	0	9	1.32	7	1.26	0	0	0	0	3	0.45	11	1.96
ALUE_0001919001	593	15	4.81	2	0.67	16	4.13	262	25.65	343	40.7	336	52.09	13	1.58	217	24.76	308	31.5	52	10	24	2.92	168	19.58	294	34	39	6.49	27	3.35	17	2.07	23	3.16	3	0.45	10	1.07	11	1.44	117	15.32	0	0	44	4.77	8	1.04
ALUE_0001919101	1347	57	8.04	2	0.3	55	6.26	248	10.69	141	7.37	112	7.64	71	3.79	137	6.88	143	6.44	33	2.79	57	3.06	135	6.93	113	5.75	53	3.88	23	1.26	41	2.2	113	6.84	4	0.26	13	0.61	21	1.21	135	7.78	4	0.25	100	4.78	26	1.49
ALUE_0001919301	780	48	11.69	73	18.69	2	0.39	0	0	0	0	0	0	0	0	3	0.26	4	0.31	0	0	1	0.09	0	0	1	0.09	0	0	2	0.19	0	0	339	35.42	338	38.23	6	0.49	1	0.1	98	9.75	161	17.67	0	0	0	0
ALUE_0001921501	514	259	95.73	93	36.14	604	180.02	713	80.53	426	58.32	720	128.79	443	61.94	532	70.04	490	57.82	1864	413.48	750	105.37	671	90.21	516	68.85	1805	346.52	836	119.55	1135	159.31	250	39.64	187	32.1	2029	250.27	634	95.88	697	105.28	189	31.48	1577	197.43	333	49.99
ALUE_0001922001	573	1	0.33	0	0	1	0.27	0	0	1	0.12	1	0.16	15	1.88	0	0	0	0	2	0.4	30	3.78	0	0	0	0	3	0.52	17	2.18	15	1.89	0	0	0	0	1	0.11	6	0.81	0	0	0	0	3	0.34	4	0.54
ALUE_0001922501	1677	1	0.11	1	0.12	1	0.09	179	6.2	163	6.84	197	10.8	17	0.73	236	9.52	212	7.67	23	1.56	15	0.65	158	6.51	258	10.55	19	1.12	56	2.45	14	0.6	8	0.39	4	0.21	22	0.83	25	1.16	13	0.6	2	0.1	12	0.46	25	1.15
ALUE_0001922701	954	15	2.99	0	0	55	8.83	0	0	0	0	0	0	0	0	0	0	0	0	0	0	0	0	0	0	0	0	0	0	0	0	0	0	0	0	0	0	0	0	0	0	0	0	0	0	0	0	0	0
ALUE_0001923201	1743	229	24.96	36	4.13	217	19.07	724	24.12	298	12.03	157	8.28	101	4.16	617	23.95	387	13.47	162	10.6	147	6.09	539	21.37	376	14.8	255	14.44	197	8.31	126	5.22	223	10.43	69	3.49	239	8.69	177	7.89	574	25.57	60	2.95	398	14.69	94	4.16
ALUE_0001926401	1875	78	7.9	3	0.32	60	4.9	1004	31.09	615	23.08	353	17.31	37	1.42	521	18.8	477	15.43	69	4.2	33	1.27	914	33.69	584	21.36	132	6.95	39	1.53	42	1.62	127	5.52	2	0.09	46	1.56	23	0.95	164	6.79	11	0.5	115	3.95	51	2.1
ALUE_0001926901	829	28	6.42	2	0.48	10	1.85	151	10.57	116	9.85	85	9.43	10	0.87	174	14.2	188	13.75	16	2.2	12	1.05	173	14.42	142	11.75	27	3.21	4	0.35	7	0.61	54	5.31	5	0.53	11	0.84	16	1.5	42	3.93	5	0.52	39	3.03	9	0.84
ALUE_0001928701	2079	107	9.78	5	0.48	51	3.76	345	9.63	144	4.87	291	12.87	4	0.14	215	7	120	3.5	20	1.1	30	1.04	309	10.27	132	4.35	15	0.71	18	0.64	67	2.33	388	15.21	14	0.59	0	0	9	0.34	436	16.28	16	0.66	169	5.23	10	0.37
ALUE_0001928801	270	11	7.74	7	5.18	203	115.18	0	0	0	0	1	0.34	0	0	25	6.27	71	15.95	250	105.57	372	99.49	17	4.35	16	4.06	113	41.3	82	22.32	2	0.53	2	0.6	3	0.98	2263	531.39	374	107.68	50	14.38	17	5.39	690	164.45	140	40.01
ALUE_0001929901	951	59	11.79	7	1.47	43	6.93	166	10.13	167	12.36	87	8.41	0	0	115	8.18	213	13.58	6	0.72	9	0.68	110	7.99	69	4.98	13	1.35	0	0	13	0.99	164	14.06	1	0.09	0	0	0	0	157	12.82	3	0.27	53	3.59	7	0.57
ALUE_0001931101	2071	175	16.05	17	1.64	145	10.73	306	8.58	107	3.64	53	2.35	61	2.12	216	7.06	101	2.96	53	2.92	53	1.85	248	8.28	99	3.28	37	1.76	80	2.84	77	2.68	173	6.81	8	0.34	19	0.58	66	2.48	352	13.2	29	1.2	226	7.02	49	1.83
ALUE_0001931201	780	38	9.26	2	0.51	14	2.75	101	7.52	105	9.47	140	16.5	22	2.03	101	8.76	79	6.14	38	5.55	18	1.67	146	12.93	60	5.28	19	2.4	19	1.79	27	2.5	81	8.46	6	0.68	8	0.65	8	0.8	195	19.41	12	1.32	67	5.53	5	0.49
ALUE_0001932401	864	171	37.6	15	3.47	100	17.73	452	30.37	297	24.19	106	11.28	92	7.65	407	31.88	514	36.08	66	8.71	78	6.52	372	29.75	257	20.4	45	5.14	58	4.93	110	9.19	322	30.38	29	2.96	50	3.67	70	6.3	372	33.43	14	1.39	248	18.47	115	10.27
ALUE_0001932501	228	5	4.17	0	0	5	3.36	5	1.27	5	1.54	6	2.42	0	0	5	1.48	15	3.99	2	1	1	0.32	2	0.61	6	1.8	0	0	0	0	0	0	5	1.79	0	0	0	0	0	0	4	1.36	0	0	9	2.54	0	0
ALUE_0001932701	246	3	2.32	0	0	3	1.87	21	4.96	88	25.17	72	26.91	0	0	122	33.56	489	120.56	40	18.54	18	5.28	26	7.3	53	14.78	8	3.21	2	0.6	3	0.88	12	3.98	1	0.36	0	0	0	0	18	5.68	3	1.04	13	3.4	0	0
ALUE_0001934101	1237	83	12.75	10	1.61	263	32.57	285	13.38	62	3.53	152	11.3	16	0.93	86	4.7	100	4.9	32	2.95	66	3.85	365	20.39	249	13.81	96	7.66	93	5.53	66	3.85	132	8.7	10	0.71	12	0.62	15	0.94	230	14.44	19	1.31	690	35.89	20	1.25
ALUE_0001934801	555	252	86.26	44	15.83	182	50.24	628	65.69	321	40.7	154	25.51	77	9.97	276	33.65	371	40.54	142	29.17	139	18.09	393	48.93	345	42.64	291	51.74	140	18.54	144	18.72	380	55.81	42	6.68	302	34.5	139	19.47	457	63.93	52	8.02	335	38.84	77	10.71
ALUE_0001935001	792	14	3.36	2	0.5	11	2.13	79	5.79	74	6.57	73	8.47	36	3.27	99	8.46	95	7.27	58	8.35	44	4.01	71	6.19	75	6.5	42	5.23	13	1.21	10	0.91	47	4.84	5	0.56	24	1.92	12	1.18	211	20.68	19	2.05	62	5.04	22	2.14
ALUE_0001936701	3489	321	17.48	19	1.09	323	14.18	196	3.26	100	2.02	91	2.4	12	0.25	200	3.88	152	2.64	43	1.41	41	0.85	225	4.46	126	2.48	109	3.08	48	1.01	78	1.61	375	8.76	8	0.2	50	0.91	39	0.87	147	3.27	8	0.2	119	2.19	45	1
ALUE_0001937101	972	328	64.11	357	73.35	0	0	5	0.3	1	0.07	1	0.09	0	0	2	0.14	1	0.06	2	0.23	0	0	1	0.07	3	0.21	1	0.1	0	0	3	0.22	2337	195.97	1441	130.79	3	0.2	2	0.16	539	43.05	768	67.64	10	0.66	0	0
ALUE_0001937201	1290	43	6.33	3	0.46	25	2.97	390	17.55	226	12.33	167	11.9	41	2.28	233	12.22	169	7.95	36	3.18	25	1.4	219	11.73	172	9.14	34	2.6	66	3.76	30	1.68	50	3.16	2	0.14	35	1.72	14	0.84	212	12.76	9	0.6	98	4.89	27	1.62
ALUE_0001937601	2022	13	1.22	1	0.1	13	0.98	116	3.33	274	9.54	409	18.6	253	8.99	116	3.88	223	6.69	74	4.17	43	1.54	74	2.53	210	7.12	43	2.1	5	0.18	30	1.07	18	0.73	16	0.7	70	2.19	13	0.5	21	0.81	6	0.25	25	0.8	167	6.37
ALUE_0001939101	1641	134	15.51	59	7.18	1	0.09	1	0.04	0	0	3	0.17	0	0	1	0.04	1	0.04	3	0.21	0	0	1	0.04	0	0	2	0.12	0	0	1	0.04	197	9.78	293	15.75	1	0.04	0	0	486	22.99	121	6.31	6	0.24	0	0
ALUE_0001940701	2052	81	7.5	1	0.1	58	4.33	147	4.16	16	0.55	84	3.76	0	0	47	1.55	24	0.71	29	1.61	46	1.62	143	4.82	13	0.43	15	0.72	0	0	17	0.6	31	1.23	0	0	0	0	0	0	468	17.71	4	0.17	223	6.99	1	0.04
ALUE_0001943401	1374	15978	2209.24	5090	739.87	40962	4567.08	104016	4395.09	86108	4409.71	92658	6200.21	54913	2872.35	72107	3551.18	95033	4194.75	41501	3443.81	61068	3209.55	83121	4180.45	86113	4298.6	87650	6294.85	85687	4583.84	54584	2866.13	24509	1453.9	7952	510.58	80200	3700.64	78711	4453.19	40068	2264.15	9494	591.49	92041	4310.56	69784	3919.1
ALUE_0001943801	216	0	0	0	0	0	0	0	0	0	0	0	0	16	5.32	1	0.31	0	0	15	7.92	19	6.35	3	0.96	0	0	11	5.03	8	2.72	16	5.34	0	0	0	0	1	0.29	3	1.08	0	0	0	0	6	1.79	3	1.07
ALUE_0001943901	423	408	183.24	276	130.32	1	0.36	0	0	4	0.67	9	1.96	49	8.33	0	0	0	0	0	0	22	3.76	1	0.16	0	0	6	1.4	466	80.97	1	0.17	1164	224.29	787	164.14	0	0	8	1.47	659	120.96	579	117.17	2	0.3	9	1.64
ALUE_0001951901	1147	4	0.66	1	0.17	0	0	0	0	0	0	0	0	0	0	1	0.06	0	0	0	0	2	0.13	0	0	0	0	4	0.34	0	0	0	0	8	0.57	0	0	0	0	0	0	2	0.14	0	0	0	0	0	0
ALUE_0001952601	381	84	41.89	87	45.61	1	0.4	0	0	1	0.18	0	0	0	0	0	0	0	0	2	0.6	0	0	0	0	0	0	0	0	0	0	0	0	284	60.76	542	125.5	1	0.17	1	0.2	365	74.38	202	45.38	2	0.34	0	0
ALUE_0001952801	1254	17	2.58	0	0	11	1.34	96	4.44	24	1.35	11	0.81	5	0.29	50	2.7	26	1.26	8	0.73	11	0.63	104	5.73	49	2.68	8	0.63	3	0.18	8	0.46	33	2.14	2	0.14	11	0.56	8	0.5	41	2.54	0	0	33	1.69	3	0.18
ALUE_0001954001	1374	6	0.83	2	0.29	22	2.45	1	0.04	4	0.2	17	1.14	10	0.52	7	0.34	7	0.31	30	2.49	42	2.21	1	0.05	2	0.1	150	10.77	19	1.02	12	0.63	1	0.06	0	0	11	0.51	57	3.22	10	0.57	0	0	44	2.06	15	0.84
ALUE_0001955601	135	13	18.29	1	1.48	11	12.48	19	8.17	11	5.73	7	4.77	0	0	8	4.01	17	7.64	1	0.84	1	0.53	7	3.58	10	5.08	0	0	0	0	0	0	5	3.02	1	0.65	0	0	0	0	0	0	0	0	3	1.43	0	0
ALUE_0001956401	636	0	0	0	0	0	0	121	11.05	79	8.74	99	14.31	3	0.34	185	19.68	151	14.4	111	19.9	6	0.68	99	10.76	77	8.3	83	12.88	2	0.23	5	0.57	0	0	0	0	8	0.8	4	0.49	0	0	1	0.13	7	0.71	11	1.33
ALUE_0001957001	636	96	28.68	10	3.14	41	9.88	125	11.41	47	5.2	18	2.6	65	7.35	89	9.47	53	5.05	86	15.42	29	3.29	159	17.28	66	7.12	66	10.24	31	3.58	41	4.65	204	26.14	17	2.36	29	2.89	26	3.18	158	19.29	17	2.29	66	6.68	42	5.1
ALUE_0001958901	1600	12	1.42	0	0	16	1.53	301	10.92	84	3.69	88	5.06	0	0	249	10.53	206	7.81	14	1	14	0.63	163	7.04	116	4.97	12	0.74	9	0.41	7	0.32	11	0.56	0	0	1	0.04	1	0.05	59	2.86	2	0.11	36	1.45	0	0
ALUE_0001959501	303	0	0	0	0	9	4.55	2	0.38	6	1.39	2	0.61	20	4.74	8	1.79	7	1.4	4	1.51	7	1.67	0	0	2	0.45	3	0.98	27	6.55	10	2.38	0	0	0	0	29	6.07	14	3.59	0	0	0	0	32	6.8	4	1.02
ALUE_0001961401	858	46	10.19	5	1.16	39	6.96	181	12.25	105	8.61	85	9.11	21	1.76	147	11.59	164	11.59	24	3.19	15	1.26	121	9.75	106	8.47	24	2.76	17	1.46	20	1.68	72	6.84	0	0	21	1.55	22	1.99	67	6.06	5	0.5	80	6	15	1.35
ALUE_0001961901	375	3	1.52	0	0	16	6.54	48	7.43	45	8.44	47	11.52	17	3.26	48	8.66	64	10.35	280	85.13	59	11.36	48	8.85	38	6.95	345	90.78	104	20.38	53	10.2	8	1.74	3	0.71	64	10.82	21	4.35	22	4.55	4	0.91	40	6.86	22	4.53
ALUE_0001965901	1008	73	13.76	7	1.39	32	4.86	204	11.75	60	4.19	54	4.93	0	0	130	8.73	59	3.55	6	0.68	4	0.29	167	11.45	95	6.46	2	0.2	0	0	20	1.43	222	17.95	2	0.18	0	0	1	0.08	201	15.48	9	0.76	102	6.51	0	0
ALUE_0001966101	1359	34	4.75	0	0	8	0.9	199	8.5	106	5.49	88	5.95	0	0	155	7.72	86	3.84	10	0.84	1	0.05	302	15.36	217	10.95	7	0.51	0	0	6	0.32	28	1.68	0	0	1	0.05	0	0	203	11.6	10	0.63	79	3.74	0	0
ALUE_0001967201	1155	36	5.92	3	0.52	32	4.24	158	7.94	91	5.54	107	8.52	15	0.93	125	7.32	95	4.99	21	2.07	15	0.94	101	6.04	69	4.1	31	2.65	26	1.65	15	0.94	26	1.83	0	0	7	0.38	16	1.08	141	9.48	19	1.41	109	6.07	9	0.6
ALUE_0001969701	1269	50	7.49	2	0.31	26	3.14	448	20.5	232	12.86	294	21.3	38	2.15	420	22.4	330	15.77	96	8.63	73	4.15	251	13.67	174	9.4	92	7.15	90	5.21	29	1.65	53	3.4	1	0.07	30	1.5	36	2.21	180	11.01	6	0.4	91	4.61	20	1.22
ALUE_0001972201	555	10	3.42	5	1.8	0	0	57	5.96	23	2.92	52	8.61	109	14.12	75	9.14	89	9.73	11	2.26	105	13.66	17	2.12	5	0.62	0	0	37	4.9	176	22.88	6	0.88	1	0.16	0	0	387	54.21	16	2.24	3	0.46	0	0	130	18.07
ALUE_0001972701	630	66	19.9	1	0.32	16	3.89	31	2.86	6	0.67	6	0.88	4	0.46	20	2.15	18	1.73	18	3.26	1	0.11	25	2.74	18	1.96	17	2.66	9	1.05	10	1.15	178	23.03	0	0	10	1.01	7	0.86	80	9.86	0	0	14	1.43	9	1.1
ALUE_0001976101	1242	35	5.35	1	0.16	22	2.71	100	4.67	188	10.65	203	15.03	31	1.79	10	0.54	48	2.34	20	1.84	9	0.52	7	0.39	16	0.88	23	1.83	9	0.53	14	0.81	98	6.43	3	0.21	43	2.2	38	2.38	69	4.31	7	0.48	66	3.42	6	0.37
ALUE_0001976201	159	3	3.58	2	2.51	1	0.96	30	10.95	68	30.09	53	30.65	7	3.16	12	5.11	59	22.5	3	2.15	3	1.36	4	1.74	17	7.33	6	3.72	1	0.46	1	0.45	13	6.66	2	1.11	1	0.4	1	0.49	18	8.79	0	0	5	2.02	0	0
ALUE_0001978901	345	2	1.1	0	0	5	2.22	56	9.42	35	7.14	36	9.59	0	0	21	4.12	63	11.07	18	5.95	4	0.84	55	11.02	61	12.13	2	0.57	0	0	0	0	9	2.13	0	0	0	0	0	0	6	1.35	0	0	15	2.8	0	0
ALUE_0001979301	1173	372	60.25	27	4.6	263	34.35	1491	73.8	444	26.63	92	7.21	116	7.11	833	48.05	534	27.61	174	16.91	119	7.33	1846	108.75	1033	60.4	399	33.57	200	12.53	177	10.89	1154	80.19	60	4.51	211	11.4	189	12.53	695	46	45	3.28	451	24.74	161	10.59
ALUE_0001980001	1425	6	0.8	1	0.14	8	0.86	86	3.5	80	3.95	97	6.26	6	0.3	84	3.99	146	6.21	23	1.84	16	0.81	111	5.38	108	5.2	26	1.8	25	1.29	7	0.35	23	1.32	0	0	8	0.36	2	0.11	78	4.25	2	0.12	8	0.36	3	0.16
ALUE_0001980901	555	0	0	0	0	0	0	0	0	1	0.13	14	2.32	0	0	0	0	1	0.11	1	0.21	6	0.78	1	0.12	1	0.12	0	0	1	0.13	4	0.52	0	0	0	0	0	0	0	0	0	0	0	0	0	0	6	0.83
ALUE_0001981901	258	1	0.74	0	0	2	1.19	0	0	1	0.27	3	1.07	3	0.84	0	0	0	0	0	0	0	0	0	0	0	0	0	0	0	0	2	0.56	0	0	0	0	0	0	7	2.11	2	0.6	0	0	5	1.25	9	2.69
ALUE_0001982301	708	781	209.57	323	91.12	808	174.83	2425	198.85	2991	297.26	2042	265.17	2075	210.64	1958	187.14	3069	262.9	1000	161.04	1686	171.97	1785	174.22	2242	217.19	1771	246.83	1472	152.82	1748	178.13	512	58.94	114	14.21	1717	153.75	2263	248.47	1578	173.05	417	50.42	1625	147.69	2048	223.21
ALUE_0001984001	1011	16	3.01	0	0	6	0.91	46	2.64	27	1.88	27	2.46	3	0.21	31	2.07	37	2.22	6	0.68	2	0.14	49	3.35	39	2.65	11	1.07	8	0.58	5	0.36	7	0.56	0	0	7	0.44	3	0.23	23	1.77	0	0	43	2.74	1	0.08
ALUE_0001985501	966	0	0	4	0.83	4	0.63	0	0	0	0	1	0.1	1	0.07	0	0	0	0	2	0.24	2	0.15	0	0	0	0	1	0.1	2	0.15	3	0.22	0	0	1	0.09	5	0.33	7	0.56	0	0	0	0	1	0.07	2	0.16
ALUE_0001986201	765	15	3.73	9	2.35	9	1.8	0	0	0	0	0	0	0	0	1	0.09	0	0	0	0	0	0	0	0	0	0	0	0	0	0	0	0	0	0	0	0	0	0	0	0	0	0	0	0	0	0	0	0
ALUE_0001986701	1536	2853	352.87	5014	651.96	24	2.39	15	0.57	18	0.82	9	0.54	1	0.05	12	0.53	21	0.83	9	0.67	0	0	9	0.4	16	0.71	5	0.32	0	0	11	0.52	11409	605.41	20666	1186.97	134	5.53	13	0.66	6092	307.94	10481	584.11	44	1.84	24	1.21
ALUE_0001987201	1263	50	7.52	15	2.37	114	13.83	425	19.54	386	21.5	245	17.83	106	6.03	590	31.61	741	35.58	864	78	311	17.78	513	28.07	492	26.72	1950	152.35	194	11.29	135	7.71	72	4.65	15	1.05	577	28.96	170	10.46	76	4.67	22	1.49	167	8.51	123	7.51
ALUE_0001987601	1497	24	3.05	6	0.8	17	1.74	48	1.86	31	1.46	19	1.17	9	0.43	30	1.36	11	0.45	20	1.52	7	0.34	72	3.32	20	0.92	9	0.59	21	1.03	14	0.67	19	1.03	1	0.06	6	0.25	1	0.05	75	3.89	4	0.23	26	1.12	5	0.26
ALUE_0001988401	978	43	8.35	4	0.82	25	3.92	150	8.9	104	7.48	91	8.55	30	2.2	103	7.13	83	5.15	38	4.43	24	1.77	135	9.54	70	4.91	27	2.72	96	7.21	19	1.4	38	3.17	5	0.45	31	2.01	23	1.83	179	14.21	9	0.79	62	4.08	10	0.79
ALUE_0001989001	393	70	33.84	1	0.51	53	20.66	249	36.78	102	18.26	58	13.57	12	2.19	194	33.4	181	27.93	15	4.35	25	4.59	157	27.61	125	21.82	22	5.52	30	5.61	22	4.04	54	11.2	4	0.9	12	1.94	16	3.16	153	30.23	5	1.09	123	20.14	40	7.85
ALUE_0001989201	1767	24	2.58	0	0	17	1.47	103	3.38	43	1.71	119	6.19	27	1.1	81	3.1	40	1.37	79	5.1	22	0.9	77	3.01	74	2.87	62	3.46	57	2.37	15	0.61	19	0.88	0	0	20	0.72	5	0.22	110	4.83	0	0	60	2.19	8	0.35
ALUE_0001990201	687	7	1.94	1	0.29	5	1.11	15	1.27	7	0.72	54	7.23	3752	392.51	36	3.55	37	3.27	92	15.27	1680	176.59	34	3.42	8	0.8	60	8.62	1735	185.63	2186	229.57	30	3.56	6	0.77	27	2.49	2061	233.21	29	3.28	0	0	25	2.34	2499	280.69
ALUE_0001990601	783	17	4.12	0	0	3	0.59	102	7.56	91	8.18	61	7.16	13	1.19	171	14.78	120	9.29	12	1.75	17	1.57	94	8.3	90	7.88	6	0.76	4	0.38	5	0.46	30	3.12	3	0.34	4	0.32	3	0.3	53	5.26	4	0.44	20	1.64	2	0.2
ALUE_0001994301	1572	146	17.64	15	1.91	118	11.5	427	15.77	219	9.8	268	15.67	64	2.93	306	13.17	175	6.75	49	3.55	51	2.34	324	14.24	213	9.29	190	11.93	106	4.96	85	3.9	159	8.24	10	0.56	92	3.71	42	2.08	380	18.77	23	1.25	195	7.98	54	2.65
ALUE_0001995201	828	36	8.26	8	1.93	22	4.07	197	13.81	79	6.71	51	5.66	37	3.21	132	10.79	100	7.32	92	12.67	44	3.84	150	12.52	112	9.28	85	10.13	43	3.82	17	1.48	62	6.1	2	0.21	84	6.43	25	2.35	139	13.03	16	1.65	48	3.73	18	1.68
ALUE_0001996701	186	0	0	0	0	8	6.59	0	0	1	0.38	1	0.49	8	3.09	0	0	5	1.63	0	0	9	3.49	0	0	0	0	0	0	27	10.67	11	4.27	5	2.19	4	1.9	4	1.36	20	8.36	1	0.42	0	0	5	1.73	16	6.64
ALUE_0001998001	831	0	0	0	0	0	0	132	9.22	207	17.53	816	90.28	11	0.95	234	19.05	305	22.26	79	10.84	127	11.04	76	6.32	218	17.99	122	14.49	2	0.18	7	0.61	0	0	0	0	2	0.15	3	0.28	0	0	0	0	2	0.15	0	0
ALUE_0001998801	1125	0	0	0	0	3	0.41	157	8.1	274	17.14	242	19.78	11	0.7	257	15.46	192	10.35	27	2.74	22	1.41	158	9.71	187	11.4	17	1.49	4	0.26	9	0.58	0	0	0	0	5	0.28	2	0.14	0	0	0	0	12	0.69	19	1.3
ALUE_0002002401	777	1	0.24	1	0.26	2	0.39	5	0.37	5	0.45	19	2.25	87	8.05	2	0.17	5	0.39	102	14.97	107	9.94	4	0.36	13	1.15	72	9.14	21	1.99	43	3.99	4	0.42	0	0	52	4.24	36	3.6	12	1.2	3	0.33	13	1.08	8	0.79
ALUE_0002002801	1515	0	0	0	0	1	0.1	434	16.63	1531	71.11	1582	96.01	11	0.52	528	23.58	1675	67.05	144	10.84	75	3.57	283	12.91	1196	54.15	230	14.98	5	0.24	6	0.29	0	0	0	0	7	0.29	16	0.82	0	0	0	0	2	0.08	10	0.51
ALUE_0002008201	1281	42	6.23	5	0.78	28	3.35	193	8.75	129	7.09	124	8.9	40	2.24	240	12.68	137	6.49	19	1.69	24	1.35	217	11.71	155	8.3	43	3.31	60	3.44	32	1.8	45	2.86	3	0.21	21	1.04	9	0.55	199	12.06	10	0.67	82	4.12	18	1.08
ALUE_0002008801	837	23	5.22	1	0.24	5	0.92	55	3.81	52	4.37	55	6.04	6	0.52	67	5.42	40	2.9	17	2.32	6	0.52	70	5.78	39	3.2	11	1.3	21	1.84	7	0.6	13	1.27	0	0	2	0.15	10	0.93	97	9	6	0.61	39	3	4	0.37
ALUE_0002012101	348	18	9.83	0	0	3	1.32	0	0	0	0	0	0	0	0	0	0	0	0	0	0	0	0	0	0	0	0	0	0	0	0	0	0	0	0	0	0	0	0	0	0	5	1.12	0	0	6	1.11	0	0
ALUE_0002012701	324	8	4.69	1	0.62	6	2.84	63	11.29	20	4.34	22	6.24	9	2	34	7.1	33	6.18	10	3.52	4	0.89	21	4.48	8	1.69	8	2.44	0	0	6	1.34	50	12.58	6	1.63	5	0.98	6	1.44	15	3.59	0	0	23	4.57	3	0.71
ALUE_0002018201	453	0	0	0	0	9	3.04	37	4.74	19	2.95	10	2.03	9	1.43	38	5.68	29	3.88	7	1.76	15	2.39	21	3.2	32	4.85	3	0.65	18	2.92	7	1.11	1	0.18	0	0	13	1.82	13	2.23	2	0.34	0	0	17	2.41	8	1.36
ALUE_0002018901	459	24	9.93	12	5.22	0	0	0	0	1	0.15	0	0	0	0	0	0	0	0	0	0	0	0	0	0	0	0	0	0	0	0	0	0	121	21.49	176	33.83	4	0.55	1	0.17	47	7.95	22	4.1	0	0	0	0
ALUE_0002020401	678	133	37.27	24	7.07	177	39.99	214	18.32	152	15.77	137	18.58	5	0.53	84	8.38	62	5.55	3	0.5	2	0.21	314	32	159	16.08	62	9.02	41	4.44	59	6.28	12	1.44	3	0.39	3	0.28	5	0.57	385	44.09	31	3.91	402	38.15	4	0.46
ALUE_0002025201	960	45	8.91	9	1.87	32	5.11	471	28.48	386	28.29	105	10.06	10	0.75	501	35.31	598	37.78	21	2.49	8	0.6	402	28.94	522	37.29	17	1.75	15	1.15	20	1.5	76	6.45	5	0.46	0	0	0	0	95	7.68	16	1.43	67	4.49	0	0
ALUE_0002026001	558	1	0.34	2	0.72	3	0.82	33	3.43	22	2.77	36	5.93	0	0	29	3.52	10	1.09	4	0.82	3	0.39	19	2.35	12	1.47	4	0.71	3	0.4	1	0.13	29	4.24	0	0	1	0.11	0	0	12	1.67	1	0.15	21	2.42	0	0
ALUE_0002026301	315	5	3.02	0	0	0	0	6	1.11	0	0	0	0	0	0	4	0.86	3	0.58	0	0	0	0	13	2.85	0	0	0	0	0	0	0	0	9	2.33	0	0	0	0	0	0	1	0.25	0	0	3	0.61	0	0
ALUE_0002028001	1494	0	0	0	0	0	0	50	1.94	16	0.75	5	0.31	18	0.87	68	3.08	100	4.06	2	0.15	6	0.29	23	1.06	290	13.31	1	0.07	1	0.05	0	0	0	0	0	0	1	0.04	1	0.05	0	0	0	0	0	0	10	0.52
ALUE_0002028201	342	0	0	0	0	11	4.93	0	0	7	1.44	15	4.03	19	3.99	1	0.2	9	1.6	427	142.35	22	4.65	2	0.4	4	0.8	9	2.6	142	30.52	18	3.8	1	0.24	2	0.52	29	5.38	14	3.18	4	0.91	1	0.25	52	9.78	20	4.51
ALUE_0002029101	828	19	4.36	2	0.48	3	0.56	113	7.92	76	6.46	20	2.22	9	0.78	117	9.56	90	6.59	5	0.69	2	0.17	118	9.85	82	6.79	6	0.72	10	0.89	13	1.13	55	5.41	3	0.32	2	0.15	7	0.66	96	9	14	1.45	16	1.24	4	0.37
ALUE_0002029601	486	42	16.42	16	6.58	47	14.82	14	1.67	23	3.33	231	43.7	3	0.44	12	1.67	23	2.87	6	1.41	0	0	36	5.12	32	4.52	29	5.89	25	3.78	5	0.74	11	1.84	0	0	1	0.13	3	0.48	11	1.76	0	0	10	1.32	4	0.64
ALUE_0002029701	1108	123	21.09	7	1.26	60	8.3	254	13.31	166	10.54	167	13.86	46	2.98	228	13.92	246	13.47	57	5.87	63	4.11	180	11.23	131	8.11	32	2.85	34	2.26	33	2.15	132	9.71	14	1.11	14	0.8	36	2.53	205	14.37	4	0.31	88	5.11	30	2.09
ALUE_0002031001	1379	121	16.67	5	0.72	103	11.44	1286	54.14	350	17.86	64	4.27	46	2.4	728	35.72	451	19.83	137	11.33	100	5.24	699	35.03	558	27.75	198	14.17	81	4.32	67	3.51	156	9.22	10	0.64	110	5.06	72	4.06	436	24.55	15	0.93	225	10.5	41	2.29
ALUE_0002031201	216	58	51.01	8	7.4	46	32.62	91	24.46	38	12.38	25	10.64	10	3.33	45	14.1	42	11.79	18	9.5	13	4.35	85	27.19	46	14.61	47	21.47	13	4.42	18	6.01	43	16.23	17	6.94	27	7.93	29	10.44	97	34.87	6	2.38	62	18.47	10	3.57
ALUE_0002033901	1179	10	1.61	1	0.17	14	1.82	14	0.69	9	0.54	7	0.55	2	0.12	24	1.38	16	0.82	6	0.58	4	0.24	14	0.82	7	0.41	8	0.67	0	0	2	0.12	48	3.32	3	0.22	11	0.59	5	0.33	11	0.72	2	0.15	15	0.82	3	0.2
ALUE_0002034101	1371	6	0.83	0	0	1	0.11	27	1.14	16	0.82	25	1.68	0	0	12	0.59	25	1.11	2	0.17	1	0.05	111	5.59	37	1.85	4	0.29	0	0	1	0.05	20	1.19	0	0	3	0.14	1	0.06	14	0.79	0	0	7	0.33	0	0
ALUE_0002037401	525	69	24.97	2	0.76	18	5.25	135	14.93	69	9.25	58	10.16	0	0	107	13.79	65	7.51	4	0.87	3	0.41	193	25.4	100	13.06	16	3.01	0	0	5	0.69	76	11.8	1	0.17	0	0	0	0	104	15.38	7	1.14	68	8.33	0	0
ALUE_0002038301	1404	149	20.16	17	2.42	138	15.06	785	32.46	429	21.5	517	33.86	55	2.82	685	33.01	592	25.57	146	11.86	139	7.15	728	35.83	480	23.45	203	14.27	93	4.87	109	5.6	198	11.49	14	0.88	55	2.48	76	4.21	524	28.98	48	2.93	266	12.19	51	2.8
ALUE_0002038801	279	101	68.77	132	94.49	2	1.1	1	0.21	0	0	0	0	0	0	0	0	0	0	0	0	0	0	0	0	0	0	0	0	0	0	0	0	237	69.24	429	135.65	3	0.68	3	0.84	369	102.69	271	83.15	27	6.23	0	0
ALUE_0002043601	1149	0	0	0	0	1	0.13	12	0.61	16	0.98	8	0.64	7	0.44	40	2.36	36	1.9	2	0.2	9	0.57	24	1.44	16	0.96	1	0.09	12	0.77	4	0.25	0	0	0	0	0	0	5	0.34	1	0.07	0	0	2	0.11	6	0.4
ALUE_0002044401	1113	10	1.71	1	0.18	7	0.96	77	4.02	55	3.48	50	4.13	1	0.06	34	2.07	26	1.42	8	0.82	2	0.13	50	3.1	47	2.9	9	0.8	4	0.26	2	0.13	7	0.51	1	0.08	0	0	0	0	51	3.56	2	0.15	18	1.04	0	0
ALUE_0002046901	1011	18	3.38	1	0.2	12	1.82	144	8.27	120	8.35	83	7.55	2	0.14	81	5.42	64	3.84	12	1.35	10	0.71	58	3.96	67	4.55	19	1.85	4	0.29	4	0.29	10	0.81	0	0	3	0.19	3	0.23	92	7.07	5	0.42	73	4.65	5	0.38
ALUE_0002047001	852	0	0	0	0	0	0	0	0	0	0	0	0	0	0	0	0	0	0	2	0.27	6	0.51	1	0.08	0	0	2	0.23	7	0.6	2	0.17	1	0.1	0	0	7	0.52	11	1	0	0	0	0	1	0.08	5	0.45
ALUE_0002048501	936	40	8.12	6	1.28	23	3.76	175	10.85	148	11.13	183	17.98	14	1.07	136	9.83	171	11.08	34	4.14	17	1.31	144	10.63	172	12.6	34	3.58	36	2.83	12	0.92	56	4.88	2	0.19	8	0.54	5	0.42	133	11.03	1	0.09	87	5.98	4	0.33
ALUE_0002052201	828	1	0.23	0	0	0	0	0	0	0	0	1	0.11	0	0	0	0	0	0	6	0.83	48	4.19	4	0.33	4	0.33	7	0.83	31	2.75	0	0	0	0	0	0	11	0.84	55	5.16	0	0	1	0.1	0	0	6	0.56
ALUE_0002053101	591	283	90.97	32	10.81	256	66.36	1658	162.87	601	71.56	233	36.25	126	15.32	1742	199.45	881	90.41	144	27.78	187	22.85	1699	198.66	903	104.8	356	59.44	126	15.67	170	20.75	458	63.16	20	2.99	310	33.26	239	31.44	1021	134.13	54	7.82	522	56.84	122	15.93
ALUE_0002053401	345	33	18.17	9	5.21	108	47.96	199	33.49	179	36.51	227	60.49	97	20.21	212	41.58	237	41.66	267	88.24	105	21.98	131	26.24	175	34.79	450	128.71	186	39.63	92	19.24	69	16.3	16	4.09	298	54.76	117	26.36	62	13.95	4	0.99	144	26.86	71	15.88
ALUE_0002053501	1512	60	7.54	6	0.79	34	3.44	362	13.9	191	8.89	191	11.61	38	1.81	313	14.01	246	9.87	48	3.62	24	1.15	239	10.92	153	6.94	48	3.13	37	1.8	46	2.19	70	3.77	7	0.41	9	0.38	21	1.08	183	9.4	9	0.51	71	3.02	17	0.87
ALUE_0002053701	990	11	2.11	3	0.61	10	1.55	302	17.71	341	24.24	287	26.65	3	0.22	427	29.19	428	26.22	39	4.49	26	1.9	369	25.76	319	22.1	32	3.19	15	1.11	9	0.66	14	1.15	0	0	0	0	2	0.16	45	3.53	0	0	43	2.79	3	0.23
ALUE_0002055501	861	5	1.1	0	0	3	0.53	49	3.3	35	2.86	33	3.52	0	0	33	2.59	23	1.62	3	0.4	1	0.08	38	3.05	7	0.56	2	0.23	14	1.2	2	0.17	6	0.57	0	0	0	0	1	0.09	45	4.06	1	0.1	17	1.27	0	0
ALUE_0002057601	1659	5	0.57	1	0.12	7	0.65	298	10.43	134	5.68	66	3.66	0	0	114	4.65	103	3.77	1	0.07	2	0.09	211	8.79	179	7.4	5	0.3	1	0.04	2	0.09	35	1.72	4	0.21	0	0	0	0	39	1.83	0	0	24	0.93	3	0.14
ALUE_0002057901	871	16	3.49	0	0	5	0.88	91	6.07	11	0.89	17	1.79	16	1.32	57	4.43	35	2.44	17	2.23	14	1.16	61	4.84	21	1.65	13	1.47	12	1.01	11	0.91	67	6.27	3	0.3	8	0.58	6	0.54	34	3.03	2	0.2	16	1.18	10	0.89
ALUE_0002058001	414	345	158.32	322	155.34	4	1.48	8	1.12	1	0.17	2	0.44	6	1.04	6	0.98	7	1.03	6	1.65	1	0.17	7	1.17	5	0.83	2	0.48	0	0	4	0.7	2538	499.67	2244	478.19	6	0.92	1	0.19	856	160.53	721	149.08	4	0.62	4	0.75
ALUE_0002059301	639	11	3.27	0	0	12	2.88	147	13.36	114	12.55	114	16.4	8	0.9	116	12.28	170	16.13	18	3.21	7	0.79	54	5.84	102	10.95	24	3.71	3	0.35	6	0.68	12	1.53	0	0	4	0.4	5	0.61	34	4.13	3	0.4	15	1.51	0	0
ALUE_0002060001	654	15	4.36	2	0.61	7	1.64	228	20.24	117	12.59	42	5.9	0	0	154	15.93	133	12.33	15	2.62	2	0.22	145	15.32	102	10.7	8	1.21	0	0	5	0.55	21	2.62	1	0.13	0	0	2	0.24	36	4.27	2	0.26	46	4.53	1	0.12
ALUE_0002060901	471	22	8.87	0	0	42	13.66	50	6.16	37	5.53	31	6.05	1	0.15	54	7.76	44	5.67	13	3.15	10	1.53	55	8.07	17	2.48	14	2.93	1	0.16	12	1.84	47	8.13	0	0	0	0	0	0	76	12.53	0	0	110	15.03	11	1.8
ALUE_0002063501	462	1	0.41	0	0	3	0.99	12	1.51	3	0.46	3	0.6	4	0.62	17	2.49	8	1.05	2	0.49	2	0.31	43	6.43	39	5.79	13	2.78	16	2.55	3	0.47	1	0.18	0	0	4	0.55	13	2.19	2	0.34	0	0	2	0.28	6	1
ALUE_0002067001	588	3	0.97	3	1.02	0	0	0	0	1	0.12	0	0	0	0	0	0	0	0	0	0	0	0	0	0	0	0	0	0	0	0	0	0	60	8.32	178	26.71	0	0	0	0	1	0.13	14	2.04	0	0	0	0
ALUE_0002069701	846	101	22.68	22	5.19	604	109.37	29	1.99	292	24.29	186	20.21	532	45.19	20	1.6	252	18.07	502	67.66	699	59.67	52	4.25	79	6.4	378	44.09	701	60.9	898	76.58	262	25.24	144	15.02	2730	204.59	452	41.53	260	23.86	57	5.77	1427	108.54	329	30.01
ALUE_0002070601	237	3	2.4	0	0	7	4.52	10	2.45	2	0.59	8	3.1	3	0.91	6	1.71	1	0.26	5	2.41	2	0.61	18	5.25	4	1.16	1	0.42	9	2.79	2	0.61	16	5.5	0	0	1	0.27	0	0	26	8.52	2	0.72	5	1.36	3	0.98
ALUE_0002071101	372	185	94.48	92	49.39	912	375.57	682	106.44	973	184.04	1637	404.59	9389	1813.95	533	96.95	1442	235.09	6681	2047.7	9525	1849.01	770	143.04	1544	284.67	11389	3021.08	11179	2208.82	7587	1471.45	568	124.45	169	40.08	8227	1402.13	12169	2542.93	425	88.7	199	45.79	2119	366.54	10185	2112.69
ALUE_0002072101	861	15	3.31	0	0	2	0.36	556	37.49	474	38.74	528	56.38	37	3.09	344	27.04	227	15.99	13	1.72	12	1.01	336	26.97	253	20.15	28	3.21	10	0.85	3	0.25	37	3.5	9	0.92	18	1.33	3	0.27	33	2.98	4	0.4	9	0.67	11	0.99
ALUE_0002072201	471	38	15.33	0	0	47	15.29	275	33.9	134	20.02	99	19.33	15	2.29	545	78.3	332	42.75	176	42.6	24	3.68	893	131.02	398	57.96	84	17.6	18	2.81	36	5.51	70	12.11	7	1.31	26	3.5	20	3.3	173	28.52	11	2	193	26.37	11	1.8
ALUE_0002076201	1854	52	5.33	2	0.22	38	3.14	290	9.08	105	3.99	86	4.26	17	0.66	245	8.94	94	3.07	21	1.29	43	1.67	222	8.27	138	5.11	46	2.45	43	1.7	30	1.17	48	2.11	1	0.05	34	1.16	13	0.55	193	8.08	3	0.14	96	3.33	10	0.42
ALUE_0002078301	333	0	0	0	0	15	6.9	0	0	3	0.63	68	18.77	30	6.47	0	0	0	0	132	45.2	11	2.39	13	2.7	0	0	107	31.71	3	0.66	1	0.22	0	0	0	0	2	0.38	2	0.47	0	0	0	0	22	4.25	13	3.01
ALUE_0002082001	654	0	0	0	0	0	0	4	0.36	0	0	3	0.42	8	0.88	2	0.21	2	0.19	0	0	0	0	2	0.21	0	0	0	0	1	0.11	8	0.88	0	0	0	0	0	0	5	0.59	0	0	0	0	0	0	0	0
ALUE_0002082401	726	28	7.33	1	0.28	8	1.69	236	18.87	406	39.35	380	48.12	12	1.19	226	21.06	315	26.31	30	4.71	18	1.79	182	17.32	280	26.45	63	8.56	30	3.04	23	2.29	30	3.37	3	0.36	32	2.79	15	1.61	170	18.18	12	1.41	46	4.08	11	1.17
ALUE_0002084701	486	0	0	0	0	0	0	0	0	0	0	0	0	3	0.44	0	0	1	0.12	1	0.23	1	0.15	0	0	0	0	0	0	2	0.3	8	1.19	0	0	0	0	0	0	8	1.28	0	0	0	0	5	0.66	0	0
ALUE_0002086601	510	8	2.98	0	0	1	0.3	65	7.4	57	7.86	96	17.31	1	0.14	26	3.45	35	4.16	3	0.67	4	0.57	46	6.23	55	7.4	9	1.74	21	3.03	1	0.14	7	1.12	1	0.17	2	0.25	0	0	14	2.13	1	0.17	8	1.01	0	0
ALUE_0002088101	1737	8	0.87	0	0	7	0.62	93	3.11	140	5.67	120	6.35	14	0.58	62	2.42	69	2.41	7	0.46	15	0.62	64	2.55	57	2.25	21	1.19	25	1.06	10	0.42	16	0.75	3	0.15	9	0.33	2	0.09	76	3.4	13	0.64	25	0.93	1	0.04
ALUE_0002088701	1665	12	1.37	0	0	13	1.2	52	1.81	86	3.63	91	5.03	10	0.43	61	2.48	103	3.75	22	1.51	7	0.3	79	3.28	62	2.55	34	2.02	40	1.77	10	0.43	21	1.03	2	0.11	12	0.46	2	0.09	76	3.54	9	0.46	39	1.51	4	0.19
ALUE_0002088801	927	94	19.26	28	6.03	91	15.04	436	27.31	211	16.02	87	8.63	54	4.19	218	15.91	143	9.36	41	5.04	58	4.52	539	40.18	346	25.6	90	9.58	21	1.67	62	4.83	170	14.95	9	0.86	74	5.06	55	4.61	190	15.91	30	2.77	134	9.3	11	0.92
ALUE_0002090101	366	0	0	0	0	3	1.26	7	1.11	3	0.58	8	2.01	11	2.16	7	1.29	16	2.65	10	3.12	8	1.58	1	0.19	7	1.31	2	0.54	4	0.8	7	1.38	0	0	0	0	3	0.52	8	1.7	1	0.21	0	0	11	1.93	1	0.21
ALUE_0002090301	894	24	5.1	0	0	10	1.71	28	1.82	3	0.24	3	0.31	2	0.16	22	1.67	29	1.97	18	2.3	3	0.24	25	1.93	18	1.38	19	2.1	4	0.33	8	0.65	98	8.93	1	0.1	15	1.06	2	0.17	62	5.38	0	0	7	0.5	7	0.6
ALUE_0002091601	1644	179	20.69	8	0.97	83	7.73	1788	63.14	1698	72.68	1089	60.9	129	5.64	1763	72.57	2089	77.06	190	13.18	193	8.48	1087	45.69	1166	48.65	141	8.46	207	9.25	151	6.63	329	16.31	21	1.13	21	0.81	113	5.34	565	26.68	21	1.09	258	10.1	118	5.54
ALUE_0002093901	1320	2	0.29	0	0	0	0	4	0.18	1	0.05	7	0.49	0	0	6	0.31	6	0.28	0	0	0	0	13	0.68	13	0.68	1	0.07	0	0	1	0.05	9	0.56	0	0	0	0	0	0	22	1.29	3	0.19	10	0.49	0	0
ALUE_0002096001	1845	72	7.41	17	1.84	51	4.23	264	8.31	180	6.86	176	8.77	64	2.49	185	6.79	193	6.34	54	3.34	87	3.41	173	6.48	174	6.47	103	5.51	74	2.95	63	2.46	102	4.51	13	0.62	60	2.06	47	1.98	315	13.26	26	1.21	123	4.29	20	0.84
ALUE_0002096201	1092	333	57.93	167	30.54	325	45.59	316	16.8	331	21.33	221	18.61	491	32.32	457	28.32	525	29.16	142	14.83	712	47.08	389	24.62	517	32.47	355	32.08	596	40.12	621	41.03	162	12.09	165	13.33	650	37.74	677	48.19	436	31	123	9.64	390	22.98	457	32.29
ALUE_0002096301	141	0	0	0	0	0	0	0	0	0	0	0	0	1	0.51	0	0	0	0	0	0	0	0	0	0	0	0	0	0	3	1.56	2	1.02	0	0	0	0	0	0	5	2.76	0	0	0	0	0	0	2	1.09
ALUE_0002097401	948	186	37.27	177	37.29	10	1.62	66	4.04	68	5.05	48	4.66	3	0.23	45	3.21	35	2.24	8	0.96	4	0.3	36	2.62	27	1.95	8	0.83	2	0.16	0	0	429	36.88	785	73.05	6	0.4	9	0.74	498	40.79	390	35.22	19	1.29	11	0.9
ALUE_0002101101	843	2	0.45	1	0.24	2	0.36	13	0.9	14	1.17	5	0.55	5	0.43	2	0.16	16	1.15	0	0	5	0.43	8	0.66	6	0.49	0	0	10	0.87	7	0.6	0	0	0	0	0	0	3	0.28	0	0	0	0	0	0	9	0.82
ALUE_0002102201	396	9	4.32	0	0	0	0	2	0.29	2	0.36	9	2.09	0	0	6	1.03	10	1.53	2	0.58	0	0	4	0.7	0	0	0	0	0	0	0	0	4	0.82	0	0	0	0	1	0.2	13	2.55	2	0.43	5	0.81	0	0
ALUE_0002103201	1019	46	8.58	1	0.2	50	7.52	292	16.64	86	5.94	83	7.49	26	1.83	97	6.44	83	4.94	20	2.24	25	1.77	84	5.7	38	2.56	22	2.13	14	1.01	25	1.77	89	7.12	3	0.26	33	2.05	18	1.37	80	6.1	4	0.34	85	5.37	18	1.36
ALUE_0002104001	354	1	0.54	0	0	23	9.95	100	16.4	47	9.34	15	3.9	25	5.08	67	12.81	88	15.08	40	12.88	53	10.81	56	10.93	103	19.96	75	20.91	181	37.58	31	6.32	9	2.07	7	1.74	170	30.45	70	15.37	20	4.39	2	0.48	60	10.91	18	3.92
ALUE_0002105201	1299	3	0.44	0	0	9	1.06	96	4.29	56	3.03	27	1.91	0	0	96	5	54	2.52	15	1.32	1	0.06	160	8.51	73	3.85	6	0.46	13	0.74	3	0.17	15	0.94	0	0	2	0.1	2	0.12	82	4.9	7	0.46	42	2.08	0	0
ALUE_0002105501	1344	0	0	0	0	39	4.45	21	0.91	41	2.15	31	2.12	168	8.98	9	0.45	33	1.49	3	0.25	114	6.13	6	0.31	12	0.61	1	0.07	141	7.71	119	6.39	0	0	0	0	11	0.52	106	6.13	15	0.87	0	0	93	4.45	288	16.54
ALUE_0002107501	318	0	0	4	2.51	9	4.34	11	2.01	11	2.43	4	1.16	38	8.59	13	2.77	12	2.29	5	1.79	35	7.95	9	1.96	11	2.37	11	3.41	74	17.1	27	6.13	0	0	0	0	78	15.55	24	5.87	6	1.46	4	1.08	77	15.58	10	2.43
ALUE_0002108001	483	9	3.54	0	0	7	2.22	2	0.24	3	0.44	3	0.57	0	0	1	0.14	1	0.13	0	0	0	0	5	0.72	2	0.28	2	0.41	0	0	0	0	3	0.51	0	0	0	0	0	0	8	1.29	0	0	0	0	0	0
ALUE_0002109301	189	0	0	0	0	0	0	0	0	0	0	0	0	5	1.9	0	0	0	0	0	0	6	2.29	0	0	0	0	0	0	2	0.78	1	0.38	0	0	0	0	0	0	1	0.41	0	0	0	0	0	0	6	2.45
ALUE_0002110601	438	0	0	0	0	0	0	47	6.23	46	7.39	63	13.22	4	0.66	25	3.86	9	1.25	3	0.78	1	0.16	48	7.57	41	6.42	4	0.9	2	0.34	2	0.33	0	0	0	0	3	0.43	3	0.53	0	0	0	0	3	0.44	3	0.53
ALUE_0002110901	1140	1	0.17	1	0.18	29	3.9	303	15.43	545	33.64	781	62.99	130	8.2	139	8.25	211	11.23	725	72.51	130	8.23	246	14.91	375	22.56	2328	201.51	150	9.67	13	0.82	13	0.93	3	0.23	229	12.74	53	3.61	7	0.48	4	0.3	74	4.18	36	2.44
ALUE_0002112601	465	21	8.58	1	0.43	5	1.65	79	9.86	11	1.66	11	2.17	2	0.31	18	2.62	12	1.57	1	0.25	5	0.78	30	4.46	13	1.92	18	3.82	6	0.95	5	0.78	12	2.1	2	0.38	1	0.14	4	0.67	55	9.18	4	0.74	30	4.15	7	1.16
ALUE_0002115201	452	0	0	0	0	0	0	0	0	0	0	0	0	7	1.11	3	0.45	0	0	0	0	3	0.48	0	0	0	0	0	0	0	0	4	0.64	0	0	0	0	0	0	1	0.17	0	0	0	0	1	0.14	8	1.37
ALUE_0002121701	414	27	12.39	4	1.93	14	5.18	6	0.84	3	0.51	5	1.11	0	0	5	0.82	13	1.9	2	0.55	0	0	14	2.34	12	1.99	4	0.95	2	0.36	1	0.17	7	1.38	0	0	1	0.15	3	0.56	5	0.94	1	0.21	9	1.4	2	0.37
ALUE_0002122101	798	0	0	1	0.25	5	0.96	83	6.04	124	10.93	80	9.22	12	1.08	162	13.74	247	18.77	58	8.29	21	1.9	86	7.45	138	11.86	75	9.27	34	3.13	9	0.81	2	0.2	1	0.11	37	2.94	10	0.97	6	0.58	0	0	7	0.56	8	0.77
ALUE_0002124801	663	0	0	0	0	0	0	0	0	0	0	1	0.14	6	0.65	0	0	0	0	0	0	0	0	0	0	0	0	0	0	0	0	0	0	0	0	0	0	0	0	1	0.12	0	0	1	0.13	0	0	27	3.14
ALUE_0002125101	168	0	0	0	0	0	0	0	0	0	0	0	0	0	0	0	0	0	0	2	1.36	2	0.86	0	0	0	0	0	0	2	0.88	11	4.72	0	0	0	0	0	0	0	0	0	0	0	0	0	0	1	0.46
ALUE_0002132301	2115	68	6.11	2	0.19	74	5.36	298	8.18	202	6.72	173	7.52	0	0	728	23.29	627	17.98	48	2.59	16	0.55	269	8.79	184	5.97	21	0.98	5	0.17	20	0.68	75	2.89	1	0.04	1	0.03	0	0	117	4.3	4	0.16	108	3.29	0	0
ALUE_0002132401	459	14	5.79	2	0.87	30	10.01	16	2.02	5	0.77	5	1	0	0	19	2.8	17	2.25	0	0	1	0.16	8	1.2	3	0.45	0	0	0	0	1	0.16	1	0.18	0	0	0	0	0	0	3	0.51	0	0	1	0.14	0	0
ALUE_0002132601	864	558	122.7	543	125.52	14	2.48	135	9.07	71	5.78	90	9.58	15	1.25	189	14.8	327	22.95	23	3.04	27	2.26	185	14.8	332	26.36	31	3.54	11	0.94	21	1.75	2261	213.3	2623	267.83	24	1.76	66	5.94	1207	108.46	1152	114.14	21	1.56	31	2.77
ALUE_0002132801	1158	6	0.98	0	0	4	0.53	83	4.16	77	4.68	88	6.99	0	0	197	11.51	147	7.7	20	1.97	16	1	145	8.65	151	8.94	20	1.7	0	0	1	0.06	9	0.63	0	0	1	0.05	0	0	38	2.55	1	0.07	22	1.22	0	0
ALUE_0002133701	1077	342	60.33	533	98.84	1	0.14	2	0.11	5	0.33	2	0.17	0	0	0	0	0	0	3	0.32	1	0.07	1	0.06	1	0.06	0	0	0	0	1	0.07	1260	95.36	2239	183.41	5	0.29	1	0.07	839	60.48	1124	89.34	4	0.24	1	0.07
ALUE_0002134601	1008	22	4.15	11	2.18	9	1.37	227	13.07	540	37.7	718	65.49	14	1	195	13.09	454	27.32	50	5.66	22	1.58	249	17.07	400	27.22	63	6.17	46	3.35	29	2.08	79	6.39	6	0.53	11	0.69	22	1.7	155	11.94	12	1.02	53	3.38	2	0.15
ALUE_0002137601	297	3	1.92	0	0	0	0	0	0	0	0	0	0	0	0	0	0	0	0	0	0	0	0	0	0	0	0	0	0	0	0	0	0	1	0.27	0	0	0	0	0	0	13	3.4	2	0.58	0	0	0	0
ALUE_0002137901	1404	52	7.04	4	0.57	25	2.73	258	10.67	84	4.21	20	1.31	19	0.97	165	7.95	84	3.63	17	1.38	20	1.03	187	9.2	104	5.08	24	1.69	7	0.37	27	1.39	44	2.55	1	0.06	35	1.58	21	1.16	101	5.59	12	0.73	81	3.71	5	0.27
ALUE_0002139001	795	10	2.39	0	0	0	0	23	1.68	17	1.5	11	1.27	1	0.09	28	2.38	23	1.75	4	0.57	2	0.18	28	2.43	12	1.04	1	0.12	4	0.37	4	0.36	15	1.54	3	0.33	0	0	0	0	18	1.76	2	0.22	10	0.81	0	0
ALUE_0002141101	642	11	3.26	3	0.93	9	2.15	99	8.95	52	5.7	62	8.88	6	0.67	95	10.01	84	7.94	19	3.37	7	0.79	78	8.4	56	5.98	19	2.92	27	3.09	8	0.9	48	6.09	0	0	5	0.49	0	0	121	14.63	5	0.67	27	2.71	4	0.48
ALUE_0002141901	1095	32	5.55	1	0.18	6	0.84	219	11.61	275	17.67	327	27.46	1	0.07	290	17.92	314	17.39	46	4.79	35	2.31	238	15.02	248	15.53	31	2.79	8	0.54	19	1.25	31	2.31	11	0.89	2	0.12	3	0.21	115	8.15	18	1.41	42	2.47	0	0
ALUE_0002143301	1770	348	37.35	32	3.61	197	17.05	1864	61.14	1201	47.74	1145	59.48	146	5.93	1190	45.49	1260	43.17	424	27.31	250	10.2	1552	60.59	1088	42.16	668	37.24	235	9.76	212	8.64	787	36.24	76	3.79	178	6.38	188	8.26	546	23.95	82	3.97	495	18	152	6.63
ALUE_0002143701	519	2	0.73	0	0	2	0.59	6	0.67	1	0.14	0	0	0	0	0	0	0	0	0	0	0	0	3	0.4	0	0	1	0.19	58	8.21	0	0	11	1.73	0	0	0	0	0	0	5	0.75	0	0	1	0.12	0	0
ALUE_0002144801	1482	133	17.05	9	1.21	78	8.06	342	13.4	52	2.47	35	2.17	36	1.75	141	6.44	97	3.97	40	3.08	26	1.27	261	12.17	103	4.77	74	4.93	73	3.62	33	1.61	135	7.42	5	0.3	28	1.2	52	2.73	306	16.03	43	2.48	114	4.95	27	1.41
ALUE_0002149001	330	40	23.03	3	1.82	21	9.75	20	3.52	8	1.71	5	1.39	2	0.44	129	26.45	33	6.06	13	4.49	4	0.88	196	41.04	58	12.05	8	2.39	6	1.34	8	1.75	4	0.99	3	0.8	6	1.15	0	0	58	13.65	3	0.78	42	8.19	0	0
ALUE_0002150101	399	0	0	0	0	0	0	0	0	0	0	0	0	1	0.18	0	0	0	0	0	0	2	0.36	0	0	0	0	0	0	14	2.58	6	1.08	0	0	0	0	0	0	0	0	0	0	0	0	0	0	4	0.77
ALUE_0002150501	528	0	0	0	0	0	0	0	0	1	0.13	2	0.35	2	0.27	0	0	0	0	2	0.43	8	1.09	1	0.13	0	0	1	0.19	0	0	3	0.41	0	0	0	0	0	0	7	1.03	0	0	0	0	0	0	0	0
ALUE_0002151201	411	51	23.57	0	0	23	8.57	142	20.06	106	18.15	122	27.29	2	0.35	93	15.31	156	23.02	14	3.88	8	1.41	78	13.11	50	8.34	18	4.32	7	1.25	17	2.98	63	12.49	5	1.07	2	0.31	0	0	137	25.88	2	0.42	75	11.74	5	0.94
ALUE_0002152401	432	0	0	0	0	0	0	213	28.63	1546	251.81	1052	223.89	3	0.5	385	60.31	897	125.93	66	17.42	24	4.01	284	45.43	792	125.74	158	36.09	4	0.68	11	1.84	0	0	3	0.61	0	0	4	0.72	0	0	0	0	1	0.15	0	0
ALUE_0002155801	375	11	5.57	0	0	4	1.63	13	2.01	35	6.57	27	6.62	0	0	18	3.25	33	5.34	0	0	6	1.16	10	1.84	15	2.74	2	0.53	1	0.2	1	0.19	12	2.61	0	0	0	0	1	0.21	28	5.8	1	0.23	19	3.26	0	0
ALUE_0002156301	711	104	27.79	5	1.4	70	15.08	314	25.64	104	10.29	5	0.65	52	5.26	146	13.9	133	11.34	59	9.46	76	7.72	236	22.94	155	14.95	87	12.07	63	6.51	64	6.49	112	12.84	12	1.49	75	6.69	45	4.92	318	34.73	26	3.13	170	15.39	59	6.4
ALUE_0002162301	237	5	4.01	2	1.69	9	5.82	2	0.49	0	0	3	1.16	52	15.77	0	0	0	0	0	0	7	2.13	0	0	0	0	6	2.5	9	2.79	7	2.13	1	0.34	3	1.12	0	0	7	2.3	6	1.97	1	0.36	27	7.33	37	12.05
ALUE_0002162501	726	34	8.9	3	0.83	14	2.95	113	9.04	21	2.04	27	3.42	0	0	56	5.22	13	1.09	6	0.94	9	0.9	107	10.18	41	3.87	11	1.5	10	1.01	10	0.99	33	3.7	1	0.12	3	0.26	3	0.32	155	16.58	2	0.24	49	4.34	4	0.43
ALUE_0002162701	603	265	83.49	326	107.98	157	39.89	1250	120.35	1346	157.07	1276	194.56	449	53.52	420	47.13	625	62.86	185	34.98	161	19.28	135	15.47	175	19.91	93	15.22	79	9.63	110	13.16	1168	157.88	1286	188.15	416	43.74	233	30.04	550	70.82	711	100.93	318	33.94	182	23.29
ALUE_0002163201	297	13	8.32	32	21.52	39	20.12	3	0.59	4	0.95	1	0.31	58	14.04	3	0.68	2	0.41	0	0	20	4.86	2	0.47	3	0.69	25	8.31	14	3.46	32	7.77	4	1.1	3	0.89	105	22.41	49	12.83	18	4.71	25	7.21	37	8.02	63	16.37
ALUE_0002169901	201	2	1.89	1	0.99	6	4.57	89	25.71	61	21.35	39	17.84	41	14.66	91	30.64	110	33.19	36	20.42	27	9.7	103	35.41	75	25.59	33	16.2	11	4.02	15	5.38	4	1.62	2	0.88	12	3.79	31	11.99	2	0.77	1	0.43	22	7.04	26	9.98
ALUE_0002170201	795	0	0	0	0	0	0	2	0.15	3	0.27	6	0.69	0	0	0	0	1	0.08	0	0	1	0.09	0	0	2	0.17	0	0	8	0.74	0	0	0	0	0	0	0	0	10	0.98	0	0	0	0	0	0	2	0.19
ALUE_0002173401	741	29	7.44	31	8.36	2	0.41	117	9.17	155	14.72	188	23.33	1	0.1	131	11.96	190	15.55	20	3.08	9	0.88	107	9.98	213	19.72	17	2.26	10	0.99	5	0.49	76	8.36	148	17.62	0	0	1	0.1	55	5.76	62	7.16	2	0.17	2	0.21
ALUE_0002175201	241	1	0.79	1	0.83	12	7.63	18	4.34	26	7.59	56	21.36	21	6.26	4	1.12	13	3.27	8	3.78	17	5.09	5	1.43	7	1.99	9	3.69	4	1.22	14	4.19	2	0.68	0	0	1	0.26	19	6.13	4	1.29	1	0.36	10	2.67	21	6.72
ALUE_0002175701	405	5	2.35	0	0	1	0.38	1	0.14	0	0	1	0.23	0	0	0	0	4	0.6	1	0.28	1	0.18	1	0.17	0	0	0	0	4	0.73	0	0	3	0.6	0	0	0	0	0	0	2	0.38	0	0	0	0	0	0
ALUE_0002176701	1353	1572	220.73	183	27.01	7755	878.07	13405	575.21	8901	462.91	2940	199.78	24428	1297.59	13360	668.18	13779	617.64	5615	473.17	29324	1565.1	15506	791.96	13655	692.21	8927	651.07	32535	1767.48	33233	1772.11	3410	205.42	401	26.15	30260	1417.95	39356	2261.18	4283	245.78	373	23.6	17507	832.63	25963	1480.72
ALUE_0002178601	807	1	0.24	0	0	0	0	0	0	1	0.09	5	0.57	34	3.03	0	0	0	0	8	1.13	16	1.43	0	0	0	0	13	1.59	37	3.37	7	0.63	0	0	0	0	14	1.1	15	1.44	0	0	1	0.11	1	0.08	22	2.1
ALUE_0002181101	516	0	0	0	0	0	0	20	2.25	16	2.18	42	7.48	6	0.84	5	0.66	7	0.82	5	1.1	3	0.42	4	0.54	8	1.06	21	4.02	3	0.43	10	1.4	0	0	0	0	0	0	6	0.9	0	0	2	0.33	2	0.25	1	0.15
ALUE_0002181201	966	0	0	0	0	0	0	0	0	0	0	4	0.38	1	0.07	0	0	0	0	13	1.53	0	0	1	0.07	0	0	1	0.1	1	0.08	1	0.07	1	0.08	0	0	1	0.07	8	0.64	0	0	0	0	0	0	5	0.4
ALUE_0002184101	1179	8	1.29	5	0.85	11	1.43	131	6.45	246	14.68	559	43.59	2	0.12	164	9.41	238	12.24	56	5.42	34	2.08	207	12.13	182	10.59	46	3.85	1	0.06	7	0.43	16	1.11	2	0.15	0	0	4	0.26	47	3.1	1	0.07	40	2.18	1	0.07
ALUE_0002185801	320	60	35.62	6	3.74	39	18.67	524	95.07	206	45.3	131	37.64	20	4.49	625	132.16	318	60.27	30	10.69	29	6.54	565	122.01	550	117.88	70	21.59	35	8.04	37	8.34	218	55.53	3	0.83	41	8.12	16	3.89	324	78.61	15	4.01	137	27.55	18	4.34
ALUE_0002186001	693	27	7.4	3	0.86	24	5.31	62	5.19	65	6.6	113	14.99	4	0.41	28	2.73	72	6.3	14	2.3	3	0.31	50	4.99	59	5.84	15	2.14	1	0.11	6	0.62	7	0.82	2	0.25	1	0.09	0	0	61	6.83	1	0.12	35	3.25	0	0
ALUE_0002187501	807	28	6.59	1	0.25	5	0.95	59	4.24	28	2.44	47	5.35	0	0	43	3.61	52	3.91	19	2.68	7	0.63	42	3.6	27	2.29	2	0.24	0	0	4	0.36	35	3.53	5	0.55	0	0	0	0	24	2.31	1	0.11	13	1.04	0	0
ALUE_0002188001	213	5	4.46	0	0	1	0.72	25	6.81	18	5.95	19	8.2	2	0.67	52	16.52	67	19.08	14	7.49	4	1.36	9	2.92	9	2.9	15	6.95	10	3.45	0	0	24	9.18	7	2.9	1	0.3	2	0.73	15	5.47	0	0	4	1.21	1	0.36
ALUE_0002189101	1026	13	2.41	0	0	7	1.05	142	8.04	110	7.54	183	16.4	1	0.07	157	10.35	72	4.26	18	2	18	1.27	101	6.8	87	5.82	7	0.67	9	0.64	9	0.63	11	0.87	0	0	2	0.12	4	0.3	91	6.89	2	0.17	62	3.89	2	0.15
ALUE_0002190801	165	60	69.08	5	6.05	30	27.85	49	17.24	26	11.09	75	41.79	21	9.15	18	7.38	15	5.51	24	16.58	15	6.56	48	20.1	19	7.9	22	13.16	13	5.79	17	7.43	27	13.34	2	1.07	11	4.23	18	8.48	71	33.41	4	2.08	52	20.28	13	6.08
ALUE_0002195101	1069	34	6.04	4	0.75	19	2.72	143	7.77	56	3.69	85	7.31	16	1.08	118	7.47	101	5.73	27	2.88	11	0.74	81	5.24	107	6.87	17	1.57	31	2.13	24	1.62	35	2.67	0	0	2	0.12	9	0.65	119	8.64	17	1.36	45	2.71	11	0.79
ALUE_0002197101	276	12	8.26	2	1.45	3	1.67	35	7.36	25	6.37	7	2.33	15	3.91	15	3.68	20	4.39	1	0.41	2	0.52	33	8.26	25	6.21	8	2.86	37	9.85	5	1.31	10	2.95	2	0.64	4	0.92	8	2.25	73	20.54	3	0.93	15	3.5	5	1.4
ALUE_0002197301	756	0	0	0	0	0	0	2	0.15	0	0	0	0	0	0	2	0.18	0	0	1	0.15	7	0.67	3	0.27	0	0	0	0	0	0	2	0.19	1	0.11	0	0	1	0.08	24	2.47	1	0.1	0	0	0	0	0	0
ALUE_0002198501	165	6	6.91	0	0	3	2.79	118	41.52	172	73.35	225	125.37	1	0.44	119	48.8	245	90.05	24	16.58	8	3.5	54	22.62	120	49.88	13	7.77	18	8.02	0	0	9	4.45	2	1.07	0	0	0	0	23	10.82	1	0.52	7	2.73	0	0
ALUE_0002200301	159	6	7.17	5	6.28	1	0.96	0	0	48	21.24	3	1.73	100	45.2	5	2.13	34	12.97	16	11.47	144	65.4	2	0.87	4	1.73	0	0	322	148.85	123	55.81	13	6.66	34	18.86	347	138.36	81	39.6	22	10.74	37	19.92	4	1.62	72	34.94
ALUE_0002200801	693	0	0	0	0	33	7.29	1	0.08	65	6.6	6	0.8	18	1.87	3	0.29	37	3.24	33	5.43	7	0.73	6	0.6	5	0.49	9	1.28	1066	113.06	3	0.31	0	0	0	0	714	65.32	13	1.46	0	0	1	0.12	56	5.2	4	0.45
ALUE_0002201901	774	3	0.74	0	0	2	0.4	0	0	1	0.09	0	0	0	0	3	0.26	0	0	0	0	0	0	3	0.27	0	0	0	0	0	0	0	0	15	1.58	0	0	0	0	0	0	5	0.5	0	0	4	0.33	0	0
ALUE_0002205201	906	73	15.31	10	2.2	56	9.47	566	36.27	330	25.63	313	31.76	50	3.97	448	33.46	390	26.11	74	9.31	70	5.58	269	20.52	269	20.36	72	7.84	81	6.57	56	4.46	96	8.64	2	0.19	48	3.36	54	4.63	169	14.48	36	3.4	90	6.39	23	1.96
ALUE_0002206501	507	6	2.25	0	0	1	0.3	16	1.83	9	1.25	12	2.18	0	0	12	1.6	1	0.12	3	0.67	0	0	1	0.14	2	0.27	2	0.39	0	0	1	0.14	9	1.45	2	0.35	1	0.13	0	0	26	3.98	0	0	11	1.4	0	0
ALUE_0002206601	432	6	2.64	0	0	3	1.06	18	2.42	3	0.49	6	1.28	0	0	49	7.68	23	3.23	2	0.53	6	1	20	3.2	10	1.59	7	1.6	4	0.68	2	0.33	4	0.75	0	0	2	0.29	0	0	18	3.24	2	0.4	10	1.49	1	0.18
ALUE_0002206701	174	10	10.92	2	2.3	2	1.76	13	4.34	4	1.62	2	1.06	0	0	42	16.33	14	4.88	0	0	0	0	19	7.55	11	4.34	1	0.57	0	0	0	0	10	4.68	0	0	0	0	0	0	3	1.34	0	0	4	1.48	0	0
ALUE_0002207001	282	0	0	0	0	6	3.26	1	0.21	0	0	1	0.33	13	3.31	0	0	0	0	0	0	0	0	1	0.25	1	0.24	0	0	3	0.78	1	0.26	0	0	0	0	3	0.67	8	2.21	0	0	0	0	19	4.34	15	4.1
ALUE_0002209401	222	0	0	0	0	0	0	0	0	0	0	2	0.83	13	4.21	3	0.91	0	0	0	0	12	3.9	0	0	0	0	0	0	0	0	9	2.92	0	0	0	0	0	0	3	1.05	0	0	0	0	0	0	0	0
ALUE_0002217201	243	0	0	0	0	4	2.52	0	0	2	0.58	5	1.89	33	9.76	0	0	2	0.5	0	0	6	1.78	1	0.28	0	0	5	2.03	2	0.6	6	1.78	0	0	0	0	4	1.04	7	2.24	0	0	2	0.7	0	0	16	5.08
ALUE_0002219101	489	6	2.33	1	0.41	5	1.57	67	7.95	48	6.91	43	8.08	0	0	0	0	1	0.12	0	0	0	0	8	1.13	122	17.11	13	2.62	0	0	8	1.18	64	10.67	4	0.72	2	0.26	0	0	27	4.29	0	0	5	0.66	0	0
ALUE_0002225501	816	42	9.78	3	0.73	16	3	196	13.95	162	13.97	82	9.24	12	1.06	100	8.29	91	6.76	22	3.07	12	1.06	99	8.38	107	8.99	31	3.75	14	1.26	18	1.59	42	4.2	1	0.11	15	1.17	6	0.57	98	9.32	7	0.73	38	3	5	0.47
ALUE_0002229301	843	14	3.16	7	1.66	128	23.26	51	3.51	72	6.01	66	7.2	102	8.7	90	7.22	101	7.27	104	14.07	168	14.39	100	8.2	261	21.24	356	41.67	361	31.48	190	16.26	31	3	15	1.57	496	37.3	156	14.39	75	6.91	37	3.76	464	35.42	97	8.88
ALUE_0002231101	654	0	0	0	0	1	0.23	0	0	1	0.11	0	0	0	0	0	0	0	0	0	0	2	0.22	1	0.11	3	0.31	0	0	1	0.11	4	0.44	0	0	0	0	0	0	4	0.48	0	0	0	0	1	0.1	4	0.47
ALUE_0002231901	636	0	0	0	0	0	0	0	0	1	0.11	7	1.01	4	0.45	0	0	3	0.29	0	0	2	0.23	1	0.11	0	0	0	0	7	0.81	1	0.11	0	0	0	0	0	0	1	0.12	0	0	0	0	1	0.1	6	0.73
ALUE_0002238401	414	37	16.98	0	0	13	4.81	125	17.53	100	17	115	25.54	0	0	63	10.3	77	11.28	13	3.58	11	1.92	147	24.54	109	18.06	26	6.2	24	4.26	13	2.27	48	9.45	5	1.07	0	0	5	0.94	88	16.5	1	0.21	35	5.44	2	0.37
ALUE_0002241201	505	279	104.96	38	15.03	192	58.24	2156	247.86	1977	275.47	1444	262.9	281	39.99	2020	270.67	2136	256.52	386	87.15	370	52.91	2508	343.19	1906	258.87	616	120.37	337	49.05	292	41.72	1496	241.45	174	30.4	401	50.34	414	63.73	944	145.14	139	23.56	516	65.75	284	43.4
ALUE_0002241601	600	2	0.63	0	0	0	0	1	0.1	0	0	2	0.31	0	0	6	0.68	1	0.1	0	0	0	0	2	0.23	0	0	1	0.16	0	0	0	0	24	3.26	2	0.29	0	0	0	0	10	1.29	0	0	0	0	0	0
ALUE_0002242901	685	17	4.71	2	0.58	27	6.04	31	2.63	38	3.9	40	5.37	2	0.21	64	6.32	71	6.29	10	1.66	6	0.63	57	5.75	43	4.31	5	0.72	0	0	6	0.63	24	2.86	0	0	1	0.09	0	0	48	5.44	11	1.37	41	3.85	0	0
ALUE_0002246301	1041	22	4.01	0	0	6	0.88	82	4.57	19	1.28	15	1.32	6	0.41	25	1.63	15	0.87	29	3.18	16	1.11	79	5.24	37	2.44	2	0.19	19	1.34	12	0.83	18	1.41	0	0	16	0.97	2	0.15	70	5.22	3	0.25	30	1.85	7	0.52
ALUE_0002248001	309	9	5.53	1	0.65	10	4.96	49	9.21	20	4.55	30	8.93	1	0.23	37	8.1	26	5.1	3	1.11	4	0.93	38	8.5	15	3.33	10	3.19	11	2.62	3	0.7	17	4.48	1	0.29	1	0.21	0	0	10	2.51	0	0	19	3.96	0	0
ALUE_0002248801	390	0	0	0	0	1	0.39	0	0	1	0.18	1	0.24	10	1.84	4	0.69	8	1.24	3	0.88	12	2.22	0	0	0	0	1	0.25	11	2.07	1	0.18	0	0	0	0	3	0.49	3	0.6	0	0	1	0.22	5	0.82	11	2.18
ALUE_0002251301	744	42	10.72	2	0.54	15	3.09	169	13.19	35	3.31	23	2.84	14	1.35	78	7.09	41	3.34	5	0.77	11	1.07	90	8.36	22	2.03	17	2.25	20	1.98	13	1.26	39	4.27	1	0.12	6	0.51	14	1.46	105	10.96	11	1.27	54	4.67	20	2.07
ALUE_0002252901	1164	26	4.24	1	0.17	13	1.71	32	1.6	10	0.6	3	0.24	4	0.25	26	1.51	28	1.46	30	2.94	6	0.37	22	1.31	23	1.36	19	1.61	10	0.63	11	0.68	30	2.1	2	0.15	3	0.16	5	0.33	20	1.33	1	0.07	10	0.55	3	0.2
ALUE_0002253301	858	195	43.18	18	4.19	170	30.35	394	26.66	198	16.24	97	10.39	59	4.94	248	19.56	228	16.12	72	9.57	70	5.89	317	25.53	155	12.39	114	13.11	77	6.6	72	6.05	575	54.62	50	5.14	211	15.59	152	13.77	322	29.14	51	5.09	202	15.15	41	3.69
ALUE_0002254601	336	2	1.13	2	1.19	12	5.47	39	6.74	21	4.4	7	1.92	46	9.84	8	1.61	17	3.07	13	4.41	39	8.38	10	2.06	30	6.12	16	4.7	16	3.5	41	8.8	25	6.06	7	1.84	57	10.76	36	8.33	24	5.55	7	1.78	10	1.92	46	10.56
ALUE_0002257601	600	4	1.27	0	0	4	1.02	276	26.71	2584	303.04	247	37.85	2	0.24	635	71.62	1746	176.49	156	29.64	31	3.73	225	25.91	340	38.87	22	3.62	2	0.25	3	0.36	22	2.99	3	0.44	7	0.74	0	0	9	1.16	0	0	8	0.86	0	0
ALUE_0002257901	552	63	21.68	4	1.45	63	17.48	516	54.27	318	40.54	245	40.81	34	4.43	294	36.04	350	38.45	43	8.88	31	4.06	268	33.55	228	28.33	64	11.44	32	4.26	48	6.27	200	29.53	13	2.08	44	5.05	39	5.49	135	18.99	24	3.72	88	10.26	21	2.94
ALUE_0002266701	717	16	4.24	0	0	15	3.2	108	8.74	41	4.02	48	6.16	1	0.1	63	5.95	64	5.41	9	1.43	8	0.81	101	9.73	88	8.42	17	2.34	32	3.28	7	0.7	30	3.41	0	0	15	1.33	11	1.19	70	7.58	0	0	39	3.5	5	0.54
ALUE_0002267001	306	0	0	3	1.96	17	8.51	0	0	0	0	4	1.2	31	7.28	2	0.44	1	0.2	6	2.24	18	4.25	4	0.9	2	0.45	0	0	28	6.73	19	4.48	0	0	0	0	45	9.32	53	13.46	4	1.01	1	0.28	15	3.15	18	4.54
ALUE_0002269001	450	0	0	0	0	0	0	0	0	1	0.16	0	0	0	0	0	0	6	0.81	0	0	0	0	0	0	2	0.3	0	0	11	1.8	1	0.16	0	0	0	0	1	0.14	3	0.52	0	0	0	0	0	0	12	2.06
ALUE_0002269101	1086	26	4.55	4	0.74	19	2.68	249	13.31	257	16.65	184	15.58	9	0.6	164	10.22	181	10.11	11	1.15	15	1	100	6.36	122	7.71	30	2.73	30	2.03	12	0.8	13	0.98	1	0.08	14	0.82	15	1.07	122	8.72	8	0.63	48	2.84	2	0.14
ALUE_0002270801	498	3	1.14	1	0.4	29	8.92	25	2.91	20	2.83	38	7.02	240	34.64	22	2.99	35	4.26	58	13.28	32	4.64	15	2.08	15	2.07	49	9.71	29	4.28	35	5.07	2	0.33	12	2.13	121	15.4	90	14.05	3	0.47	2	0.34	47	6.07	41	6.35
ALUE_0002270901	210	0	0	0	0	0	0	0	0	0	0	0	0	19	6.5	0	0	0	0	2	1.09	11	3.78	1	0.33	0	0	1	0.47	33	11.55	5	1.72	0	0	0	0	0	0	10	3.7	0	0	0	0	2	0.61	2	0.73
ALUE_0002271101	780	11	2.68	0	0	6	1.18	133	9.9	26	2.35	18	2.12	4	0.37	104	9.02	49	3.81	23	3.36	22	2.04	44	3.9	14	1.23	8	1.01	7	0.66	5	0.46	50	5.22	0	0	15	1.22	19	1.89	78	7.76	3	0.33	31	2.56	7	0.69
ALUE_0002271401	480	13	5.15	1	0.42	5	1.6	134	16.21	118	17.3	135	25.86	0	0	115	16.21	126	15.92	26	6.18	12	1.81	264	38.01	251	35.87	41	8.43	63	9.65	6	0.9	40	6.79	4	0.74	3	0.4	1	0.16	59	9.54	0	0	22	2.95	0	0
ALUE_0002272201	921	13	2.68	1	0.22	4	0.67	18	1.13	6	0.46	1	0.1	0	0	80	5.88	17	1.12	0	0	2	0.16	5	0.38	5	0.37	3	0.32	0	0	1	0.08	0	0	0	0	0	0	0	0	24	2.02	3	0.28	11	0.77	0	0
ALUE_0002273701	597	0	0	0	0	0	0	5	0.49	2	0.24	0	0	34	4.09	12	1.36	8	0.81	1	0.19	16	1.94	0	0	0	0	0	0	4	0.49	12	1.45	0	0	0	0	6	0.64	7	0.91	1	0.13	1	0.14	0	0	3	0.39
ALUE_0002275301	696	20	5.46	1	0.29	13	2.86	75	6.26	32	3.24	11	1.45	7	0.72	46	4.47	19	1.66	12	1.97	5	0.52	85	8.44	36	3.55	17	2.41	28	2.96	5	0.52	9	1.05	0	0	15	1.37	8	0.89	57	6.36	1	0.12	13	1.2	2	0.22
ALUE_0002276101	531	7	2.5	2	0.75	1	0.29	5	0.55	10	1.33	11	1.9	27	3.65	5	0.64	1	0.11	87	18.68	7	0.95	4	0.52	4	0.52	48	8.92	12	1.66	6	0.82	8	1.23	1	0.17	17	2.03	2	0.29	51	7.46	8	1.29	12	1.45	0	0
ALUE_0002276501	687	31	8.57	4	1.16	37	8.25	143	12.08	94	9.63	10	1.34	45	4.71	90	8.86	107	9.45	14	2.32	14	1.47	130	13.08	76	7.59	14	2.01	7	0.75	11	1.16	62	7.36	4	0.51	3	0.28	7	0.79	128	14.47	2	0.25	93	8.71	17	1.91
ALUE_0002277401	339	7	3.92	10	5.89	128	57.84	313	53.6	1022	212.13	657	178.19	147	31.16	902	180.05	1235	220.95	339	114.02	130	27.69	828	168.78	1127	228.02	250	72.77	97	21.03	94	20.01	114	27.41	28	7.29	259	48.44	174	39.9	9	2.06	17	4.29	198	37.58	309	70.34
ALUE_0002279501	720	2	0.53	3	0.83	5	1.06	1	0.08	6	0.59	0	0	26	2.6	4	0.38	6	0.51	0	0	24	2.41	1	0.1	3	0.29	2	0.27	12	1.23	17	1.7	11	1.25	10	1.23	15	1.32	27	2.92	1	0.11	6	0.71	3	0.27	34	3.64
ALUE_0002280001	426	0	0	0	0	11	3.96	15	2.04	28	4.62	27	5.83	26	4.39	12	1.91	33	4.7	2	0.54	9	1.53	41	6.65	75	12.08	4	0.93	0	0	5	0.85	0	0	0	0	11	1.64	2	0.36	0	0	0	0	7	1.06	7	1.27
ALUE_0002282701	624	0	0	0	0	4	0.98	183	17.03	280	31.57	191	28.14	3	0.35	155	16.81	262	25.46	14	2.56	14	1.62	155	17.17	282	31	16	2.53	60	7.07	28	3.24	1	0.13	0	0	4	0.41	5	0.62	0	0	0	0	8	0.82	2	0.25
ALUE_0002284601	597	0	0	0	0	5	1.28	2	0.19	10	1.18	5	0.77	9	1.08	9	1.02	6	0.61	3	0.57	10	1.21	1	0.12	5	0.57	0	0	13	1.6	6	0.73	0	0	0	0	16	1.7	15	1.95	0	0	0	0	32	3.45	5	0.65
ALUE_0002287201	699	0	0	0	0	14	3.07	42	3.49	54	5.44	59	7.76	33	3.39	75	7.26	63	5.47	35	5.71	28	2.89	63	6.23	72	7.06	58	8.19	23	2.42	18	1.86	5	0.58	0	0	47	4.26	12	1.33	6	0.67	2	0.24	37	3.41	19	2.1
ALUE_0002288601	654	157	45.61	110	33.59	0	0	1	0.09	6	0.65	5	0.7	0	0	5	0.52	66	6.12	6	1.05	0	0	1	0.11	28	2.94	6	0.91	0	0	0	0	607	75.65	536	72.3	0	0	0	0	198	23.51	216	28.27	0	0	1	0.12
ALUE_0002289501	1062	36	6.44	4	0.75	84	12.12	108	5.9	60	3.98	58	5.02	62	4.2	80	5.1	102	5.82	477	51.21	268	18.22	122	7.94	69	4.46	916	85.11	137	9.48	162	11.01	51	3.91	30	2.49	599	35.76	116	8.49	135	9.87	9	0.73	248	15.03	81	5.89
ALUE_0002290101	507	89	33.35	3	1.18	186	56.2	597	68.36	286	39.69	207	37.54	13	1.84	862	115.05	434	51.92	64	14.39	15	2.14	1203	163.97	600	81.17	32	6.23	14	2.03	76	10.81	115	18.49	7	1.22	14	1.75	12	1.84	285	43.64	4	0.68	441	55.97	1	0.15
ALUE_0002290201	615	7	2.16	0	0	0	0	12	1.13	2	0.23	2	0.3	0	0	17	1.87	6	0.59	1	0.19	1	0.12	4	0.45	14	1.56	2	0.32	14	1.67	0	0	4	0.53	0	0	0	0	0	0	20	2.52	0	0	2	0.21	2	0.25
ALUE_0002292101	252	0	0	0	0	1	0.61	1	0.23	0	0	0	0	14	3.99	0	0	0	0	6	2.71	12	3.44	1	0.27	1	0.27	1	0.39	1	0.29	11	3.15	0	0	0	0	68	17.11	5	1.54	0	0	0	0	10	2.55	7	2.14
ALUE_0002292501	249	25	19.07	1	0.8	18	11.07	0	0	3	0.85	7	2.58	2	0.58	0	0	8	1.95	1	0.46	1	0.29	4	1.11	0	0	1	0.4	0	0	0	0	0	0	0	0	0	0	2	0.62	11	3.43	0	0	9	2.33	1	0.31
ALUE_0002294101	174	14	15.29	0	0	3	2.64	13	4.34	9	3.64	6	3.17	0	0	4	1.56	7	2.44	1	0.66	3	1.25	11	4.37	10	3.94	1	0.57	5	2.11	1	0.41	4	1.87	0	0	0	0	2	0.89	24	10.71	0	0	15	5.55	3	1.33
ALUE_0002295301	390	0	0	2	1.02	8	3.14	37	5.51	21	3.79	10	2.36	18	3.32	26	4.51	21	3.27	5	1.46	12	2.22	19	3.37	23	4.04	5	1.27	33	6.22	11	2.03	2	0.42	0	0	11	1.79	16	3.19	2	0.4	1	0.22	17	2.8	15	2.97
ALUE_0002296901	792	3	0.72	0	0	1	0.19	2	0.15	1	0.09	2	0.23	0	0	7	0.6	3	0.23	0	0	0	0	4	0.35	3	0.26	0	0	0	0	0	0	1	0.1	0	0	0	0	0	0	13	1.27	3	0.32	14	1.14	0	0
ALUE_0002297701	393	14	6.77	0	0	5	1.95	4	0.59	2	0.36	0	0	1	0.18	6	1.03	6	0.93	4	1.16	0	0	6	1.06	3	0.52	1	0.25	0	0	0	0	3	0.62	3	0.67	5	0.81	2	0.4	29	5.73	1	0.22	2	0.33	2	0.39
ALUE_0002300401	480	0	0	0	0	2	0.64	91	11.01	217	31.81	140	26.82	5	0.75	47	6.63	111	14.02	90	21.38	18	2.71	93	13.39	79	11.29	350	71.95	15	2.3	2	0.3	0	0	0	0	25	3.3	8	1.3	0	0	0	0	5	0.67	2	0.32
ALUE_0002303801	312	46	28.01	2	1.28	51	25.04	185	34.42	109	24.58	74	21.81	0	0	104	22.56	69	13.41	3	1.1	0	0	185	40.97	85	18.69	5	1.58	0	0	11	2.54	107	27.95	1	0.28	0	0	0	0	119	29.61	1	0.27	118	24.34	3	0.74
ALUE_0002304001	486	0	0	0	0	5	1.58	18	2.15	29	4.2	46	8.7	59	8.72	9	1.25	29	3.62	2	0.47	7	1.04	6	0.85	31	4.37	4	0.81	2	0.3	1	0.15	0	0	1	0.18	14	1.83	1	0.16	1	0.16	0	0	1	0.13	32	5.08
ALUE_0002304101	351	3	1.62	0	0	0	0	15	2.48	15	3.01	17	4.45	3	0.61	1	0.19	13	2.25	5	1.62	3	0.62	10	1.97	6	1.17	1	0.28	0	0	0	0	7	1.63	0	0	0	0	0	0	8	1.77	0	0	1	0.18	0	0
ALUE_0002304801	237	1	0.8	0	0	0	0	3	0.73	6	1.78	1	0.39	12	3.64	2	0.57	3	0.77	0	0	10	3.05	4	1.17	9	2.6	4	1.67	15	4.65	16	4.87	13	4.47	7	2.61	11	2.94	26	8.53	1	0.33	3	1.08	0	0	22	7.16
ALUE_0002305301	831	0	0	0	0	0	0	0	0	5	0.42	4	0.44	21	1.82	0	0	2	0.15	0	0	3	0.26	0	0	0	0	0	0	30	2.65	10	0.87	0	0	0	0	3	0.23	13	1.22	0	0	0	0	0	0	0	0
ALUE_0002305401	192	6	5.94	2	2.08	17	13.56	31	9.37	19	6.96	39	18.68	34	12.73	2	0.7	13	4.11	4	2.38	12	4.51	33	11.88	27	9.65	107	54.99	32	12.25	7	2.63	5	2.12	2	0.92	140	46.23	92	37.25	8	3.24	0	0	21	7.04	22	8.84
ALUE_0002305501	444	1	0.43	0	0	2	0.69	0	0	0	0	2	0.41	1	0.16	4	0.61	1	0.14	1	0.26	8	1.3	0	0	0	0	4	0.89	0	0	0	0	0	0	1	0.2	55	7.85	63	11.03	1	0.17	0	0	0	0	5	0.87
ALUE_0002306701	549	97	33.57	4	1.46	20	5.58	47	4.97	18	2.31	53	8.88	5	0.65	35	4.31	37	4.09	15	3.12	21	2.76	46	5.79	16	2	29	5.21	4	0.54	20	2.63	194	28.8	2	0.32	1	0.12	3	0.42	137	19.38	4	0.62	22	2.58	4	0.56
ALUE_0002306801	249	49	37.39	2	1.6	12	7.38	13	3.03	2	0.57	13	4.8	0	0	7	1.9	12	2.92	1	0.46	4	1.16	9	2.5	6	1.65	3	1.19	2	0.59	9	2.61	23	7.53	0	0	0	0	0	0	20	6.24	0	0	18	4.65	0	0
ALUE_0002309401	774	6	1.47	1	0.26	4	0.79	7	0.53	4	0.36	0	0	4	0.37	16	1.4	10	0.78	1	0.15	7	0.65	17	1.52	9	0.8	3	0.38	15	1.42	1	0.09	47	4.95	8	0.91	3	0.25	8	0.8	25	2.51	0	0	10	0.83	1	0.1
ALUE_0002309801	888	703	150.4	38	8.55	362	62.45	2315	151.35	1135	89.94	343	35.51	226	18.29	1620	123.45	1064	72.67	402	51.62	278	22.61	2037	158.52	1168	90.21	803	89.23	243	20.11	159	12.92	1292	118.59	48	4.77	391	27.92	216	18.91	1503	131.41	85	8.19	621	45	235	20.42
ALUE_0002313901	564	108	36.38	3	1.06	47	12.77	215	22.13	56	6.99	34	5.54	43	5.48	171	20.52	85	9.14	83	16.78	51	6.53	191	23.4	74	9	68	11.9	29	3.78	58	7.42	98	14.16	4	0.63	14	1.57	35	4.82	226	31.11	12	1.82	62	7.07	22	3.01
ALUE_0002315601	201	31	29.3	3	2.98	3	2.29	45	13	26	9.1	33	15.09	4	1.43	24	8.08	27	8.15	12	6.81	4	1.44	37	12.72	27	9.21	6	2.95	6	2.19	2	0.72	13	5.27	0	0	0	0	4	1.55	54	20.86	6	2.56	19	6.08	1	0.38
ALUE_0002317301	388	0	0	0	0	0	0	3	0.45	3	0.54	12	2.84	7	1.3	7	1.22	8	1.25	8	2.35	11	2.05	3	0.53	3	0.53	12	3.05	3	0.57	7	1.3	0	0	0	0	2	0.33	3	0.6	0	0	0	0	7	1.16	2	0.4
ALUE_0002317901	267	0	0	0	0	0	0	0	0	0	0	0	0	8	2.15	2	0.51	0	0	0	0	6	1.62	0	0	0	0	0	0	1	0.28	1	0.27	0	0	0	0	1	0.24	5	1.46	0	0	0	0	0	0	9	2.6
ALUE_0002318201	246	0	0	0	0	0	0	20	4.72	7	2	7	2.62	5	1.46	13	3.58	31	7.64	2	0.93	16	4.7	0	0	0	0	0	0	0	0	8	2.35	0	0	1	0.36	5	1.29	11	3.48	0	0	0	0	0	0	0	0
ALUE_0002321301	348	0	0	0	0	7	3.08	0	0	0	0	0	0	0	0	3	0.58	1	0.17	0	0	1	0.21	2	0.4	2	0.39	0	0	0	0	1	0.21	0	0	0	0	5	0.91	3	0.67	0	0	0	0	6	1.11	10	2.22
ALUE_0002321401	436	31	13.51	9	4.12	13	4.57	289	38.48	64	10.33	9	1.9	12	1.98	194	30.11	111	15.44	17	4.45	17	2.82	153	24.25	90	14.16	25	5.66	90	15.17	12	1.99	25	4.67	3	0.61	27	3.93	12	2.14	132	23.51	5	0.98	37	5.46	5	0.88
ALUE_0002322201	351	0	0	0	0	0	0	0	0	0	0	7	1.83	0	0	0	0	0	0	1	0.32	0	0	0	0	1	0.2	2	0.56	0	0	4	0.82	0	0	0	0	0	0	4	0.89	0	0	0	0	0	0	1	0.22
ALUE_0002322701	521	7	2.55	2	0.77	20	5.88	40	4.46	66	8.91	87	15.35	45	6.21	125	16.24	295	34.34	82	17.94	191	26.47	183	24.27	358	47.13	141	26.71	153	21.59	120	16.62	14	2.19	6	1.02	49	5.96	86	12.83	0	0	0	0	2	0.25	3	0.44
ALUE_0002323401	351	0	0	3	1.71	2	0.87	16	2.65	14	2.81	3	0.79	28	5.73	7	1.35	16	2.76	23	7.47	19	3.91	0	0	2	0.39	1	0.28	0	0	28	5.76	10	2.32	3	0.75	28	5.06	22	4.87	18	3.98	7	1.71	9	1.65	43	9.45
ALUE_0002325201	501	28	10.62	0	0	39	11.93	101	11.7	23	3.23	6	1.1	0	0	40	5.4	35	4.24	3	0.68	0	0	80	11.03	36	4.93	1	0.2	0	0	5	0.72	11	1.79	0	0	0	0	0	0	57	8.83	0	0	81	10.4	0	0
ALUE_0002326001	514	5	1.85	0	0	7	2.09	20	2.26	1	0.14	2	0.36	0	0	5	0.66	1	0.12	0	0	2	0.28	15	2.02	5	0.67	7	1.34	0	0	1	0.14	12	1.9	0	0	0	0	2	0.3	19	2.87	1	0.17	15	1.88	0	0
ALUE_0002328701	598	0	0	0	0	0	0	1	0.1	3	0.35	6	0.92	7	0.84	18	2.04	9	0.91	0	0	5	0.6	4	0.46	8	0.92	0	0	2	0.25	1	0.12	0	0	0	0	0	0	7	0.91	0	0	0	0	0	0	2	0.26
ALUE_0002330301	375	11	5.57	2	1.07	5	2.04	3	0.46	0	0	0	0	1	0.19	0	0	1	0.16	0	0	0	0	1	0.18	0	0	1	0.26	2	0.39	0	0	3	0.65	0	0	0	0	0	0	0	0	0	0	0	0	0	0
ALUE_0002331001	237	7	5.61	1	0.84	1	0.65	61	14.94	34	10.09	70	27.16	1	0.3	21	6	47	12.03	10	4.81	5	1.52	14	4.08	36	10.42	9	3.75	5	1.55	3	0.91	23	7.91	3	1.12	4	1.07	1	0.33	30	9.83	2	0.72	9	2.44	0	0
ALUE_0002331801	468	6	2.44	2	0.85	6	1.96	8	0.99	6	0.9	0	0	0	0	14	2.02	4	0.52	0	0	1	0.15	14	2.07	12	1.76	0	0	0	0	1	0.15	3	0.52	1	0.19	0	0	0	0	11	1.82	0	0	8	1.1	0	0
ALUE_0002331901	372	43	21.96	9	4.83	28	11.53	141	22.01	18	3.4	11	2.72	14	2.7	64	11.64	60	9.78	13	3.98	12	2.33	81	15.05	46	8.48	13	3.45	15	2.96	11	2.13	39	8.55	4	0.95	12	2.05	12	2.51	69	14.4	3	0.69	43	7.44	6	1.24
ALUE_0002332901	567	49	16.42	2	0.7	39	10.54	296	30.31	73	9.06	24	3.89	17	2.15	110	13.13	104	11.12	33	6.64	16	2.04	227	27.67	121	14.64	69	12.01	24	3.11	23	2.93	91	13.08	7	1.09	26	2.91	23	3.15	88	12.05	5	0.75	79	8.97	13	1.77
ALUE_0002335001	357	2	1.06	2	1.12	17	7.29	39	6.34	21	4.14	25	6.44	17	3.42	17	3.22	28	4.76	31	9.9	23	4.65	13	2.52	20	3.84	22	6.08	81	16.68	26	5.25	3	0.68	0	0	35	6.22	19	4.14	13	2.83	2	0.48	11	1.98	11	2.38
ALUE_0002344001	510	9	3.35	2	0.78	3	0.9	39	4.44	43	5.93	40	7.21	3	0.42	16	2.12	14	1.66	5	1.12	0	0	30	4.06	38	5.11	6	1.16	11	1.59	2	0.28	13	2.08	0	0	2	0.25	2	0.3	20	3.04	0	0	7	0.88	1	0.15
ALUE_0002346201	360	0	0	0	0	8	3.4	0	0	2	0.39	15	3.83	5	1	4	0.75	1	0.17	20	6.33	1	0.2	0	0	0	0	0	0	1	0.2	12	2.4	0	0	0	0	8	1.41	1	0.22	0	0	0	0	2	0.36	1	0.21
ALUE_0002346401	694	6	1.64	0	0	3	0.66	34	2.84	32	3.24	44	5.83	0	0	17	1.66	23	2.01	3	0.49	6	0.62	10	1	27	2.67	10	1.42	9	0.95	4	0.42	13	1.53	3	0.38	5	0.46	0	0	44	4.92	2	0.25	18	1.67	1	0.11
ALUE_0002353201	303	37	23.2	4	2.64	32	16.18	61	11.69	17	3.95	17	5.16	10	2.37	24	5.36	36	7.21	5	1.88	6	1.43	18	4.11	31	7.02	14	4.56	4	0.97	9	2.14	41	11.03	1	0.29	5	1.05	10	2.57	39	9.99	2	0.57	14	2.97	0	0
ALUE_0002353701	297	21	13.43	1	0.67	2	1.03	22	4.3	2	0.47	10	3.1	9	2.18	5	1.14	14	2.86	9	3.46	1	0.24	10	2.33	3	0.69	8	2.66	12	2.97	5	1.21	21	5.76	5	1.49	2	0.43	1	0.26	17	4.44	2	0.58	11	2.38	6	1.56
ALUE_0002355501	417	2	0.91	1	0.48	2	0.73	37	5.15	3	0.51	3	0.66	0	0	50	8.11	51	7.42	3	0.82	1	0.17	29	4.81	11	1.81	3	0.71	0	0	0	0	5	0.98	0	0	0	0	0	0	13	2.42	0	0	5	0.77	0	0
[truncated: 10 more columns]

## Sheet: Tv
Additional file 7: Table S4. The table shows the complete list of DEG found in the Tv tissue sample, as indicated by the Venn diagram.
gene_id	Exonic.gene.sizes	Tg-1	Tg-1_FPKM	Tv-1	Tv-1_FPKM	Sv-1	Sv-1_FPKM	Og-1	Og-1_FPKM	Ov-1	Ov-1_FPKM	Ut-1	Ut-1_FPKM	Stf-1	Stf-1_FPKM	Og-2	Og-2_FPKM	Ov-2	Ov-2_FPKM	Ut-2	Ut-2_FPKM	Stf-2	Stf-2_FPKM	Og-3	Og-3_FPKM	Ov-3	Ov-3_FPKM	Ut-3	Ut-3_FPKM	Stf-3	Stf-3_FPKM	Stm-1	Stm-1_FPKM	Tg-2	Tg-2_FPKM	Tv-2	Tv-2_FPKM	Sv-2	Sv-2_FPKM	Stm-2	Stm-2_FPKM	Tg-3	Tg-3_FPKM	Tv-3	Tv-3_FPKM	Sv-3	Sv-3_FPKM	Stm-3	Stm-3_FPKM
ALUE_0000000301	285	106	70.66	21	14.72	446	239.74	1914	389.9	1570	387.62	1262	407.12	655	165.18	1591	377.75	1730	368.15	636	254.44	606	153.55	1602	388.43	1028	247.4	1042	360.78	515	132.82	352	89.11	611	174.74	77	23.84	1410	313.66	622	169.66	508	138.39	54	16.22	1221	275.68	863	233.66
ALUE_0000000401	1458	317	41.31	37	5.07	393	41.29	3152	125.51	2285	110.28	1439	90.74	929	45.79	2696	125.13	2567	106.78	1303	101.9	1197	59.29	2793	132.38	2212	104.06	2766	187.2	2764	139.34	1036	51.26	894	49.98	75	4.54	1909	83.01	1320	70.38	1249	66.51	101	5.93	1343	59.27	745	39.43
ALUE_0000000701	348	29	15.83	0	0	18	7.92	261	43.54	265	53.58	183	48.35	46	9.5	164	31.89	135	23.53	44	14.42	33	6.85	135	26.81	110	21.68	31	8.79	39	8.24	42	8.71	47	11.01	2	0.51	39	7.11	49	10.95	67	14.95	6	1.48	58	10.72	41	9.09
ALUE_0000000901	951	97	19.38	17	3.57	141	22.71	1082	66.05	664	49.13	530	51.24	300	22.67	849	60.41	690	44	261	31.29	341	25.89	960	69.76	781	56.33	449	46.59	576	44.52	409	31.03	155	13.28	16	1.48	487	32.47	340	27.79	449	36.66	34	3.06	441	29.84	207	16.8
ALUE_0000001801	1650	922	106.16	114	13.8	605	56.17	6221	218.89	5873	250.45	7487	417.19	10	0.44	4521	185.41	6981	256.6	642	44.36	371	16.24	3751	157.1	3984	165.61	570	34.09	11	0.49	119	5.2	1495	73.85	104	5.56	8	0.31	2	0.09	1971	92.75	189	9.81	1178	45.94	10	0.47
ALUE_0000002601	1764	519	55.9	49	5.55	1297	112.64	1122	36.93	762	30.4	776	40.45	504	20.53	867	33.26	997	34.28	305	19.71	852	34.88	866	33.92	756	29.39	751	42.01	733	30.54	517	21.15	199	9.19	21	1.05	607	21.82	383	16.88	413	18.18	42	2.04	908	33.12	379	16.58
ALUE_0000003401	1008	160	30.16	17	3.37	235	35.72	914	52.64	812	56.68	1113	101.52	436	31.09	881	59.14	770	46.33	621	70.24	737	52.8	850	58.27	921	62.67	1312	128.44	383	27.93	545	39.01	128	10.35	7	0.61	783	49.25	451	34.78	676	52.07	30	2.55	583	37.22	312	23.88
ALUE_0000006001	576	33	10.88	23	7.98	942	250.54	356	35.88	345	42.15	133	21.23	2131	265.89	176	20.68	394	41.49	563	111.44	1414	177.27	268	32.15	229	27.27	581	99.53	1675	213.74	2229	279.19	472	66.79	140	21.44	3187	350.79	1622	218.9	106	14.29	69	10.25	2540	283.76	1732	232.03
ALUE_0000006101	147	0	0	0	0	3	3.13	1	0.39	0	0	0	0	2	0.98	3	1.38	2	0.83	0	0	0	0	2	0.94	0	0	0	0	6	3	0	0	6	3.33	3	1.8	9	3.88	1	0.53	1	0.53	3	1.75	4	1.75	1	0.52
ALUE_0000006901	408	13	6.05	0	0	11	4.13	397	56.49	403	69.5	112	25.24	185	32.59	337	55.89	250	37.16	135	37.73	148	26.2	156	26.42	270	45.39	169	40.87	85	15.31	128	22.63	14	2.8	0	0	163	25.33	92	17.53	130	24.74	3	0.63	167	26.34	28	5.3
ALUE_0000009101	276	39	26.84	4	2.89	190	105.46	0	0	0	0	0	0	0	0	0	0	0	0	0	0	0	0	0	0	0	0	0	0	0	0	0	0	0	0	0	0	0	0	0	0	0	0	0	0	0	0	0	0
ALUE_0000009801	339	92	51.56	33	19.44	43	19.43	52	8.91	10	2.08	22	5.97	30	6.36	49	9.78	48	8.59	89	29.93	51	10.86	95	19.37	39	7.89	224	65.2	36	7.81	59	12.56	251	60.35	76	19.78	130	24.31	134	30.73	186	42.6	51	12.88	81	15.38	66	15.02
ALUE_0000010601	567	147	49.25	26	9.16	84	22.7	584	59.8	482	59.82	675	109.45	1	0.13	643	76.74	786	84.07	52	10.46	22	2.8	575	70.08	483	58.43	38	6.61	3	0.39	49	6.23	265	38.09	28	4.36	3	0.34	0	0	433	59.29	61	9.21	250	28.37	1	0.14
ALUE_0000011001	480	24	9.5	3	1.25	30	9.57	307	37.13	285	41.78	303	58.04	54	8.09	226	31.86	215	27.17	21	4.99	69	10.38	214	30.81	260	37.15	64	13.16	22	3.37	58	8.72	43	7.3	1	0.18	65	8.59	36	5.83	69	11.16	4	0.71	91	12.2	28	4.5
ALUE_0000012401	2031	1	0.09	0	0	0	0	2	0.06	1	0.03	1	0.05	0	0	0	0	0	0	1	0.06	0	0	1	0.03	1	0.03	0	0	0	0	0	0	7	0.28	4	0.17	0	0	0	0	1	0.04	2	0.08	0	0	0	0
ALUE_0000012501	2067	304	27.94	23	2.22	319	23.64	1548	43.48	738	25.12	860	38.25	281	9.77	1169	38.27	773	22.68	369	20.35	498	17.4	1847	61.75	1216	40.35	1422	67.89	784	27.88	360	12.57	334	13.17	22	0.94	367	11.26	347	13.05	850	31.93	39	1.62	747	23.26	295	11.01
ALUE_0000014401	273	0	0	0	0	0	0	0	0	0	0	0	0	0	0	0	0	0	0	0	0	0	0	0	0	0	0	0	0	0	0	0	0	4	1.19	12	3.88	0	0	0	0	0	0	0	0	0	0	0	0
ALUE_0000014801	687	26	7.19	2	0.58	29	6.47	277	23.41	160	16.39	147	19.67	135	14.12	216	21.28	112	9.89	75	12.45	131	13.77	403	40.54	253	25.26	145	20.83	144	15.41	115	12.08	55	6.53	6	0.77	147	13.57	101	11.43	127	14.35	5	0.62	90	8.43	72	8.09
ALUE_0000015301	1899	32	3.2	44	4.63	60	4.84	263	8.04	373	13.82	541	26.19	55	2.08	344	12.26	535	17.09	84	5.04	146	5.55	219	7.97	365	13.18	59	3.07	28	1.08	180	6.84	136	5.84	65	3.02	1	0.03	63	2.58	171	6.99	95	4.28	101	3.42	127	5.16
ALUE_0000015501	1194	2	0.32	5	0.84	0	0	13	0.63	9	0.53	1	0.08	0	0	6	0.34	13	0.66	2	0.19	0	0	9	0.52	8	0.46	1	0.08	0	0	2	0.12	10	0.68	0	0	0	0	0	0	7	0.46	7	0.5	4	0.22	0	0
ALUE_0000016801	3684	109	5.62	26	1.41	67	2.79	238	3.75	101	1.93	71	1.77	131	2.56	169	3.1	140	2.3	559	17.3	133	2.61	230	4.31	82	1.53	362	9.7	168	3.35	105	2.06	262	5.8	76	1.82	162	2.79	110	2.32	183	3.86	28	0.65	115	2.01	72	1.51
ALUE_0000018401	699	66	17.94	28	8	23	5.04	183	15.2	90	9.06	49	6.45	125	12.85	198	19.17	151	13.1	21	3.43	67	6.92	103	10.18	137	13.44	15	2.12	122	12.83	44	4.54	64	7.46	42	5.3	7	0.63	53	5.89	158	17.55	71	8.69	78	7.18	35	3.86
ALUE_0000023901	678	0	0	0	0	0	0	66	5.65	39	4.05	48	6.51	63	6.68	648	64.67	795	71.11	370	62.22	294	31.31	46	4.69	22	2.23	34	4.95	42	4.55	0	0	189	22.72	9	1.17	1	0.09	0	0	0	0	0	0	0	0	0	0
ALUE_0000025101	624	12	3.65	0	0	23	5.65	86	8	13	1.47	23	3.39	24	2.76	49	5.31	33	3.21	14	2.56	21	2.43	63	6.98	22	2.42	11	1.74	10	1.18	26	3.01	28	3.66	0	0	10	1.02	30	3.74	30	3.73	0	0	48	4.95	23	2.84
ALUE_0000028101	597	57	18.14	2	0.67	124	31.82	785	76.34	507	59.76	305	46.97	185	22.27	514	58.26	675	68.57	273	52.14	226	27.34	513	59.38	322	36.99	426	70.41	120	14.77	203	24.53	213	29.08	19	2.81	306	32.5	211	27.47	108	14.05	3	0.43	285	30.72	144	18.61
ALUE_0000029501	303	6	3.76	21	13.84	2	1.01	1	0.19	0	0	0	0	3	0.71	0	0	0	0	2	0.75	0	0	0	0	0	0	1	0.33	1	0.24	5	1.19	1	0.27	0	0	0	0	0	0	32	8.2	37	10.45	2	0.42	1	0.25
ALUE_0000029901	255	19	14.16	0	0	19	11.41	21	4.78	7	1.93	22	7.93	1	0.28	20	5.31	17	4.04	10	4.47	13	3.68	0	0	0	0	0	0	0	0	10	2.83	10	3.2	0	0	7	1.74	9	2.74	11	3.35	0	0	21	5.3	18	5.45
ALUE_0000030001	417	47	21.41	7	3.35	12	4.41	29	4.04	63	10.63	109	24.03	16	2.76	46	7.46	85	12.36	53	14.49	43	7.45	38	6.3	43	7.07	42	9.94	81	14.28	26	4.5	14	2.74	21	4.44	8	1.22	8	1.49	98	18.25	25	5.13	15	2.31	13	2.41
ALUE_0000030101	534	5	1.78	1	0.37	2	0.57	9	0.98	20	2.64	15	2.58	0	0	8	1.01	8	0.91	3	0.64	1	0.14	0	0	4	0.51	1	0.18	1	0.14	3	0.41	1	0.15	1	0.17	5	0.59	0	0	26	3.78	10	1.6	4	0.48	0	0
ALUE_0000030201	678	237	66.41	101	29.75	229	51.74	710	60.8	403	41.82	363	49.23	184	19.5	404	40.32	382	34.17	269	45.24	239	25.46	615	62.68	516	52.2	678	98.68	262	28.4	124	13.2	33	3.97	16	2.08	232	21.69	136	15.59	623	71.34	114	14.39	411	39.01	133	15.14
ALUE_0000032401	783	12	2.91	8	2.04	7	1.37	49	3.63	38	3.41	53	6.22	20	1.84	60	5.19	96	7.44	30	4.37	24	2.21	81	7.15	48	4.2	9	1.13	21	1.97	20	1.84	29	3.02	6	0.68	1	0.08	17	1.69	74	7.34	23	2.51	34	2.79	10	0.99
ALUE_0000033001	975	5	0.97	24	4.92	29	4.56	217	12.92	245	17.68	159	14.99	96	7.08	189	13.12	145	9.02	97	11.34	54	4	71	5.03	96	6.75	89	9.01	37	2.79	53	3.92	5	0.42	12	1.09	259	16.84	53	4.23	86	6.85	48	4.21	123	8.12	40	3.17
ALUE_0000036201	261	17	12.37	2	1.53	9	5.28	39	8.68	10	2.7	2	0.7	0	0	23	5.96	12	2.79	1	0.44	1	0.28	26	6.88	25	6.57	0	0	7	1.97	4	1.11	7	2.19	2	0.68	0	0	1	0.3	18	5.35	8	2.62	20	4.93	4	1.18
ALUE_0000039501	408	3	1.4	1	0.49	2	0.75	4	0.57	1	0.17	3	0.68	1	0.18	3	0.5	5	0.74	0	0	1	0.18	3	0.51	1	0.17	9	2.18	2	0.36	0	0	14	2.8	9	1.95	3	0.47	2	0.38	9	1.71	3	0.63	7	1.1	1	0.19
ALUE_0000039701	615	4	1.24	4	1.3	0	0	264	24.92	226	25.86	224	33.49	1	0.12	156	17.16	283	27.91	30	5.56	8	0.94	88	9.89	258	28.77	29	4.65	1	0.12	4	0.47	0	0	3	0.43	6	0.62	0	0	1	0.13	1	0.14	2	0.21	0	0
ALUE_0000041301	558	17	5.79	6	2.15	100	27.45	168	17.48	111	14	78	12.85	226	29.11	196	23.77	140	15.22	180	36.78	435	56.3	113	13.99	145	17.82	578	102.21	183	24.11	239	30.9	23	3.36	2	0.32	320	36.36	239	33.3	207	28.8	10	1.53	372	42.9	173	23.92
ALUE_0000041901	240	13	10.29	7	5.83	1	0.64	0	0	0	0	0	0	0	0	0	0	0	0	0	0	0	0	0	0	0	0	0	0	0	0	0	0	0	0	0	0	0	0	0	0	0	0	1	0.36	0	0	0	0
ALUE_0000042901	429	19	8.41	4	1.86	29	10.36	330	44.66	224	36.74	283	60.65	69	11.56	218	34.39	367	51.88	119	31.63	79	13.3	178	28.67	145	23.18	92	21.16	64	10.97	50	8.41	55	10.45	4	0.82	113	16.7	122	22.11	65	11.76	1	0.2	59	8.85	45	8.09
ALUE_0000046501	645	8	2.36	3	0.93	0	0	36	3.24	16	1.75	17	2.42	0	0	21	2.2	11	1.03	3	0.53	1	0.11	39	4.18	29	3.08	2	0.31	13	1.48	3	0.34	8	1.01	3	0.41	1	0.1	3	0.36	38	4.57	13	1.73	6	0.6	5	0.6
ALUE_0000047201	321	41	24.27	1	0.62	60	28.63	372	67.28	201	44.06	63	18.04	94	21.05	306	64.51	227	42.89	61	21.67	95	21.37	549	118.19	499	106.62	287	88.23	189	43.28	203	45.63	8	2.03	0	0	1	0.2	0	0	113	27.33	1	0.27	157	31.47	84	20.19
ALUE_0000047501	315	0	0	2	1.27	0	0	0	0	0	0	0	0	0	0	0	0	0	0	0	0	0	0	0	0	0	0	0	0	0	0	0	0	0	0	0	0	0	0	0	0	2	0.49	3	0.82	0	0	0	0
ALUE_0000047601	547	156	54.18	139	50.75	81	22.69	2	0.21	14	1.8	29	4.87	171	22.47	0	0	54	5.99	63	13.13	51	6.73	5	0.63	6	0.75	26	4.69	58	7.79	59	7.78	286	42.62	439	70.8	188	21.79	196	27.85	253	35.91	170	26.6	120	14.12	197	27.79
ALUE_0000049801	309	128	78.7	5	3.23	53	26.28	192	36.07	108	24.59	53	15.77	67	15.58	176	38.54	78	15.31	40	14.76	46	10.75	135	30.19	102	22.64	75	23.95	32	7.61	59	13.78	66	17.41	2	0.57	39	8	38	9.56	156	39.2	5	1.39	86	17.91	51	12.74
ALUE_0000050801	576	10	3.3	1	0.35	27	7.18	127	12.8	49	5.99	79	12.61	64	7.99	167	19.62	86	9.06	92	18.21	126	15.8	161	19.32	139	16.55	209	35.81	257	32.8	75	9.39	9	1.27	0	0	168	18.49	88	11.88	106	14.29	6	0.89	103	11.51	16	2.14
ALUE_0000051901	282	4	2.69	3	2.12	0	0	0	0	0	0	0	0	0	0	0	0	0	0	0	0	0	0	1	0.25	2	0.49	0	0	0	0	0	0	0	0	2	0.63	0	0	0	0	5	1.38	5	1.52	0	0	0	0
ALUE_0000052301	714	0	0	0	0	0	0	0	0	0	0	0	0	0	0	0	0	0	0	0	0	0	0	0	0	0	0	0	0	0	0	0	0	14	1.6	21	2.59	0	0	0	0	0	0	4	0.48	0	0	0	0
ALUE_0000052801	529	0	0	6	2.27	1	0.29	1	0.11	0	0	0	0	0	0	0	0	0	0	0	0	0	0	0	0	0	0	0	0	0	0	0	0	0	0	6	1	0	0	0	0	3	0.44	13	2.1	0	0	0	0
ALUE_0000054001	387	36	17.67	57	29.42	15	5.94	85	12.75	74	13.45	62	14.73	15	2.79	126	22.03	117	18.34	14	4.12	34	6.34	199	35.53	239	42.36	16	4.08	58	11.02	59	11	128	26.96	116	26.44	0	0	10	2.01	116	23.27	80	17.7	74	12.3	13	2.59
ALUE_0000057101	468	40	16.24	3	1.28	46	15.06	244	30.27	153	23	185	36.34	53	8.14	158	22.85	254	32.92	64	15.59	47	7.25	142	20.97	125	18.32	101	21.3	35	5.5	41	6.32	59	10.28	2	0.38	59	7.99	48	7.97	66	10.95	3	0.55	74	10.17	43	7.09
ALUE_0000059101	283	2	1.34	2	1.41	0	0	29	5.95	18	4.48	17	5.52	2	0.51	4	0.96	3	0.64	5	2.01	1	0.26	31	7.57	28	6.79	16	5.58	8	2.08	0	0	0	0	0	0	0	0	0	0	10	2.74	2	0.6	0	0	0	0
ALUE_0000060801	513	1	0.37	4	1.56	0	0	2	0.23	0	0	0	0	0	0	2	0.26	2	0.24	2	0.44	0	0	3	0.4	1	0.13	4	0.77	2	0.29	0	0	4	0.64	6	1.03	1	0.12	0	0	5	0.76	3	0.5	1	0.13	0	0
ALUE_0000061001	413	0	0	1	0.48	0	0	44	6.19	4	0.68	1	0.22	0	0	181	29.66	68	9.99	6	1.66	1	0.17	32	5.35	40	6.64	3	0.72	0	0	1	0.17	19	3.75	15	3.2	642	98.55	0	0	6	1.13	2	0.41	4	0.62	0	0
ALUE_0000061701	219	9	7.81	2	1.82	1	0.7	8	2.12	6	1.93	1	0.42	0	0	4	1.24	4	1.11	3	1.56	0	0	11	3.47	6	1.88	1	0.45	0	0	0	0	8	2.98	2	0.81	0	0	0	0	4	1.42	1	0.39	1	0.29	2	0.7
ALUE_0000062801	147	0	0	0	0	20	20.84	111	43.84	119	56.96	87	54.41	339	165.74	0	0	0	0	0	0	0	0	0	0	0	0	0	0	1	0.5	150	73.62	7	3.88	3	1.8	0	0	0	0	7	3.7	2	1.16	26	11.38	126	66.14
ALUE_0000063301	360	3	1.58	1	0.55	0	0	2	0.32	0	0	3	0.77	0	0	1	0.19	0	0	0	0	0	0	4	0.77	0	0	2	0.55	0	0	0	0	0	0	1	0.25	1	0.18	0	0	9	1.94	5	1.19	1	0.18	0	0
ALUE_0000063601	309	30	18.44	9	5.82	28	13.88	64	12.02	33	7.51	17	5.06	11	2.56	26	5.69	50	9.81	4	1.48	1	0.23	54	12.08	52	11.54	12	3.83	12	2.85	5	1.17	51	13.45	14	4	20	4.1	19	4.78	23	5.78	6	1.66	21	4.37	13	3.25
ALUE_0000063901	578	0	0	2	0.69	0	0	0	0	0	0	1	0.16	0	0	0	0	0	0	0	0	0	0	0	0	0	0	0	0	0	0	0	0	3	0.42	1	0.15	0	0	0	0	0	0	0	0	0	0	0	0
ALUE_0000065901	831	373	85.27	178	42.78	284	52.36	1215	84.88	917	77.65	793	87.74	477	41.25	372	30.29	550	40.14	135	18.52	200	17.38	282	23.45	308	25.42	199	23.63	144	12.74	287	24.92	614	60.22	251	26.65	246	18.77	289	27.03	650	60.73	264	27.19	535	41.43	558	51.81
ALUE_0000070301	354	23	12.34	47	26.52	0	0	8	1.31	5	0.99	5	1.3	0	0	0	0	0	0	0	0	0	0	2	0.39	3	0.58	1	0.28	0	0	0	0	137	31.54	185	46.1	6	1.07	0	0	68	14.91	81	19.59	1	0.18	0	0
ALUE_0000074001	387	0	0	1	0.52	0	0	1	0.15	0	0	2	0.48	0	0	0	0	0	0	0	0	0	0	0	0	0	0	0	0	0	0	0	0	3	0.63	6	1.37	0	0	1	0.2	0	0	2	0.44	0	0	0	0
ALUE_0000075001	358	16	8.49	19	10.6	4	1.71	50	8.11	21	4.13	15	3.85	9	1.81	17	3.21	31	5.25	12	3.82	17	3.43	69	13.32	74	14.18	37	10.2	13	2.67	42	8.46	158	35.97	142	34.99	6	1.06	2	0.43	74	16.05	46	11	19	3.42	17	3.66
ALUE_0000076701	198	1	0.96	1	1.01	0	0	1	0.29	0	0	13	6.04	0	0	0	0	2	0.61	0	0	1	0.36	7	2.44	0	0	0	0	0	0	0	0	1	0.41	1	0.45	0	0	0	0	7	2.74	2	0.86	5	1.62	0	0
ALUE_0000078901	387	1	0.49	1	0.52	1	0.4	4	0.6	1	0.18	4	0.95	0	0	4	0.7	2	0.31	0	0	1	0.19	3	0.54	4	0.71	3	0.76	1	0.19	0	0	0	0	0	0	0	0	1	0.2	4	0.8	5	1.11	2	0.33	0	0
ALUE_0000080001	567	16	5.36	20	7.04	5	1.35	0	0	4	0.5	0	0	0	0	10	1.19	12	1.28	10	2.01	3	0.38	34	4.14	18	2.18	36	6.27	4	0.52	9	1.15	0	0	1	0.16	3	0.34	1	0.14	79	10.82	38	5.74	22	2.5	0	0
ALUE_0000080101	351	9	4.87	2	1.14	4	1.75	60	9.92	28	5.61	46	12.05	11	2.25	34	6.55	35	6.05	11	3.57	24	4.94	21	4.13	15	2.93	13	3.65	74	15.5	8	1.64	31	7.2	13	3.27	14	2.53	12	2.66	47	10.4	11	2.68	17	3.12	13	2.86
ALUE_0000081101	498	0	0	0	0	0	0	0	0	0	0	1	0.18	0	0	0	0	1	0.12	0	0	0	0	0	0	0	0	1	0.2	33	4.87	0	0	8	1.31	4	0.71	0	0	0	0	0	0	1	0.17	0	0	0	0
ALUE_0000082601	105	3	5.43	2	3.8	0	0	0	0	0	0	0	0	0	0	0	0	0	0	0	0	0	0	0	0	0	0	0	0	0	0	0	0	3	2.33	3	2.52	0	0	0	0	2	1.48	0	0	0	0	0	0
ALUE_0000083901	420	8	3.62	4	1.9	13	4.74	25	3.46	10	1.68	8	1.75	5	0.86	128	20.62	149	21.52	52	14.12	74	12.72	5	0.82	12	1.96	10	2.35	15	2.63	3	0.52	3	0.58	4	0.84	15	2.26	3	0.56	17	3.14	3	0.61	9	1.38	3	0.55
ALUE_0000087301	160	1	1.19	3	3.74	2	1.91	0	0	0	0	0	0	0	0	0	0	0	0	0	0	0	0	1	0.43	0	0	2	1.23	6	2.76	0	0	0	0	0	0	1	0.4	0	0	9	4.37	10	5.35	1	0.4	0	0
ALUE_0000087901	596	0	0	2	0.67	0	0	12	1.17	14	1.65	3	0.46	7	0.84	1	0.11	0	0	0	0	0	0	1	0.12	1	0.12	0	0	0	0	0	0	0	0	0	0	1	0.11	0	0	1	0.13	2	0.29	1	0.11	0	0
ALUE_0000089601	192	2	1.98	0	0	0	0	0	0	0	0	0	0	0	0	0	0	0	0	0	0	1	0.38	0	0	0	0	0	0	0	0	0	0	0	0	3	1.38	0	0	0	0	1	0.4	2	0.89	0	0	0	0
ALUE_0000093201	408	8	3.73	4	1.96	0	0	18	2.56	26	4.48	29	6.54	2	0.35	1	0.17	19	2.82	1	0.28	1	0.18	8	1.35	17	2.86	2	0.48	6	1.08	0	0	2	0.4	2	0.43	0	0	4	0.76	2	0.38	4	0.84	0	0	0	0
ALUE_0000093801	228	25	20.83	10	8.76	15	10.08	36	9.17	9	2.78	10	4.03	24	7.57	27	8.01	31	8.25	47	23.5	55	17.42	27	8.18	17	5.11	23	9.95	215	69.31	29	9.18	19	6.79	15	5.8	78	21.69	48	16.37	122	41.55	49	18.4	70	19.76	21	7.11
ALUE_0000097301	331	11	6.31	6	3.62	7	3.24	23	4.03	21	4.46	19	5.28	8	1.74	23	4.7	9	1.65	13	4.48	5	1.09	78	16.28	86	17.82	184	54.85	133	29.53	17	3.71	12	2.95	8	2.13	14	2.68	12	2.82	130	30.49	31	8.02	43	8.36	26	6.06
ALUE_0000098901	480	8	3.17	5	2.08	18	5.74	23	2.78	29	4.25	28	5.36	9	1.35	31	4.37	39	4.93	9	2.14	12	1.81	43	6.19	65	9.29	9	1.85	4	0.61	3	0.45	6	1.02	3	0.55	7	0.92	6	0.97	13	2.1	8	1.43	16	2.14	1	0.16
ALUE_0000099501	540	2	0.7	3	1.11	2	0.57	12	1.29	1	0.13	9	1.53	7	0.93	7	0.88	20	2.25	5	1.06	3	0.4	8	1.02	5	0.64	1	0.18	6	0.82	1	0.13	7	1.06	2	0.33	5	0.59	2	0.29	13	1.87	8	1.27	8	0.95	3	0.43
ALUE_0000105401	279	0	0	0	0	0	0	0	0	0	0	0	0	0	0	0	0	0	0	0	0	0	0	0	0	0	0	0	0	0	0	0	0	0	0	5	1.58	0	0	0	0	0	0	0	0	0	0	0	0
ALUE_0000106401	345	1	0.55	0	0	0	0	1	0.17	0	0	1	0.27	0	0	4	0.78	2	0.35	0	0	0	0	6	1.2	9	1.79	0	0	14	2.98	0	0	2	0.47	2	0.51	0	0	0	0	4	0.9	3	0.74	0	0	0	0
ALUE_0000109501	357	5	2.66	1	0.56	1	0.43	243	39.52	206	40.6	208	53.57	0	0	173	32.79	291	49.44	38	12.14	14	2.83	32	6.19	53	10.18	14	3.87	1	0.21	5	1.01	6	1.37	7	1.73	8	1.42	0	0	18	3.91	3	0.72	6	1.08	0	0
ALUE_0000109701	424	0	0	0	0	0	0	1	0.14	0	0	1	0.22	0	0	0	0	2	0.29	0	0	1	0.17	1	0.16	0	0	0	0	0	0	1	0.17	0	0	8	1.66	1	0.15	0	0	0	0	0	0	0	0	0	0
ALUE_0000112901	456	4	1.67	1	0.44	0	0	2	0.25	5	0.77	1	0.2	0	0	0	0	0	0	0	0	0	0	1	0.15	0	0	0	0	0	0	0	0	0	0	0	0	0	0	0	0	5	0.85	3	0.56	0	0	0	0
ALUE_0000117401	582	11	3.59	22	7.55	7	1.84	298	29.73	586	70.85	536	84.67	40	4.94	193	22.44	410	42.72	50	9.8	55	6.82	13	1.54	0	0	11	1.87	1	0.13	56	6.94	13	1.82	21	3.18	117	12.75	22	2.94	40	5.34	39	5.74	19	2.1	23	3.05
ALUE_0000118301	258	7	5.15	2	1.55	2	1.19	6	1.35	6	1.64	2	0.71	0	0	14	3.67	11	2.59	1	0.44	0	0	17	4.55	1	0.27	1	0.38	0	0	1	0.28	37	11.69	22	7.52	0	0	0	0	10	3.01	2	0.66	12	2.99	7	2.09
ALUE_0000119101	192	3	2.97	0	0	0	0	0	0	0	0	0	0	0	0	0	0	0	0	0	0	0	0	0	0	0	0	0	0	0	0	0	0	1	0.42	2	0.92	0	0	0	0	2	0.81	4	1.78	0	0	0	0
ALUE_0000131801	288	3	1.98	5	3.47	0	0	3	0.6	0	0	2	0.64	1	0.25	7	1.64	6	1.26	3	1.19	1	0.25	1	0.24	4	0.95	3	1.03	6	1.53	1	0.25	0	0	0	0	0	0	2	0.54	13	3.5	2	0.59	2	0.45	0	0
ALUE_0000135801	456	70	29.16	8	3.5	62	20.83	208	26.48	285	43.98	291	58.67	121	19.07	180	26.71	287	38.17	103	25.75	208	32.94	179	27.13	218	32.79	317	68.6	276	44.49	81	12.82	106	18.95	6	1.16	166	23.08	206	35.12	188	32.01	10	1.88	126	17.78	136	23.01
ALUE_0000139301	324	0	0	5	3.08	0	0	7	1.25	6	1.3	10	2.84	0	0	5	1.04	6	1.12	0	0	0	0	3	0.64	4	0.85	0	0	1	0.23	0	0	3	0.75	11	3	0	0	0	0	3	0.72	2	0.53	0	0	0	0
ALUE_0000141601	219	2	1.73	1	0.91	0	0	3	0.8	0	0	0	0	0	0	4	1.24	1	0.28	0	0	0	0	2	0.63	0	0	0	0	0	0	0	0	0	0	0	0	0	0	0	0	5	1.77	4	1.56	1	0.29	0	0
ALUE_0000142401	348	0	0	1	0.57	1	0.44	1	0.17	2	0.4	4	1.06	0	0	2	0.39	0	0	0	0	1	0.21	2	0.4	5	0.99	1	0.28	1	0.21	3	0.62	0	0	3	0.76	0	0	0	0	11	2.45	3	0.74	8	1.48	1	0.22
ALUE_0000148901	627	0	0	3	0.96	0	0	0	0	2	0.22	1	0.15	0	0	1	0.11	3	0.29	0	0	0	0	0	0	0	0	0	0	0	0	0	0	7	0.91	4	0.56	0	0	0	0	4	0.5	4	0.55	0	0	0	0
ALUE_0000153501	408	8	3.73	0	0	11	4.13	74	10.53	52	8.97	34	7.66	17	2.99	51	8.46	69	10.26	11	3.07	24	4.25	45	7.62	54	9.08	23	5.56	20	3.6	12	2.12	5	1	0	0	15	2.33	33	6.29	15	2.85	1	0.21	28	4.42	9	1.7
ALUE_0000158101	564	17	5.73	9	3.19	8	2.17	49	5.04	18	2.25	14	2.28	19	2.42	4	0.48	4	0.43	5	1.01	6	0.77	6	0.74	7	0.85	2	0.35	0	0	5	0.64	2	0.29	2	0.31	2	0.22	2	0.28	285	39.23	33	5.01	79	9.01	23	3.15
ALUE_0000160901	216	3	2.64	0	0	0	0	2	0.54	5	1.63	6	2.55	0	0	2	0.63	5	1.4	1	0.53	1	0.33	3	0.96	2	0.64	2	0.91	0	0	2	0.67	3	1.13	11	4.49	8	2.35	0	0	12	4.31	11	4.36	5	1.49	0	0
ALUE_0000162301	135	1	1.41	3	4.44	0	0	0	0	0	0	0	0	0	0	0	0	0	0	0	0	0	0	0	0	0	0	0	0	0	0	0	0	0	0	3	1.96	0	0	0	0	0	0	6	3.8	0	0	0	0
ALUE_0000164301	219	8	6.94	10	9.12	1	0.7	5	1.33	10	3.21	24	10.08	1	0.33	1	0.31	5	1.38	2	1.04	4	1.32	2	0.63	6	1.88	1	0.45	2	0.67	1	0.33	2	0.74	13	5.24	0	0	1	0.35	9	3.19	8	3.13	0	0	1	0.35
ALUE_0000169201	261	4	2.91	6	4.59	2	1.17	1	0.22	0	0	0	0	0	0	1	0.26	1	0.23	0	0	0	0	0	0	0	0	0	0	0	0	0	0	0	0	1	0.34	0	0	0	0	3	0.89	9	2.95	0	0	0	0
ALUE_0000169401	387	0	0	2	1.03	0	0	2	0.3	0	0	1	0.24	1	0.19	1	0.17	3	0.47	0	0	0	0	1	0.18	2	0.35	0	0	3	0.57	0	0	0	0	2	0.46	0	0	0	0	3	0.6	0	0	0	0	0	0
ALUE_0000170401	282	272	183.24	88	62.32	172	93.44	89	18.32	37	9.23	26	8.48	12	3.06	159	38.15	117	25.16	16	6.47	51	13.06	60	14.7	58	14.11	15	5.25	46	11.99	20	5.12	8	2.31	3	0.94	29	6.52	45	12.4	87	23.95	22	6.68	42	9.58	64	17.51
ALUE_0000172601	333	1	0.57	1	0.6	0	0	0	0	0	0	0	0	0	0	0	0	0	0	0	0	0	0	0	0	0	0	0	0	0	0	0	0	5	1.22	3	0.79	0	0	0	0	6	1.4	3	0.77	0	0	0	0
ALUE_0000175001	174	0	0	1	1.15	0	0	2	0.67	1	0.4	0	0	1	0.41	7	2.72	5	1.74	0	0	1	0.42	6	2.38	1	0.39	0	0	0	0	0	0	1	0.47	3	1.52	0	0	0	0	2	0.89	3	1.48	0	0	0	0
ALUE_0000175901	330	2	1.15	2	1.21	4	1.86	1	0.18	1	0.21	1	0.28	4	0.87	4	0.82	1	0.18	1	0.35	1	0.22	1	0.21	3	0.62	0	0	4	0.89	0	0	0	0	1	0.27	1	0.19	4	0.94	2	0.47	10	2.59	1	0.19	3	0.7
ALUE_0000177201	231	2	1.64	9	7.78	0	0	0	0	0	0	0	0	0	0	0	0	1	0.26	1	0.49	0	0	0	0	0	0	0	0	0	0	0	0	2	0.71	2	0.76	0	0	0	0	2	0.67	0	0	0	0	0	0
ALUE_0000178001	453	2	0.84	1	0.44	0	0	0	0	0	0	1	0.2	0	0	0	0	0	0	0	0	0	0	0	0	0	0	0	0	0	0	0	0	5	0.9	7	1.36	0	0	0	0	13	2.23	9	1.7	0	0	1	0.17
ALUE_0000179701	327	34	19.75	1	0.61	29	13.59	427	75.81	366	78.76	283	79.57	78	17.14	466	96.43	448	83.09	85	29.64	99	21.86	379	80.09	401	84.11	106	31.99	36	8.09	59	13.02	98	24.43	9	2.43	113	21.91	119	28.29	150	35.62	11	2.88	137	26.96	79	18.64
ALUE_0000180201	486	4	1.56	7	2.88	7	2.21	86	10.27	52	7.53	61	11.54	6	0.89	35	4.87	30	3.74	2	0.47	4	0.59	65	9.24	43	6.07	8	1.62	11	1.66	6	0.89	18	3.02	7	1.27	5	0.65	4	0.64	29	4.63	7	1.23	25	3.31	3	0.48
ALUE_0000181401	198	3	2.88	7	7.06	7	5.42	381	111.72	623	221.4	557	258.64	0	0	0	0	2	0.61	2	1.15	1	0.36	542	189.16	1304	451.71	152	75.75	36	13.36	3	1.09	1	0.41	2	0.89	1	0.32	0	0	2	0.78	12	5.19	1	0.32	0	0
ALUE_0000186301	180	2	2.11	6	6.66	0	0	0	0	0	0	0	0	0	0	0	0	0	0	0	0	0	0	0	0	0	0	0	0	0	0	0	0	0	0	1	0.49	0	0	0	0	8	3.45	14	6.66	0	0	0	0
ALUE_0000189801	186	3	3.06	2	2.15	2	1.65	4	1.25	1	0.38	2	0.99	2	0.77	1	0.36	2	0.65	5	3.06	1	0.39	0	0	3	1.11	0	0	4	1.58	2	0.78	3	1.31	3	1.42	1	0.34	0	0	1	0.42	3	1.38	4	1.38	1	0.41
ALUE_0000196901	255	7	5.22	0	0	7	4.21	55	12.52	33	9.11	29	10.46	22	6.2	40	10.61	27	6.42	4	1.79	31	8.78	35	9.48	36	9.68	24	9.29	15	4.32	23	6.51	16	5.11	1	0.35	8	1.99	19	5.79	25	7.61	0	0	14	3.53	16	4.84
ALUE_0000199001	439	43	18.61	4	1.82	26	9.07	273	36.1	186	29.81	128	26.81	87	14.24	130	20.04	157	21.69	33	8.57	46	7.57	91	14.32	60	9.37	37	8.32	23	3.85	42	6.9	80	14.85	3	0.6	94	13.58	65	11.51	32	5.66	5	0.97	54	7.92	43	7.56
ALUE_0000200201	345	26	14.32	6	3.47	27	11.99	0	0	0	0	0	0	0	0	0	0	0	0	0	0	1	0.21	0	0	0	0	0	0	0	0	0	0	1	0.24	0	0	0	0	0	0	0	0	0	0	0	0	0	0
ALUE_0000205101	282	2	1.35	1	0.71	0	0	1	0.21	0	0	0	0	0	0	0	0	0	0	2	0.81	0	0	0	0	0	0	0	0	0	0	0	0	0	0	3	0.94	0	0	0	0	1	0.28	1	0.3	0	0	0	0
ALUE_0000206201	168	0	0	0	0	0	0	0	0	0	0	1	0.55	1	0.43	0	0	0	0	0	0	0	0	0	0	1	0.41	1	0.59	0	0	0	0	3	1.46	4	2.1	0	0	0	0	0	0	1	0.51	0	0	0	0
ALUE_0000210601	444	1	0.43	2	0.9	0	0	1	0.13	1	0.16	0	0	1	0.16	0	0	2	0.27	1	0.26	1	0.16	0	0	0	0	1	0.22	0	0	0	0	0	0	0	0	2	0.29	0	0	1	0.17	1	0.19	0	0	0	0
ALUE_0000215301	399	0	0	0	0	0	0	2	0.29	0	0	1	0.23	0	0	0	0	0	0	0	0	2	0.36	0	0	0	0	0	0	0	0	0	0	1024	209.18	7	1.55	0	0	0	0	0	0	0	0	0	0	0	0
ALUE_0000215501	384	12	5.94	3	1.56	2	0.8	69	10.43	81	14.84	106	25.38	1	0.19	62	10.93	98	15.48	4	1.19	9	1.69	62	11.16	84	15	2	0.51	0	0	4	0.75	7	1.49	4	0.92	0	0	4	0.81	22	4.45	9	2.01	6	1.01	0	0
ALUE_0000216401	342	0	0	7	4.09	0	0	0	0	0	0	0	0	0	0	0	0	0	0	0	0	0	0	0	0	0	0	0	0	0	0	0	0	0	0	0	0	0	0	0	0	3	0.68	2	0.5	0	0	0	0
ALUE_0000220801	279	3	2.04	1	0.72	2	1.1	11	2.29	6	1.51	4	1.32	0	0	7	1.7	11	2.39	2	0.82	1	0.26	6	1.49	5	1.23	0	0	0	0	1	0.26	1	0.29	2	0.63	0	0	0	0	6	1.67	2	0.61	1	0.23	0	0
ALUE_0000221401	207	10	9.18	1	0.96	0	0	4	1.12	4	1.36	2	0.89	0	0	0	0	0	0	0	0	1	0.35	0	0	0	0	0	0	1	0.36	0	0	0	0	2	0.85	1	0.31	1	0.38	3	1.13	8	3.31	7	2.18	0	0
ALUE_0000226901	222	0	0	2	1.8	0	0	8	2.09	6	1.9	1	0.41	0	0	33	10.06	32	8.74	0	0	0	0	0	0	3	0.93	0	0	0	0	0	0	0	0	5	1.99	0	0	0	0	1	0.35	5	1.93	0	0	0	0
ALUE_0000229001	261	1	0.73	19	14.54	0	0	0	0	0	0	12	4.23	0	0	0	0	0	0	1	0.44	4	1.11	0	0	0	0	0	0	0	0	4	1.11	3	0.94	26	8.79	0	0	0	0	9	2.68	11	3.61	1	0.25	0	0
ALUE_0000229601	159	0	0	3	3.77	4	3.85	3	1.1	0	0	0	0	0	0	6	2.55	9	3.43	0	0	0	0	0	0	0	0	0	0	0	0	0	0	3	1.54	16	8.88	0	0	0	0	0	0	2	1.08	0	0	0	0
ALUE_0000229801	180	2	2.11	4	4.44	0	0	0	0	0	0	0	0	0	0	0	0	0	0	0	0	1	0.4	0	0	0	0	0	0	0	0	0	0	0	0	0	0	0	0	0	0	2	0.86	9	4.28	0	0	0	0
ALUE_0000232701	186	0	0	0	0	0	0	0	0	0	0	0	0	0	0	0	0	0	0	0	0	0	0	0	0	0	0	0	0	0	0	0	0	5	2.19	5	2.37	0	0	0	0	0	0	0	0	0	0	0	0
ALUE_0000234401	331	0	0	0	0	0	0	0	0	0	0	0	0	0	0	0	0	0	0	0	0	0	0	0	0	0	0	0	0	0	0	0	0	0	0	3	0.8	0	0	0	0	0	0	1	0.26	0	0	0	0
ALUE_0000235801	318	0	0	2	1.26	0	0	7	1.28	2	0.44	1	0.29	1	0.23	1	0.21	0	0	0	0	0	0	3	0.65	0	0	0	0	0	0	0	0	14	3.59	1	0.28	0	0	1	0.24	3	0.73	3	0.81	0	0	1	0.24
ALUE_0000238501	255	7	5.22	1	0.78	32	19.22	398	90.61	110	30.35	49	17.67	143	40.3	623	165.32	293	69.69	190	84.95	296	83.82	114	30.89	56	15.06	52	20.12	225	64.86	409	115.72	155	49.54	11	3.81	45	11.19	42	12.8	87	26.49	3	1.01	142	35.83	74	22.39
ALUE_0000243901	108	2	3.52	4	7.4	0	0	0	0	0	0	0	0	0	0	0	0	0	0	0	0	0	0	0	0	0	0	0	0	0	0	0	0	0	0	1	0.82	0	0	0	0	1	0.72	0	0	0	0	0	0
ALUE_0000247501	99	1	1.92	0	0	0	0	0	0	0	0	0	0	0	0	0	0	0	0	0	0	0	0	0	0	0	0	0	0	0	0	0	0	1	0.82	0	0	0	0	0	0	9	7.06	8	6.92	0	0	0	0
ALUE_0000256101	336	19	10.74	16	9.51	13	5.93	22	3.8	22	4.61	23	6.29	4	0.86	12	2.42	12	2.17	10	3.39	4	0.86	10	2.06	6	1.22	9	2.64	17	3.72	9	1.93	0	0	1	0.26	12	2.26	7	1.62	92	21.26	37	9.43	17	3.26	7	1.61
ALUE_0000257401	186	7	7.15	11	11.81	0	0	0	0	0	0	3	1.48	0	0	0	0	0	0	0	0	0	0	0	0	0	0	0	0	0	0	5	1.94	0	0	0	0	0	0	4	1.67	12	5.01	10	4.6	0	0	0	0
ALUE_0000257601	108	0	0	0	0	0	0	0	0	1	0.65	0	0	0	0	0	0	0	0	0	0	0	0	0	0	0	0	0	0	0	0	0	0	0	0	3	2.45	0	0	0	0	0	0	1	0.79	0	0	0	0
ALUE_0000258601	222	0	0	3	2.7	0	0	0	0	0	0	0	0	0	0	0	0	0	0	1	0.51	0	0	0	0	0	0	0	0	0	0	0	0	1	0.37	2	0.79	0	0	0	0	3	1.05	5	1.93	0	0	0	0
ALUE_0000263101	285	0	0	2	1.4	3	1.61	0	0	0	0	1	0.32	0	0	0	0	1	0.21	0	0	0	0	2	0.48	0	0	1	0.35	4	1.03	0	0	0	0	0	0	0	0	0	0	2	0.54	2	0.6	0	0	0	0
ALUE_0000266901	402	9	4.25	8	3.97	6	2.29	33	4.77	11	1.93	13	2.97	4	0.72	12	2.02	5	0.75	5	1.42	7	1.26	38	6.53	12	2.05	8	1.96	22	4.02	8	1.44	6	1.22	5	1.1	10	1.58	7	1.35	63	12.17	19	4.05	6	0.96	3	0.58
ALUE_0000268701	261	0	0	4	3.06	0	0	0	0	0	0	0	0	0	0	4	1.04	4	0.93	7	3.06	0	0	1	0.26	2	0.53	2	0.76	11	3.1	0	0	2	0.62	5	1.69	7	1.7	2	0.6	1	0.3	1	0.33	0	0	1	0.3
ALUE_0000272301	1860	152	15.53	11	1.18	134	11.04	933	29.12	564	21.34	567	28.03	168	6.49	702	25.54	528	17.22	635	38.92	255	9.9	811	30.13	418	15.41	1708	90.61	501	19.8	190	7.37	188	8.24	8	0.38	273	9.31	200	8.36	631	26.34	18	0.83	387	13.39	123	5.1
ALUE_0000273201	1605	22	2.6	29	3.61	1960	187.08	156	5.64	572	25.08	1633	93.55	74	3.31	276	11.64	1021	38.58	4191	297.72	84	3.78	632	27.21	825	35.26	7861	483.31	45	2.06	114	5.12	210	10.66	58	3.19	11212	442.89	22	1.07	50	2.42	37	1.97	4740	190.04	8	0.38
ALUE_0000274501	474	0	0	0	0	0	0	1	0.12	0	0	2	0.39	31	4.7	0	0	0	0	0	0	192	29.25	0	0	1	0.14	0	0	105	16.28	132	20.09	0	0	0	0	0	0	45	7.38	0	0	2	0.36	0	0	36	5.86
ALUE_0000275301	1581	40	4.81	4	0.51	98	9.5	792	29.08	725	32.27	483	28.09	246	11.18	808	34.58	729	27.96	363	26.18	406	18.54	673	29.42	636	27.59	474	29.58	385	17.9	209	9.54	36	1.86	7	0.39	732	29.35	200	9.83	244	11.98	6	0.32	443	18.03	58	2.83
ALUE_0000275801	1260	494	74.48	34	5.39	601	73.07	4897	225.64	3715	207.46	4477	326.68	798	45.52	3610	193.87	4926	237.11	1074	97.19	963	55.19	3836	210.38	3578	194.77	1845	144.49	705	41.13	715	40.94	815	52.72	94	6.58	1426	71.75	1035	63.85	1140	70.25	63	4.28	1362	69.56	640	39.19
ALUE_0000277001	2976	35	2.23	5	0.34	104	5.35	97	1.89	52	1.23	52	1.61	165	3.98	46	1.05	35	0.71	14	0.54	257	6.24	69	1.6	24	0.55	28	0.93	40	0.99	40	0.97	87	2.38	8	0.24	387	8.24	341	8.91	123	3.21	20	0.58	316	6.83	121	3.14
ALUE_0000277501	2355	91	7.34	1	0.08	102	6.64	2091	51.55	2397	71.62	1569	61.26	274	8.36	1946	55.92	2390	61.55	218	10.55	239	7.33	1851	54.31	2546	74.15	326	13.66	582	18.16	158	4.84	54	1.87	7	0.26	107	2.88	213	7.03	355	11.7	4	0.15	222	6.07	121	3.96
ALUE_0000277701	642	12	3.55	0	0	8	1.91	89	8.05	70	7.67	22	3.15	49	5.49	80	8.43	74	6.99	5	0.89	29	3.26	53	5.7	44	4.7	8	1.23	36	4.12	29	3.26	14	1.78	0	0	0	0	20	2.42	69	8.34	0	0	35	3.51	22	2.64
ALUE_0000277801	1677	412	46.67	35	4.17	748	68.33	2908	100.67	1566	65.71	1361	74.62	1481	63.47	1901	76.71	1407	50.88	962	65.4	1397	60.16	2621	108	2109	86.26	2144	126.16	1467	64.3	1150	49.47	679	33	66	3.47	2517	95.16	1321	61.23	1117	51.71	50	2.55	1717	65.88	908	41.78
ALUE_0000277901	2481	37	2.83	0	0	97	5.99	1220	28.55	1984	56.27	1224	45.36	80	2.32	1434	39.11	2006	49.04	161	7.4	165	4.8	1037	28.88	2066	57.11	159	6.32	177	5.24	71	2.06	72	2.37	4	0.14	28	0.72	81	2.54	194	6.07	7	0.24	319	8.27	48	1.49
ALUE_0000278201	246	9	6.95	2	1.62	10	6.23	43	10.15	27	7.72	10	3.74	70	20.45	37	10.18	37	9.12	46	21.32	44	12.92	89	25	35	9.76	158	63.38	63	18.82	25	7.33	99	32.8	4	1.43	50	12.89	53	16.75	46	14.52	0	0	62	16.22	75	23.53
ALUE_0000280501	321	1	0.59	2	1.24	0	0	5	0.9	0	0	9	2.58	0	0	0	0	0	0	6	2.13	0	0	1	0.22	0	0	11	3.38	0	0	4	0.9	6	1.52	4	1.1	0	0	0	0	8	1.93	2	0.53	9	1.8	0	0
ALUE_0000280801	1590	109	13.02	77	9.67	43	4.14	370	13.51	827	36.6	828	47.88	100	4.52	419	17.83	679	25.9	1481	106.2	175	7.95	413	17.95	508	21.91	262	16.26	516	23.85	118	5.35	148	7.59	117	6.49	123	4.9	87	4.25	555	27.1	166	8.94	131	5.3	79	3.83
ALUE_0000282301	3177	349	20.87	51	3.21	355	17.12	2136	39.03	1877	41.57	2098	60.72	770	17.42	1562	33.27	1843	35.18	1085	38.94	844	19.18	1419	30.86	1781	38.45	1979	61.47	809	18.72	924	20.98	311	7.98	58	1.61	840	16.76	1051	25.72	1432	35	139	3.75	910	18.43	718	17.44
ALUE_0000284501	2376	520	41.58	1742	146.43	6	0.39	2	0.05	6	0.18	2	0.08	0	0	0	0	0	0	10	0.48	1	0.03	0	0	0	0	3	0.12	0	0	6	0.18	2634	90.36	8372	310.85	67	1.79	11	0.36	1740	56.86	4672	168.32	25	0.68	1	0.03
ALUE_0000286001	1200	670	106.07	390	64.91	237	30.26	498469	24116.3	323788	18986	8374	641.6	182	10.9	471432	26584	304970	15413.3	9849	935.79	1571	94.54	305197	17575.1	483221	27619.1	7173	589.85	781	47.84	1803	108.4	2130	144.67	1120	82.34	389	20.55	384	24.88	2140	138.46	1081	77.11	824	44.19	48	3.09
ALUE_0000287101	927	177	36.27	13	2.8	344	56.85	2725	170.66	2116	160.62	698	69.23	676	52.41	2678	195.48	3381	221.2	131	16.11	552	43	1978	147.45	2722	201.4	76	8.09	289	22.91	587	45.69	464	40.8	75	7.14	1246	85.22	485	40.67	453	37.94	46	4.25	667	46.3	270	22.48
ALUE_0000287401	1326	7	1	1	0.15	1	0.12	96	4.2	390	20.7	157	10.89	40	2.17	303	15.46	718	32.84	50	4.3	14	0.76	113	5.89	872	45.1	33	2.46	42	2.33	10	0.54	31	1.91	3	0.2	71	3.39	43	2.52	3	0.18	3	0.19	6	0.29	104	6.05
ALUE_0000288701	1329	478	68.33	42	6.31	355	40.92	5862	256.08	2868	151.85	1277	88.34	911	49.27	4025	204.94	3180	145.12	432	37.06	1043	56.67	4548	236.48	3314	171.03	1111	82.49	1731	95.74	1118	60.69	1158	71.02	64	4.25	990	47.23	1106	64.69	1575	92.01	96	6.18	981	47.5	875	50.8
ALUE_0000291401	477	226	90.01	66	27.63	432	138.74	1180	143.62	687	101.34	754	145.33	269	40.53	1190	168.81	931	118.37	368	87.96	269	40.72	2257	326.97	766	110.14	357	73.85	268	41.3	307	46.43	1897	324.15	340	62.88	680	90.38	319	51.99	661	107.59	188	33.74	875	118.04	316	51.12
ALUE_0000291501	2466	265	20.42	33	2.67	394	24.48	1909	44.94	1452	41.43	2201	82.06	525	15.3	1746	47.91	1616	39.74	726	33.57	771	22.58	1520	42.59	1456	40.5	1250	50.02	843	25.13	587	17.17	559	18.48	48	1.72	918	23.6	498	15.7	895	28.18	85	2.95	926	24.16	427	13.36
ALUE_0000291601	1107	1275	218.81	95	17.14	1838	254.36	4676	245.23	3074	195.39	2775	230.48	2181	141.6	3041	185.89	3657	200.35	1318	135.75	2096	136.73	4434	276.79	2882	178.56	2800	249.59	2754	182.86	2155	140.45	3700	272.43	190	15.14	4276	244.89	2967	208.35	2790	195.68	211	16.32	3710	215.66	2601	181.31
ALUE_0000292501	2577	700	51.6	29	2.25	1022	60.75	4743	106.85	3767	102.86	3093	110.35	364	10.15	3175	83.37	3743	88.09	875	38.71	952	26.68	4018	107.74	3837	102.12	1994	76.35	1045	29.81	667	18.67	1156	36.56	46	1.57	1168	28.74	941	28.39	2035	61.31	57	1.89	2314	57.78	468	14.01
ALUE_0000296201	4299	99	4.37	9	0.42	199	7.09	1280	17.29	933	15.27	438	9.37	240	4.01	1323	20.82	951	13.42	299	7.93	395	6.64	1264	20.32	1210	19.3	819	18.8	420	7.18	212	3.56	115	2.18	7	0.14	558	8.23	281	5.08	613	11.07	38	0.76	635	9.5	222	3.98
ALUE_0000298201	570	2	0.67	3	1.05	0	0	0	0	0	0	333	53.71	14	1.77	0	0	0	0	87	17.4	6	0.76	0	0	1	0.12	31	5.37	57	7.35	0	0	9	1.29	15	2.32	3	0.33	1	0.14	8	1.09	5	0.75	0	0	5	0.68
ALUE_0000300501	1086	120	20.99	5	0.92	71	10.02	97	5.19	30	1.94	26	2.2	124	8.21	35	2.18	35	1.95	76	7.98	216	14.36	144	9.16	37	2.34	104	9.45	93	6.29	122	8.1	251	18.84	7	0.57	161	9.4	161	11.52	250	17.87	9	0.71	202	11.97	81	5.76
ALUE_0000302401	1290	145	21.35	6	0.93	300	35.63	1352	60.85	844	46.04	713	50.82	411	22.9	863	45.27	755	35.5	712	62.93	481	26.93	747	40.02	506	26.9	685	52.4	486	27.69	439	24.55	273	17.25	31	2.12	1192	58.58	501	30.19	479	28.83	31	2.06	961	47.94	381	22.79
ALUE_0000303401	714	0	0	1	0.28	0	0	0	0	0	0	1	0.13	0	0	0	0	0	0	1	0.16	0	0	0	0	0	0	0	0	0	0	0	0	1	0.11	2	0.25	0	0	0	0	5	0.54	5	0.6	0	0	0	0
ALUE_0000304501	1401	19	2.58	13	1.85	0	0	17	0.7	17	0.85	35	2.3	14	0.72	9	0.43	67	2.9	1	0.08	9	0.46	1	0.05	11	0.54	3	0.21	2	0.1	2	0.1	10	0.58	2	0.13	0	0	8	0.44	21	1.16	5	0.31	0	0	0	0
ALUE_0000305701	428	2384	1058.21	2517	1174.54	10	3.58	9	1.22	7	1.15	8	1.72	6	1.01	2	0.32	2	0.28	6	1.6	19	3.21	5	0.81	0	0	1	0.23	1	0.17	12	2.02	11132	2119.94	11410	2351.88	78	11.55	39	7.08	7180	1302.49	9463	1892.64	40	6.01	7	1.26
ALUE_0000306001	384	52	25.73	12	6.24	37	14.76	227	34.32	203	37.2	163	39.03	21	3.93	292	51.46	353	55.75	30	8.91	44	8.27	319	57.41	316	56.44	47	12.08	18	3.45	19	3.57	167	35.45	20	4.59	14	2.31	46	9.31	68	13.75	16	3.57	45	7.54	28	5.63
ALUE_0000306201	1413	290	38.99	28	3.96	421	45.64	1291	53.04	1202	59.86	1146	74.57	611	31.08	1018	48.75	1414	60.69	609	49.14	634	32.4	959	46.9	980	47.57	1077	75.21	532	27.67	557	28.44	513	29.59	56	3.5	1033	46.35	656	36.09	665	36.54	51	3.09	955	43.49	635	34.68
ALUE_0000312501	4428	137	5.88	9	0.41	214	7.4	1606	21.06	1657	26.33	1265	26.27	259	4.2	1680	25.67	1644	22.52	329	8.47	385	6.28	1566	24.44	2054	31.82	1253	27.92	695	11.54	344	5.6	197	3.63	14	0.28	594	8.5	374	6.57	566	9.92	26	0.5	607	8.82	251	4.37
ALUE_0000313001	3822	248	12.33	14	0.73	178	7.13	1492	22.66	788	14.51	719	17.3	249	4.68	1100	19.48	779	12.36	220	6.56	322	6.08	1331	24.07	1049	18.82	702	18.12	554	10.65	343	6.47	412	8.79	12	0.28	313	5.19	278	5.65	802	16.29	8	0.18	526	8.86	197	3.98
ALUE_0000314801	2361	313	25.19	14	1.18	501	32.51	5009	123.17	4337	129.25	3036	118.23	384	11.69	3569	102.29	4334	111.33	907	43.8	559	17.1	3759	110.02	4329	125.76	2540	106.16	908	28.27	387	11.83	549	18.95	40	1.49	710	19.07	398	13.1	884	29.07	56	2.03	1409	38.4	407	13.3
ALUE_0000315201	1329	10	1.43	1	0.15	0	0	172	7.51	918	48.6	1259	87.1	2	0.11	272	13.85	1475	67.31	120	10.29	58	3.15	59	3.07	754	38.91	132	9.8	3	0.17	6	0.33	11	0.67	7	0.46	2	0.1	5	0.29	12	0.7	4	0.26	2	0.1	2	0.12
ALUE_0000315501	1134	818	137.04	145	25.54	2069	279.51	5208	266.63	3013	186.96	2086	169.13	1959	124.16	3863	230.51	4074	217.88	1370	137.74	2100	133.73	4719	287.57	3870	234.07	2311	201.1	2318	150.25	2099	133.54	1991	143.1	239	18.59	4687	262.04	2375	162.81	2132	145.97	236	17.81	4371	248.03	1898	129.15
ALUE_0000316401	2781	83	5.67	2	0.14	168	9.25	1156	24.13	583	14.75	585	19.34	94	2.43	947	23.04	622	13.56	167	6.85	133	3.45	1184	29.42	803	19.8	418	14.83	280	7.4	175	4.54	83	2.43	4	0.13	199	4.54	18	0.5	443	12.37	5	0.15	540	12.49	53	1.47
ALUE_0000316801	2343	207	16.78	14	1.19	391	25.57	1176	29.14	1205	36.19	1485	58.27	475	14.57	828	23.91	811	20.99	386	18.78	435	13.41	861	25.39	783	22.92	798	33.61	202	6.34	377	11.61	106	3.69	14	0.53	631	17.07	381	12.64	480	15.91	43	1.57	715	19.64	327	10.77
ALUE_0000317301	1974	120	11.55	8	0.81	126	9.78	2306	67.82	1977	70.47	1863	86.77	143	5.21	2424	83.09	2856	87.75	337	19.46	311	11.38	1688	59.09	2029	70.5	504	25.19	377	14.04	179	6.54	174	7.18	15	0.67	336	10.79	354	13.94	547	21.51	32	1.39	351	11.44	161	6.29
ALUE_0000317601	1863	111	11.32	8	0.86	123	10.11	293	9.13	345	13.03	513	25.32	274	10.57	201	7.3	276	8.98	179	10.95	284	11.01	249	9.24	147	5.41	249	13.19	462	18.23	272	10.53	172	7.53	23	1.09	322	10.96	245	10.22	443	18.46	13	0.6	376	12.99	263	10.89
ALUE_0000319901	1281	126	18.69	12	1.87	155	18.54	1234	55.93	620	34.06	608	43.64	130	7.29	896	47.33	725	34.32	198	17.62	289	16.29	1123	60.58	1001	53.6	347	26.73	364	20.89	267	15.04	174	11.07	6	0.41	271	13.41	225	13.65	496	30.06	17	1.14	534	26.82	231	13.91
ALUE_0000320401	5448	113	3.94	9	0.33	125	3.51	1002	10.68	583	7.53	360	6.08	170	2.24	1041	12.93	705	7.85	160	3.35	226	3	841	10.67	799	10.06	189	3.42	342	4.61	199	2.64	115	1.72	15	0.24	131	1.52	139	1.98	521	7.42	29	0.46	367	4.33	203	2.88
ALUE_0000321201	987	55	10.59	6	1.21	137	21.26	539	31.7	1142	81.41	875	81.51	190	13.84	1326	90.91	2723	167.32	400	46.21	371	27.14	969	67.84	2225	154.62	417	41.69	157	11.69	286	20.91	89	7.35	8	0.72	388	24.92	123	9.69	325	25.57	31	2.69	572	37.29	159	12.43
ALUE_0000321601	2439	217	16.9	5	0.41	137	8.61	1803	42.92	1513	43.65	1348	50.81	321	9.46	1466	40.67	1931	48.02	283	13.23	364	10.78	1489	42.19	1646	46.29	326	13.19	268	8.08	319	9.44	385	12.87	8	0.29	47	1.22	247	7.87	610	19.42	20	0.7	322	8.5	298	9.43
ALUE_0000323701	771	244	60.12	6	1.55	242	48.08	1301	97.97	937	85.51	1251	149.18	165	15.38	1387	121.73	1338	105.25	207	30.61	305	28.57	1104	98.95	934	83.09	230	29.44	262	24.98	265	24.8	488	51.59	11	1.26	171	14.06	223	22.48	629	63.34	17	1.89	485	40.48	284	28.42
ALUE_0000324201	1677	80	9.06	11	1.31	114	10.41	407	14.09	397	16.66	287	15.73	199	8.53	359	14.49	397	14.36	127	8.63	237	10.21	385	15.86	318	13.01	268	15.77	450	19.72	230	9.89	132	6.42	11	0.58	291	11	176	8.16	276	12.78	19	0.97	300	11.51	152	6.99
ALUE_0000325201	1005	59	11.15	12	2.38	63	9.6	385	22.24	433	30.32	477	43.64	205	14.66	424	28.55	630	38.02	254	28.82	207	14.87	339	23.31	420	28.66	275	27	396	28.96	198	14.21	85	6.89	15	1.32	155	9.78	175	13.54	304	23.49	28	2.38	244	15.62	155	11.9
ALUE_0000325701	1116	73	12.43	3	0.54	74	10.16	409	21.28	220	13.87	124	10.22	127	8.18	306	18.55	245	13.31	112	11.44	194	12.55	354	21.92	219	13.46	318	28.12	230	15.15	162	10.47	231	16.87	14	1.11	153	8.69	149	10.38	220	15.31	14	1.07	203	11.7	110	7.61
ALUE_0000325801	726	70	18.32	3	0.83	87	18.36	644	51.5	628	60.87	346	43.82	86	8.51	691	64.41	693	57.89	103	16.18	95	9.45	606	57.68	700	66.13	206	28	100	10.12	104	10.34	93	10.44	5	0.61	54	4.72	76	8.14	243	25.99	2	0.24	197	17.46	54	5.74
ALUE_0000326801	2025	23	2.16	1	0.1	21	1.59	154	4.42	141	4.9	207	9.4	31	1.1	240	8.02	163	4.88	40	2.25	58	2.07	266	9.08	141	4.78	64	3.12	110	3.99	47	1.67	20	0.81	0	0	26	0.81	26	1	147	5.64	1	0.04	56	1.78	15	0.57
ALUE_0000327001	1455	203	26.51	21	2.88	347	36.54	2525	100.75	1449	70.07	769	48.59	397	19.61	1470	68.37	1353	56.4	395	30.95	485	24.07	1731	82.21	1440	67.88	1054	71.48	556	28.09	529	26.23	353	19.77	19	1.15	1017	44.31	475	25.38	639	34.1	33	1.94	736	32.55	298	15.8
ALUE_0000330401	804	2190	517.48	2803	696.3	16	3.05	19	1.37	15	1.31	2	0.23	34	3.04	1	0.08	4	0.3	2	0.28	9	0.81	1	0.09	4	0.34	0	0	162	14.81	26	2.33	16049	1627	13564	1488.35	27	2.13	31	3	7428	717.32	10533	1121.44	27	2.16	35	3.36
ALUE_0000332201	627	200	60.6	6	1.91	234	57.17	685	63.43	520	58.36	817	119.8	210	24.07	743	80.19	851	82.32	269	48.92	214	24.65	775	85.41	679	74.28	302	47.53	292	34.23	234	26.93	286	37.18	18	2.53	275	27.81	197	24.42	684	84.7	16	2.18	439	45.05	186	22.89
ALUE_0000332601	939	314	63.53	5	1.06	359	58.57	2075	128.29	1371	102.74	1052	103.01	449	34.37	1747	125.9	1923	124.2	469	56.95	472	36.3	1349	99.28	1496	109.27	764	80.29	574	44.93	417	32.04	432	37.5	10	0.94	458	30.92	350	28.98	887	73.34	17	1.55	847	58.04	314	25.8
ALUE_0000332701	894	1163	247.14	72	16.09	1283	219.85	3450	224.05	1929	151.83	1223	125.78	1873	150.57	2785	210.8	2428	164.71	1401	178.68	1815	146.61	3700	286	2486	190.73	2325	256.63	1171	96.28	2166	174.8	1380	125.82	102	10.07	2654	188.21	1693	147.21	2960	257.07	102	9.77	2496	179.66	1586	136.89
ALUE_0000332901	393	160	77.35	21	10.67	171	66.66	752	111.09	852	152.55	531	124.23	246	44.99	752	129.48	1062	163.89	138	40.04	223	40.98	836	147	900	157.07	217	54.49	209	39.09	216	39.65	280	58.07	21	4.71	367	59.21	282	55.78	603	119.13	24	5.23	351	57.47	179	35.15
ALUE_0000333201	4179	214	9.73	14	0.67	208	7.62	1139	15.82	662	11.15	612	13.46	486	8.36	495	8.02	439	6.37	804	21.94	568	9.82	2563	42.38	2285	37.5	1461	34.5	1204	21.18	475	8.2	343	6.69	24	0.51	966	14.66	421	7.83	924	17.17	57	1.17	857	13.2	221	4.08
ALUE_0000333601	702	7	1.89	0	0	15	3.27	27	2.23	39	3.91	39	5.11	12	1.23	44	4.24	34	2.94	50	8.12	30	3.09	42	4.13	23	2.25	82	11.53	46	4.82	35	3.6	16	1.86	0	0	71	6.41	22	2.44	34	3.76	1	0.12	56	5.13	18	1.98
ALUE_0000333701	1722	29	3.2	1	0.12	37	3.29	159	5.36	74	3.02	76	4.06	39	1.63	88	3.46	73	2.57	97	6.42	67	2.81	183	7.34	70	2.79	143	8.19	107	4.57	66	2.77	46	2.18	3	0.15	57	2.1	69	3.11	114	5.14	2	0.1	122	4.56	39	1.75
ALUE_0000333801	546	9	3.13	0	0	17	4.77	60	6.38	29	3.74	39	6.57	29	3.82	47	5.82	56	6.22	60	12.53	39	5.16	74	9.37	40	5.02	127	22.95	173	23.29	30	3.96	36	5.37	0	0	73	8.48	60	8.54	37	5.26	0	0	82	9.66	20	2.83
ALUE_0000335301	2565	123	9.11	10	0.78	209	12.48	1539	34.83	1269	34.81	852	30.54	314	8.8	1129	29.78	1111	26.27	375	16.67	499	14.05	1051	28.31	1220	32.62	911	35.05	510	14.61	426	11.98	220	6.99	16	0.55	470	11.62	318	9.64	548	16.59	15	0.5	663	16.63	259	7.79
ALUE_0000342501	882	66	14.22	6	1.36	46	7.99	978	64.38	583	46.51	203	21.16	228	18.58	768	58.92	707	48.61	136	17.58	245	20.06	737	57.74	669	52.02	249	27.86	215	17.92	147	12.02	167	15.43	19	1.9	222	15.96	225	19.83	221	19.45	15	1.46	103	7.51	177	15.49
ALUE_0000343001	1008	687	129.48	103	20.41	2027	308.06	8239	474.54	5660	395.1	5425	494.82	1904	135.75	7116	477.7	7663	461.06	1716	194.1	2047	146.65	7619	522.32	5844	397.64	2844	278.41	2242	163.48	1862	133.27	2566	207.49	267	23.37	4531	284.99	2192	169.04	1396	107.53	198	16.81	3814	243.48	1944	148.82
ALUE_0000343101	1083	529	92.8	88	16.23	1254	177.38	1430	76.66	1038	67.44	1048	88.97	1775	117.79	893	55.8	1049	58.74	2179	229.4	1854	123.62	1175	74.97	929	58.83	3706	337.67	2553	173.27	1659	110.52	1293	97.31	180	14.66	3935	230.36	1453	104.29	1415	101.44	200	15.81	3307	196.49	1267	90.27
ALUE_0000344701	1581	178	21.39	2	0.25	200	19.38	2001	73.48	1571	69.92	1273	74.03	324	14.73	1331	56.97	1479	56.74	313	22.57	494	22.56	1669	72.95	1579	68.5	999	62.35	851	39.56	409	18.66	276	14.23	19	1.06	492	19.73	428	21.04	640	31.43	24	1.3	534	21.73	220	10.74
ALUE_0000345701	552	1919	660.46	166	60.06	3573	991.6	8418	885.37	4489	572.22	4106	683.9	3561	463.64	5420	664.42	4795	526.83	2056	424.67	3890	508.89	7484	936.9	4617	573.67	3550	634.61	8058	1072.97	4035	527.38	3947	582.8	282	45.07	10687	1227.46	6592	928.33	5144	723.53	357	55.36	8090	943.08	4148	579.85
ALUE_0000345801	1296	303	44.42	39	6.01	725	85.7	2376	106.44	1905	103.43	1710	121.31	1286	71.32	1871	97.69	2163	101.22	1149	101.08	1246	69.43	1569	83.66	1642	86.9	1584	120.61	639	36.24	953	53.05	969	60.94	101	6.88	3349	163.83	1373	82.35	742	44.45	72	4.76	1823	90.52	650	38.7
ALUE_0000346601	1101	76	13.11	3	0.54	77	10.71	528	27.84	416	26.59	324	27.06	177	11.55	407	25.01	333	18.34	116	12.01	186	12.2	550	34.52	411	25.6	158	14.16	261	17.42	116	7.6	163	12.07	11	0.88	61	3.51	75	5.3	288	20.31	5	0.39	301	17.59	71	4.98
ALUE_0000347701	1923	130	12.84	8	0.83	102	8.13	579	17.48	575	21.04	1005	48.05	105	3.92	742	26.11	701	22.11	208	12.33	134	5.03	583	20.95	561	20.01	227	11.65	121	4.62	127	4.76	222	9.41	8	0.37	117	3.86	85	3.44	428	17.28	10	0.45	181	6.06	101	4.05
ALUE_0000347901	2682	56	3.97	3	0.22	116	6.63	540	11.69	860	22.56	899	30.82	119	3.19	654	16.5	744	16.82	161	6.84	135	3.63	466	12.01	512	13.09	145	5.33	173	4.74	106	2.85	123	3.74	7	0.23	120	2.84	82	2.38	246	7.12	18	0.57	362	8.69	69	1.99
ALUE_0000348101	1770	179	19.21	14	1.58	353	30.55	864	28.34	754	29.97	788	40.93	325	13.2	1008	38.54	1364	46.74	315	20.29	469	19.13	969	37.83	1042	40.38	413	23.02	489	20.31	407	16.59	547	25.19	36	1.79	1186	42.48	410	18.01	555	24.35	30	1.45	782	28.43	314	13.69
ALUE_0000348301	1332	26	3.71	0	0	58	6.67	147	6.41	288	15.21	473	32.65	42	2.27	146	7.42	250	11.38	76	6.51	54	2.93	131	6.8	157	8.08	232	17.19	122	6.73	69	3.74	47	2.88	3	0.2	54	2.57	46	2.68	124	7.23	9	0.58	130	6.28	59	3.42
ALUE_0000348901	879	20	4.32	1	0.23	43	7.49	626	41.35	438	35.06	522	54.6	143	11.69	496	38.18	510	35.19	284	36.84	175	14.38	424	33.33	360	28.09	328	36.82	177	14.8	119	9.77	106	9.83	9	0.9	184	13.27	174	15.39	70	6.18	6	0.58	75	5.49	42	3.69
ALUE_0000350101	231	2	1.64	0	0	0	0	0	0	0	0	1	0.4	0	0	0	0	0	0	0	0	1	0.31	0	0	0	0	0	0	1	0.32	0	0	2	0.71	3	1.15	0	0	0	0	3	1.01	3	1.11	0	0	0	0
ALUE_0000350201	5985	538	17.08	364	12.15	418	10.7	1174	11.39	1036	12.18	645	9.91	551	6.62	1392	15.74	1199	12.15	1243	23.68	671	8.1	1328	15.33	1506	17.26	2442	40.26	1429	17.55	809	9.75	1275	17.36	854	12.59	1629	17.26	757	9.83	2456	31.86	987	14.12	1844	19.83	430	5.54
ALUE_0000352301	1653	2	0.23	9	1.09	0	0	0	0	0	0	0	0	13	0.57	0	0	0	0	0	0	0	0	2	0.08	0	0	0	0	0	0	2	0.09	19	0.94	8	0.43	0	0	2	0.09	8	0.38	17	0.88	0	0	3	0.14
ALUE_0000352401	1500	12	1.52	4	0.53	20	2.04	109	4.22	20	0.94	14	0.86	107	5.13	0	0	3	0.12	1	0.08	107	5.15	21	0.97	0	0	0	0	131	6.42	83	3.99	78	4.24	8	0.47	0	0	73	3.78	61	3.16	8	0.46	40	1.72	57	2.93
ALUE_0000353101	3507	106	5.74	2	0.11	257	11.23	986	16.32	1020	20.47	756	19.82	123	2.52	666	12.85	810	14.01	209	6.79	155	3.19	839	16.53	851	16.64	154	4.33	334	7	162	3.33	181	4.21	6	0.15	71	1.28	98	2.17	413	9.14	5	0.12	644	11.82	63	1.39
ALUE_0000355401	2010	145	13.71	14	1.39	143	10.9	785	22.67	703	24.61	593	27.12	217	7.76	653	21.98	636	19.19	262	14.86	407	14.62	906	31.15	955	32.59	467	22.93	355	12.98	346	12.42	253	10.26	35	1.54	264	8.33	314	12.14	457	17.65	41	1.75	387	12.39	202	7.75
ALUE_0000355901	3114	61	3.72	2	0.13	99	4.87	827	15.42	723	16.34	826	24.39	120	2.77	736	15.99	775	15.09	158	5.79	172	3.99	694	15.4	729	16.06	339	10.74	141	3.33	116	2.69	72	1.88	5	0.14	169	3.44	105	2.62	281	7.01	20	0.55	256	5.29	120	2.97
ALUE_0000357901	1012	147	27.6	13	2.57	177	26.79	1728	99.13	415	28.86	172	15.63	217	15.41	1102	73.69	606	36.32	507	57.12	203	14.49	1833	125.16	1000	67.77	909	88.63	492	35.73	142	10.12	284	22.87	11	0.96	363	22.74	273	20.97	499	38.28	33	2.79	385	24.48	207	15.78
ALUE_0000358501	963	709	139.87	247	51.23	422	67.13	3519	212.15	2232	163.09	909	86.79	852	63.59	2460	172.86	2393	150.71	541	64.05	941	70.56	2648	190.02	2332	166.09	1089	111.59	1450	110.67	665	49.82	621	52.56	125	11.45	1079	71.04	795	64.17	2610	210.43	617	54.85	1119	74.77	455	36.46
ALUE_0000358601	1395	19	2.59	1	0.14	26	2.86	60	2.5	28	1.41	27	1.78	26	1.34	36	1.75	32	1.39	16	1.31	28	1.45	91	4.51	41	2.02	37	2.62	16	0.84	33	1.71	26	1.52	3	0.19	23	1.05	27	1.5	42	2.34	3	0.18	70	3.23	66	3.65
ALUE_0000358701	2817	116	7.82	63	4.47	63	3.43	522	10.76	359	8.97	288	9.4	103	2.63	557	13.38	397	8.55	144	5.83	112	2.87	574	14.08	519	12.64	384	13.45	159	4.15	92	2.36	145	4.2	58	1.82	113	2.54	78	2.15	452	12.46	116	3.52	215	4.91	90	2.47
ALUE_0000359101	576	108	35.62	29	10.06	96	25.53	184	18.55	166	20.28	226	36.07	117	14.6	143	16.8	191	20.11	257	50.87	184	23.07	192	23.03	169	20.12	552	94.57	289	36.88	134	16.78	110	15.57	145	22.21	300	33.02	140	18.89	236	31.81	68	10.11	191	21.34	60	8.04
ALUE_0000360001	336	4	2.26	4	2.38	0	0	1	0.17	1	0.21	2	0.55	2	0.43	2	0.4	0	0	1	0.34	0	0	0	0	0	0	1	0.29	0	0	0	0	1	0.24	2	0.53	2	0.38	0	0	7	1.62	2	0.51	0	0	0	0
ALUE_0000361401	1314	110	15.9	22	3.34	218	25.42	573	25.32	480	25.7	197	13.78	291	15.92	637	32.8	674	31.11	300	26.03	403	22.15	626	32.92	522	27.25	479	35.97	641	35.86	363	19.93	227	14.08	33	2.22	666	32.13	358	21.18	331	19.56	43	2.8	607	29.73	220	12.92
ALUE_0000361901	900	144	30.4	16	3.55	302	51.41	1929	124.44	1524	119.15	1227	125.35	319	25.47	1771	133.16	1960	132.08	322	40.79	305	24.47	1304	100.12	1144	87.18	299	32.78	398	32.5	292	23.41	300	27.17	23	2.25	347	24.44	217	18.74	420	36.23	30	2.85	558	39.9	264	22.63
ALUE_0000362101	1035	518	95.08	48	9.26	732	108.35	3896	218.54	2522	171.46	1792	159.19	2038	141.52	3708	242.43	3608	211.42	2210	243.46	1612	112.47	3944	263.33	2926	193.9	3347	319.11	2221	157.73	1731	120.66	1211	95.37	138	11.76	1989	121.84	1360	102.15	1174	88.07	95	7.86	1590	98.85	1349	100.57
ALUE_0000363201	1518	180	22.53	18	2.37	160	16.15	2406	92.02	2025	93.87	2026	122.71	671	31.77	2146	95.66	2324	92.85	532	39.96	723	34.39	1861	84.72	3183	143.82	1007	65.46	1376	66.63	724	34.41	364	19.54	32	1.86	429	17.92	426	21.82	691	35.34	43	2.42	459	19.46	377	19.16
ALUE_0000363401	565	15	5.04	0	0	26	7.05	161	16.54	201	25.03	336	54.68	29	3.69	158	18.92	166	17.82	73	14.73	73	9.33	140	17.12	163	19.79	99	17.29	86	11.19	62	7.92	38	5.48	3	0.47	27	3.03	34	4.68	76	10.44	2	0.3	86	9.79	45	6.15
ALUE_0000363501	984	26	5.02	0	0	43	6.69	278	16.4	224	16.02	186	17.38	91	6.65	211	14.51	197	12.14	351	40.67	111	8.15	350	24.58	319	22.24	260	26.07	84	6.27	134	9.82	31	2.57	4	0.36	29	1.87	31	2.45	60	4.73	1	0.09	79	5.17	57	4.47
ALUE_0000365401	2616	509	36.96	41	3.13	887	51.94	2108	46.78	967	26.01	1214	42.67	1343	36.9	1159	29.98	959	22.23	849	37	1158	31.97	1739	45.94	1143	29.97	2109	79.55	1832	51.47	1144	31.55	408	12.71	36	1.21	3318	80.41	1881	55.9	1560	46.3	80	2.62	1801	44.3	507	14.96
ALUE_0000368401	981	153	29.63	13	2.65	76	11.87	442	26.16	473	33.93	441	41.33	316	23.15	448	30.9	501	30.97	190	22.08	294	21.64	434	30.57	513	35.87	500	50.29	395	29.6	226	16.62	210	17.45	15	1.35	333	21.52	135	10.7	557	44.08	21	1.83	227	14.89	155	12.19
ALUE_0000368901	951	23	4.59	0	0	18	2.9	324	19.78	194	14.35	202	19.53	42	3.17	121	8.61	94	5.99	25	3	31	2.35	235	17.08	102	7.36	53	5.5	58	4.48	39	2.96	46	3.94	0	0	28	1.87	32	2.62	185	15.1	0	0	71	4.8	14	1.14
ALUE_0000373801	690	54	14.87	5	1.45	163	36.19	486	40.89	296	30.19	325	43.31	256	26.66	407	39.91	279	24.52	154	25.45	213	22.29	477	47.77	257	25.55	244	34.89	221	23.54	185	19.34	55	6.5	5	0.64	208	19.11	137	15.43	271	30.49	27	3.35	425	39.64	143	15.99
ALUE_0000377101	489	107	41.57	13	5.31	157	49.19	615	73.02	667	95.98	583	109.61	349	51.29	630	87.18	773	95.87	266	62.02	405	59.81	413	58.36	583	81.77	521	105.14	712	107.02	347	51.2	319	53.17	29	5.23	477	61.84	371	58.98	276	43.82	13	2.28	417	54.87	369	58.23
ALUE_0000378001	2172	321	28.08	12	1.1	285	20.1	938	25.07	258	8.36	181	7.66	251	8.31	522	16.26	231	6.45	173	9.08	235	7.81	537	17.08	204	6.44	224	10.18	250	8.46	301	10	373	14	10	0.41	515	15.03	393	14.07	801	28.63	26	1.02	588	17.42	276	9.81
ALUE_0000378101	324	104	60.98	50	30.82	46	21.75	238	42.65	14	3.04	9	2.55	46	10.2	162	33.83	17	3.18	142	49.97	14	3.12	291	62.07	25	5.29	50	15.23	40	9.07	54	12.02	1005	252.82	125	34.04	112	21.92	37	8.88	360	86.27	151	39.89	150	29.79	117	27.86
ALUE_0000379701	2409	446	35.17	26	2.16	500	31.8	684	16.48	359	10.49	242	9.24	425	12.68	297	8.34	150	3.78	273	12.92	436	13.07	1063	30.49	244	6.95	521	21.34	438	13.36	454	13.6	684	23.14	43	1.57	636	16.74	412	13.29	1003	32.33	66	2.35	1197	31.97	482	15.44
ALUE_0000380101	1572	3	0.36	0	0	136	13.25	109	4.03	124	5.55	29	1.7	208	9.51	80	3.44	54	2.08	26	1.89	144	6.61	126	5.54	148	6.46	27	1.69	141	6.59	201	9.22	65	3.37	11	0.62	398	16.05	125	6.18	11	0.54	1	0.05	361	14.78	96	4.71
ALUE_0000380201	3981	53	2.53	3	0.15	168	6.46	2225	32.45	1659	29.32	1426	32.93	368	6.64	2058	34.98	1525	23.23	381	10.91	459	8.33	1217	21.13	1818	31.32	452	11.2	473	8.73	236	4.28	59	1.21	9	0.2	266	4.24	186	3.63	428	8.35	4	0.09	611	9.88	151	2.93
ALUE_0000381101	2673	75	5.33	6	0.45	168	9.63	677	14.7	565	14.87	611	21.02	329	8.85	556	14.08	656	14.88	255	10.88	359	9.7	400	10.34	544	13.96	323	11.92	344	9.46	250	6.75	88	2.68	8	0.26	981	23.27	292	8.49	367	10.66	22	0.7	529	12.73	142	4.1
ALUE_0000381501	2382	8	0.64	0	0	10	0.64	171	4.17	234	6.91	237	9.15	48	1.45	212	6.02	198	5.04	70	3.35	59	1.79	149	4.32	260	7.49	93	3.85	45	1.39	40	1.21	14	0.48	0	0	25	0.67	20	0.65	64	2.09	1	0.04	54	1.46	10	0.32
ALUE_0000381701	1020	6	1.12	0	0	18	2.7	101	5.75	95	6.55	131	11.81	27	1.9	127	8.43	102	6.06	30	3.35	101	7.15	63	4.27	99	6.66	68	6.58	85	6.13	30	2.12	4	0.32	0	0	28	1.74	47	3.58	49	3.73	0	0	29	1.83	11	0.83
ALUE_0000382001	1632	976	113.62	121	14.81	2399	225.19	5280	187.83	2311	99.64	1725	97.18	2292	100.94	3880	160.88	2732	101.53	1947	136.02	2755	121.9	4269	180.76	2777	116.71	3315	200.44	4286	193.03	2469	109.15	1484	74.12	164	8.87	9260	359.73	3273	155.9	3049	145.05	258	13.53	6529	257.43	2059	97.35
ALUE_0000382301	1401	38	5.15	1	0.14	54	5.9	529	21.92	572	28.73	240	15.75	110	5.64	522	25.21	692	29.96	194	15.79	114	5.88	376	18.55	720	35.25	274	19.3	210	11.02	115	5.92	67	3.9	10	0.63	253	11.45	75	4.16	152	8.42	2	0.12	193	8.86	62	3.41
ALUE_0000382601	1659	151	17.29	17	2.05	263	24.29	2720	95.19	2333	98.95	2575	142.71	401	17.37	1940	79.13	2196	80.28	510	35.05	514	22.37	1421	59.19	1847	76.36	639	38.01	760	33.67	389	16.92	167	8.2	20	1.06	912	34.85	480	22.49	597	27.94	29	1.5	734	28.47	330	15.35
ALUE_0000382701	819	202	46.86	27	6.58	571	106.81	975	69.12	488	41.93	297	33.34	496	43.53	988	81.63	662	49.02	442	61.53	592	52.2	1290	108.84	830	69.51	1302	156.87	617	55.37	616	54.26	655	65.19	84	9.05	1565	121.15	540	51.25	596	56.5	62	6.48	1569	123.28	489	46.07
ALUE_0000382801	1494	1117	142.04	88	11.76	2212	226.82	21526	836.5	12735	599.79	12180	749.56	1716	82.55	15114	684.56	15956	647.73	5303	404.7	3116	150.61	15098	698.34	12785	586.94	9084	599.99	2353	115.76	2637	127.34	3228	176.11	262	15.47	5617	238.37	2207	114.83	3118	162.04	195	11.17	5676	244.47	1684	86.98
ALUE_0000383101	723	41	10.77	1	0.28	27	5.72	391	31.4	461	44.87	345	43.87	51	5.07	519	48.57	516	43.28	135	21.29	83	8.29	480	45.88	440	41.74	135	18.43	89	9.05	60	5.99	56	6.31	2	0.24	31	2.72	30	3.23	177	19.01	1	0.12	91	8.1	44	4.7
ALUE_0000383401	4734	66	2.65	3	0.13	62	2.01	673	8.25	472	7.02	314	6.1	69	1.05	676	9.66	467	5.98	445	10.72	259	3.95	680	9.93	608	8.81	490	10.21	524	8.14	270	4.11	77	1.33	5	0.09	96	1.29	125	2.05	420	6.89	4	0.07	356	4.84	79	1.29
ALUE_0000384701	1182	310	49.83	36	6.08	525	68.04	1622	79.67	768	45.72	525	40.84	787	47.85	1365	78.14	978	50.18	1470	141.8	964	58.89	1618	94.59	993	57.62	2992	249.78	2143	133.26	708	43.21	410	28.27	33	2.46	1758	94.3	812	53.4	983	64.57	49	3.55	1289	70.17	734	47.92
ALUE_0000386101	2001	241	22.88	25	2.5	269	20.59	1411	40.94	680	23.91	180	8.27	418	15.01	1033	34.93	786	23.82	405	23.08	542	19.56	1339	46.24	927	31.77	865	42.66	465	17.08	410	14.78	250	10.18	22	0.97	720	22.81	420	16.32	739	28.67	54	2.31	652	20.97	254	9.79
ALUE_0000386501	2448	594	46.1	72	5.87	600	37.55	4509	106.94	2622	75.37	2013	75.6	977	28.68	3280	90.67	2893	71.67	1199	55.84	1165	34.37	3991	112.66	2694	75.48	3003	121.05	1774	53.27	1277	37.64	988	32.9	86	3.1	1869	48.4	1234	39.19	1824	57.85	147	5.14	1499	39.4	928	29.25
ALUE_0000388501	1108	2867	491.58	523	94.27	10562	1460.33	40382	2115.94	19651	1247.95	15516	1287.51	25887	1679.15	28186	1721.38	31106	1702.64	5082	522.95	22363	1457.5	33979	2119.19	22394	1386.23	5242	466.85	33514	2223.25	40189	2616.89	8954	658.68	1483	118.08	28625	1637.93	27111	1902.08	7574	530.74	1417	109.47	28409	1649.89	32457	2260.4
ALUE_0000388901	5364	155	5.49	3	0.11	98	2.8	867	9.38	565	7.41	546	9.36	247	3.31	684	8.63	651	7.36	183	3.89	270	3.63	990	12.75	755	9.65	167	3.07	573	7.85	272	3.66	228	3.46	11	0.18	79	0.93	154	2.23	694	10.05	6	0.1	349	4.19	214	3.08
ALUE_0000389601	3405	219	12.22	7	0.41	361	16.24	1876	31.99	1615	33.37	1252	33.81	475	10.03	1657	32.93	1725	30.72	1000	33.48	509	10.79	1600	32.47	1790	36.06	1290	37.38	723	15.61	437	9.26	202	4.84	21	0.54	984	18.32	432	9.86	1071	24.42	21	0.53	1015	19.18	300	6.8
ALUE_0000390701	270	132	92.88	65	48.08	195	110.64	582	125.15	335	87.3	13	4.43	62	16.5	164	41.1	376	84.46	10	4.22	58	15.51	640	163.8	276	70.11	5	1.83	15	4.08	106	28.32	1441	435.01	509	166.31	1353	317.7	648	186.57	383	110.14	203	64.36	540	128.7	124	35.44
ALUE_0000391001	3456	134	7.37	9	0.52	264	11.7	2053	34.49	1402	28.54	2315	61.59	481	10	1800	35.24	1368	24.01	1473	48.6	871	18.2	1453	29.05	1502	29.81	3988	113.87	953	20.27	623	13.01	115	2.71	16	0.41	974	17.87	430	9.67	894	20.08	53	1.31	978	18.21	218	4.87
ALUE_0000392201	288	172	113.46	23	15.95	250	132.98	1161	234.04	1195	291.96	1038	331.37	521	130.02	1203	282.65	1906	401.37	825	326.61	564	141.42	1258	301.85	1361	324.12	1139	390.26	1163	296.82	619	155.07	498	140.94	64	19.6	838	184.48	713	192.45	507	136.68	76	22.59	683	152.6	500	133.97
ALUE_0000392301	2565	229	16.96	40	3.11	701	41.87	4275	96.76	2417	66.3	1255	44.98	564	15.8	3694	97.45	3281	77.58	847	37.65	708	19.93	3521	94.86	3464	92.63	2476	95.25	623	17.85	767	21.57	360	11.44	46	1.58	974	24.07	510	15.46	1128	34.14	85	2.84	1941	48.69	442	13.3
ALUE_0000393101	918	48	9.93	0	0	47	7.84	136	8.6	85	6.52	67	6.71	68	5.32	133	9.8	65	4.29	40	4.97	73	5.74	175	13.17	90	6.72	89	9.57	54	4.32	45	3.54	53	4.71	5	0.48	141	9.74	81	6.86	165	13.96	6	0.56	122	8.55	36	3.03
ALUE_0000394201	3942	93	4.48	3	0.15	112	4.35	1664	24.51	1159	20.69	450	10.5	261	4.76	1506	25.85	1077	16.57	239	6.91	317	5.81	1670	29.28	1455	25.32	750	18.77	420	7.83	267	4.89	243	5.02	5	0.11	164	2.64	188	3.71	305	6.01	9	0.2	385	6.28	161	3.15
ALUE_0000394701	1143	86	14.29	11	1.92	135	18.09	1084	55.06	693	42.66	345	27.75	379	23.83	970	57.43	672	35.66	1955	195.01	331	20.91	781	47.22	683	40.98	2490	214.97	472	30.35	254	16.03	124	8.84	12	0.93	273	15.14	195	13.26	547	37.16	24	1.8	482	27.14	207	13.97
ALUE_0000395701	1509	19	2.39	14	1.85	8	0.81	823	31.66	800	37.3	701	42.71	4	0.19	1248	55.96	1605	64.51	115	8.69	70	3.35	817	37.41	1044	47.45	103	6.74	177	8.62	30	1.43	109	5.89	21	1.23	15	0.63	17	0.88	35	1.8	16	0.91	11	0.47	30	1.53
ALUE_0000397001	2154	92	8.11	11	1.02	250	17.78	682	18.38	470	15.35	156	6.66	310	10.34	568	17.84	420	11.83	501	26.52	272	9.12	632	20.28	481	15.32	1000	45.81	678	23.14	242	8.11	111	4.2	4	0.16	660	19.43	357	12.88	407	14.67	25	0.99	721	21.54	230	8.24
ALUE_0000397201	2116	141	12.66	13	1.23	383	27.73	472	12.95	452	15.03	388	16.86	324	11	538	17.2	597	17.11	393	21.18	424	14.47	524	17.11	417	13.52	400	18.65	253	8.79	302	10.3	153	5.89	13	0.54	498	14.92	310	11.39	389	14.27	21	0.85	576	17.52	261	9.52
ALUE_0000397301	1212	64	10.03	8	1.32	226	28.57	417	19.98	367	21.31	229	17.37	64	3.8	253	14.13	385	19.27	33	3.1	155	9.24	255	14.54	295	16.69	50	4.07	117	7.1	71	4.23	51	3.43	3	0.22	90	4.71	138	8.85	60	3.84	7	0.49	71	3.77	68	4.33
ALUE_0000397601	342	238	132.21	94	54.89	343	153.64	1862	316.09	1556	320.14	1511	406.21	791	166.23	1535	303.71	1859	329.66	1380	460.07	604	127.53	2214	447.35	1407	282.17	1367	394.42	1600	343.87	275	58.01	829	197.57	411	106.02	1925	356.86	702	159.56	867	196.83	346	86.6	1115	209.79	585	131.99
ALUE_0000397701	1302	295	43.04	129	19.79	122	14.35	851	37.95	474	25.62	436	30.79	403	22.25	501	26.04	518	24.13	276	24.17	268	14.86	856	45.43	784	41.3	516	39.11	1474	83.21	217	12.02	1262	79	459	31.1	518	25.22	616	36.78	1055	62.91	266	17.49	329	16.26	293	17.36
ALUE_0000398801	1341	18	2.55	10	1.49	0	0	0	0	0	0	0	0	2	0.11	1	0.05	1	0.05	0	0	1	0.05	0	0	0	0	0	0	5	0.27	0	0	49	2.98	28	1.84	4	0.19	14	0.81	14	0.81	26	1.66	0	0	21	1.21
ALUE_0000399601	2691	73	5.15	7	0.52	163	9.28	2274	49.06	2014	52.66	1222	41.75	301	8.04	2261	56.86	2120	47.78	359	15.21	341	9.15	1837	47.17	1881	47.94	1009	37	555	15.16	313	8.39	89	2.7	12	0.39	385	9.07	259	7.48	469	13.53	31	0.99	593	14.18	217	6.22
ALUE_0000400301	1155	102	16.78	5	0.86	103	13.66	1000	50.27	508	30.95	485	38.61	147	9.15	718	42.07	537	28.2	239	23.59	183	11.44	890	53.25	593	35.21	443	37.85	174	11.07	187	11.68	100	7.06	12	0.92	257	14.11	188	12.65	390	26.22	27	2	329	18.33	67	4.48
ALUE_0000400601	1440	240	31.66	13	1.8	249	26.49	1328	53.54	647	31.62	324	20.69	245	12.23	737	34.63	513	21.61	141	11.16	252	12.64	918	44.05	626	29.82	236	16.17	257	13.12	138	6.91	417	23.6	14	0.86	266	11.71	294	15.87	712	38.39	25	1.49	617	27.57	265	14.2
ALUE_0000402501	2517	513	38.72	53	4.21	598	36.4	3008	69.38	1336	37.35	1330	48.58	876	25.01	2572	69.15	1463	35.25	1192	54	1063	30.5	3010	82.64	2141	58.34	2314	90.72	1983	57.91	933	26.74	909	29.44	58	2.03	2434	61.31	792	24.46	2729	84.18	136	4.63	1710	43.72	553	16.95
ALUE_0000402901	1395	266	36.23	128	18.33	262	28.77	1073	44.66	936	47.21	1110	73.16	303	15.61	553	26.82	761	33.08	308	25.17	606	31.37	780	38.64	791	38.89	488	34.52	414	21.81	349	18.05	634	37.04	215	13.6	1161	52.77	514	28.64	1169	65.06	371	22.77	753	34.73	249	13.77
ALUE_0000403101	2517	520	39.25	60	4.76	675	41.08	21962	506.57	24529	685.73	13766	502.85	1144	32.67	21141	568.36	29652	714.48	2158	97.75	1609	46.16	15712	431.37	30932	842.89	2327	91.23	1083	31.63	920	26.37	1351	43.75	175	6.13	1549	39.02	2263	69.89	1230	37.94	108	3.67	1643	42	1535	47.06
ALUE_0000403801	2244	39	3.3	2	0.18	91	6.21	504	13.04	581	18.22	327	13.4	87	2.79	266	8.02	449	12.14	116	5.89	119	3.83	476	14.66	601	18.37	400	17.59	128	4.19	134	4.31	45	1.63	1	0.04	142	4.01	51	1.77	94	3.25	2	0.08	283	8.12	31	1.07
ALUE_0000404001	1458	162	21.11	20	2.74	359	37.72	1551	61.76	2082	100.48	518	32.66	291	14.34	880	40.84	1674	69.63	316	24.71	403	19.96	1204	57.06	1567	73.72	945	63.96	286	14.42	471	23.31	338	18.9	16	0.97	400	17.39	224	11.94	464	24.71	50	2.94	754	33.28	283	14.98
ALUE_0000404601	5106	286	10.64	34	1.33	481	14.43	3781	42.99	1874	25.83	169	3.04	716	10.08	2685	35.58	1844	21.9	372	8.31	1576	22.29	3026	40.95	2687	36.09	1042	20.14	1062	15.29	1056	14.92	823	13.14	65	1.12	1815	22.54	1368	20.83	1079	16.41	62	1.04	1352	17.04	534	8.07
ALUE_0000405701	924	7	1.44	4	0.86	3	0.5	4	0.25	6	0.46	32	3.18	2	0.16	0	0	2	0.13	126	15.55	2	0.16	0	0	1	0.07	57	6.09	9	0.72	0	0	19	1.68	9	0.86	6	0.41	3	0.25	3	0.25	9	0.83	1	0.07	2	0.17
ALUE_0000408001	2076	179	16.38	27	2.6	242	17.86	1524	42.62	984	33.35	788	34.9	454	15.72	1154	37.61	1010	29.51	715	39.27	659	22.92	1268	42.21	1261	41.66	1573	74.77	699	24.75	619	21.51	180	7.07	22	0.93	924	28.22	429	16.06	715	26.74	40	1.65	760	23.56	210	7.81
ALUE_0000408301	2172	102	8.92	6	0.55	112	7.9	658	17.59	398	12.89	242	10.24	142	4.7	489	15.23	373	10.42	182	9.55	120	3.99	561	17.85	475	15	333	15.13	144	4.87	128	4.25	75	2.81	6	0.24	184	5.37	72	2.58	344	12.3	10	0.39	290	8.59	62	2.2
ALUE_0000409701	1707	98	10.91	7	0.82	92	8.26	455	15.48	525	21.64	853	45.94	194	8.17	377	14.94	503	17.87	134	8.95	234	9.9	487	19.71	451	18.12	263	15.2	264	11.37	320	13.52	251	11.98	17	0.88	123	4.57	196	8.93	246	11.19	13	0.65	224	8.44	162	7.32
ALUE_0000410601	318	84	50.18	3	1.88	186	89.6	340	62.07	135	29.87	59	17.06	422	95.37	330	70.22	245	46.73	214	76.73	333	75.62	522	113.43	181	39.04	401	124.43	304	70.27	457	103.68	363	93.04	19	5.27	366	72.97	437	106.83	253	61.77	23	6.19	620	125.46	554	134.43
ALUE_0000410801	921	290	59.82	24	5.2	280	46.57	1920	121.03	530	40.49	303	30.25	442	34.49	1189	87.36	688	45.31	277	34.29	508	39.83	1573	118.02	905	67.4	521	55.82	1131	90.26	503	39.4	398	35.22	25	2.39	865	59.55	496	41.86	724	61.03	40	3.72	732	51.14	413	34.6
ALUE_0000411001	1440	32	4.22	11	1.53	26	2.77	183	7.38	232	11.34	220	14.05	36	1.8	225	10.57	260	10.95	126	9.98	69	3.46	228	10.94	304	14.48	92	6.3	68	3.47	61	3.06	54	3.06	12	0.74	103	4.53	23	1.24	245	13.21	40	2.38	93	4.16	13	0.7
ALUE_0000412001	2400	6	0.47	8	0.67	0	0	3344	80.89	4837	141.81	3356	128.56	4	0.12	4544	128.12	6814	172.19	379	18.01	123	3.7	2461	70.86	5328	152.26	321	13.2	10	0.31	16	0.48	31	1.05	25	0.92	3	0.08	2	0.06	29	0.94	7	0.25	0	0	0	0
ALUE_0000413501	1245	324	49.44	200	32.08	212	26.09	491	22.9	374	21.14	505	37.29	353	20.38	441	23.97	440	21.43	622	56.96	278	16.12	451	25.03	294	16.2	1395	110.57	421	24.86	223	12.92	433	28.35	329	23.31	827	42.11	301	18.79	803	50.08	338	23.24	498	25.74	205	12.71
ALUE_0000413901	1365	31	4.31	1	0.15	27	3.03	297	12.63	293	15.1	286	19.26	79	4.16	363	18	407	18.08	95	7.94	111	5.87	355	17.97	470	23.62	166	12	229	12.33	83	4.39	29	1.73	2	0.13	121	5.62	63	3.59	187	10.64	2	0.13	186	8.77	47	2.66
ALUE_0000414401	2148	657	58.11	329	30.59	451	32.17	2417	65.33	1772	58.05	1327	56.8	475	15.89	3053	96.18	2942	83.07	967	51.33	1022	34.36	2907	93.52	2695	86.05	1512	69.46	1326	45.37	824	27.68	739	28.04	409	16.8	1387	40.94	915	33.11	2531	91.49	835	33.28	1359	40.71	719	25.83
ALUE_0000415001	313	4	2.43	6	3.83	0	0	1	0.19	1	0.22	2	0.59	1	0.23	0	0	0	0	2	0.73	3	0.69	0	0	1	0.22	3	0.95	17	3.99	0	0	0	0	4	1.13	0	0	0	0	11	2.73	4	1.09	0	0	0	0
ALUE_0000415801	1839	9	0.93	0	0	14	1.17	157	4.96	177	6.77	226	11.3	35	1.37	220	8.1	130	4.29	29	1.8	48	1.88	161	6.05	156	5.82	41	2.2	39	1.56	44	1.73	16	0.71	0	0	31	1.07	17	0.72	63	2.66	1	0.05	56	1.96	8	0.34
ALUE_0000417001	1950	37	3.6	1	0.1	54	4.24	671	19.98	724	26.13	530	24.99	99	3.65	511	17.73	571	17.76	62	3.63	66	2.44	504	17.86	627	22.05	59	2.99	77	2.9	73	2.7	70	2.93	5	0.23	18	0.59	76	3.03	164	6.53	4	0.18	182	6.01	48	1.9
ALUE_0000418701	2004	49	4.65	0	0	121	9.25	347	10.05	138	4.85	77	3.53	77	2.76	144	4.86	141	4.27	246	14	236	8.5	257	8.86	150	5.13	768	37.82	152	5.58	167	6.01	92	3.74	5	0.22	442	13.98	130	5.04	167	6.47	6	0.26	365	11.72	79	3.04
ALUE_0000418901	858	64	14.17	5	1.16	157	28.03	1117	75.58	835	68.48	844	90.44	163	13.65	802	63.25	861	60.86	251	33.35	327	27.52	794	63.95	623	49.8	747	85.91	716	61.34	263	22.11	180	17.1	6	0.62	292	21.58	170	15.4	280	25.34	13	1.3	326	24.45	114	10.25
ALUE_0000419701	2640	2	0.14	0	0	2	0.12	141	3.1	123	3.28	148	5.15	13	0.35	167	4.28	469	10.77	43	1.86	26	0.71	122	3.19	129	3.35	23	0.86	0	0	3	0.08	11	0.34	0	0	7	0.17	49	1.44	6	0.18	0	0	3	0.07	9	0.26
ALUE_0000419901	261	2	1.46	0	0	1	0.59	62	13.79	77	20.76	89	31.35	8	2.2	99	25.67	85	19.75	20	8.74	24	6.64	67	17.74	79	20.76	42	15.88	60	16.9	17	4.7	7	2.19	0	0	27	6.56	17	5.06	33	9.82	0	0	24	5.92	4	1.18
ALUE_0000421001	3753	410	20.75	47	2.5	644	26.29	8859	137.04	5135	96.28	3550	86.97	598	11.45	6735	121.43	5759	93.07	1957	59.45	1156	22.24	7159	131.82	6148	112.36	4588	120.63	1789	35.04	847	16.28	1074	23.32	87	2.05	1507	25.46	787	16.3	1363	28.2	101	2.3	1701	29.17	667	13.71
ALUE_0000421401	1538	26	3.21	1	0.13	62	6.18	1010	38.13	740	33.86	553	33.06	53	2.48	908	39.95	875	34.5	102	7.56	101	4.74	670	30.1	721	32.15	145	9.3	214	10.23	75	3.52	30	1.59	2	0.11	51	2.1	92	4.65	196	9.89	6	0.33	217	9.08	72	3.61
ALUE_0000421801	2493	69	5.26	6	0.48	89	5.47	537	12.51	432	12.19	517	19.07	104	3	464	12.59	374	9.1	116	5.31	162	4.69	582	16.13	558	15.35	276	10.92	183	5.4	124	3.59	59	1.93	8	0.28	136	3.46	108	3.37	324	10.09	14	0.48	243	6.27	56	1.73
ALUE_0000422101	1422	134	17.9	1	0.14	163	17.56	914	37.32	338	16.73	234	15.13	124	6.27	491	23.36	411	17.53	83	6.65	93	4.72	810	39.36	499	24.07	131	9.09	207	10.7	120	6.09	129	7.39	4	0.25	175	7.8	152	8.31	363	19.82	5	0.3	336	15.2	71	3.85
ALUE_0000422601	3066	143	8.86	5	0.33	249	12.44	1440	27.27	994	22.81	903	27.08	141	3.31	1067	23.55	969	19.17	407	15.14	252	5.94	1342	30.25	930	20.8	859	27.65	505	12.11	210	4.94	240	6.38	10	0.29	418	8.64	199	5.05	570	14.43	12	0.34	752	15.78	163	4.1
ALUE_0000422701	615	122	37.69	18	5.85	187	46.58	843	79.58	691	79.06	481	71.91	275	32.14	659	72.51	659	64.99	408	75.64	379	44.5	906	101.8	712	79.41	822	131.89	300	35.85	394	46.22	211	27.96	31	4.45	646	66.6	327	41.33	337	42.55	40	5.57	392	41.02	279	35.01
ALUE_0000423401	1386	123	16.86	19	2.74	100	11.05	1644	68.86	1630	82.75	1094	72.57	251	13.02	1355	66.15	1525	66.73	349	28.71	373	19.43	1428	71.2	2062	102.04	966	68.78	557	29.54	308	16.03	184	10.82	27	1.72	541	24.75	333	18.68	793	44.42	34	2.1	455	21.12	196	10.91
ALUE_0000424901	3378	2599	146.17	901	53.27	3069	139.18	15394	264.57	5878	122.44	3862	105.11	2147	45.68	8904	178.36	6196	111.24	3879	130.93	3352	71.66	13101	268.01	9310	189.03	8829	257.91	6738	146.61	3399	72.6	3678	88.75	993	25.93	8086	151.76	2805	64.55	8613	197.97	1905	48.27	7523	143.31	1987	45.39
ALUE_0000426101	1269	1	0.15	3	0.47	0	0	471	21.55	920	51.01	1103	79.91	2	0.11	524	27.94	838	40.05	75	6.74	31	1.76	376	20.48	598	32.32	68	5.29	2	0.12	6	0.34	11	0.71	3	0.21	2	0.1	2	0.12	0	0	3	0.2	0	0	0	0
ALUE_0000427101	3369	249	14.04	32	1.9	364	16.55	5478	94.4	1725	36.03	292	7.97	299	6.38	5250	105.45	2131	38.36	471	15.94	544	11.66	5811	119.19	4264	86.81	1654	48.45	682	14.88	547	11.71	479	11.59	40	1.05	1180	22.21	462	10.66	978	22.54	59	1.5	838	16.01	338	7.74
ALUE_0000427201	1107	860	147.59	153	27.6	1034	143.09	7916	415.16	5351	340.13	3503	290.94	2582	167.63	6164	376.79	7090	388.43	2518	259.34	2602	169.74	7303	455.88	5915	366.48	3236	288.46	2204	146.34	2494	162.54	3100	228.25	429	34.19	4427	253.54	3816	267.97	2401	168.4	439	33.95	3016	175.32	3335	232.47
ALUE_0000427401	426	385	171.7	74	34.69	696	250.29	3088	420.85	2193	362.23	1414	305.18	1181	199.25	2367	375.99	2622	373.29	1213	324.65	1085	183.92	2588	419.81	2138	344.23	1975	457.49	1691	291.77	962	162.92	743	142.16	107	22.16	2618	389.63	1136	207.3	951	173.33	97	19.49	1409	212.83	664	120.28
ALUE_0000427501	1398	63	8.56	7	1	44	4.82	259	10.76	196	9.87	129	8.48	114	5.86	194	9.39	108	4.69	148	12.07	78	4.03	196	9.69	103	5.05	181	12.78	172	9.04	94	4.85	118	6.88	2	0.13	139	6.3	74	4.11	231	12.83	10	0.61	114	5.25	81	4.47
ALUE_0000428101	2028	181	16.96	65	6.4	42	3.17	618	17.69	880	30.53	1562	70.81	236	8.36	890	29.7	807	24.13	242	13.61	311	11.07	629	21.43	712	24.08	390	18.98	385	13.95	228	8.11	144	5.79	82	3.57	147	4.6	145	5.56	1474	56.43	308	13	191	6.06	131	4.98
ALUE_0000430101	1485	35	4.48	0	0	38	3.92	176	6.88	43	2.04	38	2.35	40	1.94	157	7.15	111	4.53	243	18.66	85	4.13	363	16.89	192	8.87	361	23.99	75	3.71	58	2.82	75	4.12	4	0.24	132	5.64	83	4.34	51	2.67	2	0.12	92	3.99	23	1.2
ALUE_0000430501	786	572	138.26	81	20.58	579	112.85	3797	280.46	2678	239.74	2505	293.02	1015	92.81	3719	320.17	4560	351.85	710	102.99	974	89.49	5410	475.64	3801	331.68	1444	181.29	1158	108.29	836	76.74	1689	175.15	117	13.13	1487	119.94	1557	153.99	1649	162.89	156	16.99	1500	122.8	1123	110.25
ALUE_0000431401	645	40	11.78	6	1.86	27	6.41	167	15.03	168	18.33	226	32.22	115	12.81	101	10.6	123	11.57	63	11.14	97	10.86	102	10.93	81	8.61	104	15.91	250	28.49	98	10.96	30	3.79	0	0	152	14.94	108	13.02	196	23.59	13	1.73	141	14.07	112	13.4
ALUE_0000431501	225	55	46.44	2	1.78	69	46.98	259	66.83	183	57.23	165	67.42	55	17.57	166	49.92	198	53.37	65	32.94	73	23.43	200	61.43	251	76.51	193	84.64	199	65.01	81	25.97	26	9.42	0	0	107	30.15	76	26.26	135	46.59	6	2.28	120	34.32	55	18.86
ALUE_0000432501	1551	125	15.31	6	0.77	172	16.99	1608	60.19	1513	68.64	1180	69.95	145	6.72	1584	69.11	1696	66.32	202	14.85	213	9.92	1286	57.3	1544	68.28	549	34.93	251	11.89	208	9.68	175	9.2	16	0.91	338	13.82	209	10.48	569	28.48	17	0.94	497	20.62	134	6.67
ALUE_0000433301	279	2	1.36	0	0	5	2.75	6	1.25	10	2.52	9	2.97	1	0.26	48	11.64	47	10.22	1	0.41	4	1.04	15	3.72	36	8.85	5	1.77	4	1.05	3	0.78	7	2.04	19	6.01	16	3.64	3	0.84	8	2.23	3	0.92	9	2.08	4	1.11
ALUE_0000433401	282	3	2.02	3	2.12	1	0.54	0	0	8	2	0	0	1	0.25	2	0.48	1	0.22	2	0.81	1	0.26	1	0.25	0	0	0	0	0	0	0	0	3	0.87	4	1.25	15	3.37	3	0.83	9	2.48	1	0.3	2	0.46	0	0
ALUE_0000433901	1842	72	7.43	10	1.08	54	4.49	1631	51.41	886	33.85	419	20.91	123	4.8	1219	44.78	719	23.67	113	6.99	161	6.31	1375	51.58	992	36.94	192	10.29	185	7.38	129	5.05	57	2.52	1	0.05	130	4.47	157	6.63	292	12.31	19	0.88	238	8.31	99	4.15
ALUE_0000436901	1359	291	40.68	23	3.38	475	53.54	717	30.63	519	26.87	396	26.79	598	31.62	666	33.16	822	36.68	400	33.56	525	27.9	779	39.61	706	35.63	777	56.42	733	39.64	606	32.17	398	23.87	35	2.27	1074	50.1	667	38.15	681	38.91	46	2.9	985	46.64	543	30.83
ALUE_0000437101	723	50	13.14	3	0.83	92	19.49	383	30.75	648	63.07	783	99.57	118	11.73	421	39.4	603	50.58	182	28.7	153	15.28	358	34.22	485	46.01	403	55	143	14.54	123	12.27	68	7.67	8	0.98	320	28.06	147	15.81	164	17.61	13	1.54	218	19.4	79	8.43
ALUE_0000437201	2901	34	2.23	4	0.28	100	5.28	407	8.15	461	11.18	897	28.43	100	2.48	353	8.23	391	8.17	213	8.37	179	4.46	468	11.15	504	11.92	259	8.81	148	3.75	111	2.76	76	2.14	3	0.09	114	2.49	68	1.82	207	5.54	1	0.03	389	8.63	45	1.2
ALUE_0000437301	2517	96	7.25	1	0.08	170	10.35	1499	34.58	1097	30.67	1193	43.58	159	4.54	897	24.12	1032	24.87	177	8.02	158	4.53	802	22.02	736	20.06	201	7.88	162	4.73	142	4.07	264	8.55	11	0.39	75	1.89	99	3.06	303	9.35	9	0.31	455	11.63	116	3.56
ALUE_0000439501	1152	262	43.21	132	22.88	288	38.3	733	36.94	672	41.05	688	54.91	756	47.16	308	18.09	369	19.43	772	76.41	609	38.18	475	28.49	447	26.61	1882	161.21	535	34.14	300	18.79	309	21.86	308	23.59	234	12.88	298	20.11	506	34.1	203	15.08	448	25.02	473	31.68
ALUE_0000439701	195	1303	1269.45	457	468.07	946	743.19	1777	529.06	1471	530.8	1730	815.68	847	312.17	1445	501.44	1865	580.05	2820	1648.85	1213	449.2	1790	634.33	1673	588.45	2576	1303.56	2497	941.21	957	354.07	4504	1882.6	1006	455.13	2710	881.1	1378	549.33	2425	965.54	820	359.97	1737	573.2	1014	401.26
ALUE_0000439901	999	82	15.59	2	0.4	55	8.43	517	30.05	357	25.15	347	31.94	160	11.51	385	26.08	376	22.83	132	15.07	183	13.23	209	14.46	193	13.25	61	6.03	136	10.01	164	11.84	132	10.77	3	0.26	73	4.63	135	10.5	262	20.36	1	0.09	186	11.98	125	9.66
ALUE_0000440501	1317	7	1.01	48	7.28	12	1.4	6	0.26	8	0.43	10	0.7	4	0.22	7	0.36	17	0.78	2	0.17	22	1.21	3	0.16	6	0.31	4	0.3	10	0.56	4	0.22	15	0.93	39	2.61	8	0.39	12	0.71	28	1.65	82	5.33	23	1.12	1	0.06
ALUE_0000440901	494	4644	1785.96	1616	653.34	5968	1850.74	11433	1343.66	5970	850.36	4317	803.46	8922	1298.03	10244	1403.22	9045	1110.45	6259	1444.59	9596	1402.75	12181	1703.94	5735	796.25	4247	848.35	7629	1135.12	7389	1079.14	24913	4110.49	5705	1018.83	23827	3057.96	8377	1318.21	13526	2125.87	4801	831.93	18272	2380.12	8807	1375.68
ALUE_0000442001	609	141	43.99	7	2.3	156	39.24	387	36.89	306	35.36	244	36.84	215	25.37	504	56	383	38.14	371	69.46	250	29.64	689	78.18	411	46.29	718	116.34	390	47.07	167	19.78	493	65.98	25	3.62	271	28.21	248	31.66	405	51.63	36	5.06	456	48.18	315	39.91
ALUE_0000442401	309	280	172.15	39	25.21	179	88.74	1210	227.34	1146	260.96	841	250.23	671	156.07	1051	230.16	1303	255.74	375	138.37	685	160.08	918	205.3	894	198.44	610	194.8	1252	297.82	758	176.98	327	86.25	50	14.28	538	110.39	632	158.99	882	221.62	84	23.27	384	79.97	431	107.63
ALUE_0000444401	747	562	142.93	26	6.95	859	176.16	2002	155.6	1754	165.22	1182	145.48	1604	154.32	1727	156.44	2288	185.76	1201	183.31	1426	137.85	2123	196.39	1570	144.15	1272	168.03	1042	102.53	1321	127.59	2075	226.41	122	14.41	2840	241.04	2078	216.25	1236	128.47	76	8.71	1904	164.02	1056	109.08
ALUE_0000444601	1287	128	18.89	6	0.93	74	8.81	227	10.24	63	3.44	86	6.14	87	4.86	156	8.2	77	3.63	103	9.12	72	4.04	186	9.99	110	5.86	107	8.2	127	7.25	81	4.54	301	19.06	4	0.27	124	6.11	122	7.37	261	15.75	5	0.33	141	7.05	84	5.04
ALUE_0000444701	1210	10421	1636.18	8060	1330.38	11796	1493.46	28833	1383.44	13164	765.52	11362	863.34	24138	1433.72	13991	782.43	12568	629.94	5302	499.6	13218	788.86	25556	1459.51	13597	770.73	11622	947.8	16327	991.8	17201	1025.62	31928	2150.71	12108	882.8	39658	2077.95	28422	1825.96	23574	1512.67	18156	1284.45	27805	1478.69	26221	1672.17
ALUE_0000444801	999	305	58	6	1.2	475	72.84	820	47.65	245	17.26	224	20.62	474	34.1	976	66.11	708	42.98	386	44.05	710	51.32	1357	93.87	656	45.04	685	67.66	534	39.29	762	55.03	750	61.19	26	2.3	937	59.47	1088	84.66	760	59.07	27	2.31	967	62.29	890	68.75
ALUE_0000446501	5766	69	2.27	2	0.07	77	2.05	702	7.07	447	5.45	552	8.8	295	3.68	1055	12.38	693	7.29	106	2.1	246	3.08	598	7.17	972	11.56	109	1.87	312	3.98	192	2.4	75	1.06	3	0.05	81	0.89	140	1.89	452	6.09	22	0.33	345	3.85	77	1.03
[truncated: 1,669 more rows]
[truncated: 10 more columns]

## Sheet: Sv
Additional file 7: Table S4. The table shows the complete list of DEG found in the Sv tissue sample, as indicated by the Venn diagram.
[truncated: 1,063 more rows]
[truncated: 10 more columns]

[truncated: 11 more sheets: Tg_Tv, Tg_Sv, Tv_Sv, Tg_Tv_Sv, Og, Ov, Ut, Og_Ov, Og_Ut, Ov_Ut, Og_Ov_Ut]
