# Supplementary material for: Transcriptome profiling of male and female Ascaris lumbricoides reproductive tissues
Source: Parasit Vectors. 2022 Dec 20;15:477. doi: 10.1186/s13071-022-05602-2 (PMC9768952; doi:10.1186/s13071-022-05602-2)
Supplement: Supplementary file 8 — Additional file 8: Table S5. List of all genes for hierarchical clustering of DEGs. [file 13071_2022_5602_MOESM8_ESM.xlsx]

## Sheet: Sheet1
Additional file 8: Table S5. List of all genes for hierarchical clustering of DEGs. The levels of normalized expression are shown in the columns E to L.
gene	cluster	Rename_clade	nrep	OG	OV	STF	STM	SV	TG	TV	UT	Exonic.gene.sizes	Tg.1_FPKM	Tg.2_FPKM	Tg.3_FPKM	Tv.1_FPKM	Tv.2_FPKM	Tv.3_FPKM	Sv.1_FPKM	Sv.2_FPKM	Sv.3_FPKM	Og.1_FPKM	Og.2_FPKM	Og.3_FPKM	Ov.1_FPKM	Ov.2_FPKM	Ov.3_FPKM	Ut.1_FPKM	Ut.2_FPKM	Ut.3_FPKM	Stf.1_FPKM	Stf.2_FPKM	Stf.3_FPKM	Stm.1_FPKM	Stm.2_FPKM	Stm.3_FPKM	Chr	Start	End	Strand	GeneSymbol	Description	GO_BP	GO_CC	GO_MF	KO
ALUE_0000004801	cluster 3	A	3	-0.564726	-0.593535	1.21127	2.00936	-0.553226	-0.451997	-0.585222	-0.471924	1869	4.57	6.06	3.99	1.07	0.8	1.05	2.38	1.9	1.45	2.08	1.01	1.63	0.79	0.81	0.59	3.1	5.12	4.65	59.41	54.44	46.84	55.16	99.45	76.17	ALUE_contig0000011	20659	26950	+	ALUE_0000004801	-	-	-	-	-
ALUE_0000005501	cluster 3	A	3	0.34581	0.90591	0.957238	1.06906	-1.0082	-0.856255	-1.03263	-0.380925	1224	7.29	2.46	5.9	1.96	0.86	0.7	2	0.57	2.63	24	44.45	29.87	36.68	57.18	42.98	37.03	6.71	4.6	41.57	22.54	76.26	53.99	52.4	41.67	ALUE_contig0000014	85	5029	-	ALUE_0000005501	-	GO:0006813:potassium ion transport;	GO:0008076:voltage-gated potassium channel complex;	GO:0005249:voltage-gated potassium channel activity;GO:0060072:large conductance calcium-activated potassium channel activity;GO:0000166:nucleotide binding;	-
ALUE_0000011101	cluster 3	A	3	-0.395772	-0.450044	0.14743	1.64378	-0.396741	-0.0434901	-0.0551197	-0.450044	669	0.85	4.87	2.67	2.69	3.16	2.3	0.23	0	0.87	0.09	0	1.03	0	0	0	0	0	0	5.91	3.45	2.97	4.31	4.76	34.14	ALUE_contig0000049	2	5811	+	ALUE_0000011101	C-type lectin domain-containing protein	-	-	-	-
ALUE_0000016201	cluster 3	A	3	-0.539195	-0.53212	1.86178	1.3185	-0.546758	-0.49626	-0.526876	-0.539073	225	0.84	2.9	0.69	0	0.78	1.14	0	0	0.29	0	0.6	0.31	0.31	0.27	0.91	0.41	0.51	0	57.18	67.72	72.85	83.69	32.82	36.7	ALUE_contig0000089	3805	5517	+	ALUE_0000016201	-	-	-	-	-
ALUE_0000017501	cluster 3	A	3	-0.679241	-0.686962	0.490835	1.81019	-0.539738	-0.0913719	-0.589156	0.285441	948	5.01	4.13	5.32	2.32	1.3	1.17	2.91	0.94	1.9	0.31	1.64	1.09	0.74	1.79	0.36	3.49	8.3	9.99	7.28	11.05	7.44	10.96	30.67	9.77	ALUE_contig0000103	3456	7041	-	ALUE_0000017501	UDP-glucuronosyltransferase	-	-	-	-
ALUE_0000019001	cluster 3	A	3	1.1644	0.642965	1.2553	0.201413	-0.65596	-0.944396	-1.06282	-0.60091	702	3.52	5.92	5.97	1.71	2.26	2.19	4.36	22.58	11	52.35	60.25	67.53	39.79	49.68	49.93	16.76	17.05	8.43	36.96	92.79	57.48	56.83	35.66	12.42	ALUE_contig0000124	2850	6943	-	ALUE_0000019001	-	-	-	-	-
ALUE_0000020001	cluster 3	A	3	-0.688056	0.269856	0.864708	1.5317	-0.919256	-0.298978	-0.464543	-0.29543	549	1.73	0.74	8.49	3.27	1.77	3.12	0	0.35	0.12	0.42	3.2	0.76	2.18	13.15	5.25	6.2	3.74	1.08	13.22	13.81	3.61	7.62	20.39	13.91	ALUE_contig0000143	4450	6290	-	ALUE_0000020001	Peptidase_M13 domain-containing protein	GO:0006508:proteolysis;	-	GO:0004222:metalloendopeptidase activity;	-
ALUE_0000024901	cluster 3	A	3	-0.485322	-0.314074	1.87917	1.02553	-0.598137	-0.536523	-0.437303	-0.533341	597	0.64	1.23	0.26	2.34	2.36	0.86	0	0	0	1.85	1.93	0.12	2.59	4.47	2.76	1.69	0.38	0.17	36.24	39.67	9.73	13.54	26.95	15.64	ALUE_contig0000206	74	4036	-	ALUE_0000024901	GTP_cyclohydroI domain-containing protein	GO:0046654:tetrahydrofolate biosynthetic process;	GO:0005737:cytoplasm;	GO:0003934:GTP cyclohydrolase I activity;	K01495
ALUE_0000027201	cluster 3	A	3	-0.277392	1.5701	0.167138	1.35892	-0.989299	-0.254123	-0.605796	-0.969542	667	8.54	18.45	8.38	8.38	6.61	4.36	0.92	0.19	0.77	9.49	11.87	12.95	32.18	33.64	52.65	0.41	2.22	0.15	26.72	14.07	13.77	28.77	33.57	46.51	ALUE_contig0000251	687	4496	+	ALUE_0000027201	-	-	-	-	-
ALUE_0000028401	cluster 3	A	3	-0.666378	-0.24962	1.35539	0.946077	-0.594438	0.325902	-0.410866	-0.706069	285	2	0.57	1.91	0	0.31	1.2	0.54	0	0.23	0	0.24	0.24	1.73	0.43	0	0.32	0	0	2.02	5.32	1.29	1.27	4.09	1.62	ALUE_contig0000278	1165	1692	-	ALUE_0000028401	Neur_chan_LBD domain-containing protein	GO:0006811:ion transport;	GO:0045211:postsynaptic membrane;GO:0030054:cell junction;GO:0005886:plasma membrane;GO:0016021:integral component of membrane;	GO:0005230:extracellular ligand-gated ion channel activity;	-
ALUE_0000030701	cluster 3	A	3	-0.707822	-0.707822	1.23942	0.676278	-0.707822	0.195066	0.70195	-0.689251	336	6.22	3.15	7.16	10.7	11.03	4.08	0	0	0	0	0	0	0	0	0	0	0.34	0	15.83	17.19	2.63	19.33	4.86	1.15	ALUE_contig0000313	1296	3165	-	ALUE_0000030701	-	-	-	-	-
ALUE_0000031701	cluster 3	A	3	-0.352991	-0.0913623	1.51994	1.42581	-0.76689	-0.437432	-0.76689	-0.530178	621	0	0.13	2.25	0	0	0	0	0	0	0.37	2.4	0.22	1.36	1.86	1.66	0.89	0.18	0.64	5.09	2.79	8.64	5.23	6.51	4.1	ALUE_contig0000332	304	3840	+	ALUE_0000031701	-	-	-	-	-
ALUE_0000032301	cluster 3	A	3	-0.508583	-0.510646	1.42183	1.53811	-0.507844	-0.431156	-0.499474	-0.502238	339	7.29	5.53	8.02	1.77	0	1.52	0	0.19	0.95	0.34	0	0.61	0.42	0	0	0.27	2.02	0.29	202.68	209.61	84.56	310.08	146.3	70.34	ALUE_contig0000342	2743	3978	+	ALUE_0000032301	-	-	-	-	-
ALUE_0000050701	cluster 3	A	3	-0.350603	-0.295735	1.46853	1.81272	-0.72603	-0.697263	-0.729775	-0.481846	621	2.75	4.59	4.75	0.32	1.28	2.07	1.23	0.92	2.49	26.92	39.01	35.94	30.82	45.61	39.65	31.09	15.97	20.82	181.12	239.55	152.33	243.51	219.94	198.69	ALUE_contig0000727	693	2624	+	ALUE_0000050701	-	-	-	-	-
ALUE_0000052201	cluster 3	A	3	-0.554736	-0.556804	0.95803	1.73171	-0.554416	-0.438224	-0.0501897	-0.535371	261	16.74	9.37	14.87	92.59	43.27	38.37	0.59	0.24	0.25	0.44	0	0.53	0	0	0.26	2.47	1.75	3.4	265.45	229.37	25.63	377.04	68.5	340.59	ALUE_contig0000761	1679	1939	-	ALUE_0000052201	ADH_N domain-containing protein	-	-	-	-
ALUE_0000063701	cluster 3	A	3	-0.301935	-0.395402	1.26402	0.0105027	-0.737565	0.411784	0.491776	-0.743179	525	47.04	72.81	57.23	49.46	98.64	41.09	1.75	0.72	0.61	10.06	12.24	46.73	3.48	15.6	35.8	0.18	1.3	0.75	17.11	53.92	235.07	15.25	75.51	25.57	ALUE_contig0001075	766	2158	-	ALUE_0000063701	ADH_N domain-containing protein	-	-	-	-
ALUE_0000067601	cluster 3	A	3	-0.165546	-0.269957	0.697217	1.7166	-0.665619	-0.665619	-0.28919	-0.357882	291	0	0	0	1.37	0	0	0	0	0	0.4	0.23	1.19	0.73	0	0.71	0	0.78	0.34	2.22	2.23	0.51	1.74	5.34	1.59	ALUE_contig0001188	1149	2414	-	ALUE_0000067601	-	-	-	-	-
ALUE_0000077501	cluster 3	A	3	0.676551	1.2163	0.847347	0.696449	-1.00902	-0.922795	-1.02726	-0.477565	702	0	0.93	0.33	0	0	0	0.22	0	0	4.22	9.93	6.4	7.32	8.21	11.53	4.06	1.3	1.27	5.84	4.83	11.94	5.24	7.2	8.35	ALUE_contig0001433	333	2203	+	ALUE_0000077501	G_PROTEIN_RECEP_F1_2 domain-containing protein	-	-	-	-
ALUE_0000085301	cluster 3	A	3	-0.258307	-0.303961	1.48927	1.19278	-0.557995	-0.543409	-0.559162	-0.459223	507	4.12	12.38	5.82	0	2.44	0.17	0.91	1	2.16	80.16	168.84	130.03	57.46	127.28	137.17	40.44	44.98	42.23	201.01	1421.33	943.21	1395.55	435.9	363.14	ALUE_contig0001673	938	2005	-	ALUE_0000085301	-	-	-	-	-
ALUE_0000092201	cluster 3	A	3	-0.499296	-0.498034	1.5538	1.21541	-0.498175	-0.442934	-0.41966	-0.411107	402	4.73	0.41	2.9	7.95	0.22	3.19	0	0.16	0	0	0	0	0.18	0	0	0.23	4.25	8.1	174.49	36.83	81.55	73.76	26.88	143.96	ALUE_contig0001877	292	1924	+	ALUE_0000092201	-	-	-	-	-
ALUE_0000093801	cluster 3	A	3	-0.452876	-0.666022	1.14086	-0.284117	0.152115	0.559911	-0.277181	-0.172689	228	20.83	6.79	41.55	8.76	5.8	18.4	10.08	21.69	19.76	9.17	8.01	8.18	2.78	8.25	5.11	4.03	23.5	9.95	7.57	17.42	69.31	9.18	16.37	7.11	ALUE_contig0001921	127	1772	-	ALUE_0000093801	-	-	-	-	-
ALUE_0000097501	cluster 3	A	3	-0.0732987	0.207305	0.57065	0.448336	-0.794594	0.00224843	-0.690267	0.329619	349	2.18	1.4	2.89	1.14	0.25	1.23	1.32	0.54	0.18	3.49	0.78	1.78	4.84	1.39	1.38	6.59	0	1.7	1.03	2.07	6.53	4.96	1.78	2.21	ALUE_contig0002035	176	1802	+	ALUE_0000097501	-	-	-	-	-
ALUE_0000101701	cluster 3	A	3	0.877656	0.178087	0.618009	0.60321	-1.03001	0.176742	-0.942568	-0.481122	312	3.04	0.78	5.97	0.64	0.28	0.55	0	0	0.82	6.51	6.94	1.55	4.96	3.3	1.54	3.54	0.73	0.63	2.3	3.7	7.07	5.78	1	6.18	ALUE_contig0002180	614	1816	-	ALUE_0000101701	-	-	-	-	-
ALUE_0000103801	cluster 3	A	3	0.125079	0.552097	1.4039	0.154748	-1.0054	-0.062988	-0.871564	-0.295878	432	27.71	15.28	29.65	10.17	3.06	8.72	5.67	0	7.89	18.55	31.17	34.71	27.36	38.75	45.09	44.69	5.81	7.54	22.29	53.49	88.82	4.34	42.83	39.12	ALUE_contig0002266	271	1856	+	ALUE_0000103801	-	-	GO:0005737:cytoplasm;	GO:0016813:hydrolase activity, acting on carbon-nitrogen (but not peptide) bonds, in linear amidines;	-
ALUE_0000105101	cluster 3	A	3	-0.734782	-0.973844	0.402088	1.52833	-0.166347	-0.222128	-0.04416	0.210839	213	0.89	0	2.55	0	2.9	1.21	2.16	0.89	0.6	0.55	0.64	0.32	0.33	0.28	0	1.29	0.54	3.24	2.7	1.36	1.73	2.03	4.38	3.62	ALUE_contig0002295	347	2010	-	ALUE_0000105101	-	-	-	-	-
ALUE_0000106801	cluster 3	A	3	0.466003	0.625573	-0.778388	1.65635	-0.559622	-0.553188	-0.335709	-0.521016	297	0.64	0	2.09	2.69	0	1.73	0.52	0.64	1.52	6.06	3.19	1.4	6.16	3.88	1.85	1.55	0.77	0.66	0	0.73	0.25	2.43	8.38	9.09	ALUE_contig0002360	1390	2001	-	ALUE_0000106801	-	-	-	-	-
ALUE_0000112401	cluster 3	A	3	-0.212719	0.864008	1.32543	0.226981	-0.640871	-0.424451	-0.496591	-0.641786	276	4.82	9.45	7.03	6.51	3.52	4.96	1.67	0	0.7	11.78	11.52	16.52	23.96	36.48	73.56	0.33	1.24	0.72	25.78	16.22	132.36	30.32	20	27.96	ALUE_contig0002499	787	1778	+	ALUE_0000112401	-	-	-	-	-
ALUE_0000120201	cluster 3	A	3	-0.594968	-0.545666	0.914921	1.2662	-0.426518	-0.508689	0.456818	-0.5621	288	0.66	0	0	4.16	0.31	0.89	1.06	0	0	0	0	0.24	0	0	0.48	0	0.4	0	2.5	0.75	4.34	1.75	5.94	1.61	ALUE_contig0002759	3	290	-	ALUE_0000120201	Aldedh domain-containing protein	-	-	-	-
ALUE_0000120301	cluster 3	A	3	-0.618481	-0.627461	1.3619	1.77221	-0.754559	-0.192288	-0.547334	-0.393987	294	5.17	0.55	2.64	2.04	0.6	0.58	0	0	0.22	0.79	0.46	0.94	0.48	0.41	1.17	0.94	3.49	1.01	11	8.11	11.75	12.27	16.39	8.14	ALUE_contig0002759	79	1689	+	ALUE_0000120301	-	-	-	-	-
ALUE_0000125801	cluster 3	A	3	-0.499598	-0.501756	0.847508	2.13745	-0.501756	-0.501756	-0.499846	-0.480249	321	0	0	0	0	0.27	0.27	0	0	0	0.18	0.21	0.22	0	0	0	0.57	2.13	3.38	54.18	202.24	125.02	186.55	220.37	339.19	ALUE_contig0003008	799	1119	-	ALUE_0000125801	-	-	-	-	-
ALUE_0000137601	cluster 3	A	3	-0.316459	-0.305911	1.34319	-0.313194	-0.179829	-0.288832	-0.293102	0.354133	616	0.31	0.66	0.13	0.65	0	0.28	0.5	4.84	0.1	0	0	0	0.11	0.2	0.11	6.12	11.29	9.29	0.7	0.59	64.79	0	0.13	0	ALUE_contig0003458	463	1507	+	ALUE_0000137601	-	-	-	-	-
ALUE_0000156801	cluster 3	A	3	0.161613	0.710973	1.39313	0.206088	-0.881356	-0.507391	-0.857553	-0.225507	495	3.07	2.47	3.76	1.61	0.89	1.21	2.17	0.38	0.78	5.63	7.93	6.42	7.11	11.39	10.25	10.4	1.61	1.79	5.08	10.65	23.91	4.08	11.31	5.3	ALUE_contig0004175	114	1578	+	ALUE_0000156801	-	-	-	-	-
ALUE_0000159601	cluster 3	A	3	-0.413679	-0.423078	1.92877	0.664529	-0.551539	-0.284435	-0.385871	-0.534698	258	1.47	0.63	5.72	1.55	1.03	2.65	0	0	1	1.35	2.1	1.07	1.91	0.24	2.13	1.43	0	0	25.91	34.15	4.27	13.14	8.74	10.17	ALUE_contig0004286	879	1272	-	ALUE_0000159601	-	-	-	-	-
ALUE_0000166001	cluster 3	A	3	0.00252222	0.644649	1.07194	0.0333823	-0.63367	-0.320321	-0.164834	-0.63367	219	0.87	0	1.77	0	1.21	2.74	0	0	0	0	0.31	5.05	0	3.88	6.89	0	0	0	0	3.63	10.74	5.27	0	0.35	ALUE_contig0004544	272	1173	-	ALUE_0000166001	-	GO:0045454:cell redox homeostasis;	-	-	-
ALUE_0000170801	cluster 3	A	3	-0.268824	-0.135747	0.887797	0.539497	-0.825777	0.0794767	0.286486	-0.562908	360	1.06	2.72	1.73	1.66	3.92	1.19	0	0	0	1.13	1.88	0.38	0.98	3.03	0.19	1.28	0.32	0	1	9.23	0.2	1.2	4.32	2.79	ALUE_contig0004733	887	1480	+	ALUE_0000170801	AMP-binding domain-containing protein	-	-	-	-
ALUE_0000174701	cluster 3	A	3	-0.183215	1.38375	0.521659	0.760245	-0.757999	-0.334383	-0.585063	-0.804991	541	6.67	14.92	7.61	6.65	4.24	3.8	2.55	0.23	1.9	8.16	10.63	19.16	17.56	34.64	76.45	0.34	1.26	0.36	12.22	10.01	56.52	34.94	18.54	39.08	ALUE_contig0004965	419	1450	+	ALUE_0000174701	-	-	-	-	-
ALUE_0000203301	cluster 3	A	3	-0.431306	-0.329317	1.65896	0.679461	-0.517138	-0.510069	-0.209152	-0.341435	231	0	0.35	0	2.59	0	0.74	0	0	0.28	0.25	0.88	0	0.3	1.84	0	1.59	0	0.43	2.18	4.06	15.59	3.75	3.7	4.68	ALUE_contig0006315	179	543	-	ALUE_0000203301	-	-	-	-	-
ALUE_0000234301	cluster 3	A	3	-0.0820291	-0.0580487	1.42966	1.08194	-0.6345	-0.543652	-0.619743	-0.573627	279	0	0.58	1.39	0	0.32	0	0	0	0	5.62	3.64	2.72	1.51	8.04	2.95	1.32	0	0	7.99	5.95	30.82	11.64	18.39	7.19	ALUE_contig0007845	219	1040	-	ALUE_0000234301	AcetylCoA_hyd_C domain-containing protein	-	-	-	-
ALUE_0000273001	cluster 3	A	3	-0.402619	-0.37814	0.505308	2.18375	-0.502387	-0.446012	-0.486253	-0.473643	1953	0.97	2.21	0.52	0.82	0.27	0.44	0.24	0.06	0.36	1.07	2.39	2.58	0.76	2.67	3.93	1.18	0.58	0.45	22.3	16.86	15.84	19.73	55.57	70.21	ALUE_scaffold0000001	175252	185905	+	ALUE_0000273001	-	GO:0044710:single-organism metabolic process;	-	-	-
ALUE_0000274301	cluster 3	A	3	-0.241963	-0.854935	0.435533	0.693627	-0.75815	0.37101	0.532318	-0.177439	2187	0.17	0.07	0.14	0	0.08	0.35	0	0	0.03	0	0.19	0	0	0	0	0	0.21	0	0.23	0.07	0.1	0.26	0.18	0.04	ALUE_scaffold0000001	389662	397106	-	ALUE_0000274301	-	-	-	GO:0005488:binding;GO:0016740:transferase activity;	-
ALUE_0000274501	cluster 3	A	3	-0.456854	-0.45598	1.7336	0.994851	-0.4621	-0.4621	-0.446363	-0.445052	474	0	0	0	0	0	0.36	0	0	0	0.12	0	0	0	0	0.14	0.39	0	0	4.7	29.25	16.28	20.09	7.38	5.86	ALUE_scaffold0000001	413240	414817	+	ALUE_0000274501	-	-	-	-	-
ALUE_0000275201	cluster 3	A	3	-0.488553	-0.239694	1.53958	1.65813	-0.689878	-0.667309	-0.689027	-0.423241	1257	0.76	5.45	1.54	0.16	0.56	0.14	0.24	0.35	0	29.1	27.83	7.53	52.4	57.51	33.5	71.24	8.44	5.5	253.8	313.1	140.98	261.38	285.34	198.77	ALUE_scaffold0000001	516578	524518	+	ALUE_0000275201	-	-	-	-	-
ALUE_0000281701	cluster 3	A	3	-0.302566	0.615566	0.00347777	0.877094	-0.80893	-0.65869	-0.146762	0.42081	297	0	0.27	0	0	1.19	0	0	0	0	0	0.68	0.23	0.47	1.63	0.46	1.55	0	0.66	0	0.97	0.49	1.21	0	1.82	ALUE_scaffold0000002	398481	398777	+	ALUE_0000281701	-	-	-	-	-
ALUE_0000282701	cluster 3	A	3	-0.542129	-0.483208	0.593189	2.19445	-0.541415	-0.480235	-0.429661	-0.310989	756	9.3	11.43	11.3	14.53	18.09	17.1	3.04	4.36	3.23	1.31	3.4	5.67	11.82	13	6.17	23.35	28.2	39.68	132.81	123.7	150.99	145.73	418.7	403.17	ALUE_scaffold0000002	532931	541295	-	ALUE_0000282701	-	-	-	-	-
ALUE_0000282901	cluster 3	A	3	-0.606206	-0.670045	1.23875	0.676961	-0.736012	-0.15082	-0.408304	0.655681	228	0	0.71	2.04	0	1.16	0.38	0	0	0	0	0	0.61	0.31	0	0	1.21	1	4.33	2.52	0.63	6.13	2.22	3.07	1.35	ALUE_scaffold0000002	562332	562559	-	ALUE_0000282901	-	-	-	-	-
ALUE_0000290501	cluster 3	A	3	-0.607486	-0.482287	1.42218	0.882864	-0.537664	-0.689347	-0.243928	0.255665	516	0	0.47	1.2	2.32	2.39	0.66	1.19	0.49	1.25	1.69	0.66	0	1.5	1.76	0.13	4.28	4.86	0.38	6.13	1.26	11.82	5.59	3.31	5.83	ALUE_scaffold0000003	794115	795658	-	ALUE_0000290501	-	-	-	-	-
ALUE_0000291301	cluster 3	A	3	-0.709259	-0.525021	1.23282	1.76834	-0.736662	-0.246331	-0.535807	-0.24808	855	5.78	12.11	2.54	3.97	4.33	2.2	1.43	0.37	1.81	0.95	1.82	1.78	4.03	4.11	2.73	7.2	6.13	7.04	24.97	36.4	9.8	23.29	37.1	29.15	ALUE_scaffold0000004	23149	40789	+	ALUE_0000291301	-	-	-	-	-
ALUE_0000293101	cluster 3	A	3	-0.497095	-0.507884	1.21132	1.64922	-0.507884	-0.469191	-0.479981	-0.398503	234	0	1.04	0	0	0.75	0	0	0	0	0	0.29	0	0	0	0	1.18	0.49	1.27	5.53	8.33	32.35	26.21	15.61	16.16	ALUE_scaffold0000004	328628	328861	-	ALUE_0000293101	-	-	-	-	-
ALUE_0000294801	cluster 3	A	3	0.00394247	-0.290166	1.60932	1.09364	-0.562197	-0.435249	-0.740397	-0.678894	1197	1.11	2.52	0.39	0	0.15	0	0.13	2.12	0.16	2.18	1.64	5.77	1	1.82	3.04	0.31	0.29	0.33	3.66	13.39	12.9	13.26	4.61	5.54	ALUE_scaffold0000004	583812	595673	+	ALUE_0000294801	-	-	-	-	-
ALUE_0000295101	cluster 3	A	3	-0.457522	0.189093	1.31232	1.36308	-0.327836	-0.596748	-0.769814	-0.71258	1299	7.9	7.4	7.77	2.31	4.07	1.45	19.93	11.91	14.91	7.24	24.9	3.19	18.53	58.64	15.1	5.59	5.53	1.75	53.5	31.08	106.6	74.26	35.49	85.9	ALUE_scaffold0000004	619443	629630	-	ALUE_0000295101	-	GO:0040035:hermaphrodite genitalia development;GO:0016358:dendrite development;GO:0040010:positive regulation of growth rate;GO:0040011:locomotion;GO:0007413:axonal fasciculation;	-	-	-
ALUE_0000298301	cluster 3	A	3	-0.54274	-0.542499	1.13163	2.07145	-0.540857	-0.535883	-0.537863	-0.503239	1983	0.96	0.04	1.1	0.91	0.18	0.6	0.23	0.45	0.39	0.23	0.03	0.42	0.28	0.03	0.42	1.39	5.23	2.24	156.61	88.42	102.38	140.22	215.57	186.24	ALUE_scaffold0000005	434235	447009	-	ALUE_0000298301	-	-	-	-	-
ALUE_0000298401	cluster 3	A	3	-0.521882	-0.46497	2.06549	1.04533	-0.54236	-0.537839	-0.539967	-0.503798	2040	0.09	0.08	0	0	0.09	0	0	0	0	0.17	0.33	0.27	1.21	0.62	1.08	0.9	0.45	0.1	22.34	32.92	42.8	28.36	17.68	13.66	ALUE_scaffold0000005	452845	460975	-	ALUE_0000298401	-	-	-	-	-
ALUE_0000299501	cluster 3	A	3	-0.405662	0.235991	0.751146	1.22597	-0.843819	-0.175767	-0.725755	-0.0621028	249	5.34	11.78	2.49	0	4.61	0	0.62	0.51	0.26	8.16	4.35	0.83	23.74	6.82	0.28	21.79	0.92	0	13.57	15.08	16.24	33.9	9.68	14.26	ALUE_scaffold0000005	640487	640943	+	ALUE_0000299501	Dynein light chain	-	-	-	-
ALUE_0000299601	cluster 3	A	3	0.334213	1.02953	1.08915	0.380977	-1.21687	-0.110917	-1.31245	-0.19363	2361	16.09	9.36	31.31	5.58	3.18	6.89	6.49	3.68	8.75	19.79	28.29	23.91	28.25	35.81	31.72	25.58	13.47	14.88	24.23	29.91	43.68	33.16	18.17	22.26	ALUE_scaffold0000005	651377	666496	+	ALUE_0000299601	-	-	-	-	-
ALUE_0000300701	cluster 3	A	3	-0.438028	-0.429463	2.50308	-0.121138	-0.404315	-0.288662	-0.403085	-0.418388	426	133.34	136.8	143.07	6.09	86.56	12.66	30.93	35.87	35.2	4.36	2.38	4.54	4.79	1.85	27.69	5.18	55.94	3.01	2454.21	2048.42	3422.86	294.68	174.08	395.24	ALUE_scaffold0000006	25977	27622	+	ALUE_0000300701	TIL domain-containing protein	-	-	-	-
ALUE_0000300801	cluster 3	A	3	-0.552816	-0.55621	1.61831	1.69373	-0.557177	-0.545854	-0.550656	-0.549316	557	49.12	142.38	80.43	50.56	47.04	77.46	5.78	17.98	19.76	60.25	10.2	61.04	26.28	9.91	26.84	50.01	119.13	32.95	16689.6	16965.7	10271.5	18635.4	12844	13968.7	ALUE_scaffold0000006	35158	36955	-	ALUE_0000300801	-	GO:0010466:negative regulation of peptidase activity;	GO:0005576:extracellular region;	GO:0004867:serine-type endopeptidase inhibitor activity;	-
ALUE_0000304801	cluster 3	A	3	-0.611895	-0.636423	1.41258	0.417324	-0.73359	-0.25247	-0.185491	0.589962	1026	1.85	3.18	2.27	3.31	0.86	3.84	0.45	0.93	0.82	1.08	0.59	1.82	1.99	0.77	0.47	0.63	6.56	9.04	5.74	3.31	15.9	3.52	6.59	4.29	ALUE_scaffold0000006	667857	677437	-	ALUE_0000304801	-	-	-	-	-
ALUE_0000305801	cluster 3	A	3	-0.578552	-0.572858	1.79248	1.45408	-0.593364	-0.421383	-0.497205	-0.583196	1848	17.07	12.79	21.3	10.05	11.79	6.95	0.08	0.17	0.17	0.53	3.55	0.71	0.99	3.77	1.71	1	1.67	0.75	229.18	296.12	179.02	272	196.36	136.12	ALUE_scaffold0000007	7144	17191	+	ALUE_0000305801	-	-	-	-	-
ALUE_0000306401	cluster 3	A	3	-0.219087	-0.233693	1.35834	-0.292117	-0.321328	-0.087635	-0.233693	0.0292117	9372	0.1	0.03	0.03	0	0	0.06	0	0	0	0.04	0	0.03	0.05	0	0.01	0.13	0.11	0	0.01	0.01	1.13	0.02	0	0	ALUE_scaffold0000007	64855	88898	-	ALUE_0000306401	-	-	-	-	-
ALUE_0000308701	cluster 3	A	3	-0.65677	-0.646262	1.03113	1.86129	-0.6791	0.0249573	-0.218048	-0.717193	2826	2.02	1.82	2.14	1.34	1.4	1.39	0.05	0.43	0.14	0.33	0.24	0.22	0.37	0.21	0.29	0.1	0.16	0.07	4.27	6.87	2.5	3.55	7.89	8.52	ALUE_scaffold0000007	358659	374042	-	ALUE_0000308701	-	GO:0006811:ion transport;GO:0055085:transmembrane transport;	GO:0016021:integral component of membrane;	GO:0005216:ion channel activity;	-
ALUE_0000309301	cluster 3	A	3	0.652901	-0.355516	0.222121	1.52425	-0.208659	-0.394678	-0.693287	-0.747135	1599	0.59	0	0.19	0	0.17	0	0.48	0.04	0.64	1.09	1.44	0.39	0.18	0.42	0.26	0.06	0	0	0.72	1.04	0.28	0.72	3.11	0.87	ALUE_scaffold0000007	460846	469535	-	ALUE_0000309301	-	-	-	-	-
ALUE_0000309701	cluster 3	A	3	-0.515146	-0.515858	1.31855	1.77445	-0.516811	-0.513517	-0.516509	-0.515158	1593	0.48	2.05	0.88	0	0.66	0.27	0	0.36	0.32	0.77	0.34	0.95	0.49	0.38	0.6	1.04	0.14	0.87	370	302.86	849.08	451	575.97	872.84	ALUE_scaffold0000007	496692	501800	-	ALUE_0000309701	-	-	-	-	-
ALUE_0000314201	cluster 3	A	3	-0.465091	-0.0619845	1.07665	0.871234	-0.783158	-0.158067	-0.555651	0.0760656	1050	1.27	3.49	1.48	1.14	1.01	0.49	0.58	0	0	1.11	1.03	1.32	2.68	3.06	1.37	0.79	4.56	3.01	12.18	4.33	0.91	1.72	3.18	10.66	ALUE_scaffold0000008	330370	340197	-	ALUE_0000314201	-	GO:0006810:transport;	GO:0016020:membrane;GO:0045202:synapse;	-	-
ALUE_0000315001	cluster 3	A	3	0.177786	0.232503	1.29487	1.43415	-0.866457	-0.758444	-0.899145	-0.615256	2316	1.48	1.87	1.44	0.34	0.08	0.41	0.46	0.85	0.44	4.09	13.47	13.58	4.98	14.4	13.3	5.64	1.43	1.75	12.88	26.44	23.26	24.24	28.93	13.33	ALUE_scaffold0000008	437767	451988	+	ALUE_0000315001	-	-	-	-	-
ALUE_0000324601	cluster 3	A	3	-0.552089	-0.560365	1.45761	1.84764	-0.565582	-0.538057	-0.56855	-0.520606	1806	1.05	2.26	0.52	0	0.39	0.05	0.34	0.18	0.25	0.87	0.41	0.99	0.55	0.5	0.3	1.43	3.79	0.55	63.43	103.08	59.18	96.8	84.75	87.5	ALUE_scaffold0000010	301607	319255	-	ALUE_0000324601	Cytochrome b561 domain-containing protein	-	-	-	-
ALUE_0000326601	cluster 3	A	3	-0.556621	-0.535182	1.52729	1.60808	-0.577417	-0.522447	-0.568798	-0.374904	597	1.91	8.46	3.51	0	1.92	1.15	0	0.74	0.32	0.88	2.83	2.2	2.83	4.98	3.1	10.16	20.44	17.69	149.76	82.25	259.91	131.12	213.68	165.96	ALUE_scaffold0000010	592667	596837	+	ALUE_0000326601	MARVEL domain-containing protein	-	-	-	-
ALUE_0000328401	cluster 3	A	3	-0.052085	-0.0973618	0.660649	2.09238	-0.703419	-0.595782	-0.756005	-0.548375	1517	22.42	22.35	16.63	8.56	8.61	5.87	16.56	10.03	9.04	42.21	70.83	78.53	39.15	75.12	66.46	41.88	15.26	15.61	155.58	103.96	102.67	126.79	291.47	286.73	ALUE_scaffold0000011	189785	199604	+	ALUE_0000328401	-	-	GO:0005856:cytoskeleton;	GO:0005523:tropomyosin binding;	-
ALUE_0000328501	cluster 3	A	3	-0.439025	-0.494813	0.185067	2.06776	-0.496346	-0.152728	-0.20637	-0.463548	303	0	11.84	0	1.98	6.7	1.41	0	0.42	0.21	0	0.45	2.05	0	0	0.68	0.3	0.75	0.65	10.91	9.77	2.18	7.38	33.61	43.29	ALUE_scaffold0000011	206454	209467	-	ALUE_0000328501	-	-	-	-	-
ALUE_0000330301	cluster 3	A	3	-0.56088	-0.558037	1.24507	1.94461	-0.558312	-0.510264	-0.499994	-0.502194	450	0.42	2.17	2.93	0.89	1.37	4.38	0	0.28	0	0	0	0	0.31	0	0	2.66	1.77	1.97	92.63	67.24	37.08	104.53	65.82	102.89	ALUE_scaffold0000011	441455	443885	-	ALUE_0000330301	-	-	-	-	-
ALUE_0000350401	cluster 3	A	3	0.760281	0.617209	1.14382	0.624598	-0.388663	-0.838366	-1.6612	-0.257681	2268	7.96	4.78	13.83	1.23	0.27	0.57	12.36	12.19	15.41	24.96	27.42	21.79	25.87	20.27	23.77	22.54	8.09	13.23	34.26	22.29	29.04	32.77	18.58	18.78	ALUE_scaffold0000017	183985	202866	-	ALUE_0000350401	-	-	-	-	-
ALUE_0000351801	cluster 3	A	3	-0.524115	-0.522121	1.64356	1.27838	-0.557628	-0.446053	-0.477969	-0.394055	903	0.63	7.4	0.43	0.22	5.08	0.76	0	0.07	0	0.84	0.6	1.15	0.94	0.81	0.99	1.43	6.57	4.37	40.35	33.67	91.57	17.02	49.76	71.35	ALUE_scaffold0000017	479933	483194	-	ALUE_0000351801	-	-	-	-	-
ALUE_0000354201	cluster 3	A	3	-0.726077	-0.239178	1.14464	0.478357	-0.794414	0.111047	-0.0854209	0.111047	1671	0.57	0.34	0.28	0.6	0.16	0.2	0.09	0	0.04	0.17	0	0.04	0.67	0.07	0.04	0.99	0.2	0	0.43	0.39	1.58	0.09	0.65	0.88	ALUE_scaffold0000018	175381	192108	+	ALUE_0000354201	-	-	-	-	-
ALUE_0000354301	cluster 3	A	3	-0.448742	-0.401585	0.455747	2.15676	-0.457691	-0.448412	-0.457299	-0.398781	369	1.54	2.43	1.05	0	0.48	0.23	0	0.17	0.35	1.73	2.57	0.56	3.81	14.63	9.29	14.7	9.58	4.81	240.35	134.45	68.72	145.66	549.63	573.19	ALUE_scaffold0000018	192259	193142	-	ALUE_0000354301	-	-	-	-	-
ALUE_0000355701	cluster 3	A	3	-0.54134	-0.604742	0.902275	2.09986	-0.440937	-0.29891	-0.560455	-0.555753	618	112.2	153.91	109.43	25.85	98.21	21.75	87.75	84.53	78.51	60.97	37.89	63.74	39.05	41.22	26.64	29.61	61.25	59.08	780.45	310	340.16	868.57	609.06	1004.89	ALUE_scaffold0000018	374690	379059	-	ALUE_0000355701	-	-	-	-	-
ALUE_0000357301	cluster 3	A	3	-0.780922	-0.727301	1.50899	1.53464	-0.466436	-0.687633	-0.521224	0.139887	1674	18.95	2.48	24.67	43.91	6.38	52.82	16.84	65.18	39.86	4.96	5.05	4.13	10.89	8.88	12.74	26.97	122.6	180.03	275.8	242.31	280.53	377.16	252.39	177.88	ALUE_scaffold0000019	30577	65693	-	ALUE_0000357301	-	-	-	-	-
ALUE_0000359801	cluster 3	A	3	-0.526361	-0.538675	1.17501	1.99008	-0.548351	-0.529168	-0.522375	-0.50016	933	3.87	2.27	6.57	7.92	2.27	6.15	0.82	1.16	0.48	7.22	2.1	4.89	4	1.5	2.13	8.28	12.95	6.98	358.35	254.95	310	275.67	611.39	471.75	ALUE_scaffold0000019	341964	347425	-	ALUE_0000359801	-	-	-	-	-
ALUE_0000360501	cluster 3	A	3	-0.569836	-0.574717	1.17112	1.94969	-0.574251	-0.572061	-0.570446	-0.259498	459	0	0.89	0	0	1.15	0.19	0	0	0.28	0.76	0	0.75	0	0	0.15	4.81	18.88	64.28	177.72	138.76	170.06	162.84	199.84	340.77	ALUE_scaffold0000019	466041	466499	-	ALUE_0000360501	-	-	-	-	-
ALUE_0000360601	cluster 3	A	3	-0.694638	-0.694638	0.500005	0.956386	-0.666114	-0.575509	-0.209734	1.38424	702	0	0.81	0	0.85	2.14	0	0	0.27	0	0	0	0.1	0.1	0	0	0.65	6.5	5.34	2.46	3.5	1.26	1.23	3.32	5.39	ALUE_scaffold0000019	468161	469313	+	ALUE_0000360601	-	-	-	-	-
ALUE_0000362801	cluster 3	A	3	-0.307987	-0.234668	1.40475	1.79591	-0.730307	-0.686316	-0.722609	-0.518781	2511	0.38	0.94	0.37	0.32	0.28	0.1	0.18	0.03	0.28	4.02	6.04	1.95	4.6	6.21	3.2	4.5	1.45	0.31	23.81	18.29	16.63	30.03	21.61	17.76	ALUE_scaffold0000020	275629	289987	+	ALUE_0000362801	-	GO:0006810:transport;	-	-	-
ALUE_0000364601	cluster 3	A	3	-0.251255	-0.245391	1.56917	-0.00494813	-0.272758	-0.268848	-0.26836	-0.257608	1872	0	0	0.08	0	0.09	0	0	0	0	0.22	0	0.22	0.23	0.26	0.07	0.1	0	0.21	0.88	3.24	33.57	1.04	3.57	0.87	ALUE_scaffold0000021	792	12293	-	ALUE_0000364601	-	-	-	-	-
ALUE_0000368801	cluster 3	A	3	-0.114191	-0.891093	1.04688	1.65145	-0.589282	-0.0227906	-0.932509	-0.148466	1164	6.85	4.76	8.27	0.17	0.38	0.22	3.95	0.22	3.81	7.18	1.28	9.5	0.48	0.63	0.53	3.71	9.8	3.73	17.29	11.23	13.83	21.32	8.01	25.72	ALUE_scaffold0000022	133220	142677	+	ALUE_0000368801	-	-	-	-	-
ALUE_0000374701	cluster 3	A	3	-0.819314	-0.833695	1.60797	1.27798	-0.295559	0.266797	-0.459043	-0.745141	1338	1.85	7.92	4.82	0.9	2.37	1.73	1.49	3.89	1.78	0.09	0	0.15	0	0	0.05	0.69	0.09	0.44	9.19	9.44	13.68	12.94	9.93	5.08	ALUE_scaffold0000024	40374	45776	+	ALUE_0000374701	-	-	-	-	-
ALUE_0000375301	cluster 3	A	3	-0.572347	-0.53716	1.82663	1.35846	-0.521952	-0.408638	-0.561314	-0.583678	2640	2.23	0.49	3.32	0.45	0.37	0.1	0.35	1.06	0.83	0.37	0	0.18	1.36	0.21	0.16	0.17	0	0	29.62	16.74	34.64	28.12	23.76	13.42	ALUE_scaffold0000024	114046	131353	-	ALUE_0000375301	-	-	-	-	-
ALUE_0000379001	cluster 3	A	3	-0.567816	-0.570162	1.59949	1.69512	-0.571837	-0.569715	-0.571167	-0.443921	2361	0	0.17	0.07	0	0.11	0	0	0.05	0	0.12	0.03	0.26	0.12	0.05	0.03	2.26	3.43	5.81	77.68	39.06	77.67	60.35	74.54	68.08	ALUE_scaffold0000025	235229	251162	-	ALUE_0000379001	-	-	-	-	-
ALUE_0000388501	cluster 3	A	3	0.890221	0.177793	0.627799	1.25216	0.358719	-0.99038	-1.58822	-0.72809	1108	491.58	658.68	530.74	94.27	118.08	109.47	1460.33	1637.93	1649.89	2115.94	1721.38	2119.19	1247.95	1702.64	1386.23	1287.51	522.95	466.85	1679.15	1457.5	2223.25	2616.89	1902.08	2260.4	ALUE_scaffold0000029	180192	186191	-	ALUE_0000388501	-	-	-	-	-
ALUE_0000389101	cluster 3	A	3	-0.506288	-0.441557	0.0485482	1.41252	-0.575643	0.825319	-0.478546	-0.284354	927	0.61	1.23	1.26	0	0	0.28	0	0	0.07	0	0	0.22	0.23	0.13	0	0.1	0.49	0.11	0.39	0.16	0.87	0.7	0.34	3.33	ALUE_scaffold0000029	292519	297003	+	ALUE_0000389101	-	-	-	-	-
ALUE_0000390401	cluster 3	A	3	-0.0570092	0.484087	0.716824	1.0864	-1.09466	-0.92359	-1.22332	1.01126	699	101.38	157.77	119.96	38.86	32.06	50.21	65.75	89.34	76.78	400.75	452.47	271.77	537.15	660.1	393.47	396.04	750.16	898.27	710.89	358.48	721.67	607.21	741.99	759.94	ALUE_scaffold0000030	71590	77969	-	ALUE_0000390401	-	-	-	-	-
ALUE_0000390801	cluster 3	A	3	1.01383	0.525275	1.31228	0.42131	-0.77634	-0.842449	-1.68651	0.0326089	1347	11.85	7.32	13.26	0.3	0.85	0.51	11.15	12.94	10.75	35.77	28.68	35.65	26.01	26.34	29.94	22.59	16.25	25.49	35.21	37.85	37.92	29.24	22.74	26.52	ALUE_scaffold0000030	109789	115448	+	ALUE_0000390801	-	-	-	-	-
ALUE_0000391501	cluster 3	A	3	0.629643	-0.10068	1.01792	0.347541	-0.773366	-0.570692	-1.43241	0.88204	1479	43.16	47.45	60.63	2.03	1.67	1.62	37.91	29.54	49.47	145.75	69.09	139.66	82.64	53.68	94.51	104.13	90.35	202.76	126	78.07	216.18	109.22	90.03	107.48	ALUE_scaffold0000030	192105	198848	+	ALUE_0000391501	-	-	-	-	-
ALUE_0000392701	cluster 3	A	3	-0.495451	0.202367	2.23423	0.383353	-0.752129	-0.625975	-0.740804	-0.205596	417	4.1	8.99	4.84	0.96	2.33	3.08	1.84	0.61	2.78	13.09	11.52	6.46	38.3	29.96	33.06	44.76	9.57	5.92	92.55	126.42	86.9	37.89	55.37	26.28	ALUE_scaffold0000031	49082	51778	+	ALUE_0000392701	-	-	-	-	-
ALUE_0000392801	cluster 3	A	3	-0.535984	-0.0672378	1.62108	1.31109	-0.740549	-0.639333	-0.733379	-0.215684	450	5.49	4.17	7.42	0.44	0.39	0.38	0	0	0	10.84	20.15	3.53	38.31	41.78	33.53	72.94	8.61	7.02	75.06	189.2	134.26	154.23	130.08	61.9	ALUE_scaffold0000031	56929	58093	+	ALUE_0000392801	-	-	-	-	-
ALUE_0000396701	cluster 3	A	3	-0.438025	-0.455617	1.56265	0.861568	-0.189811	-0.213986	-0.489965	-0.636811	1077	11.47	17.71	11.75	6.12	7.54	4.21	14.22	8.83	19.9	7.12	5.21	9.88	6.66	9.24	4.84	3.67	1.38	0.55	28.36	36.81	124.21	19.02	79.9	31.88	ALUE_scaffold0000032	277997	283866	+	ALUE_0000396701	-	-	GO:0016021:integral component of membrane;	-	-
ALUE_0000399001	cluster 3	A	3	-0.558141	-0.557707	1.69996	1.57952	-0.547883	-0.503509	-0.558129	-0.554103	973	20.7	20.44	20.43	1.03	12.33	2.9	5.98	8.6	10.18	5.91	4.66	5.68	6.51	6.36	3.74	14.93	2.34	2.33	735.47	413.98	740.01	625.52	439.89	724.14	ALUE_scaffold0000033	186746	189293	-	ALUE_0000399001	PDGF_2 domain-containing protein	-	-	-	-
ALUE_0000404301	cluster 3	A	3	-0.4979	-0.568993	1.20888	1.93205	-0.582311	-0.487461	-0.579432	-0.424827	1629	2.45	1.45	1.72	0.25	0	0.26	0.19	0.04	0.12	1.18	0.42	3.44	0.35	0.45	0.29	2.37	3.64	3.09	53.16	22.16	24.55	38.22	43.09	58.74	ALUE_scaffold0000035	145820	152788	-	ALUE_0000404301	-	GO:0071805:potassium ion transmembrane transport;	GO:0016021:integral component of membrane;	GO:0005267:potassium channel activity;	-
ALUE_0000408701	cluster 3	A	3	-0.634738	-0.576825	1.37712	1.16598	-0.457682	0.0834378	-0.453158	-0.504133	333	5.13	14.2	10.96	1.8	5.56	5.14	1.84	8.38	2.13	2.79	2.03	1.66	2.11	3.82	2.47	4.14	5.48	1.19	45.54	21.9	5.74	11.27	31.51	23.4	ALUE_scaffold0000037	122260	125429	+	ALUE_0000408701	LITAF domain-containing protein	-	-	-	-
ALUE_0000410201	cluster 3	A	3	-0.699668	-0.460056	1.40892	1.19806	-0.891358	0.239612	-0.479225	-0.316288	1575	0.36	0.47	0.39	0.25	0	0.22	0	0	0.04	0.15	0	0.09	0.22	0.27	0	0.06	0.58	0	1.1	0.83	0.51	0.6	1.23	0.39	ALUE_scaffold0000037	338768	347448	-	ALUE_0000410201	-	-	-	-	-
ALUE_0000415401	cluster 3	A	3	-0.296807	-0.236895	0.53951	1.4932	-0.991292	0.414796	-0.354273	-0.568243	579	3.28	4.79	4.29	1.72	1.98	2.37	0.53	0	0.33	3.91	0	2.63	6.08	0	0.95	3.81	0	0.51	4.59	5.24	3.55	8.97	9.94	2.27	ALUE_scaffold0000040	1900	3907	+	ALUE_0000415401	-	-	-	-	-
ALUE_0000417201	cluster 3	A	3	-0.449315	0.0865573	1.60718	1.35317	-0.821642	-0.61634	-0.39712	-0.762487	342	0.56	0.48	0	1.17	0	0.5	0.45	0	0	0.51	0.4	0.61	0.62	1.24	1.2	0	0.33	0.29	2.52	1.9	3.01	1.27	2.5	2.93	ALUE_scaffold0000040	342825	346887	+	ALUE_0000417201	-	-	-	-	-
ALUE_0000420601	cluster 3	A	3	0.631709	0.463693	0.859313	0.655642	-0.198603	-1.23259	-1.71808	0.53891	2253	1.94	1.12	7.2	0.09	0.08	0.15	7.68	12.07	11.68	14.56	17.12	16.75	14.02	12.52	18.45	15.92	12.96	17.65	15.5	16.06	21.53	15.4	22.25	11.27	ALUE_scaffold0000042	216355	235207	-	ALUE_0000420601	Ubiquitin carboxyl-terminal hydrolase	-	-	-	-
ALUE_0000420901	cluster 3	A	3	-0.649564	0.352425	1.11773	1.55439	-0.892657	-0.651212	-0.918381	0.0872695	1197	22.54	32.34	26.92	7.17	7.96	8.3	11.39	5.99	11.67	29.78	39.91	12.47	108.4	109.59	83.08	148.4	66.96	27.78	165.06	131.15	172.06	153.15	131.9	278.62	ALUE_scaffold0000042	275320	285739	+	ALUE_0000420901	-	-	-	-	-
ALUE_0000422901	cluster 3	A	3	-0.399158	-0.252968	1.73637	0.950957	-0.708739	-0.496619	-0.53675	-0.293098	1416	0.13	0.12	0.49	0.42	0.12	0.06	0	0	0	0.16	0.72	0.2	0.2	0.81	0.58	1.3	0.08	0.07	2.03	4.74	1.76	3.16	1.81	0.82	ALUE_scaffold0000043	159997	169405	-	ALUE_0000422901	-	-	-	-	-
ALUE_0000425001	cluster 3	A	3	-0.508008	-0.506402	1.39742	1.63439	-0.508867	-0.507898	-0.50726	-0.493381	2067	0.09	0.55	0.3	0.58	0.38	0.21	0	0.43	0.16	0.2	0.23	0.47	0.61	0.44	0.43	1.07	4.63	0.48	127.54	384.4	176.77	363.88	281.46	128.91	ALUE_scaffold0000044	95989	107732	+	ALUE_0000425001	-	-	-	-	-
ALUE_0000425601	cluster 3	A	3	-0.629755	-0.432935	0.807759	0.273043	-0.515648	-0.0759208	-0.480429	1.05389	486	9.77	18.28	15.98	7.4	10.89	5.64	5.67	11.74	4.77	5.38	4.59	6.54	11.73	10.61	3.95	13.62	26.04	60.51	10.2	8.47	69.27	32.21	14.24	14.92	ALUE_scaffold0000044	162543	165343	-	ALUE_0000425601	-	-	-	-	-
ALUE_0000425701	cluster 3	A	3	-0.703854	-0.653426	0.389752	2.35777	-0.605878	-0.273648	-0.444538	-0.0661745	576	24.74	57.88	20.35	18.03	34.92	16.2	9.57	18.82	8.83	6.05	4.46	7.32	16.25	7.27	4.29	20.43	43.94	79.66	102.19	64.57	67.5	235.86	188.54	199.34	ALUE_scaffold0000044	165863	169414	+	ALUE_0000425701	-	GO:0006470:protein dephosphorylation;	-	GO:0008138:protein tyrosine/serine/threonine phosphatase activity;	-
ALUE_0000425801	cluster 3	A	3	-0.653525	-0.63612	0.745224	1.81483	-0.648395	-0.611935	-0.637036	0.626959	1305	3.06	2.19	2.2	1.38	1.89	1.44	0.59	2.09	0.79	1.33	0.52	1.06	2.32	1.86	0.63	4.93	64.04	73.72	56.34	49.3	49.96	50.97	97.57	123.82	ALUE_scaffold0000044	171676	177028	-	ALUE_0000425801	GFO_IDH_MocA domain-containing protein	-	-	-	-
ALUE_0000429001	cluster 3	A	3	-0.489512	-0.489512	0.0279997	1.87405	-0.489512	-0.280962	0.336962	-0.489512	864	0	0	0.27	0.46	0.51	0.1	0	0	0	0	0	0	0	0	0	0	0	0	0.08	0.33	0.26	1.17	1.8	0.09	ALUE_scaffold0000046	247743	251356	+	ALUE_0000429001	-	GO:0055085:transmembrane transport;	GO:0016020:membrane;	GO:0005215:transporter activity;	-
ALUE_0000429101	cluster 3	A	3	-0.459669	-0.229681	1.60532	0.937382	-0.692103	-0.296965	-0.673753	-0.190535	2853	1.13	0.03	2.29	0.28	0	0.09	0.11	0.02	0.09	0.71	1.14	0.27	1.97	1.57	0.46	3.71	0.44	0.17	1.94	6.45	10.61	6.25	5.91	1.38	ALUE_scaffold0000046	255583	281752	-	ALUE_0000429101	Peptidase M12B domain-containing protein	-	-	GO:0016787:hydrolase activity;	-
ALUE_0000430201	cluster 3	A	3	-0.461352	-0.456312	0.481957	2.24454	-0.470272	-0.453554	-0.468049	-0.416963	444	3.42	11.75	3.32	1.35	0.6	1.93	0.35	1	0.29	4.18	4.27	2.18	5.23	8.47	2.01	13.46	29.02	12.89	437.05	284.46	239.88	457.91	967.5	1312.49	ALUE_scaffold0000047	93648	100814	-	ALUE_0000430201	-	-	-	-	-
ALUE_0000431101	cluster 3	A	3	-0.505856	-0.450469	2.03221	1.02652	-0.620733	-0.604834	-0.700736	-0.176098	10018	0.47	0.27	1.19	0	0.03	0.03	0.54	0.22	0.86	0.94	1.84	1.08	1.61	1.65	1.68	1.94	4.4	3.95	15.48	12.76	25.11	11.54	12.87	9.33	ALUE_scaffold0000047	237988	299245	-	ALUE_0000431101	-	-	-	-	-
ALUE_0000441201	cluster 3	A	3	-0.517418	-0.514865	1.3943	1.70884	-0.520072	-0.516534	-0.518716	-0.515536	1383	0.41	2.77	0.28	0.72	0.96	0.25	0.11	0.73	0.14	0.76	0.83	1.25	1.02	3.16	0.45	1.26	1.9	1	651.04	592.8	99.28	521.83	599.63	442.18	ALUE_scaffold0000051	302185	308286	-	ALUE_0000441201	Thioredoxin domain-containing protein	-	-	-	-
ALUE_0000443001	cluster 3	A	3	-0.547068	-0.547135	1.40643	1.76395	-0.551179	-0.549095	-0.550639	-0.425263	682	0.28	1.67	1.37	0.29	0.65	0.75	0	0.37	0.75	1.53	1.19	2.74	2.58	0.8	2.01	25.75	52.33	55.99	894.58	449.8	723.71	866.72	453.88	1124.99	ALUE_scaffold0000052	214670	220265	+	ALUE_0000443001	-	-	-	-	-
ALUE_0000444101	cluster 3	A	3	-0.108114	-0.0616516	0.293366	1.94694	-1.11956	-0.386886	0.0229332	-0.58703	850	1.79	4.22	1.64	3.52	4.15	3.42	0.9	0.3	0.3	2.12	5.02	2.85	1.9	6.06	2.42	3.79	1.48	0.7	3.55	2.72	7.09	6.28	10.88	10.08	ALUE_scaffold0000053	23728	32163	+	ALUE_0000444101	Homeobox domain-containing protein	-	-	-	-
ALUE_0000447901	cluster 3	A	3	-0.482338	-0.402356	1.28419	1.53107	-0.506006	-0.486826	-0.492947	-0.444795	1461	0.26	0.17	0.43	0	0.24	0.47	0	0.17	0.22	0.08	0.28	0.61	1.01	0.46	1.46	1.38	0.31	0.2	8.46	20.76	15.04	12.89	32.3	5.12	ALUE_scaffold0000054	293213	314449	+	ALUE_0000447901	-	-	-	-	-
ALUE_0000448101	cluster 3	A	3	-0.369589	1.37514	0.455942	1.44617	-0.854859	-0.369773	-0.881359	-0.801677	324	9.97	11.32	13.42	1.85	1.36	3.7	3.78	0.2	4.37	10.93	4.59	19.2	58.64	32.57	38.32	4.54	4.57	2.13	41.92	24.96	12.7	39.41	52.54	41.44	ALUE_scaffold0000054	327653	336093	-	ALUE_0000448101	-	-	-	-	-
ALUE_0000451501	cluster 3	A	3	-0.263414	-0.26396	1.35673	0.2131	-0.26396	-0.258225	-0.266144	-0.254129	1698	0.11	0	0.18	0	0	0	0	0	0.08	0.1	0	0	0.08	0	0	0.27	0	0.17	58.07	1.36	0	0	0.05	17.5	ALUE_scaffold0000056	73400	83840	+	ALUE_0000451501	-	-	-	-	-
ALUE_0000454201	cluster 3	A	3	-0.541814	-0.540572	1.9228	1.32665	-0.551652	-0.533119	-0.548274	-0.534013	804	1.42	1.52	0.87	0	0.44	0.32	0	0.08	0	0.87	0.59	0.6	0.88	0.75	0.68	1.94	0.71	0.98	178.6	191.49	127.99	169.87	125.69	82.54	ALUE_scaffold0000057	241086	250992	+	ALUE_0000454201	-	-	-	-	-
ALUE_0000454801	cluster 3	A	3	-0.037179	0.0384835	-0.037179	0.731187	-0.655524	0.762495	-0.0110885	-0.791195	645	0.88	6.82	4.21	1.55	1.78	2.65	0.24	0.1	0.7	0.99	1.15	3.64	1.96	2.91	1.49	0	0	0	0.33	1.23	4.22	0.34	10.97	0.36	ALUE_scaffold0000057	314845	317939	-	ALUE_0000454801	G_PROTEIN_RECEP_F1_2 domain-containing protein	-	-	-	-
ALUE_0000456401	cluster 3	A	3	-0.453938	-0.480483	1.82826	1.32927	-0.57113	-0.555105	-0.560671	-0.536205	567	0	2.16	0.68	0.7	0.93	0.3	0	0.22	0	3.69	13.25	2.44	4.1	9.73	1.21	3.57	2.01	0.35	108	169.39	115.11	156.51	102.83	51.58	ALUE_scaffold0000058	285807	292274	-	ALUE_0000456401	DUF1794 domain-containing protein	-	-	-	-
ALUE_0000459301	cluster 3	A	3	-0.368074	-0.541238	-0.0948234	2.30962	-0.418911	0.282484	-0.567451	-0.601607	648	2.93	7.04	1.92	0.92	0.14	0.13	1.18	0.49	1.39	1.25	0.42	2.03	0.65	0.66	0.21	0.28	0.18	0.3	2.44	3.23	1.47	9.58	10.8	17.03	ALUE_scaffold0000059	271796	274995	+	ALUE_0000459301	-	-	-	-	-
ALUE_0000463301	cluster 3	A	3	-0.155767	0.253634	1.58643	1.10755	-0.828887	-0.653323	-0.848312	-0.461323	849	0.45	1.34	0.82	0	0	0	0.18	0	0.08	2.33	3.11	3.83	2.57	5.64	6.54	3.25	0.54	1.39	3.56	13.27	15.76	7.56	11.26	7.36	ALUE_scaffold0000062	581	3451	+	ALUE_0000463301	-	-	-	-	-
ALUE_0000463901	cluster 3	A	3	-0.151978	-0.18063	0.778184	1.88233	-0.674804	-0.651061	-0.701136	-0.300908	615	9.27	15.11	12.5	0.65	10.18	1.67	8.47	7.22	9.63	86.66	81.75	111.46	79.63	88.26	98.03	96.73	36.34	74.29	103.66	297.78	331.3	265.71	712.01	292.6	ALUE_scaffold0000062	78277	82975	+	ALUE_0000463901	-	-	-	-	-
ALUE_0000464701	cluster 3	A	3	0.269655	-0.115646	0.55757	0.702358	-1.01849	-0.116383	-1.05427	0.775213	2553	35.94	13.5	57.84	20.57	13.86	22	16.2	18.48	23.69	42.84	43.44	41.93	33.54	32.78	41	35.04	49.04	71.54	50.48	34.9	58.44	21.25	82.33	48.09	ALUE_scaffold0000062	229917	237354	+	ALUE_0000464701	-	-	-	-	-
ALUE_0000464901	cluster 3	A	3	-0.285953	-0.317725	0.915049	1.40435	-1.27726	0.343143	-0.597324	-0.184281	7929	0.79	0.9	1.67	0.48	0.85	0.55	0.31	0.16	0.34	0.4	1.22	0.75	0.42	1.26	0.64	0.87	1.11	0.55	1.23	1.68	1.35	1.2	2.24	1.59	ALUE_scaffold0000062	249013	258451	-	ALUE_0000464901	-	-	-	-	-
ALUE_0000469501	cluster 3	A	3	-0.567707	-0.343419	1.43003	1.74671	-0.712265	-0.631045	-0.683205	-0.239098	753	0	0.76	0.41	0	0.47	0	0	0.08	0	0.39	1.26	0.37	2.62	1.13	1.28	3.54	1.97	0.92	9.35	13.23	6.25	10.64	13.63	8.81	ALUE_scaffold0000064	291106	294574	-	ALUE_0000469501	-	-	-	-	-
ALUE_0000469701	cluster 3	A	3	-0.482341	-0.4594	0.844265	2.03062	-0.529903	-0.490996	-0.525953	-0.386293	522	1.46	2.65	0.89	0	0.68	0.16	0	0	0.37	1.22	4.02	0.79	2.7	4.88	1.18	8.28	7.86	1.32	63.47	92.69	7.74	86.11	145.94	73.03	ALUE_scaffold0000064	300233	304887	+	ALUE_0000469701	-	-	-	-	-
ALUE_0000471401	cluster 3	A	3	-0.457182	-0.331719	1.08221	1.98864	-0.689782	-0.524847	-0.709517	-0.357798	2178	1.4	0.15	1.11	0	0.04	0	0	0	0.32	0.8	0.22	2.6	1.26	1.09	3.05	3	0.58	1.45	7.82	10.18	7.46	7.45	15.6	15.27	ALUE_scaffold0000065	176063	189784	+	ALUE_0000471401	-	-	-	-	-
ALUE_0000471701	cluster 3	A	3	-0.500914	-0.605699	1.1983	1.22945	-0.826597	0.0286742	0.158947	-0.682164	2229	1.62	0.07	1.64	0.72	0.04	3.03	0	0.17	0.14	0.03	0.03	1.4	0.28	0.19	0.62	0.33	0.31	0.18	1.74	3.08	2.64	1.2	3.77	2.6	ALUE_scaffold0000065	237901	257138	-	ALUE_0000471701	-	-	-	-	K18438
ALUE_0000474101	cluster 3	A	3	-0.408567	-0.395706	1.67676	0.660735	-0.489408	-0.223001	-0.471035	-0.349774	861	0.22	1.23	0	0	0	0.1	0	0	0	0.2	0	0.24	0.16	0.35	0	0	0.53	0.23	2.34	1.17	8.28	1.84	3.61	0.81	ALUE_scaffold0000067	28293	34047	+	ALUE_0000474101	-	-	-	-	-
ALUE_0000481601	cluster 3	A	3	-0.504054	-0.502582	0.961815	2.05462	-0.695775	-0.207948	-0.432203	-0.673872	552	128.03	243.19	138.26	45.59	163.18	79.86	13.6	3.22	12.24	94.13	56.51	67.23	98.15	88.99	32.18	12.16	24.17	14.3	864.4	469.91	327.17	1017.77	656.39	1063.53	ALUE_scaffold0000071	112623	114943	-	ALUE_0000481601	-	-	-	-	-
ALUE_0000481701	cluster 3	A	3	-0.235386	-0.726463	0.341911	1.2341	-0.606505	1.04291	-0.177906	-0.872661	987	4.43	7.76	3.54	2.43	2.32	1.21	1.55	0.26	0.72	2.35	0	3.15	0.36	0.86	0.35	0.28	0.12	0	2.18	1.68	6.26	2.85	3.62	10.79	ALUE_scaffold0000071	119287	123943	+	ALUE_0000481701	-	GO:0006974:cellular response to DNA damage stimulus;	-	-	-
ALUE_0000484701	cluster 3	A	3	0.344908	1.3375	0.945644	0.712634	-1.11898	-0.978116	-1.13433	-0.109265	1344	1.55	1.33	0.87	0	0.13	0.06	0.11	0.19	0.24	10.8	14	9.1	17.59	18.41	20.52	16.08	3.65	3.82	16.63	15.15	15.81	18.25	12.78	11.25	ALUE_scaffold0000072	209423	223614	-	ALUE_0000484701	-	-	-	-	-
ALUE_0000486301	cluster 3	A	3	-0.414479	0.345253	1.21004	1.77429	-0.810457	-0.70489	-0.806876	-0.592879	456	3.75	1.97	7.32	0.44	0.19	2.44	0.34	1.67	0.71	11.59	21.81	8.03	24.38	44.69	46.63	16.73	2.5	4.76	63.36	52.58	84.3	76.58	108.93	69.89	ALUE_scaffold0000073	223567	227979	-	ALUE_0000486301	-	-	-	-	-
ALUE_0000490701	cluster 3	A	3	-0.438873	-0.293718	1.63323	1.5979	-0.763095	-0.315269	-0.96308	-0.457097	1686	15.21	9.33	24.5	2.84	1.41	3.91	7.09	3.42	10.27	13.02	12.32	15.9	19.24	13.99	17.17	20.61	9.94	9.54	53.03	61.55	57.42	50.19	67.59	51.99	ALUE_scaffold0000076	17925	33263	-	ALUE_0000490701	-	-	-	-	-
ALUE_0000492201	cluster 3	A	3	-0.275261	-0.226063	1.36169	-0.28229	-0.302736	-0.227341	-0.25801	0.21001	1104	0.17	1.48	0.77	0.36	0.4	0.7	0	0.06	0	0.05	0.49	0.38	0.25	2.09	0.12	3	12.39	0.72	0.91	0.52	50.73	0.07	0.63	0	ALUE_scaffold0000076	233863	242690	+	ALUE_0000492201	Innexin	-	-	-	-
ALUE_0000494101	cluster 3	A	3	-0.582921	-0.594191	1.62818	0.640208	-0.568646	0.0331515	0.0211305	-0.576911	906	1.47	4.05	2.83	1.1	3.41	3.68	0.34	0	0	0	0	0.15	0	0	0	0.1	0.13	0	0.71	9.64	19.23	8.04	5.49	2.9	ALUE_scaffold0000077	186768	191302	-	ALUE_0000494101	-	-	-	-	-
ALUE_0000497201	cluster 3	A	3	-0.531518	-0.523598	1.68132	1.47899	-0.538358	-0.520358	-0.520718	-0.525758	768	0.49	0.64	0.2	0.52	0.46	0.33	0	0.08	0.25	0	0.35	0.36	0.18	0.79	0.18	0.6	0.3	0.13	27.14	62.62	33.88	44.15	45.04	23.21	ALUE_scaffold0000079	11331	23822	+	ALUE_0000497201	-	-	-	GO:0005488:binding;	-
ALUE_0000497901	cluster 3	A	3	-0.313359	-0.455155	0.51703	1.92023	-0.48539	-0.247968	-0.452577	-0.482811	1509	3.53	5.08	2.26	0.4	1.17	0.57	0.1	0.04	0.6	4.89	0.81	2.38	1.35	0.36	0.32	0.85	0	0	5.81	29.57	8.13	17.26	63.31	22.81	ALUE_scaffold0000079	100034	112821	+	ALUE_0000497901	MFS domain-containing protein	-	-	-	-
ALUE_0000500801	cluster 3	A	3	-0.151254	-0.475754	0.630918	1.73661	-0.54124	-0.0544906	-0.617478	-0.527312	1102	7.41	10.87	7.12	0.54	1.28	0.54	1.95	2.36	1.17	5.9	3.44	12.1	3.06	1.93	3.17	4.09	1.24	0.72	11.35	17.69	24.41	31.23	5.85	61.62	ALUE_scaffold0000080	255622	258935	+	ALUE_0000500801	Col_cuticle_N domain-containing protein	-	-	-	-
ALUE_0000501201	cluster 3	A	3	-0.545513	-0.546203	1.84269	1.43498	-0.547922	-0.54759	-0.547753	-0.542686	1001	2.47	10.42	2.71	1.4	7.67	4.53	0.15	9.44	1.93	8.06	10.95	22.16	7.38	10.97	14.32	24.8	32.23	18.93	8841.61	12921.4	7673.25	9838.43	8230.15	6349.38	ALUE_scaffold0000081	11173	13512	+	ALUE_0000501201	Col_cuticle_N domain-containing protein	-	-	-	-
ALUE_0000503301	cluster 3	A	3	-0.546013	-0.541466	1.16269	2.07037	-0.546999	-0.545618	-0.547087	-0.505878	324	0	2.26	1.2	0	0.27	1.85	1.42	0.78	0	0.36	1.46	1.28	2.82	3.37	1.06	6.81	18.3	14.62	524.39	542.27	495.91	935.02	885.09	570.87	ALUE_scaffold0000082	48563	50769	-	ALUE_0000503301	-	GO:0019915:lipid storage;	GO:0016529:sarcoplasmic reticulum;	-	-
ALUE_0000504701	cluster 3	A	3	0.572228	0.0789682	0.984574	0.262579	-1.17207	-0.274249	-1.32846	0.87643	897	3.39	6.36	4.67	0.67	0.2	0	1.88	0	1	6.41	10.03	8.86	6.9	7.17	4.89	13.53	8.64	7.04	6.89	7.49	16.22	11.82	5.11	4.39	ALUE_scaffold0000082	202552	211162	-	ALUE_0000504701	-	-	-	-	-
ALUE_0000506401	cluster 3	A	3	-0.466862	-0.469277	1.38875	1.65832	-0.637881	-0.336423	-0.666868	-0.46976	639	2.68	3.83	3.89	2.19	0.83	0.54	2.16	0.79	1.21	3.73	1.48	2.49	4.4	2.18	1.07	4.32	1.78	1.54	15.75	13.34	17.02	27.55	14.48	9.66	ALUE_scaffold0000083	282615	284994	+	ALUE_0000506401	-	-	-	-	-
ALUE_0000506901	cluster 3	A	3	0.0879067	0.776821	1.60068	-0.0632734	-0.644846	-0.618932	-0.649045	-0.489313	573	0.66	3.13	2.85	0	0.46	0.3	0.8	0.44	0.34	13.98	47.47	83.21	15.35	81.29	182.54	10.75	10.35	10.85	60.08	121.62	258.35	64.09	38.39	12.66	ALUE_scaffold0000084	79244	83469	-	ALUE_0000506901	-	-	-	-	-
ALUE_0000511001	cluster 3	A	3	-0.429883	-0.403696	0.635282	1.94648	-0.44812	-0.433897	-0.439775	-0.42639	684	12.5	5.72	13.62	7.01	3.74	8.89	0	1.85	0.47	7.55	19.39	13.23	19.34	29.35	45.83	34.01	5.33	8.08	459.59	945.53	845.71	389.53	2942.38	1640.2	ALUE_scaffold0000086	178333	182051	+	ALUE_0000511001	-	GO:0006470:protein dephosphorylation;	-	GO:0004721:phosphoprotein phosphatase activity;	-
ALUE_0000512301	cluster 3	A	3	-0.463272	-0.492313	2.01904	0.730172	-0.474335	-0.391361	-0.435614	-0.492313	1185	0	0.14	0.59	0.34	0	0.07	0.13	0	0	0.15	0	0.06	0	0	0	0	0	0	2.67	7.74	7.75	5.97	1.57	1.3	ALUE_scaffold0000087	115088	122886	-	ALUE_0000512301	UDP-glucuronosyltransferase	-	-	-	-
ALUE_0000512501	cluster 3	A	3	-0.712243	-0.730348	1.05559	1.46126	0.479949	-0.0956964	-0.725486	-0.73303	381	3.49	31.88	2.65	0	0	0.45	41.82	1.66	28.88	0.15	0.36	0.73	0	0.16	0	0	0	0	33.39	54.21	19.1	56.43	47.13	27.34	ALUE_scaffold0000087	152229	153287	-	ALUE_0000512501	-	-	-	-	-
ALUE_0000512901	cluster 3	A	3	-0.546528	-0.547633	1.06403	2.03441	-0.531711	-0.49349	-0.515732	-0.463349	378	17.59	12.72	19.51	7.4	15.17	7.93	0	15.43	1.19	1.38	0.72	1.65	1.49	1.12	0.18	13.13	40.42	22.45	609.95	534.91	257.84	455.79	875.04	914.75	ALUE_scaffold0000087	207295	209405	-	ALUE_0000512901	-	-	-	-	-
ALUE_0000515301	cluster 3	A	3	-0.561956	-0.620708	0.645732	1.21802	-0.951462	-0.120225	0.519523	-0.128929	228	1.67	1.07	1.36	0.88	5.03	1.13	0	0	0.28	0.25	0	1.82	0.93	0.27	0.6	3.63	0	0.43	1.58	4.43	1.61	3.8	2.73	3.72	ALUE_scaffold0000089	98497	100706	+	ALUE_0000515301	-	-	-	-	-
ALUE_0000519601	cluster 3	A	3	-0.434074	-0.304201	0.746761	2.03577	-0.569616	-0.434986	-0.469449	-0.570209	372	42.9	359.55	48	49.39	217.94	71.56	5.35	3.07	6.23	98.32	135.7	219.38	164.18	296.07	413.55	4.2	4.29	4.24	1106.65	1116.2	2052.93	1098.5	4192.73	3157.1	ALUE_scaffold0000091	183142	183513	+	ALUE_0000519601	-	-	-	-	-
ALUE_0000524401	cluster 3	A	3	-0.228321	0.134894	1.059	1.83673	-0.970406	-0.816859	-0.910286	-0.104751	1404	0.95	8.88	1	0.28	3.9	1.04	0.65	0.18	0.78	13.6	21.4	11.17	21.35	23.72	22.91	37.13	7.39	9.07	41.62	36.36	45.49	62.02	58.14	50.01	ALUE_scaffold0000094	179205	191381	+	ALUE_0000524401	-	GO:0006811:ion transport;	GO:0045211:postsynaptic membrane;GO:0030054:cell junction;GO:0005886:plasma membrane;GO:0016021:integral component of membrane;	GO:0004889:acetylcholine-activated cation-selective channel activity;	-
ALUE_0000524801	cluster 3	A	3	-0.385636	-0.497156	0.718159	1.88056	-0.517506	-0.323772	-0.417383	-0.457269	954	0.4	1.2	0.98	0.42	0.74	0.27	0	0.13	0.07	0.61	0.99	0.22	0	0.45	0	0.1	0.84	0	3.84	1.06	10.48	3.63	10.1	15.93	ALUE_scaffold0000095	18143	20052	+	ALUE_0000524801	Col_cuticle_N domain-containing protein	-	-	-	-
ALUE_0000531601	cluster 3	A	3	-0.347259	-1.14824	0.200438	0.68074	0.254089	0.674133	-0.981854	0.667953	426	198.01	129.72	180.43	78.29	70.62	48.43	136.65	145.85	146.82	100.03	67.51	148.91	52.2	46.13	67.78	80.72	120.98	305.3	123.33	124.93	170.99	121.09	239.96	148.35	ALUE_scaffold0000097	260719	262281	+	ALUE_0000531601	-	-	-	-	-
ALUE_0000532001	cluster 3	A	3	-0.496183	-0.534744	1.35312	1.85788	-0.607478	-0.46478	-0.609095	-0.498723	5301	2.4	1.75	4.6	0.94	0.45	1.11	0.98	0.06	1.53	2.42	1.58	3.39	2.52	1.32	1.88	4.61	1.2	1.47	39.17	24.64	23.67	24.87	46.56	37.91	ALUE_scaffold0000098	117030	166139	+	ALUE_0000532001	-	-	-	-	-
ALUE_0000533201	cluster 3	A	3	-0.570017	-0.567627	1.72296	1.37927	-0.555677	-0.404629	-0.483499	-0.520783	2787	2.25	3.66	1.67	1.22	2.63	0.43	0.44	0.73	0.09	0.19	0.17	0.3	0.1	0.46	0.2	0.46	1.06	1.2	24.32	48.04	24.24	39.66	27.47	15.09	ALUE_scaffold0000099	71720	90035	-	ALUE_0000533201	V-type proton ATPase subunit a	-	-	-	K02154
ALUE_0000538801	cluster 3	A	3	0.423124	-0.234708	1.03124	0.547773	-0.698001	0.145004	-0.638918	-0.575513	216	0	11.7	0	0	0.82	0	0	0	0	8.33	5.95	1.28	3.26	2.53	0.64	1.7	0	0	15.64	8.02	0.34	4.34	12.24	0.71	ALUE_scaffold0000102	152716	152931	-	ALUE_0000538801	-	-	-	-	-
ALUE_0000539701	cluster 3	A	3	0.0262184	-0.359446	1.08341	-0.533672	-0.00253727	0.256264	-0.193678	-0.276562	1461	0.78	1.12	2.82	0.14	1.45	0.47	1.26	0.04	1.89	0.87	0.46	2.03	0.19	0.42	0.47	1.2	0.23	0.14	0	0	9.61	0	0.05	0	ALUE_scaffold0000103	109109	118675	-	ALUE_0000539701	-	-	-	-	-
ALUE_0000540401	cluster 3	A	3	-0.651327	-0.667179	1.46216	1.58347	-0.668994	-0.197894	-0.190955	-0.66928	606	27.59	95.23	26.91	20.1	86.18	45.63	0.25	0.42	1.06	4.12	1.45	1.71	1.05	0.8	0.45	0.61	0.38	0.65	219.05	311.14	141.06	192.63	348.27	168.46	ALUE_scaffold0000103	159725	165976	+	ALUE_0000540401	-	-	-	-	-
ALUE_0000542201	cluster 3	A	3	-0.410196	-0.356934	0.228364	2.07594	-0.473935	-0.237604	-0.37236	-0.453271	747	3.56	3.38	1.35	1.34	1.06	1.26	0	0.08	0.09	0.62	0.54	1.2	0.66	1.79	1.74	0.12	0.76	0	11.74	7.25	5.31	5.12	45.68	36.98	ALUE_scaffold0000104	112094	122063	+	ALUE_0000542201	-	-	-	-	-
ALUE_0000543401	cluster 3	A	3	-0.273398	-0.599487	1.63542	1.28547	-0.830135	0.028831	-0.575627	-0.671067	1380	0.28	0.41	0.39	0	0.13	0.19	0	0	0	0	0.2	0.5	0.25	0.04	0	0.13	0	0.07	0.83	1.31	0.96	0.42	1.35	0.89	ALUE_scaffold0000105	73347	80121	+	ALUE_0000543401	Tubulin alpha chain	GO:0051258:protein polymerization;GO:0007017:microtubule-based process;	GO:0005874:microtubule;GO:0005737:cytoplasm;	GO:0003924:GTPase activity;GO:0005200:structural constituent of cytoskeleton;GO:0005525:GTP binding;	K07374
ALUE_0000547801	cluster 3	A	3	-0.632735	-0.595848	2.02969	1.15094	-0.649989	-0.146657	-0.605367	-0.550036	1413	3.36	3.58	3.3	1.55	0.37	0.61	0.65	0.13	1	0.66	0.43	0.98	0.9	0.43	1.36	0.72	1.69	1.05	12	16.51	18.31	12.97	10.56	8.52	ALUE_scaffold0000107	225290	234850	+	ALUE_0000547801	-	-	-	-	-
ALUE_0000553301	cluster 3	A	3	-0.551748	-0.544028	1.50747	1.76699	-0.566451	-0.566451	-0.551013	-0.494772	696	0	0	0	0.29	0.13	0	0	0	0	0	0	0.4	0.51	0	0.1	0.4	0.98	0.57	20.55	13.59	22.28	26.23	14.3	22.95	ALUE_scaffold0000111	7911	16427	-	ALUE_0000553301	-	-	-	-	-
ALUE_0000554901	cluster 3	A	3	0.587233	-0.45601	1.39225	0.358165	-1.09478	-0.0620121	-1.22699	0.502151	3399	4.08	1.06	6.67	1.59	0.34	0.98	1.35	0.73	1.84	4.36	6.31	6.1	1.61	2.71	4.48	4.63	8.12	3.37	6.01	8.41	8.5	4.67	5.76	4.59	ALUE_scaffold0000111	218753	243506	-	ALUE_0000554901	-	GO:0030036:actin cytoskeleton organization;	-	GO:0003779:actin binding;GO:0017048:Rho GTPase binding;	-
ALUE_0000560501	cluster 3	A	3	-0.837846	-0.844959	1.6497	1.34048	0.0718124	-0.60018	0.0546569	-0.833662	756	1.76	1.83	2.26	7.93	7	6.57	9.32	0.08	12.51	0.08	0	0.09	0	0	0	0.12	0.15	0	20.15	16.14	23.33	14.12	19.64	18.47	ALUE_scaffold0000115	22997	33096	-	ALUE_0000560501	-	-	-	-	-
ALUE_0000561501	cluster 3	A	3	-0.297502	-0.616946	0.870884	1.96768	-0.732513	-0.174304	-0.658375	-0.35892	1368	3.61	10.01	2.89	1.02	1.42	0.75	0.45	0.09	0.61	6.71	2.37	4.04	2.47	1.11	0.75	5.65	3.33	2.45	24.22	15.84	5.21	19.3	34.49	21.66	ALUE_scaffold0000115	167566	183033	+	ALUE_0000561501	-	-	-	-	-
ALUE_0000561601	cluster 3	A	3	-0.493978	-0.49557	1.71456	1.2307	-0.49508	-0.476465	-0.489569	-0.49459	1386	0	1.71	0	0	0.64	0	0	0.14	0.05	0.08	0	0.2	0.1	0	0.05	0.07	0.16	0	69.23	73.05	38.34	92.81	18.85	29.45	ALUE_scaffold0000115	184321	196814	+	ALUE_0000561601	-	-	-	-	-
ALUE_0000562101	cluster 3	A	3	-0.564971	-0.577835	0.592486	1.75023	-0.568402	-0.512087	-0.478927	0.359508	738	0.26	1.99	0.32	0.54	2.15	1.04	0	0.43	0.17	0.16	0.09	0.47	0.19	0.08	0	19.19	13.6	0.27	15.97	19.96	5.28	10.36	48.87	22.48	ALUE_scaffold0000115	228288	236288	-	ALUE_0000562101	-	-	-	-	-
ALUE_0000565501	cluster 3	A	3	-0.550509	-0.555782	1.64318	1.59539	-0.556551	-0.505579	-0.559737	-0.510412	2913	1.37	3.05	0.99	0	0.36	0.12	0.26	0.24	0.27	0.92	0.07	0.33	0.31	0.27	0.26	1.36	1.68	1.93	66.05	47.08	87.88	91.17	48.86	56.63	ALUE_scaffold0000118	37284	41916	+	ALUE_0000565501	-	-	-	-	-
ALUE_0000566201	cluster 3	A	3	-0.5039	-0.348538	0.909211	0.988733	1.28878	-0.653986	-0.943848	-0.736453	1155	8.72	5.65	9.55	0	0.15	0.15	77.06	8.84	96.33	9.65	14	12.5	13.34	18.96	16.51	7.4	5.53	4.27	54.63	46.2	50.47	48.79	58.15	50.84	ALUE_scaffold0000118	173089	185526	+	ALUE_0000566201	-	GO:0034220:ion transmembrane transport;GO:0030163:protein catabolic process;	GO:0005921:gap junction;GO:0016021:integral component of membrane;	GO:0055077:gap junction hemi-channel activity;	-
ALUE_0000567801	cluster 3	A	3	-0.495092	-0.537102	2.02856	1.03739	-0.544979	-0.492467	-0.483715	-0.512597	1797	0.63	0.27	0.39	0.67	0.25	0.57	0.09	0	0	0.58	0.38	0.27	0.12	0.07	0.08	0.61	0.06	0.16	11.92	25.92	21.06	18.15	8.35	9.75	ALUE_scaffold0000119	142117	150853	+	ALUE_0000567801	-	-	-	-	-
ALUE_0000568101	cluster 3	A	3	-0.465905	-0.466656	1.34646	1.47239	-0.47311	-0.472359	-0.471609	-0.469207	1974	0	0.08	0	0	0.13	0	0	0.03	0	0.06	0.03	0.42	0	0.15	0.31	0.09	0	0.2	26.36	84.03	10.87	51.9	53.16	24.59	ALUE_scaffold0000119	174420	195523	-	ALUE_0000568101	-	-	-	-	-
ALUE_0000568901	cluster 3	A	3	-0.454584	-0.472567	-0.187421	2.01325	-0.472567	0.125982	-0.103504	-0.44859	327	4.07	1.5	1.42	0.61	1.08	2.62	0	0	0	0	0	0.21	0	0	0	0.28	0	0	0.88	1.55	0.9	1.1	12.36	15.57	ALUE_scaffold0000120	99122	102132	+	ALUE_0000568901	-	-	-	-	-
ALUE_0000572001	cluster 3	A	3	0.131798	0.0508433	0.548416	1.97005	-0.709338	-0.709338	-0.709338	-0.573097	2417	0	0	0	0	0	0	0	0	0	0.84	2.3	1.12	0.41	2.11	1.33	0.42	0.19	0.08	1.46	0.99	3.92	2.51	5.82	5.24	ALUE_scaffold0000122	46572	49251	-	ALUE_0000572001	-	-	-	-	-
ALUE_0000573701	cluster 3	A	3	-0.46864	-0.478106	1.2075	1.59748	-0.478342	-0.448762	-0.463434	-0.467693	675	0.28	0.6	0.46	0.59	0	0.13	0	0.09	0	0.09	0.1	0.31	0.1	0	0	0.54	0	0	30.66	21.29	19.38	14.22	58.96	14.63	ALUE_scaffold0000123	17190	20593	+	ALUE_0000573701	-	-	-	-	-
ALUE_0000577301	cluster 3	A	3	-0.371056	-0.309311	0.30601	2.08615	-0.476101	-0.381153	-0.386784	-0.467752	1401	0.41	4.31	0.22	0.57	3.59	0.49	0	0.05	0	0.21	3.67	1.58	0.4	6.58	1.66	0.2	0	0.28	19.85	1.96	18.52	26.83	27.08	78.1	ALUE_scaffold0000125	47952	59601	-	ALUE_0000577301	-	-	-	-	-
ALUE_0000577701	cluster 3	A	3	-0.548832	-0.552109	1.34388	1.93635	-0.547118	-0.543793	-0.537839	-0.550541	2539	5.61	9.79	4.92	8.5	11.67	9.98	5.61	2.5	6.72	4.64	4.53	2.83	2.13	2.03	2.43	5.9	1.3	1.98	1022.12	854.76	1259.82	1489.71	1008.55	1616.56	ALUE_scaffold0000125	114436	135226	+	ALUE_0000577701	-	GO:0055114:oxidation-reduction process;	-	GO:0050660:flavin adenine dinucleotide binding;GO:0003995:acyl-CoA dehydrogenase activity;	K00249
ALUE_0000578001	cluster 3	A	3	-0.455182	-0.460799	1.20914	1.49646	-0.462959	-0.431418	-0.433146	-0.462095	1815	0.31	0.36	0.09	0.44	0.19	0.09	0	0.03	0	0.1	0	0.11	0.04	0	0.04	0.05	0	0	19.2	13.13	6.4	31.6	6.25	7.53	ALUE_scaffold0000125	177360	187304	-	ALUE_0000578001	-	-	GO:0031090:organelle membrane;GO:0005783:endoplasmic reticulum;	GO:0016491:oxidoreductase activity;	-
ALUE_0000578801	cluster 3	A	3	-0.120049	0.573967	1.23243	1.39318	-0.777999	-0.776968	-0.752752	-0.771816	150	0	1.09	2.07	1.33	0.59	1.71	1.02	1.69	0.43	2.71	7.67	5.53	5.63	14.15	9.6	1.84	0.76	0.66	10.06	13.48	18.62	23.09	10.36	11.83	ALUE_scaffold0000126	61723	61884	+	ALUE_0000578801	-	-	-	-	-
ALUE_0000583201	cluster 3	A	3	-0.460984	-0.460984	0.496862	0.937404	-0.556101	1.02251	-0.459316	-0.51939	2211	0.6	8.37	0.91	0	0.88	0.12	0.14	0.11	0.17	0.37	0.28	0.34	0.25	0.58	0.16	0.33	0.31	0	0.62	1.99	4.12	5.03	1.83	2.51	ALUE_scaffold0000128	153804	167451	-	ALUE_0000583201	-	-	-	-	-
ALUE_0000585301	cluster 3	A	3	0.185201	0.0858813	1.30738	0.337206	-0.219198	-1.13004	-1.55141	0.98498	1920	11.48	7.3	19.37	1.25	0.41	0.98	23.54	59.77	31.6	49.32	50.43	49.24	40.9	46.53	53.19	56.27	56.3	103.82	72.28	85.64	85.64	55.54	60.16	46.1	ALUE_scaffold0000130	39325	47991	+	ALUE_0000585301	Tr-type G domain-containing protein	-	-	GO:0097159:organic cyclic compound binding;GO:1901363:heterocyclic compound binding;	-
ALUE_0000592201	cluster 3	A	3	-0.239237	-0.368192	1.91278	0.756014	-0.701432	-0.0611259	-0.934445	-0.364362	2748	4.77	4.36	5.31	0.29	0.19	0.28	1.62	1.13	1.66	4.29	1.65	5.71	4.12	2.76	2.75	7.43	1.04	1.22	7.79	15.32	22.25	9.74	8.32	9.18	ALUE_scaffold0000134	113896	126807	+	ALUE_0000592201	-	-	-	-	-
ALUE_0000593801	cluster 3	A	3	-0.569822	-0.576493	1.75631	1.22784	-0.438234	-0.346366	-0.480985	-0.572248	1728	2.53	3.58	4.58	2.2	1.28	2.77	2.48	2.57	2.61	0.57	0.31	2.44	0.24	1.47	1.39	1.28	0.99	0.97	18.51	15.8	45.73	22.13	21.55	18.93	ALUE_scaffold0000135	164052	175005	+	ALUE_0000593801	-	-	-	-	-
ALUE_0000594501	cluster 3	A	3	-0.368691	-0.161252	1.4464	1.3913	-0.725227	-0.631231	-0.644196	-0.307107	1068	0	0.53	0.29	0	0.66	0.08	0	0	0.24	0.38	0.38	1.68	0.72	0.62	2.38	2.24	0.21	0.37	3.97	1.89	7.78	4.32	3.49	5.49	ALUE_scaffold0000136	4430	16981	-	ALUE_0000594501	-	-	-	-	-
ALUE_0000597101	cluster 3	A	3	-0.402595	-0.315718	0.539846	1.94918	-0.464072	-0.493009	-1.00786	0.194222	714	46.3	66.21	47.41	3.92	4.57	1.44	76.17	37.47	54.71	52.45	61.22	72.59	81.89	74.83	54.85	140.36	116.25	103.52	202.22	132.29	126.31	171.37	240.83	459.2	ALUE_scaffold0000137	174722	176495	-	ALUE_0000597101	-	-	-	-	-
ALUE_0000603701	cluster 3	A	3	-0.0563155	0.895823	0.775064	0.180558	-1.09206	-0.372147	-0.571864	0.240938	1086	0.7	0.68	0.29	0.92	0.08	0.24	0	0.12	0	0.96	0.69	0.7	2.07	1.45	0.88	2.29	0.52	0.18	2.45	0.4	1.29	0.86	0.29	1.71	ALUE_scaffold0000142	3553	15493	-	ALUE_0000603701	G_PROTEIN_RECEP_F1_2 domain-containing protein	-	-	-	-
ALUE_0000608101	cluster 3	A	3	-0.385503	-0.373446	1.177	-0.385503	-0.373446	0.528371	0.198026	-0.385503	1395	0.68	2.28	0.83	0.72	1.33	0.37	0	0.05	0	0	0	0	0.05	0	0	0	0	0	0	0	6.48	0	0	0	ALUE_scaffold0000145	321	12730	-	ALUE_0000608101	NtCtMGAM_N domain-containing protein	-	-	-	-
ALUE_0000609001	cluster 3	A	3	-0.519359	-0.526602	0.60863	2.2446	-0.501493	-0.325727	-0.510185	-0.469865	930	2.04	5	1.84	0.21	0.57	0.46	0.49	0.14	0.97	0.19	0	0.67	0.3	0.26	0	1.98	0.61	0.32	16.77	18.48	12.33	23.97	36.86	54.51	ALUE_scaffold0000145	215498	218456	+	ALUE_0000609001	-	-	-	-	-
ALUE_0000618101	cluster 3	A	3	0.895068	0.0975784	1.1847	0.274137	-0.786207	-0.576915	-1.5341	0.445736	1806	1.68	1.67	6.49	0	0.1	0.09	1.7	2.18	3.85	7.52	7.94	9.22	5.1	5.84	5.7	10.59	2.78	6.78	8.4	7.4	11.8	4.87	6.93	6.62	ALUE_scaffold0000152	138814	149334	+	ALUE_0000618101	-	-	-	-	-
ALUE_0000618201	cluster 3	A	3	0.0978069	0.776624	0.715744	1.38684	-0.920029	-0.897447	-0.921091	-0.238451	420	0.45	2.52	0.37	0	0	0	0	0.15	0	51.15	70.73	22.05	74.22	102.24	63.36	66.33	17.65	12.45	119.44	71.53	40.25	45.69	120.12	160.21	ALUE_scaffold0000152	155965	158462	-	ALUE_0000618201	-	-	-	-	-
ALUE_0000619901	cluster 3	A	3	0.145527	1.12812	0.839544	0.910716	-1.02102	-0.864289	-0.999048	-0.139547	855	3.33	2.96	2.82	1.17	0.21	0.8	0	0	1.05	11.88	36.96	12.2	21.07	56.89	33.61	30.65	8	7.73	23.54	36.4	36.79	29.11	46.28	25	ALUE_scaffold0000154	98937	100467	-	ALUE_0000619901	Homeobox domain-containing protein	-	-	-	-
ALUE_0000620001	cluster 3	A	3	-0.444659	0.298342	1.32817	1.36006	-0.699602	-0.58521	-0.699602	-0.557503	159	2.39	2.56	2.44	0	0	0	0	0	0	1.46	9.36	5.65	1.33	15.26	47.88	1.73	0	7.45	26.67	59.95	44.38	34.49	72.36	26.21	ALUE_scaffold0000154	118000	118158	-	ALUE_0000620001	-	-	-	-	-
ALUE_0000622801	cluster 3	A	3	-0.456628	-0.482768	1.48751	0.801346	-0.482768	-0.152754	-0.27365	-0.440291	852	0.45	0.29	0.27	0.23	0.21	0.2	0	0	0	0	0	0.08	0	0	0	0	0.13	0	0.76	4.58	0.69	0.93	2.46	0.54	ALUE_scaffold0000156	116499	119737	-	ALUE_0000622801	-	-	-	-	-
ALUE_0000626101	cluster 3	A	3	0.74327	0.600752	0.874376	0.383588	-0.836429	-0.462246	-1.15796	-0.145355	585	20.46	11.98	50.7	9.56	4.37	10.68	13.88	18.75	19.03	53.39	64.43	66.74	47.99	47.9	76.68	45.42	19.68	44.7	23.83	42.09	129.67	46.37	57.41	50.52	ALUE_scaffold0000158	82895	87812	+	ALUE_0000626101	-	-	-	-	-
ALUE_0000629101	cluster 3	A	3	-0.0321076	0.769341	1.03171	0.743435	-0.845132	-0.764656	-0.700165	-0.202429	669	1.14	0.85	0.35	0.9	1.71	0.9	0.69	0.19	0	3.73	8.8	3.1	8.52	15.5	6.15	9.9	1.02	1.62	11.07	5.18	18.68	1.29	20.45	7.96	ALUE_scaffold0000160	198421	201552	-	ALUE_0000629101	NR LBD domain-containing protein	-	-	-	-
ALUE_0000630001	cluster 3	A	3	-0.666406	-0.668773	1.65635	0.702311	-0.677453	-0.654569	-0.669957	0.9785	933	0.41	0.17	0	0	0.19	0	0	0	0	0.06	0	0.22	0.08	0.07	0.07	2.46	15.4	24.11	19.57	16.02	23.56	11.06	11.75	12.16	ALUE_scaffold0000161	114888	123858	+	ALUE_0000630001	EGF-like domain-containing protein	-	-	-	-
ALUE_0000630701	cluster 3	A	3	0.0602613	-0.0184893	1.57501	1.15592	-0.70944	-0.684788	-0.712864	-0.665614	7869	0.19	0.12	0.18	0	0.07	0.01	0.06	0.02	0.05	5.06	3.48	2.83	3.85	3.34	3.03	0.42	0.2	0.15	4.82	18.4	10.27	12.48	10.86	4.03	ALUE_scaffold0000162	33253	68182	-	ALUE_0000630701	-	GO:0009058:biosynthetic process;GO:0055114:oxidation-reduction process;	-	GO:0016296:palmitoyl-[acyl-carrier-protein] hydrolase activity;GO:0004314:[acyl-carrier-protein] S-malonyltransferase activity;GO:0004319:enoyl-[acyl-carrier-protein] reductase (NADPH, B-specific) activity;GO:0004313:[acyl-carrier-protein] S-acetyltransferase activity;GO:0004320:oleoyl-[acyl-carrier-protein] hydrolase activity;GO:0004316:3-oxoacyl-[acyl-carrier-protein] reductase (NADPH) activity…	-
ALUE_0000634601	cluster 3	A	3	-0.743798	-0.629744	0.445577	1.69315	-0.529435	0.53331	-0.487031	-0.282027	228	11.67	11.44	21.45	0	9.29	0.38	2.02	0.56	5.64	0	0.89	0	1.23	2.66	0.9	2.02	12.5	2.16	15.45	18.37	7.74	50.63	11.93	21.66	ALUE_scaffold0000164	150527	152259	-	ALUE_0000634601	-	-	-	-	-
ALUE_0000642201	cluster 3	A	3	-0.19693	-0.0910292	0.899996	1.91848	-0.777425	-0.359051	-0.715977	-0.678061	651	1.17	1.63	0.6	0	0.41	0.26	0	0	0.2	1.69	1.46	1.49	2.38	2.33	0.74	0.28	0.53	0.15	2.43	6.54	4.06	7.87	3.7	9.25	ALUE_scaffold0000171	83643	89449	+	ALUE_0000642201	F-box domain-containing protein	-	-	-	-
ALUE_0000643101	cluster 3	A	3	-0.136065	-0.121174	1.88194	1.14157	-0.835038	-0.710849	-1.04113	-0.179248	1992	3.53	2.05	6.16	0.3	0.18	0.17	2	1.53	4.04	9.24	9.48	12.32	10.63	9.44	11.47	14.03	4.81	10.75	30.63	40.64	27.53	27.27	25.4	21.27	ALUE_scaffold0000172	82833	91750	+	ALUE_0000643101	-	-	-	-	-
ALUE_0000652801	cluster 3	A	3	-0.498649	-0.437239	1.71948	0.97519	-0.498649	-0.30705	-0.478998	-0.474085	3033	0.25	0.4	0.15	0.07	0.03	0	0	0	0.02	0	0	0.02	0.16	0	0.11	0.09	0	0.03	1.11	5.9	2.04	2.38	1.2	2.44	ALUE_scaffold0000179	98416	111175	-	ALUE_0000652801	Angiotensin-converting enzyme	-	-	GO:0070011:peptidase activity, acting on L-amino acid peptides;	-
ALUE_0000653501	cluster 3	A	3	-0.195167	-0.258373	-0.0582209	1.83193	-0.48185	0.0147668	-0.461534	-0.391556	2277	1.5	4.47	1.19	0.09	0.7	0.04	0.13	0.06	0.37	0.48	0.86	3.03	0.62	1.01	1.9	0.97	0.4	0.39	1.55	2.06	2.58	2.15	21.54	7.62	ALUE_scaffold0000180	32127	51535	-	ALUE_0000653501	-	-	-	-	-
ALUE_0000656101	cluster 3	A	3	-0.369702	-0.374396	1.78769	0.324137	-0.374396	-0.233594	-0.379871	-0.379871	876	0.22	1.21	0.44	0	0	0	0	0	0.07	0.13	0	0	0	0.07	0	0	0	0	2.95	4.2	20.56	2.8	4.26	1.94	ALUE_scaffold0000182	37078	41885	-	ALUE_0000656101	-	-	-	-	-
ALUE_0000663001	cluster 3	A	3	0.338297	0.914985	0.383804	1.19961	-1.07653	-0.54866	-1.10715	-0.104354	948	3.41	2.49	2.78	0.84	0.19	0.9	1.62	0.27	0.41	4.65	5.78	8.97	10.47	10.04	5.86	11.93	1.08	1.04	5.16	5.64	9.15	9.13	11.81	8.87	ALUE_scaffold0000188	40141	64264	+	ALUE_0000663001	-	-	-	GO:0046872:metal ion binding;	-
ALUE_0000673701	cluster 3	A	3	0.544029	0.999615	0.492257	0.599251	-0.926272	-0.128996	-0.760605	-0.819279	1755	0.54	1.35	0.75	0.57	0	0.24	0	0.07	0.26	2.75	0.5	1.34	1.44	1.73	2.74	0.47	0.06	0.11	1.11	1.11	2.22	0.99	3.41	0.35	ALUE_scaffold0000195	12342	20249	-	ALUE_0000673701	MAM domain-containing protein	-	GO:0016020:membrane;	-	-
ALUE_0000674301	cluster 3	A	3	-0.528937	-0.566833	0.803147	1.82134	-0.573983	-0.00697145	-0.351612	-0.596149	3402	1.79	4.84	1.8	1.06	0.96	1.59	0.18	0.06	0.26	0.38	0.14	0.61	0.41	0.11	0.08	0.03	0.13	0.03	6.49	6.75	6.52	5.85	7.08	21.07	ALUE_scaffold0000195	76672	90938	-	ALUE_0000674301	-	-	-	-	-
ALUE_0000679401	cluster 3	A	3	-0.407842	-0.377717	1.17826	0.627881	-0.0445897	-0.81939	-1.3924	1.2358	2172	13.56	4.92	19.73	0.74	0.53	0.99	22.92	36.14	27.76	19.46	21.31	23.26	21.35	18.9	25.67	45.84	38.53	82.78	45.99	57.72	59.83	48.1	54.19	26.72	ALUE_scaffold0000199	149257	157576	-	ALUE_0000679401	DNA topoisomerase I	GO:0006265:DNA topological change;	GO:0005694:chromosome;	GO:0003917:DNA topoisomerase type I activity;GO:0003918:DNA topoisomerase type II (ATP-hydrolyzing) activity;	-
ALUE_0000685701	cluster 3	A	3	0.238725	-0.419826	1.42412	1.44999	-0.742046	-0.55624	-0.692655	-0.702062	1812	0.1	0.63	0.09	0	0.15	0.09	0	0.03	0	0.74	0.52	2.94	0.47	0.4	0.53	0.2	0	0	2.26	4.3	2.68	4.18	3.3	1.87	ALUE_scaffold0000205	45127	56068	-	ALUE_0000685701	-	-	-	-	-
ALUE_0000685801	cluster 3	A	3	-0.481007	-0.469295	1.41886	1.54433	-0.521126	-0.498105	-0.515876	-0.477776	1092	0.35	0.82	0.78	0.55	0	0.08	0	0.12	0.12	0.96	0.87	1.39	0.77	1.56	1.76	1.26	1.57	0.63	29.16	74.86	40.32	85.03	49.55	19.08	ALUE_scaffold0000205	56517	74597	+	ALUE_0000685801	-	GO:0055114:oxidation-reduction process;	-	GO:0016491:oxidoreductase activity;GO:0000166:nucleotide binding;GO:0016772:transferase activity, transferring phosphorus-containing groups;	-
ALUE_0000693501	cluster 3	A	3	-0.041018	-0.198148	1.8078	1.07701	-0.704587	-0.704417	-0.744377	-0.492258	1053	1.08	0.62	1.47	0.57	0.08	0.16	0.73	1.51	0.92	13.12	14.27	14.96	9.02	10.83	13.22	7.95	2.6	5.15	24.71	62.68	64.15	53.37	36.62	18.39	ALUE_scaffold0000212	121916	131097	-	ALUE_0000693501	-	-	-	-	-
ALUE_0000693701	cluster 3	A	3	0.140985	-0.0087841	0.984258	0.758507	-0.855132	-0.397481	-1.40677	0.78442	1623	5.74	2.46	15.79	0	0.22	0.79	2.93	4.38	6.26	9.52	12.76	13.97	9.71	11.47	11.66	26.68	9.69	14.53	11.6	24.96	18.89	20.4	21.07	8.84	ALUE_scaffold0000212	165053	174619	-	ALUE_0000693701	MFS domain-containing protein	GO:0055085:transmembrane transport;	GO:0016021:integral component of membrane;GO:0005886:plasma membrane;	GO:0005215:transporter activity;	-
ALUE_0000694301	cluster 3	A	3	0.0289637	0.431997	0.905582	0.746759	-0.605249	-0.53443	-0.691374	-0.282248	2706	84.74	60.72	97.21	3.1	3.88	1.8	50.56	26.17	60.4	382.26	364.97	335.05	611.39	562.94	508.58	444.76	81.11	92.62	148.79	125.24	2114.65	1491.68	227.18	433.13	ALUE_scaffold0000213	64262	80127	+	ALUE_0000694301	-	-	-	-	-
ALUE_0000697801	cluster 3	A	3	-0.200579	0.0347853	1.51684	1.09859	-0.924925	-0.201551	-0.931105	-0.392051	408	50.29	32.76	82.4	10.28	13.41	14.27	15.02	7.46	16.56	45.25	42.29	78.08	70.02	43.26	93.47	71.43	27.11	33.62	148.5	110.97	206.27	55.35	217.2	120.1	ALUE_scaffold0000217	44148	46492	+	ALUE_0000697801	Mitochondrial pyruvate carrier	-	-	-	-
ALUE_0000698601	cluster 3	A	3	-0.607804	-0.59329	1.8597	1.11124	-0.454453	-0.340228	-0.501784	-0.473385	954	2.19	0.94	1.63	1.47	0.28	0.45	1.28	1.06	0.61	0.24	0.21	0.07	0.07	0.25	0.43	1.45	0.48	0.72	8.51	9.69	21.42	6.88	12.55	8.33	ALUE_scaffold0000217	131774	134475	-	ALUE_0000698601	-	-	-	-	-
ALUE_0000699801	cluster 3	A	3	-0.539077	0.884344	0.953398	1.43217	-0.769255	-0.880662	-0.771097	-0.30982	771	0.49	0.63	0.91	1.3	1.14	0.78	1.59	0.9	0.75	1.2	1.76	2.78	7.85	6.14	7.21	4.77	1.92	1.54	9.69	7.02	5.24	3.74	11.7	11.71	ALUE_scaffold0000218	146887	151341	+	ALUE_0000699801	-	-	-	GO:0005488:binding;	-
ALUE_0000701001	cluster 3	A	3	-0.336735	-0.467286	-0.183588	1.51358	-0.540094	0.805591	-0.19363	-0.597838	489	0.39	4.83	0.79	0.41	1.44	0.18	0	0.52	0.13	0.47	0.42	0.57	0.29	0.37	0.28	0.19	0.23	0	0.59	1.18	0.3	4.87	1.59	2.37	ALUE_scaffold0000219	95213	98600	-	ALUE_0000701001	-	-	-	-	-
ALUE_0000702801	cluster 3	A	3	-0.754944	-0.654962	0.983715	1.97675	-0.753249	-0.393994	-0.149972	-0.253342	1101	0.69	0.07	1.48	1.81	0.16	1.71	0	0	0.12	0.11	0	0	0.51	0	0.19	2.25	0.1	0.72	2.68	2.75	4.94	5.31	6.64	4.28	ALUE_scaffold0000220	139853	144646	-	ALUE_0000702801	-	-	-	-	-
ALUE_0000707201	cluster 3	A	3	-0.465913	-0.468634	1.97073	0.853415	-0.475376	-0.473594	-0.474314	-0.466317	429	0	2.47	0	0	1.65	0	0	0.44	0	3.11	5.21	2.9	3.12	4.52	0.48	6	2.92	1.84	803.47	902.58	1080.78	37.17	1173.65	303.26	ALUE_scaffold0000224	5780	6671	+	ALUE_0000707201	-	-	-	-	-
ALUE_0000707301	cluster 3	A	3	0.196502	0.530689	1.08187	1.19418	-1.11338	-0.910183	-1.11451	0.134842	960	10.29	17.74	18.28	2.08	2.48	2.05	2.55	0.33	3.95	83.52	107.99	69.82	112.8	132.23	81.23	151.7	44.3	53.35	111.25	133.44	188.66	143.02	104.21	207.94	ALUE_scaffold0000224	11362	20396	-	ALUE_0000707301	-	-	-	-	-
ALUE_0000709901	cluster 3	A	3	0.131599	0.89933	0.171655	0.765812	-1.19224	0.217051	-0.959247	-0.0339638	2151	19.17	20.84	17.29	7.99	6.15	7.92	7.12	0.06	7.9	27.37	16.48	10.89	21.26	26.7	29.78	31.29	5.46	13.03	10.39	24.47	21.08	26.56	38.71	8.47	ALUE_scaffold0000226	92447	108278	-	ALUE_0000709901	-	-	-	-	-
ALUE_0000710401	cluster 3	A	3	-0.679328	0.360465	0.699483	1.8199	-0.943928	-0.160465	-0.280362	-0.815762	2897	1.05	2.14	1.5	1.52	0.94	1.65	0.63	0.09	0.18	0.86	0.75	0.57	2.04	2.87	2.3	0.1	1.18	0.24	3.8	2.72	2.33	4.98	2.5	6.79	ALUE_scaffold0000227	36567	63408	-	ALUE_0000710401	-	-	-	-	-
ALUE_0000711701	cluster 3	A	3	-0.126626	-0.157695	1.42191	1.08833	-0.357189	-0.693223	-1.28925	0.113749	684	0.28	1.67	5.34	0	0	0	2.24	3.61	5.55	4.24	5.74	4.24	4.53	3.9	5.41	4.3	5.5	7.36	6.72	11.4	15.04	10.13	14.21	4.74	ALUE_scaffold0000228	124940	127458	+	ALUE_0000711701	-	-	-	-	-
ALUE_0000712901	cluster 3	A	3	-0.0172454	-0.513118	1.96699	-0.787925	-0.779341	0.263906	-0.464849	0.331582	339	9.53	57.7	20.15	2.95	11.71	14.14	1.81	0	1.71	10.96	18.76	35.06	9.55	9.3	6.07	41.77	48.43	2.62	68.9	53.47	101.91	1.92	0	0.91	ALUE_scaffold0000230	9520	11860	+	ALUE_0000712901	-	-	-	-	-
ALUE_0000722801	cluster 3	A	3	-0.368913	-0.482056	0.728557	1.54766	1.21352	-0.894197	-0.935486	-0.80908	486	6.25	6.04	6.55	4.11	0.54	2.64	220.65	223.34	164.45	49.22	68.64	47.92	34.75	51.54	47.84	31.59	3.75	7.31	125.4	119.61	227.77	211.39	202.82	287.7	ALUE_scaffold0000238	168	1786	+	ALUE_0000722801	-	-	-	-	-
ALUE_0000723601	cluster 3	A	3	0.125726	-0.966979	0.816661	0.556816	0.523884	-0.247999	-1.66131	0.853204	999	22.63	23.5	22.85	0.8	0.97	0.69	36.8	35.79	32.72	30.22	24.25	32.1	10.92	14.33	9.89	16.11	38.12	66.58	41.29	35.49	42.31	41.02	35.02	30.82	ALUE_scaffold0000238	77268	81633	+	ALUE_0000723601	XRN2-binding (XTBD) domain-containing protein	-	-	-	-
ALUE_0000727201	cluster 3	A	3	-0.155376	-0.420043	0.309588	2.09266	-0.659529	-0.0554493	-0.502325	-0.609522	1053	22.19	31.27	25.07	8.16	12.65	7.32	2.33	3.91	4.16	28.84	23.13	15.29	14.17	12.56	10.68	10.22	2.82	3	37.68	27.71	54.31	37.89	126.09	156.82	ALUE_scaffold0000241	85172	92334	+	ALUE_0000727201	-	-	-	-	-
ALUE_0000728901	cluster 3	A	3	-0.435192	0.84467	0.975454	-0.475437	0.250387	-0.468469	-0.466794	-0.224619	1112	1.03	2.35	0.63	0.72	2.06	1.54	15.29	109.58	12.21	1.36	0.67	8.14	101.37	123.15	22.57	4.8	41.42	2.93	5.3	2.73	263.27	0.13	2.17	0.42	ALUE_scaffold0000243	36740	43822	+	ALUE_0000728901	CHK domain-containing protein	-	-	-	-
ALUE_0000730001	cluster 3	A	3	-0.642803	-0.625609	1.45832	1.29738	-0.53895	-0.287916	-0.481178	-0.179249	1111	1.2	2.93	1.19	1.26	0.71	0.54	0.97	0.06	0.64	0.1	0	0.06	0.19	0.22	0	0.25	4.52	2.13	5.37	11.31	14.03	18.25	6.3	3.82	ALUE_scaffold0000244	317	8921	+	ALUE_0000730001	Glucosylceramidase	GO:0071704:organic substance metabolic process;GO:0009987:cellular process;GO:0044238:primary metabolic process;	-	GO:0016787:hydrolase activity;	-
ALUE_0000732801	cluster 3	A	3	0.406774	-0.0357436	0.700692	0.449901	-0.924998	0.625221	-1.13969	-0.0821518	4092	10.86	4.16	30.72	3.61	1.49	2.99	2.7	5.11	4.86	13.89	14.27	12.92	13.02	6.92	11.7	19.95	5.68	5.02	15.39	12.92	19.04	18.76	16.15	7.09	ALUE_scaffold0000247	13071	33165	+	ALUE_0000732801	-	-	GO:0005737:cytoplasm;	-	-
ALUE_0000735001	cluster 3	A	3	-0.223493	0.0243031	1.22135	-0.101501	-0.581845	0.15392	-0.448416	-0.0443174	1848	0.82	0.84	0.34	0	0.14	0.28	0	0	0.07	0.6	0.11	0.3	1.1	0.3	0.26	0.1	1.17	0.21	4.28	0.2	0.32	0.08	0.25	1	ALUE_scaffold0000249	113672	129564	-	ALUE_0000735001	-	-	GO:0016020:membrane;	-	-
ALUE_0000736201	cluster 3	A	3	-0.518661	-0.199431	1.58998	1.30495	-0.55219	-0.550505	-0.55454	-0.519601	345	0	1.42	0.45	0.58	0.26	0	0.89	0.55	0	2.02	1.37	6.61	23.25	48.17	20.08	8.53	0.66	0.57	151.66	144.22	252.46	258.89	206.39	10.29	ALUE_scaffold0000250	66107	66543	-	ALUE_0000736201	-	-	-	-	-
ALUE_0000736301	cluster 3	A	3	-0.859479	-0.811123	0.610594	1.54333	-0.85433	0.384614	0.831629	-0.845237	1134	222.31	237.55	213.55	331.46	293.53	289.79	1.89	1.12	1.42	0.92	0.24	0.49	16.2	8.66	2.9	6.41	1.71	1.22	203.57	147.93	443.93	486.83	226.7	585.54	ALUE_scaffold0000250	77992	84067	+	ALUE_0000736301	-	GO:0044237:cellular metabolic process;	-	GO:0000166:nucleotide binding;GO:0050662:coenzyme binding;GO:0003824:catalytic activity;	-
ALUE_0000736401	cluster 3	A	3	-0.81242	-0.812868	0.683916	1.92645	-0.353012	0.25185	-0.26122	-0.6227	1938	262.42	108.76	340.25	164.48	60.04	154.95	83.71	147.12	89.25	10.19	2.2	10.45	11.36	8.29	2.9	18.12	59.24	68.23	415.35	261.06	314.57	306.94	875.31	612.66	ALUE_scaffold0000250	87018	96068	-	ALUE_0000736401	Succinate dehydrogenase [ubiquinone] flavoprotein subunit%2C mitochondrial	GO:0022900:electron transport chain;GO:0006099:tricarboxylic acid cycle;	-	GO:0050660:flavin adenine dinucleotide binding;GO:0016627:oxidoreductase activity, acting on the CH-CH group of donors;	K00234
ALUE_0000737001	cluster 3	A	3	-0.503833	-0.518071	1.94713	1.12178	-0.528673	-0.472977	-0.517851	-0.527503	1356	44.41	7.45	26.62	9.87	1.37	10.1	3.5	1.45	2.61	2.53	11.08	25.58	1.3	7.42	12.34	3.73	2.19	3.13	1239.07	1460.24	460.8	640.22	792.26	676.67	ALUE_scaffold0000251	3526	14790	+	ALUE_0000737001	-	-	-	-	-
ALUE_0000740101	cluster 3	A	3	-0.484767	-0.473392	1.38104	1.90952	-0.597581	-0.5946	-0.598665	-0.541559	1257	1.81	3.83	2.9	0.48	1.47	0.89	0.85	1.92	1.59	54.78	58.89	48.87	59.06	58.81	60.62	64.51	8.98	9.42	959.07	784.41	1035.17	1083.98	949.47	1486.2	ALUE_scaffold0000253	69013	77213	-	ALUE_0000740101	-	-	-	-	-
ALUE_0000740201	cluster 3	A	3	-0.214077	0.0711328	0.435115	1.67103	-0.950191	-0.233091	-1.01402	0.23411	414	0.92	3.35	1.69	0	0.21	0	0.37	0	0.31	2.8	1.63	1.67	4.93	1.61	1.66	7.11	1.1	1.19	1.74	5.06	4.08	5.93	8.64	5.41	ALUE_scaffold0000253	88097	88510	+	ALUE_0000740201	Histone H4	GO:0040010:positive regulation of growth rate;GO:0000003:reproduction;GO:0002119:nematode larval development;GO:0040011:locomotion;GO:0006334:nucleosome assembly;GO:0006352:DNA-templated transcription, initiation;GO:0009792:embryo development ending in birth or egg hatching;	GO:0000786:nucleosome;GO:0005634:nucleus;	GO:0043565:sequence-specific DNA binding;GO:0046982:protein heterodimerization activity;	K11254
ALUE_0000745301	cluster 3	A	3	-0.496382	-0.503107	0.742495	2.30698	-0.539272	-0.423925	-0.552342	-0.53445	984	5.99	0.83	5.92	1.22	0.18	1.22	2.02	0.19	1.44	1.59	1.86	3.58	2.5	2.4	1.6	3.27	0.46	0.3	36.01	21.14	47.51	68.11	77.66	82.18	ALUE_scaffold0000259	51280	64897	-	ALUE_0000745301	BHLH domain-containing protein	-	-	-	-
ALUE_0000746701	cluster 3	A	3	-0.555227	-0.551891	1.47561	1.70123	-0.533666	-0.494908	-0.522373	-0.518779	1494	1.02	0.87	0.73	0.8	0.41	0.34	0	0.55	0.56	0.04	0.18	0.05	0.24	0.16	0	0.37	0.99	0.33	19.77	17.26	42.36	31.58	34.24	22.36	ALUE_scaffold0000260	67995	83181	-	ALUE_0000746701	-	-	-	-	-
ALUE_0000755801	cluster 3	A	3	-0.309814	0.175787	1.16459	1.57202	-0.739037	-0.734426	-0.73275	-0.396371	990	0	0.16	0.47	0.61	0.09	0.09	0	0.19	0	7.8	27.07	6.28	27.65	45.64	14.2	25.82	4.38	2.69	103.01	38.08	40.76	38.77	79.78	102.18	ALUE_scaffold0000268	70950	83949	-	ALUE_0000755801	-	GO:0006508:proteolysis;	-	GO:0004222:metalloendopeptidase activity;GO:0008270:zinc ion binding;	-
ALUE_0000756601	cluster 3	A	3	-0.79389	0.0618234	1.31792	0.634916	-0.958753	0.532858	-1.05296	0.258088	2265	0.59	0.86	0.79	0.18	0.04	0	0	0.03	0.31	0.21	0.03	0.31	0.65	0.51	0.48	0.73	0.55	0.61	1.08	1.02	1.14	0.32	0.38	1.67	ALUE_scaffold0000269	9953	19405	-	ALUE_0000756601	-	-	-	-	-
ALUE_0000757301	cluster 3	A	3	-0.0901685	-0.27776	1.62871	1.62999	-0.769715	-0.760042	-0.770761	-0.590254	1704	12.38	12.48	14.54	1.41	5.95	1.81	2.52	4.5	5.1	547.79	899.18	481.62	379.41	605.63	414.5	371.6	74.14	72.5	2234.6	2555.05	1986.55	2433.94	2283.72	2062.16	ALUE_scaffold0000269	64905	77459	+	ALUE_0000757301	-	-	-	-	-
ALUE_0000757501	cluster 3	A	3	-0.746283	-0.641312	1.45812	0.841414	-0.746283	0.237827	-0.221425	-0.18206	870	0	0.66	0.09	0	0.3	0.1	0	0	0	0	0	0	0	0	0.08	0.32	0	0.11	0.83	0.17	0.68	0.5	0.36	0.35	ALUE_scaffold0000269	85966	89549	+	ALUE_0000757501	-	-	-	-	-
ALUE_0000765501	cluster 3	A	3	-0.551795	-0.551469	1.38178	1.84578	-0.550911	-0.548749	-0.550133	-0.474501	432	1.32	6.79	3.59	0.46	5.51	2.38	0.71	3.38	2.38	2.42	0.63	1.28	2.93	1.4	0.79	53.63	120.35	17.36	1814.89	923.39	1944.24	1566.69	1693.64	2544.82	ALUE_scaffold0000276	116920	118811	-	ALUE_0000765501	-	-	GO:0005615:extracellular space;	-	-
ALUE_0000766201	cluster 3	A	3	0.534795	0.550744	0.390976	1.26561	-0.984569	-0.743813	-1.10697	0.0932251	399	37.14	52.91	29.77	5.01	28.08	7.72	36.86	3.81	26.77	46.85	167.22	183.93	40.21	192.28	168.98	64.52	112.02	125.39	51.52	124.34	190.85	141.76	213.14	202.1	ALUE_scaffold0000277	13480	17571	+	ALUE_0000766201	-	-	-	-	-
ALUE_0000766301	cluster 3	A	3	-0.543099	-0.545636	1.01731	2.12101	-0.546606	-0.526087	-0.534892	-0.441997	948	0.4	0.77	1.72	0.42	0.93	0.36	0	0.07	0.07	0.18	0.21	0.22	0.07	0.13	0.07	3.39	7.34	3.43	81.27	60.71	67.76	84.7	115.54	157.42	ALUE_scaffold0000277	25453	30312	+	ALUE_0000766301	-	-	-	-	-
ALUE_0000774001	cluster 3	A	3	-0.439269	-0.37189	0.890844	1.96021	-0.99808	-0.0959725	-0.614729	-0.331117	1224	34.15	77.58	26.07	23.5	23.21	18.95	5.51	3.16	3.68	33.44	32.29	24.33	30.24	42.91	26.28	15.02	34.37	55.71	91.19	133.22	50.62	116.89	174.59	132.26	ALUE_scaffold0000284	15869	23682	-	ALUE_0000774001	-	-	-	-	-
ALUE_0000775101	cluster 3	A	3	-0.519146	-0.521747	1.9511	1.16647	-0.521934	-0.517561	-0.519623	-0.517561	852	2.9	1.15	4.74	2.34	1.04	3.42	0.9	2.23	1.44	0.34	2.38	4.54	0.83	1.42	2.5	2.16	4.55	2.08	560.2	841.81	989	800.48	216.97	616.41	ALUE_scaffold0000285	21351	23378	-	ALUE_0000775101	Col_cuticle_N domain-containing protein	-	-	-	-
ALUE_0000777101	cluster 3	A	3	-0.0311262	-0.422825	1.65479	1.31115	-0.792628	-0.74791	-1.11122	0.139766	3297	9.97	9.07	13.28	3.09	6.56	3.09	8.97	12.06	8.88	20.6	23.75	26.6	14.62	18.87	16.35	19.83	17.71	42.62	46.93	54.06	60.82	43.57	47.32	52.4	ALUE_scaffold0000286	66722	83435	-	ALUE_0000777101	-	GO:0007155:cell adhesion;	GO:0005737:cytoplasm;GO:0015629:actin cytoskeleton;GO:0005886:plasma membrane;GO:0005912:adherens junction;	GO:0003779:actin binding;GO:0005198:structural molecule activity;	-
ALUE_0000779501	cluster 3	A	3	-0.106087	-0.0817146	-0.230148	1.1891	-1.00718	0.92556	0.332478	-1.02201	837	3148.85	13586.2	3602.31	3737.69	6629.36	4052.83	462.33	97.49	493.49	3127.52	2735.33	4181.21	2729.25	3820.92	3737.07	162.79	444.08	298.51	4545.77	1585.76	2674.71	4295.72	7509.74	11161.5	ALUE_scaffold0000289	23563	29327	-	ALUE_0000779501	-	-	GO:0005576:extracellular region;	GO:0019841:retinol binding;GO:0005504:fatty acid binding;	-
ALUE_0000780901	cluster 3	A	3	-0.401958	-0.352638	1.59254	1.19141	-0.699851	-0.134972	-0.624885	-0.569646	570	5.33	2.14	2.45	0	2.32	0.15	0.54	0	0.79	2.85	1.07	1.94	3.58	2.55	0.48	2.42	0.2	0.69	11.22	16.98	7.99	7.21	18.41	4.47	ALUE_scaffold0000291	96981	100931	+	ALUE_0000780901	-	-	-	-	-
ALUE_0000784501	cluster 3	A	3	-0.261159	0.482937	1.48833	1.16826	-0.779344	-0.776406	-0.782528	-0.540088	486	0	0.34	0.16	0	0	0	0	0.13	0.13	11.83	25.06	5.69	25.77	41.31	36.27	14.19	3.99	1.62	42.29	36.85	106.32	67.69	45.59	46.04	ALUE_scaffold0000295	480	5160	+	ALUE_0000784501	PDZ domain-containing protein	-	-	-	-
ALUE_0000784601	cluster 3	A	3	-0.10685	0.436282	1.29813	1.61433	-0.885357	-0.851709	-0.8924	-0.612422	1590	2.75	2.77	2.59	0.5	0.17	0.16	0.48	1.12	0.49	46.08	74.73	20.56	69.44	95.51	73.59	27.29	14.2	9.43	130.54	96.97	165.22	174.06	135.08	140.16	ALUE_scaffold0000295	12935	22240	+	ALUE_0000784601	-	-	-	-	-
ALUE_0000794401	cluster 3	A	3	-0.245738	-0.251668	1.45775	-0.251668	-0.246232	-0.127626	-0.10934	-0.225476	552	0	2.51	0	0	2.72	0.16	0	0.11	0	0	0.12	0	0	0	0	0.17	0	0.36	1.43	0	33.16	0	0	0	ALUE_scaffold0000305	79881	84249	-	ALUE_0000794401	-	-	-	-	-
ALUE_0000801301	cluster 3	A	3	0.29004	0.60043	0.729852	1.05915	-1.04608	0.332686	-1.56451	-0.401569	2274	19.47	24.59	18.47	3.78	3.3	4.29	10.91	3.74	10.7	15.83	17.23	28.32	15.56	25.63	28.56	14.27	13.79	14.67	16.56	25.91	30.77	34.46	25.06	22.6	ALUE_scaffold0000313	105468	122614	+	ALUE_0000801301	-	-	-	-	-
ALUE_0000801901	cluster 3	A	3	-0.252796	-0.681454	1.56785	1.44579	-0.257954	-0.420706	-1.29808	-0.102651	1161	5.24	3.51	7.16	0	0.38	0.22	5.67	7.54	5.54	5.4	6	7.44	3.33	4.07	3.96	5.7	9.13	6.63	21.23	13.93	15.45	12.86	16.81	18.81	ALUE_scaffold0000314	51173	59330	+	ALUE_0000801901	-	-	-	-	-
ALUE_0000805801	cluster 3	A	3	-0.41715	-0.414362	1.42688	1.85412	-0.657259	-0.606758	-0.642697	-0.542781	3213	0.95	1.4	1.33	0.25	0.47	0.64	0.14	0.26	0.02	0.56	8.93	6.43	0.42	10.02	5.66	1.2	3.26	3.35	56.93	40.05	37.98	56.5	61.99	44.05	ALUE_scaffold0000318	110991	136133	-	ALUE_0000805801	-	-	-	-	-
ALUE_0000807001	cluster 3	A	3	-0.533292	-0.568248	1.32771	1.34603	-0.491677	-0.408448	-0.350187	-0.321889	330	0	0.25	0.71	0	0.53	0.78	0.46	0	0	0	0	0.21	0	0	0	0.28	0	1.2	6.53	2.19	2.67	0.22	6.6	4.68	ALUE_scaffold0000320	98685	99143	+	ALUE_0000807001	-	-	-	-	-
ALUE_0000807401	cluster 3	A	3	-0.0406363	1.36475	1.07212	0.316998	-1.12781	-0.809977	-0.755178	-0.0202684	696	125.83	68.51	184.85	134.01	131.32	145.5	59.21	79.43	57.04	297.96	294.39	231.04	539.06	518.3	577.47	510.96	97.63	226.56	293.99	422.18	749.7	366.12	420.51	243.25	ALUE_scaffold0000321	25879	35164	+	ALUE_0000807401	-	-	-	-	-
ALUE_0000814201	cluster 3	A	3	0.0596228	-0.153132	1.40049	-0.34015	-0.275809	-0.123964	-0.317845	-0.249215	1089	0.35	2.02	0.29	0	0.32	0.08	0.42	0.12	0.35	0.64	1.24	2.92	0.32	1.56	0.44	0.59	0.52	0.09	1.06	0.07	19.3	0	0.14	0	ALUE_scaffold0000329	4765	16290	+	ALUE_0000814201	Hexosyltransferase	-	-	-	-
ALUE_0000814901	cluster 3	A	3	-0.572614	-0.576123	1.06762	2.17117	-0.579259	-0.554172	-0.574182	-0.382443	1689	0.34	3.52	0.6	0.12	1.41	0.25	0.45	0.38	0.27	1.58	0.08	0.33	1	0.36	0.16	6.15	12.96	8.35	79.66	67.38	74.63	117.55	130.94	120.98	ALUE_scaffold0000329	94711	101848	+	ALUE_0000814901	-	-	-	-	-
ALUE_0000817001	cluster 3	A	3	-0.582442	-0.319236	1.57435	0.674544	-0.377865	-0.0152809	-0.805315	-0.148755	840	6.33	4.37	21.91	2.62	2.84	8.15	3.83	11.1	8.96	8.16	6.12	4.69	11.98	6.71	6.61	15.43	7.74	6.23	16.51	15.22	39.11	17.95	15.73	15.52	ALUE_scaffold0000332	125472	129432	+	ALUE_0000817001	PDEase domain-containing protein	GO:0008152:metabolic process;GO:0007165:signal transduction;	-	GO:0046872:metal ion binding;GO:0004114:3',5'-cyclic-nucleotide phosphodiesterase activity;	-
ALUE_0000825801	cluster 3	A	3	-0.644489	-0.641868	1.20712	1.37551	-0.620246	-0.538837	-0.607088	0.469904	450	8.44	3.08	8.97	3.99	0.39	3.61	1.02	0.7	3.86	0.39	0.6	0.15	0.78	0.54	0.3	6.13	187.49	11.62	103.49	113.29	123.48	78.08	135.43	157.59	ALUE_scaffold0000342	79602	81526	+	ALUE_0000825801	-	-	-	-	-
ALUE_0000825901	cluster 3	A	3	-0.492775	-0.513433	0.831005	2.10322	-0.517353	-0.433215	-0.492436	-0.48501	498	5.34	12.77	5.77	4.01	0.89	3.27	0.92	0.25	0.39	3.96	2.04	2.08	0.85	1.34	0.41	2.77	6.18	1.19	76.34	125.43	157.48	213.54	136.27	346.93	ALUE_scaffold0000342	82879	90890	-	ALUE_0000825901	-	-	-	-	-
ALUE_0000830201	cluster 3	A	3	-0.237665	-0.156141	1.29815	1.36883	-0.664048	-0.575019	-0.423856	-0.610255	861	1.77	1.33	2.52	7.89	0.61	4.37	0	0.15	1.2	5.46	8.96	7.38	5.64	11.55	8.52	0.32	2.12	1.49	14.77	18.54	62.15	23.71	53.45	21.69	ALUE_scaffold0000346	127881	134271	+	ALUE_0000830201	-	-	-	-	-
ALUE_0000832501	cluster 3	A	3	-0.711708	-0.647472	1.23144	1.2402	-0.751125	0.488341	0.0430674	-0.892737	591	2.57	4	2.89	1.69	2.69	2.03	0	0.86	0.11	0.2	0.34	0.7	0	1.33	0.35	0	0	0	2.8	3.91	7.84	8.06	3.55	3	ALUE_scaffold0000349	129415	133940	+	ALUE_0000832501	-	-	-	-	-
ALUE_0000833501	cluster 3	A	3	-0.0382023	-0.642847	1.18547	0.930788	-0.761499	0.801949	-0.796855	-0.678803	747	4.83	18.88	5.2	1.07	0.47	0.69	1.44	0	1.38	3.65	1.99	9.25	2.26	0.89	1.65	3.94	0	0.26	6.93	14.31	14.07	5.99	9.89	15.18	ALUE_scaffold0000350	119721	126453	-	ALUE_0000833501	-	-	-	-	-
ALUE_0000836701	cluster 3	A	3	0.119166	0.38567	1.51958	0.372147	-1.09362	-0.145084	-0.826274	-0.33158	2850	10.93	3.55	26.64	6.73	2.82	7.39	2.26	1.62	3.57	16.46	18.35	15.69	21.23	18.3	20.43	23.9	5.48	5.12	18.23	26.81	55.17	19.75	20.43	19.3	ALUE_scaffold0000354	97723	121583	+	ALUE_0000836701	-	-	-	-	-
ALUE_0000839101	cluster 3	A	3	-0.54151	-0.54151	1.89293	1.15942	-0.543457	-0.497946	-0.39083	-0.537102	732	1.56	2.12	0.85	2.18	9.64	3.16	0	0.09	0	0	0	0.28	0	0	0.28	0.13	0.31	0.27	56.75	96.68	84.35	96.79	23.15	46.28	ALUE_scaffold0000357	25407	31216	+	ALUE_0000839101	-	-	-	-	-
ALUE_0000840701	cluster 3	A	3	-0.543514	-0.302739	1.26017	1.60703	-0.612488	-0.502865	-0.568158	-0.337439	4017	2.65	2.39	3.83	1.64	0.7	1.92	0.53	0.06	0.54	0.4	4.21	1.39	2.42	10.1	10.48	7.39	7.04	6.12	51.38	27.86	54.11	96.7	33.11	28.03	ALUE_scaffold0000359	12366	47862	+	ALUE_0000840701	-	-	-	-	-
ALUE_0000848201	cluster 3	A	3	-0.578311	-0.39502	1.57825	1.71001	-0.625055	-0.575725	-0.640507	-0.473638	1704	3.01	4.35	3.46	0.23	0.47	0.1	2.25	0.3	0.64	2.73	4.53	3.16	8.63	24.99	5.15	11.17	8.43	7.01	116.96	125.31	101.71	149.04	79.74	135.58	ALUE_scaffold0000367	78956	94354	+	ALUE_0000848201	-	-	-	-	-
ALUE_0000851401	cluster 3	A	3	-0.538991	-0.589919	1.46158	1.23566	-0.591225	-0.172046	-0.446275	-0.358783	594	0.96	0.14	2.22	0.34	0.59	0.29	0	0	0.11	0.39	0	0.12	0.12	0	0	0.15	0.58	1.16	2.42	4.01	9.4	8.5	2.22	3.38	ALUE_scaffold0000371	42929	46601	+	ALUE_0000851401	-	-	-	-	-
ALUE_0000852601	cluster 3	A	3	-0.134272	1.23821	1.25641	-0.24491	-0.372355	0.150027	-0.753287	-1.13982	1134	3.18	2.37	4.86	2.29	0.39	1.28	3.24	0.89	2.55	4.71	2.63	1.04	9	6.1	3.08	0.24	0.7	0.26	6.91	3.95	7.45	3.63	1.58	2.38	ALUE_scaffold0000373	67	7843	+	ALUE_0000852601	-	-	-	-	-
ALUE_0000854401	cluster 3	A	3	-0.526464	0.044422	1.45594	0.688095	-0.799061	-0.637786	-0.784789	0.559646	2454	0.62	0.43	0.38	0.08	0.11	0.21	0.19	0.03	0.08	0.62	0.66	0.93	1.43	1.01	3.77	1.35	5.62	2.85	3.13	3.06	9.91	4.41	3.48	2.83	ALUE_scaffold0000375	36740	49636	-	ALUE_0000854401	-	-	-	-	-
ALUE_0000858401	cluster 3	A	3	0.101597	0.0607869	1.36475	0.728268	-1.0696	-0.139088	-0.933477	-0.113236	384	142.98	59.22	147.6	71.26	16.77	48.82	51.46	2.31	46.59	147.26	127.23	139.83	153.74	131.4	118.24	265.53	51.37	39.83	216.92	147.44	388.57	140.35	202.03	239.93	ALUE_scaffold0000379	96275	97376	-	ALUE_0000858401	-	-	-	-	-
ALUE_0000859401	cluster 3	A	3	-0.394887	-0.394318	0.147242	2.16912	-0.397592	-0.365133	-0.366841	-0.397592	603	0	1.76	0.52	0	1.17	0.99	0	0	0	0.19	0	0	0	0	0.23	0	0	0	12.63	11.5	14.14	28.83	44.99	106.47	ALUE_scaffold0000381	71870	78311	+	ALUE_0000859401	-	-	-	-	-
ALUE_0000860701	cluster 3	A	3	-0.690868	-0.633842	1.69753	1.58432	-0.56801	-0.280781	-0.566752	-0.541593	3180	2.93	3.61	3.81	0.63	2.39	0.51	1.01	1.38	1.11	0.29	0.17	0.11	0.24	1.34	0.35	1.56	2.04	0.53	23.64	19.98	13.91	19.42	20.63	14.78	ALUE_scaffold0000382	105730	126572	+	ALUE_0000860701	-	-	-	-	-
ALUE_0000874901	cluster 3	A	3	-0.660214	-0.677894	1.62026	1.53706	-0.704589	-0.357906	-0.158911	-0.597811	1365	3.34	3.52	3.19	6.29	5.3	4.2	0	0	0.05	0.17	0.55	0.61	0.36	0.31	0.15	0.34	1.42	1.37	32.96	21.06	13.09	19.71	24.37	20.63	ALUE_scaffold0000398	92194	100339	+	ALUE_0000874901	-	-	-	-	-
ALUE_0000879201	cluster 3	A	3	-0.500234	-0.580299	1.72581	1.44578	-0.595089	-0.529617	-0.6014	-0.364952	1254	0.45	3.05	0.99	0.16	0.49	0.2	0.61	0.15	0.41	0.88	1.3	3.8	0.9	0.58	0.44	2.64	6.82	3.38	50.03	44.74	24.09	31.99	49.53	23.14	ALUE_scaffold0000403	69631	76437	+	ALUE_0000879201	AMP-binding domain-containing protein	-	-	-	-
ALUE_0000880201	cluster 3	A	3	0.159485	0.53033	1.1149	-0.454617	-0.464368	-0.427663	-0.441208	-0.0168627	540	1.06	1.36	0.29	0.74	0.65	0.32	0	0	0	10.21	29.07	6.78	18.76	42.23	12.45	25.2	5.28	2.56	1.06	1.07	114.47	0	0.43	0.29	ALUE_scaffold0000405	1846	2737	+	ALUE_0000880201	Fibrinogen C-terminal domain-containing protein	-	-	-	-
ALUE_0000880501	cluster 3	A	3	-0.632264	-0.633462	1.1502	1.80964	-0.591535	-0.154903	-0.346566	-0.601118	2259	2.78	2.92	3.92	2.74	1.33	2.35	0.81	0.95	0.57	0.59	0.36	0.7	0.44	0.83	0.36	0.65	1.26	0.26	5.69	17.13	8.59	15.78	18.51	8.13	ALUE_scaffold0000405	46633	68720	-	ALUE_0000880501	-	-	-	-	K14445
ALUE_0000884401	cluster 3	A	3	-0.507467	-0.418253	1.28246	1.79709	-0.569448	-0.524371	-0.490563	-0.569448	1029	0	0.48	0	0	0.34	0.5	0	0	0	0	0.39	0.27	0	1.41	0.2	0	0	0	4.26	5.75	9.71	12.48	7.55	5.17	ALUE_scaffold0000410	32733	40152	+	ALUE_0000884401	-	-	-	-	-
ALUE_0000889901	cluster 3	A	3	-0.497937	-0.504613	2.36317	0.272752	-0.507551	-0.499272	-0.503545	-0.123007	1767	0.22	0.09	0	0	0.05	0.1	0	0	0	0.16	0	0.2	0.04	0.03	0.04	0.26	5.48	8.66	49.34	32	26.16	6.86	12.14	10.22	ALUE_scaffold0000417	99798	108736	+	ALUE_0000889901	-	-	-	-	-
ALUE_0000891001	cluster 3	A	3	-0.604603	-0.497396	1.14475	1.99152	-0.625674	-0.24084	-0.543937	-0.623821	1113	7.34	8.42	12.28	8.25	2.62	4.08	3.58	5.3	2.54	4.07	5.78	2.48	4.17	9.15	3.64	2.31	5.02	4.17	35	30.23	22.65	52.96	30.17	41.32	ALUE_scaffold0000419	26231	44645	+	ALUE_0000891001	-	-	-	-	-
ALUE_0000892501	cluster 3	A	3	-0.080347	-0.241041	0.179236	0.409976	-1.08571	0.727243	-0.022662	0.11331	773	0.25	3.27	1.21	0.78	0.91	1.22	0	0.08	0.25	0.38	1.23	1.16	0	0.78	1.6	1.43	0.15	1.66	0.65	0.47	2.28	0.75	2.21	1	ALUE_scaffold0000421	49059	57967	-	ALUE_0000892501	BHLH domain-containing protein	-	-	-	-
ALUE_0000895201	cluster 3	A	3	-0.55988	-0.547395	1.27428	1.92676	-0.575596	-0.459243	-0.526414	-0.532517	927	7.99	20.84	8.63	3.88	13.32	3.42	2.64	2.8	2.85	1.69	5.55	4.99	2.13	7.46	5.77	3.67	10.95	4.47	188.71	113.03	170.32	132.7	259.54	243.4	ALUE_scaffold0000424	83924	85976	-	ALUE_0000895201	G_PROTEIN_RECEP_F1_2 domain-containing protein	GO:0007186:G-protein coupled receptor signaling pathway;	GO:0016021:integral component of membrane;	GO:0004930:G-protein coupled receptor activity;	-
ALUE_0000897301	cluster 3	A	3	-0.370245	-0.316451	1.50266	0.984485	-0.604085	-0.241799	-0.239603	-0.714966	483	0	3.38	1.13	1.24	3.29	0	0.95	0.13	0.13	1.92	0.56	0.86	1.75	1.51	0.57	0	0	0.2	5.36	9.87	5.17	11.5	3.06	1.12	ALUE_scaffold0000427	25096	30669	-	ALUE_0000897301	-	-	-	-	-
ALUE_0000898601	cluster 3	A	3	-0.561166	-0.621981	1.34924	1.66359	-0.780853	-0.608772	-0.760581	0.320519	996	5.72	8.43	8.5	2.61	1.86	1.63	1.38	0.83	1.68	14.81	3.46	9.57	10.53	5.72	4.96	33.42	41.1	49.44	115.31	58.66	62.14	109.38	85.23	75.77	ALUE_scaffold0000428	103348	112105	+	ALUE_0000898601	-	GO:0007010:cytoskeleton organization;	GO:0016021:integral component of membrane;GO:0016012:sarcoglycan complex;	-	-
ALUE_0000900601	cluster 3	A	3	-0.357387	-0.412996	1.26156	1.40535	-0.595644	-0.487917	-0.332491	-0.480471	2145	0.8	3.53	0.8	3.35	5.51	2.95	0.14	0.24	0.12	2.81	3.97	3.96	1.64	3.22	3.49	3.39	1.65	0.41	6.67	45.65	28	54.05	20.33	12.12	ALUE_scaffold0000431	53858	67088	+	ALUE_0000900601	-	GO:0007186:G-protein coupled receptor signaling pathway;	GO:0016021:integral component of membrane;	GO:0004930:G-protein coupled receptor activity;	-
ALUE_0000900701	cluster 3	A	3	-0.219959	-0.326845	0.751012	1.28431	-0.555242	-0.271714	-0.349347	-0.312218	438	0.87	0.74	1.06	0	0.81	1.17	0	0	0.15	1.72	0.62	0.79	0.96	0.28	0.94	2.31	0	0	0.98	6.92	3.86	13.67	0.89	1.94	ALUE_scaffold0000431	54876	55429	-	ALUE_0000900701	-	-	GO:0000502:proteasome complex;	-	-
ALUE_0000901001	cluster 3	A	3	-0.250515	-0.128999	1.39607	1.66301	-0.716627	-0.635197	-0.71429	-0.613446	1206	1.89	1.01	2.25	0.17	0.44	0.14	0.25	0.05	0.32	7.17	7.63	11.75	5.89	8.65	18.77	2.59	1.89	1.88	34.03	33.17	50.95	23.63	63.43	45.94	ALUE_scaffold0000432	3646	11664	-	ALUE_0000901001	CUB domain-containing protein	-	-	-	-
ALUE_0000901601	cluster 3	A	3	-0.603662	0.0572589	0.765081	1.92277	-0.673232	-0.618905	-0.634538	-0.21477	1929	0.79	0.08	0.85	0	1.14	0.18	0	0.33	0	0.66	0.84	0.61	5.14	9.9	3.98	9.2	1.12	1.74	22.5	6.78	7.85	12.6	30.43	23.72	ALUE_scaffold0000432	103127	113226	-	ALUE_0000901601	-	-	-	-	-
ALUE_0000902101	cluster 3	A	3	0.186121	0.571495	1.11102	1.33368	-1.04765	-0.892355	-0.924327	-0.337987	396	0.48	1.65	0.59	1.51	0	0.65	0	0	0	2.79	9.57	9.25	9.77	11.49	7.1	7.89	2.3	2.24	6.53	15.5	15.78	15.67	16.49	9.55	ALUE_scaffold0000433	29250	34944	+	ALUE_0000902101	-	-	-	-	-
ALUE_0000902301	cluster 3	A	3	-0.519109	-0.704055	1.73667	1.37659	-0.607379	-0.0511403	-0.580758	-0.650813	3891	2.54	1.91	2.31	1.64	0.5	0.84	1.54	0.51	0.74	1.24	1.1	1.08	0.69	0.55	0.86	1.58	0.47	0.43	6.26	4.19	9.07	5.84	5.81	5.3	ALUE_scaffold0000433	47108	67172	-	ALUE_0000902301	-	-	-	-	-
ALUE_0000907001	cluster 3	A	3	-0.701504	-0.709779	0.91872	1.8091	-0.398643	-0.279484	0.0548212	-0.693229	1140	1.33	1	0.27	0.7	2.79	1.13	0.81	0.11	0.96	0.05	0	0	0	0	0	0	0.1	0	2.84	5.13	1.87	4.81	7.77	2.64	ALUE_scaffold0000440	101266	113493	+	ALUE_0000907001	Neur_chan_LBD domain-containing protein	-	-	-	-
ALUE_0000909101	cluster 3	A	3	-0.427402	-0.159184	0.895656	1.60489	-0.724169	-0.554373	-0.703884	0.0684631	819	0.23	2.19	0	0	0.22	0.21	0	0.08	0.08	1.7	1.4	1.01	2.75	2.59	2.34	3.37	3.48	3.86	6.49	11.82	3.41	18.85	8.92	3.39	ALUE_scaffold0000443	71199	79256	+	ALUE_0000909101	-	-	-	-	-
ALUE_0000909801	cluster 3	A	3	-0.408743	-0.4092	0.42899	2.01798	-0.407828	-0.407523	-0.405387	-0.408285	2037	0.09	0.16	0.04	0.1	0.3	0.17	0	0.25	0	0	0.03	0.1	0.07	0	0	0.14	0	0.05	28.54	52.61	28.83	26.99	190.7	100.65	ALUE_scaffold0000444	40137	53491	-	ALUE_0000909801	-	GO:0019557:histidine catabolic process to glutamate and formate;GO:0009058:biosynthetic process;GO:0019556:histidine catabolic process to glutamate and formamide;	GO:0005737:cytoplasm;	GO:0004397:histidine ammonia-lyase activity;	-
ALUE_0000916801	cluster 3	A	3	-0.411214	0.166311	1.02075	1.86854	-0.525961	-0.58286	-0.918564	-0.616999	1311	0.43	1.24	2.55	0.15	0.2	0.33	0.82	1.5	2.5	2.3	2.89	0.84	4.4	4.21	3.51	2.45	0.43	0.98	5.92	5.29	9.92	7.54	13.52	9.01	ALUE_scaffold0000454	44412	55221	-	ALUE_0000916801	-	-	-	-	-
ALUE_0000918301	cluster 3	A	3	0.457692	1.35119	0.976699	0.563533	-0.893626	-0.910856	-0.933009	-0.611618	1284	0	0.63	0.3	0.16	0.07	0.07	0.48	0.49	0.45	10.4	12.17	17.28	20.44	16.3	28.52	7.59	1.24	0.61	30.06	16.08	8.47	11.52	12.77	18.57	ALUE_scaffold0000456	88074	98456	+	ALUE_0000918301	-	-	-	-	-
ALUE_0000918701	cluster 3	A	3	-0.514467	-0.461016	2.12882	0.863808	-0.533557	-0.462289	-0.487741	-0.533557	474	0.4	0	0.16	0	0	0.36	0	0	0	0	0	0.15	0.15	0.13	0.29	0	0	0	7.58	8.53	4.81	6.24	2.95	1.79	ALUE_scaffold0000457	27498	29060	-	ALUE_0000918701	-	-	-	-	-
ALUE_0000919001	cluster 3	A	3	-0.202694	-0.573482	1.38013	1.17976	0.121616	-0.218187	-1.08267	-0.604467	1767	5.7	1.75	9.75	0.11	0.2	0.15	3.03	15.43	5.32	5.91	5.02	6.57	3.42	3.6	3.3	2.03	5.29	2.4	12.85	19.53	15.77	15.72	22.92	5.63	ALUE_scaffold0000457	43192	54559	-	ALUE_0000919001	-	-	-	-	-
ALUE_0000920801	cluster 3	A	3	-0.453855	-0.340465	1.05447	1.77379	-0.557796	-0.574332	-0.507007	-0.394798	462	0	0	0	0	0.38	0.19	0	0	0.14	0.13	0.29	0.6	0.91	0.92	0.15	0.6	0.49	0.43	3.42	7.19	3.18	3.59	11.61	4.68	ALUE_scaffold0000460	383	2599	-	ALUE_0000920801	-	-	-	-	-
ALUE_0000921001	cluster 3	A	3	-0.60731	-0.603443	1.23907	1.66707	-0.610211	-0.409748	-0.0974516	-0.577982	693	3.02	0.94	2.35	9.22	3.44	3.34	0	0.09	0	0.08	0.1	0	0.3	0	0	0	0.66	0.43	27.69	25.43	4.35	12.08	28.38	30.29	ALUE_scaffold0000460	52773	58867	-	ALUE_0000921001	-	-	-	-	-
ALUE_0000921101	cluster 3	A	3	-0.753491	-0.753491	1.51148	1.49742	-0.72144	-0.472338	0.367186	-0.675331	225	0.84	0.36	3.8	4.44	9.02	6.47	0	0.28	0.29	0	0	0	0	0	0	0	0.51	0.88	15.01	11.55	13.72	8.34	17.97	13.72	ALUE_scaffold0000460	70662	70886	-	ALUE_0000921101	-	-	-	-	-
ALUE_0000921201	cluster 3	A	3	-0.868097	0.953408	0.357615	1.09452	-1.27021	0.00714768	0.42863	-0.703009	936	6.7	3.22	6.14	4.05	10.18	6.4	0.98	0.54	0.69	1.12	4.05	1.4	8.49	8.23	9.6	6.38	0.61	1.37	7.83	8.26	3.77	4.93	12.04	10.88	ALUE_scaffold0000460	86765	93274	-	ALUE_0000921201	-	-	-	-	-
ALUE_0000926001	cluster 3	A	3	0.328584	0.883196	0.69763	0.177421	-1.09574	0.207654	-0.87238	-0.326369	2472	9.91	34.16	13.38	2.26	9.35	4.4	3.16	0.51	3.77	19.21	11.77	31.11	17.7	39.62	26.05	24.51	5.58	6.87	9.07	34.35	32.83	37.12	16.42	2.75	ALUE_scaffold0000468	81995	103506	+	ALUE_0000926001	-	GO:0006520:cellular amino acid metabolic process;GO:0006589:octopamine biosynthetic process;	GO:0030424:axon;GO:0043025:neuronal cell body;	GO:0004837:tyrosine decarboxylase activity;GO:0030170:pyridoxal phosphate binding;	-
ALUE_0000926801	cluster 3	A	3	-0.125924	-0.263841	1.45712	-0.125924	-0.473714	-0.0299819	0.0119928	-0.449729	2697	0.14	0.3	0.37	0.37	0.16	0.35	0	0.02	0.05	0.32	0.18	0.15	0.08	0.09	0.25	0.07	0	0.04	0.11	0.37	2.81	0.48	0.17	0	ALUE_scaffold0000469	76750	103674	-	ALUE_0000926801	-	-	-	-	-
ALUE_0000935901	cluster 3	A	3	-0.490439	-0.42893	1.49848	0.505074	-0.466771	-0.0326804	-0.402621	-0.182108	261	2403.5	3125.37	1180.99	1255.73	1046.15	818.95	1248.45	641.05	608.97	1320.85	704.42	243.58	1522.95	1179.97	162.67	2350.31	2089.43	820.43	15527.3	5569.83	467.49	6863.08	1930.59	3133.29	ALUE_scaffold0000483	4223	4822	-	ALUE_0000935901	-	GO:0055114:oxidation-reduction process;GO:0006091:generation of precursor metabolites and energy;	GO:0044425:membrane part;GO:0005739:mitochondrion;	GO:0046872:metal ion binding;GO:0016491:oxidoreductase activity;	-
ALUE_0000936001	cluster 3	A	3	-0.588878	-0.524523	1.32833	0.999928	-0.455888	0.061521	-0.475477	-0.345013	261	207.45	490.6	97.28	104.07	121.35	61.66	122.09	125.1	58.43	112.55	52.37	14.83	153.4	76.22	11.04	205.72	170.81	34.03	1372.97	451.82	169.53	892.58	530.45	260.47	ALUE_scaffold0000483	5470	6317	-	ALUE_0000936001	Cytochrome c oxidase subunit 1	GO:0009060:aerobic respiration;GO:0006119:oxidative phosphorylation;GO:0022900:electron transport chain;	GO:0005743:mitochondrial inner membrane;GO:0070469:respiratory chain;GO:0016021:integral component of membrane;	GO:0009055:electron carrier activity;GO:0005506:iron ion binding;GO:0020037:heme binding;GO:0004129:cytochrome-c oxidase activity;	-
ALUE_0000936101	cluster 3	A	3	-0.64728	-0.676798	1.2108	0.793536	-0.365134	0.0380135	-0.324186	-0.0289573	1546	87.62	67.32	49.67	51.42	29.27	47.23	44.69	51.79	22.77	43.86	10.33	5.32	35.64	15.22	2.4	99.79	73.6	17.04	350.75	57.87	44.31	116.76	130.38	117.44	ALUE_scaffold0000483	6347	8530	-	ALUE_0000936101	Cytochrome c oxidase subunit 3	GO:0042773:ATP synthesis coupled electron transport;	GO:0005739:mitochondrion;	GO:0008137:NADH dehydrogenase (ubiquinone) activity;	-
ALUE_0000938901	cluster 3	A	3	-0.238013	-0.244403	1.43702	-0.226461	-0.232606	-0.179516	-0.165752	-0.150267	726	1.31	0.9	0.43	0.55	1.94	0.71	0.21	0	0.27	0.16	0	0.1	0	0	0	0.38	2.36	1.09	0.89	0.6	66.92	0.3	0.11	0.32	ALUE_scaffold0000486	80471	87393	-	ALUE_0000938901	-	-	-	-	-
ALUE_0000939101	cluster 3	A	3	-0.628804	-0.0897645	0.965779	0.783448	-0.892479	-0.690143	-0.839213	1.39118	1593	9.18	2.2	13.35	4.51	2.05	5.8	1.25	3.94	2.75	4.88	14.1	10.84	17.76	30.31	26.48	24.53	67.85	105.06	41.69	62.87	57.58	51.9	62.32	32.79	ALUE_scaffold0000487	5220	16592	-	ALUE_0000939101	-	-	-	GO:0005509:calcium ion binding;	-
ALUE_0000943901	cluster 3	A	3	-0.309731	-0.309731	1.2434	0.547939	-0.306265	-0.280542	-0.276943	-0.308131	972	1.17	0.17	1.04	1.23	0.45	0.97	0.32	0.13	0	0.12	0	0.07	0.07	0.12	0	0.19	0.12	0	108.77	7.65	0.3	0.15	1.52	62.87	ALUE_scaffold0000494	27346	34994	+	ALUE_0000943901	-	-	-	-	-
ALUE_0000949101	cluster 3	A	3	-0.277521	-0.368241	1.18404	0.802161	-0.339554	-0.267101	-0.359659	-0.374125	294	3.23	4.44	1.06	0	0.6	0.58	0	1.29	1.53	0.39	1.38	6.11	0.48	0	0	0	0	0	14.42	3.68	109	2.45	8.46	85.04	ALUE_scaffold0000501	60246	60940	-	ALUE_0000949101	-	-	-	-	-
ALUE_0000949201	cluster 3	A	3	-0.331199	-0.421016	1.12886	1.14864	-0.581938	0.0275331	-0.410858	-0.560018	1329	6.29	3.56	4.38	2.71	1.19	2.13	1.96	0	0.87	1.97	0.61	4.94	1.01	0.91	3.92	0.62	0.17	2.45	26.61	4.29	3.93	3.8	14.16	17.24	ALUE_scaffold0000501	63518	77036	-	ALUE_0000949201	-	GO:0040018:positive regulation of multicellular organism growth;GO:0040011:locomotion;GO:0031122:cytoplasmic microtubule organization;GO:0050974:detection of mechanical stimulus involved in sensory perception;GO:0051258:protein polymerization;GO:0009792:embryo development ending in birth or egg hatching;GO:0002009:morphogenesis of an epithelium;GO:0007638:mechanosensory behavior;GO:0002119:nemato…	GO:0043005:neuron projection;GO:0005737:cytoplasm;GO:0005874:microtubule;GO:0043025:neuronal cell body;	GO:0005525:GTP binding;GO:0003924:GTPase activity;GO:0005200:structural constituent of cytoskeleton;	K07375
ALUE_0000951101	cluster 3	A	3	-0.543643	-0.445328	1.20636	1.97976	-0.641229	-0.393622	-0.608458	-0.553838	498	1.91	1.15	0.47	0.4	0.18	0	0	0	0.13	0.23	0.41	0.83	0.57	1.7	0.55	0.74	0	0.59	9.24	7.4	8.86	8.11	15.92	12.09	ALUE_scaffold0000505	10541	18525	-	ALUE_0000951101	-	-	-	-	-
ALUE_0000953601	cluster 3	A	3	-0.498249	-0.517896	0.258731	2.17603	-0.574525	-0.542166	0.0668859	-0.368811	282	0	0	0.28	2.12	3.13	0.3	0	0	0	0.41	0	0.25	0	0	0.49	0.33	0.4	1.05	1.78	2.3	3.13	5.37	12.68	5.75	ALUE_scaffold0000508	24672	25886	-	ALUE_0000953601	-	-	-	-	-
ALUE_0000958301	cluster 3	A	3	-0.377744	0.165839	1.2173	-0.466421	-0.42381	-0.0161232	-0.355862	0.25682	1587	0.84	2.62	0.88	0.13	0.5	0.76	0.48	0	0.32	0.29	0.47	0.44	1.82	3.67	0.43	2.43	2.23	2.05	0.14	0.64	14.27	0.23	0.1	0.1	ALUE_scaffold0000513	66115	77870	-	ALUE_0000958301	-	GO:0019752:carboxylic acid metabolic process;	-	GO:0016829:lyase activity;	-
ALUE_0000960001	cluster 3	A	3	0.0752738	0.929567	1.15462	0.0267924	-0.960187	-0.439139	-1.37458	0.587646	2142	7.89	2.89	14.21	2.42	1.32	2.92	4.29	4	6.49	15.1	8.78	11.19	17.15	12.6	22.06	22.36	11.6	11.15	19.16	17.6	19.46	7.34	17.2	9.58	ALUE_scaffold0000516	4989	17936	+	ALUE_0000960001	-	-	-	-	-
ALUE_0000961201	cluster 3	A	3	-0.545678	-0.546536	1.46967	1.80269	-0.546724	-0.543588	-0.547018	-0.542811	1998	0.76	0.65	0.54	0.1	0.53	0.04	0.08	0.38	0.32	0.41	0.1	0.66	0.32	0.12	0.41	1.15	0.4	0.69	329.6	203.48	220.07	381.75	230.95	264.71	ALUE_scaffold0000517	34875	45995	-	ALUE_0000961201	-	-	-	-	-
ALUE_0000962101	cluster 3	A	3	-0.282273	-0.468334	0.693558	1.40698	-0.759302	0.0887183	-1.3025	0.623149	939	20.23	4.25	27.04	0.85	0.19	1.28	7.34	4.73	9.46	12.74	11.75	13.91	12.51	10.4	8.91	24.48	23.56	22.38	28.09	28.07	16.75	14.37	37.09	46.68	ALUE_scaffold0000518	78643	89924	+	ALUE_0000962101	GLOBIN domain-containing protein	-	-	-	-
ALUE_0000962201	cluster 3	A	3	-0.104036	0.776856	0.394123	0.928734	-0.78445	-0.717624	-0.359191	-0.134412	2886	0.07	0.03	0.03	0.21	0.24	0.27	0	0	0.02	0.1	0.94	0.1	0.24	2.25	0.1	0.35	0.67	0.07	0.92	0.45	0.59	0.55	1.59	0.7	ALUE_scaffold0000518	93282	101177	-	ALUE_0000962201	-	-	-	-	-
ALUE_0000962801	cluster 3	A	3	-0.300323	-0.31029	-0.050572	1.71021	-0.305924	-0.147112	-0.286084	-0.30991	3201	4.75	5.07	7.52	0.94	0.58	1.18	0.29	0	0.32	0.56	0.04	0.6	0.02	0.04	0.09	0.09	0.04	0.06	0.47	10.02	17.02	21.61	18.38	173.01	ALUE_scaffold0000520	4609	25140	+	ALUE_0000962801	-	-	-	-	-
ALUE_0000965301	cluster 3	A	3	-0.537559	-0.502649	1.7091	1.41616	-0.566698	-0.468864	-0.521793	-0.527705	1482	1.15	3.74	2.72	0.67	2.08	1.1	0.31	0.09	0.26	0.51	0.82	1.4	1	2.41	1.8	1.43	1	1	36.08	37.57	88.68	41.72	46.95	52.85	ALUE_scaffold0000524	63781	79296	-	ALUE_0000965301	-	GO:0006810:transport;	GO:0016020:membrane;GO:0045202:synapse;	GO:0005230:extracellular ligand-gated ion channel activity;	-
ALUE_0000965901	cluster 3	A	3	-0.38947	-0.49073	1.04161	1.33105	-0.741639	-0.245197	-0.423522	-0.0821056	552	2.06	2.07	1.41	0.36	2.72	0.47	0	0	0	3.68	0	0.25	2.8	0	0	7	0	0.36	11.2	4.97	3.73	4.71	14.51	3.91	ALUE_scaffold0000525	46858	51136	-	ALUE_0000965901	-	-	-	-	-
ALUE_0000966001	cluster 3	A	3	-0.279719	0.706593	0.973276	-0.592059	-0.621633	-0.0965688	0.0289901	-0.118879	834	4.33	0	6.05	6.23	0	6.57	0.18	0	0.08	0.35	2.03	4.47	2.78	10.91	12.17	3.31	0.96	5.68	0.95	0.61	29.44	0	0.37	0.46	ALUE_scaffold0000525	54745	61630	-	ALUE_0000966001	Peptidase_M23 domain-containing protein	-	-	-	-
ALUE_0000966201	cluster 3	A	3	-0.333126	0.200689	0.862363	1.77161	-0.97038	-0.658027	-0.485741	-0.387389	1335	0.71	7.94	0.99	0.6	13.41	0.71	0	0.43	0	7.05	7.3	4.87	12.28	15.08	7.6	12.47	3.67	1.48	10.55	19.8	24.12	15.56	31.27	34.45	ALUE_scaffold0000525	70362	80846	-	ALUE_0000966201	-	-	-	-	-
ALUE_0000975501	cluster 3	A	3	-0.745689	-0.467818	0.546006	2.0028	-0.881719	-0.0318273	0.0867622	-0.508511	1479	2.44	1.32	3.83	4.46	1.49	2.66	0.1	0.09	0.09	0.39	0.27	0.79	1.95	0.78	1.11	2.55	0.54	0.4	5.01	2.78	4.77	9.46	4.52	11.11	ALUE_scaffold0000538	81771	91030	+	ALUE_0000975501	-	-	-	-	-
ALUE_0000976801	cluster 3	A	3	0.0681002	-0.501474	0.335716	1.34274	-0.753325	1.0376	-0.919974	-0.609383	672	77.46	21.71	41.48	9.21	21.14	5.99	23.02	7.36	14.84	26.35	28.5	34.14	14.76	17.24	26.64	20.93	14.93	17.03	31.98	33.21	38.06	35.97	67.32	53.62	ALUE_scaffold0000540	97769	100980	-	ALUE_0000976801	-	GO:0005975:carbohydrate metabolic process;	-	GO:0000287:magnesium ion binding;GO:0016868:intramolecular transferase activity, phosphotransferases;	-
ALUE_0000977401	cluster 3	A	3	-0.859857	-0.924809	1.32606	1.03133	-0.916507	0.859918	0.308799	-0.824938	1386	26.04	15.35	34.84	24.5	6.56	22.6	2.1	0.27	1.11	3.52	0.24	2.04	2.59	0.35	0.2	4.98	0.9	1.35	24.37	35.95	35	25.14	28.1	30.01	ALUE_scaffold0000542	8192	27787	-	ALUE_0000977401	-	-	-	-	-
ALUE_0000979601	cluster 3	A	3	-0.299421	-0.303411	1.89698	-0.111499	-0.306444	-0.286568	-0.287511	-0.30213	255	2.98	2.24	8.53	3.92	4.15	5.04	0	0.25	0	0.68	0	4.34	0.28	0.95	1.08	0.36	0.89	1.93	190.24	1097.93	208.69	85.44	1.22	46	ALUE_scaffold0000545	13235	13489	+	ALUE_0000979601	-	-	-	-	-
ALUE_0000980501	cluster 3	A	3	-0.572463	-0.572521	0.160226	1.14229	-0.54971	-0.500086	-0.41416	1.30642	879	5.19	5.56	2.3	11.36	12.14	4.58	1.39	1.66	1.32	0	0	0.39	0.08	0.14	0.16	17.05	85.22	226.77	36.3	50.77	41.48	40.14	81.54	178.65	ALUE_scaffold0000546	18099	27542	+	ALUE_0000980501	Nuclear receptor domain-containing protein	-	-	-	-
ALUE_0000982401	cluster 3	A	3	-0.362855	-0.34488	1.03913	-0.371842	-0.380829	0.553831	0.248269	-0.380829	6465	0	1.03	0.01	0.09	0.56	0.05	0	0	0	0	0.01	0.01	0.01	0	0.03	0	0	0	0.08	0	1.5	0	0	0.01	ALUE_scaffold0000548	90802	98048	-	ALUE_0000982401	-	-	-	-	-
ALUE_0000982901	cluster 3	A	3	0.265838	0.601407	1.43817	1.25527	-1.03524	-0.701994	-0.984902	-0.838547	534	4.98	10.68	11.34	2.99	2.81	4.17	2.87	1.42	2.65	22.18	27.62	35.46	28.86	29.98	46.62	4.48	11.53	2.77	51.55	49.36	54.92	51.88	42.36	50.58	ALUE_scaffold0000549	23955	24488	-	ALUE_0000982901	-	-	-	-	-
ALUE_0000983101	cluster 3	A	3	-0.132128	0.624308	0.28013	1.82183	-0.733487	-0.690209	-0.712997	-0.457452	456	2.5	9.47	3.58	2.19	3.87	2.25	0.67	0.42	0.71	34.89	96.75	61.22	133.48	188.86	110.85	68.15	18.75	2.6	150.52	124	49.32	74.99	348.28	390.39	ALUE_scaffold0000549	46924	52377	-	ALUE_0000983101	-	-	-	-	-
ALUE_0000985901	cluster 3	A	3	-0.532336	-0.534127	1.30159	1.77231	-0.534923	-0.534724	-0.534425	-0.40336	3189	0	0.08	0	0	0.08	0.03	0	0.04	0.02	0.15	0.02	0.15	0.04	0.08	0.02	2.62	4.47	6.19	79.94	41.55	63.11	122.85	41.83	67.22	ALUE_scaffold0000554	79655	95196	+	ALUE_0000985901	-	GO:0006814:sodium ion transport;	GO:0016020:membrane;	-	-
ALUE_0000986901	cluster 3	A	3	-0.56806	-0.572686	1.51244	1.78684	-0.610668	-0.485278	-0.633068	-0.429522	879	1.3	4.54	0.53	0	0.3	0	0.35	0.14	0.73	0.79	1	1.18	0.24	2.07	0.47	1.46	3.5	3.7	31.15	28.84	28.43	43.91	29.01	26.77	ALUE_scaffold0000556	91603	96982	+	ALUE_0000986901	-	-	-	-	-
ALUE_0000987501	cluster 3	A	3	0.60466	0.571877	-0.337052	1.24346	-0.902145	0.392559	-1.3029	-0.270458	522	641.64	367.72	565.51	292.31	131.32	229.09	329.28	272.18	269.23	554.32	520.86	615.05	590.95	542.47	538.98	602.02	280.67	331.57	437.14	404.23	336.67	388.52	807.14	842.01	ALUE_scaffold0000557	62357	69452	-	ALUE_0000987501	-	-	-	-	-
ALUE_0000990301	cluster 3	A	3	-0.328056	0.477649	1.41278	0.990454	-0.86509	-0.813564	-0.867544	-0.00663242	3336	0.8	0.76	0.65	0.18	0.24	0.03	0.37	0.04	0.12	6.94	5.82	5.28	17.87	13.94	12.5	22.9	2.63	2.99	17.64	31.89	25.27	36.29	14.26	10.48	ALUE_scaffold0000562	7393	22173	-	ALUE_0000990301	-	-	-	GO:0016740:transferase activity;	-
ALUE_0000990401	cluster 3	A	3	0.0932871	-0.0755369	1.43441	0.178488	-0.629343	0.0333309	-0.503119	-0.531519	2898	1.64	1.01	1.82	0.62	0.21	0.24	0	0	0.27	0.94	2.26	1.65	1.34	1.42	1.02	0.67	0.12	0.1	1.61	1.57	10.17	4.53	0.54	0.32	ALUE_scaffold0000562	26103	33315	-	ALUE_0000990401	-	-	-	-	-
ALUE_0000991601	cluster 3	A	3	-0.127743	0.269358	0.984832	0.712811	-0.93938	-0.929971	-0.930801	0.960895	1672	0.34	0.24	0.33	0.12	0.47	0.26	0	0.15	0.08	6.25	50.95	1.69	15.7	58.07	13.82	49.93	55.3	32.34	25.23	57.05	57.02	47.98	17.57	54.09	ALUE_scaffold0000564	36984	46587	+	ALUE_0000991601	-	-	-	-	-
ALUE_0000991801	cluster 3	A	3	0.124374	-0.0685702	1.36407	0.921799	-1.09406	-0.253889	-0.226161	-0.767559	1326	13.9	9.04	14.17	15.97	6.72	15.62	0.12	0.19	0.44	10.9	36.95	5.63	11.36	25.29	8.48	9.78	3.61	1.49	20.11	31.53	55.49	25.3	17.47	45.22	ALUE_scaffold0000564	54781	56690	+	ALUE_0000991801	Oxidored_FMN domain-containing protein	-	-	-	-
ALUE_0000998101	cluster 3	A	3	-0.5471	-0.477846	1.0016	2.08814	-0.580761	-0.54848	-0.52751	-0.40804	1440	0.4	0.34	0.43	0.83	0.74	0.36	0	0	0	0.52	0.56	0.14	0.44	3.24	0.05	1.34	2.38	2.54	23.56	17.2	16.59	23.2	45.24	28.29	ALUE_scaffold0000574	81883	90572	+	ALUE_0000998101	-	GO:0006811:ion transport;	GO:0045211:postsynaptic membrane;GO:0030054:cell junction;GO:0005886:plasma membrane;GO:0016021:integral component of membrane;	GO:0004889:acetylcholine-activated cation-selective channel activity;	-
ALUE_0000999501	cluster 3	A	3	-0.452209	-0.761111	1.17045	1.39963	-0.586469	0.729906	-0.655696	-0.844499	1059	9.69	5.7	15.32	1.51	1.33	1.45	3.18	0	2.43	5.37	0.58	2.22	0.4	0	1.88	0.69	0	0	10.52	8.32	20.27	9.61	18.13	15.74	ALUE_scaffold0000576	45596	55348	-	ALUE_0000999501	-	-	-	-	-
ALUE_0001020001	cluster 3	A	3	-0.429497	-0.411644	1.43547	-0.0593589	-0.436637	0.171531	0.156059	-0.425926	999	1.52	1.88	1.71	2	2.12	0.86	0	0	0	0.06	0	0	0.14	0	0.07	0.09	0	0	13.6	0.36	1.77	0	0	3.17	ALUE_scaffold0000609	47599	52829	-	ALUE_0001020001	-	-	-	-	-
ALUE_0001021101	cluster 3	A	3	0.604181	-0.658612	0.342914	1.6928	-0.498948	0.139706	-0.731186	-0.89085	2457	0.23	0.2	0.28	0.08	0	0.03	0.19	0.05	0.03	0.24	0.14	0.65	0	0.1	0.06	0	0	0	0.38	0.26	0.21	0.26	0.7	0.82	ALUE_scaffold0000611	76417	90292	-	ALUE_0001021101	-	-	-	-	-
ALUE_0001026501	cluster 3	A	3	0.330919	0.641706	0.602553	1.61101	-1.04964	-0.99475	-1.04196	-0.0998407	3471	3.07	2.89	4.94	1.38	1.45	1.68	1.37	1.3	0.8	44.26	74.84	71.25	59.13	79.01	94.28	85.82	22.37	23.85	56.42	76.02	94.68	97.05	151.93	114.65	ALUE_scaffold0000621	8196	26191	+	ALUE_0001026501	-	-	-	-	-
ALUE_0001028101	cluster 3	A	3	-0.502621	-0.502621	0.822183	1.99238	-0.502621	-0.488252	-0.331919	-0.486528	325	0	0.25	0	0	2.71	0.26	0	0	0	0	0	0	0	0	0	0.28	0	0	7.96	3.33	11.76	5.77	16.03	21.61	ALUE_scaffold0000624	1592	1916	+	ALUE_0001028101	-	-	-	-	-
ALUE_0001029301	cluster 3	A	3	0.612235	-0.0183124	0.77845	1.11874	-1.14464	-0.117767	-1.50153	0.272815	1071	31.04	39.8	44.95	0.93	1.81	2.16	15.31	0.83	17.36	60.01	56.86	57.42	41.65	41	41.11	55.11	22.14	69.84	44.56	48.34	94.71	51.67	91.45	71.76	ALUE_scaffold0000625	54275	69628	+	ALUE_0001029301	-	-	-	-	-
ALUE_0001029501	cluster 3	A	3	-0.425235	-0.0100359	1.97145	0.716219	-0.580304	-0.269249	-0.629394	-0.773452	819	6.5	3.38	4.83	1.46	2.37	3.03	3.55	1.55	2.83	5.03	2.31	3.97	5.84	4.22	10.3	0.9	1.25	1.57	10.97	20.9	31.68	14.27	8.45	13.47	ALUE_scaffold0000626	10662	15196	+	ALUE_0001029501	-	-	-	-	-
ALUE_0001032301	cluster 3	A	3	0.427542	0.264326	1.36038	1.36994	-0.881898	-0.919468	-0.955351	-0.665477	945	0.8	0.43	2.14	0	0.09	0.09	2.59	2.21	1.91	28.26	64.59	30.27	17.35	37.99	53.27	7.69	12.31	5.95	78.64	64.72	62.69	75.51	57.25	74.14	ALUE_scaffold0000630	23202	30092	+	ALUE_0001032301	Thioredoxin domain-containing protein	-	-	-	-
ALUE_0001033701	cluster 3	A	3	-0.222585	-0.258117	-0.522554	1.70432	-0.40366	0.255725	-0.19252	-0.360612	495	0.77	8.56	2.35	1.61	1.78	1.73	0.62	1.15	0.26	2.46	0.96	1.26	2.7	0.49	0.97	2.23	0.23	0.2	0	0.29	0	0.29	22.3	10.29	ALUE_scaffold0000632	9502	11215	+	ALUE_0001033701	-	-	-	-	-
ALUE_0001037301	cluster 3	A	3	0.224258	0.656372	1.50881	0.826551	-1.05978	-0.687127	-1.04645	-0.42263	3678	1.91	2.42	4.35	0.71	0.19	0.77	0.5	0.05	0.86	10.24	7.93	8.29	16.07	8.51	10.31	10.75	1.24	1.85	24.09	15.1	12.33	11.67	13.13	13.41	ALUE_scaffold0000637	52333	83286	+	ALUE_0001037301	-	-	-	-	-
ALUE_0001039701	cluster 3	A	3	-0.792497	-0.796213	0.0927336	1.66098	-0.736241	0.230651	0.893451	-0.552869	1998	36.23	55.89	27.9	56.98	91.71	48.03	3.3	2.48	2.35	0.76	0.41	0.45	0.7	0.39	0.1	1.89	14.32	13.14	50.25	29.13	24.68	38.57	92.68	154.29	ALUE_scaffold0000644	58092	69991	-	ALUE_0001039701	-	-	-	-	-
ALUE_0001047601	cluster 3	A	3	-0.850732	-0.817706	1.03964	0.837521	-0.420082	0.158521	0.772792	-0.719951	279	3.4	1.46	2.78	4.3	0.32	7.67	1.65	0	1.61	0	0	0	0.25	0	0	0.99	0	0	3.86	5.18	5.27	0	6.97	5.81	ALUE_scaffold0000658	1457	3089	-	ALUE_0001047601	-	-	-	-	-
ALUE_0001052101	cluster 3	A	3	-0.633122	-0.347771	0.75565	1.19804	1.42228	-0.730268	-0.777745	-0.887065	438	0.43	6.7	0.35	0.91	4.03	0.59	37.42	29.67	28.8	3.58	7.57	0.32	4.18	11.49	7.52	0	1.04	0	20.35	9.23	38.93	24.05	36.38	26.25	ALUE_scaffold0000665	64666	70465	-	ALUE_0001052101	-	-	-	-	-
ALUE_0001055101	cluster 3	A	3	-0.673545	-0.614473	1.34003	1.74069	-0.695375	-0.55797	-0.695375	0.156026	744	0	0.55	0.52	0	0	0	0	0	0	0.08	0.09	0	0.09	0.08	0.46	0.74	3.37	2.52	5.99	6.7	3.16	6.59	4.91	7.47	ALUE_scaffold0000670	296	7188	+	ALUE_0001055101	DUF19 domain-containing protein	-	-	-	-
ALUE_0001056001	cluster 3	A	3	-0.524658	-0.426895	1.00261	2.12406	-0.595977	-0.587672	-0.579296	-0.412172	1169	6.34	10.32	6.51	5.13	30.56	3.95	2.36	2.28	2.2	42.46	75.77	28.85	125.56	136.55	77.21	220.06	94.61	53.6	1558.03	952.61	639.64	1759.98	1505.18	2090.31	ALUE_scaffold0000671	74833	82696	+	ALUE_0001056001	-	GO:0007165:signal transduction;	GO:0005615:extracellular space;GO:0005578:proteinaceous extracellular matrix;	GO:0005509:calcium ion binding;	-
ALUE_0001056301	cluster 3	A	3	-0.721725	-0.721725	1.42591	0.93442	-0.721725	-0.37531	0.531739	-0.351583	540	2.81	0	2.3	8.14	1.31	9.04	0	0	0	0	0	0	0	0	0	0.51	1.48	3.47	9.18	5.35	17.15	15.1	5.76	3.57	ALUE_scaffold0000672	76653	84180	+	ALUE_0001056301	-	-	-	-	-
ALUE_0001058801	cluster 3	A	3	-0.509149	-0.508616	0.929943	2.05971	-0.500971	-0.480883	-0.486927	-0.503105	1224	0.62	0.67	0.44	0.33	0.36	0.7	0.13	0.26	0.21	0.14	0	0	0.06	0	0.11	0.15	0.09	0.24	29.3	45.66	6.13	57.82	53.41	33.41	ALUE_scaffold0000678	4913	13577	-	ALUE_0001058801	-	-	-	-	-
ALUE_0001059901	cluster 3	A	3	-0.520402	-0.519199	1.57577	1.41424	-0.518838	-0.464191	-0.451914	-0.515467	2640	1.44	1.42	1.88	2.72	0.87	2.17	0.06	0.12	0.02	0.02	0	0.05	0	0.07	0.1	0.07	0.22	0.19	20.58	91.69	61.95	57.64	77.15	26.01	ALUE_scaffold0000680	35248	52184	+	ALUE_0001059901	-	-	-	-	-
ALUE_0001060701	cluster 3	A	3	-0.816587	-0.795634	1.13437	0.177519	-0.816587	0.384721	0.629173	0.103019	1926	2.07	1.48	1.61	2.18	2.7	1.33	0	0	0	0	0	0	0	0.09	0	2.39	1.36	0.2	6.16	1.76	0.46	2.55	0.52	1.2	ALUE_scaffold0000681	38204	48582	+	ALUE_0001060701	AMP-binding domain-containing protein	-	-	-	-
ALUE_0001063501	cluster 3	A	3	-0.739682	-0.739682	1.10078	1.509	-0.731143	-0.273655	0.595999	-0.721619	1953	6.42	1.84	6	20.56	5.1	15.08	0.16	0.1	0.07	0	0.07	0	0	0.03	0.04	0.09	0.53	0	14.32	32.72	9.07	28.48	21.02	19.04	ALUE_scaffold0000687	61328	76158	-	ALUE_0001063501	-	-	-	-	-
ALUE_0001063701	cluster 3	A	3	-0.222863	0.530412	1.54365	0.974099	-0.848844	-0.876345	-0.904473	-0.19563	324	0.59	5.53	4.55	0	4.36	3.17	2.84	1.37	9.53	19.17	38.43	26.02	34.53	70.94	62.24	53.63	16.89	16.14	49.69	104.09	127.04	78.38	99.33	39.53	ALUE_scaffold0000688	15958	18942	+	ALUE_0001063701	-	-	-	-	-
ALUE_0001065301	cluster 3	A	3	-0.145834	-0.229888	1.35033	-0.239975	-0.307218	0.0222744	-0.199629	-0.250061	2250	0.17	0.4	0.41	0.09	0.12	0.11	0	0	0	0.21	0.12	0.15	0.03	0.08	0.12	0.08	0	0.09	0	0	4.93	0.1	0.1	0	ALUE_scaffold0000691	13531	27843	-	ALUE_0001065301	-	-	-	-	-
ALUE_0001066201	cluster 3	A	3	-0.299718	-0.321811	-0.0419621	1.46407	-0.305855	-0.046258	-0.126653	-0.321811	750	1.77	0.65	2.07	0.53	0.94	1.71	0	0	0.26	0.08	0	0.28	0	0	0	0	0	0	0.19	2.41	1.96	0.38	1.76	26.96	ALUE_scaffold0000692	82940	83855	-	ALUE_0001066201	C-type lectin domain-containing protein	-	-	-	-
ALUE_0001069301	cluster 3	A	3	-0.100421	0.473718	1.06928	-0.141125	-0.957345	0.670811	-0.700268	-0.314652	1518	5.88	1.23	2.25	1.71	0.52	0.73	1.51	0.04	0.21	1.53	2.27	1.96	3.24	1.68	3.52	4.12	0.38	0.26	3.27	2.43	5.52	2	2.15	1.42	ALUE_scaffold0000698	38046	56143	-	ALUE_0001069301	-	GO:0007188:adenylate cyclase-modulating G-protein coupled receptor signaling pathway;	-	GO:0004871:signal transducer activity;GO:0046872:metal ion binding;GO:0031683:G-protein beta/gamma-subunit complex binding;GO:0003924:GTPase activity;GO:0005525:GTP binding;	K04534
ALUE_0001076601	cluster 3	A	3	0.0342816	0.765811	0.797423	0.139768	-0.584774	-0.515859	-0.569842	-0.0668094	1653	4.37	5.72	3.85	1.45	2.03	0.88	0.74	0.19	0.78	49.94	46.87	14.76	129.45	75.43	36.51	83.54	6.21	3.88	240.35	6.29	0.36	0.61	1.03	128.65	ALUE_scaffold0000711	13293	20514	-	ALUE_0001076601	-	-	-	-	-
ALUE_0001076701	cluster 3	A	3	-0.585101	-0.628335	1.82448	1.36187	-0.641305	-0.260845	-0.488545	-0.582218	1221	0.93	1.2	0.64	0.98	0.07	0.14	0.13	0	0	0.24	0.22	0.06	0.17	0.05	0	0.45	0.09	0	4.53	6.33	6.38	6.85	4.27	2.91	ALUE_scaffold0000711	23687	29652	-	ALUE_0001076701	TLDc domain-containing protein	-	-	-	-
ALUE_0001078501	cluster 3	A	3	-0.175593	0.964	0.755263	0.569091	-0.722824	-0.468954	-0.604351	-0.316632	1242	0	0.39	0.06	0	0	0.21	0	0	0	0.37	0.49	0.11	0.11	2.49	0.39	0.44	0.28	0	0.52	1.51	0.59	0.17	1	1.12	ALUE_scaffold0000715	3	15426	+	ALUE_0001078501	G_PROTEIN_RECEP_F1_2 domain-containing protein	-	-	-	-
ALUE_0001080601	cluster 3	A	3	-0.472093	-0.412954	0.163703	0.724971	-0.266976	1.24535	-1.48514	0.503146	1140	40.83	19.73	67.22	1.4	0.23	1.95	21.23	15.07	22.69	12.53	13	24.13	19.94	10.75	21.66	44.84	17.5	31.68	23.07	28.82	26.69	26.71	41.19	36.21	ALUE_scaffold0000720	26030	30961	+	ALUE_0001080601	BZIP domain-containing protein	-	-	-	-
ALUE_0001082301	cluster 3	A	3	0.409702	-0.0542462	1.23339	-0.435397	-0.368303	-0.198427	-0.359738	-0.226978	753	2.27	0.76	1.44	1.59	1.41	0.34	1.42	1.09	0.77	3.55	2.79	2.39	1.68	1.61	2.19	1.59	0.45	2.23	0.67	1.53	12.3	0.96	0.83	1.02	ALUE_scaffold0000723	19760	22801	+	ALUE_0001082301	-	-	-	-	-
ALUE_0001091201	cluster 3	A	3	-0.704087	-0.185021	1.38521	1.06287	-0.515659	0.216722	-0.463515	-0.796523	1749	2.93	1.3	4.88	0.69	1.36	1.32	0.96	1.12	0.85	0.13	0.66	0.55	0.12	3.36	2.24	0	0.33	0.23	5.05	6.61	7.31	11.43	2.13	2.69	ALUE_scaffold0000740	1971	11538	-	ALUE_0001091201	LRRCT domain-containing protein	-	-	-	-
ALUE_0001095701	cluster 3	A	3	0.15444	-0.153502	0.57743	0.880058	-1.27397	0.843167	-1.08639	0.0587747	1479	31.73	24.85	35.91	10.13	14.85	5.79	11.6	4.29	8.88	23.24	22.46	24.76	17.6	21.49	21.52	29.03	11.95	26.42	19.24	44.97	19.78	24.63	44.78	24.26	ALUE_scaffold0000749	34173	44837	-	ALUE_0001095701	Smg4_UPF3 domain-containing protein	-	-	-	-
ALUE_0001097601	cluster 3	A	3	-0.0787585	-0.342813	0.971079	2.14452	-0.757819	-0.513371	-0.743778	-0.679057	789	55.14	125.41	80.3	23.79	24.82	19.75	23.69	6.19	26.75	164.02	189.37	270.55	90.07	162.27	151	74.93	23.99	23.51	446.16	516.48	538.37	797.73	755.39	928.22	ALUE_scaffold0000753	58764	64522	+	ALUE_0001097601	Electron transfer flavoprotein subunit beta	-	-	-	-
ALUE_0001098501	cluster 3	A	3	-0.699569	-0.620862	1.87026	0.994243	-0.25292	-0.469206	-0.284275	-0.537675	1293	2.2	2.52	1.74	1.85	5.05	2.45	3.55	2.01	4.28	1.17	1.1	0.59	1.25	2.2	0.64	2.13	2.12	1.14	12.78	18.93	11.31	5.8	17.56	5.97	ALUE_scaffold0000756	8938	33133	-	ALUE_0001098501	-	-	-	-	-
ALUE_0001098801	cluster 3	A	3	-0.450325	-0.560542	1.58805	1.6296	-0.872922	0.0387162	-0.737704	-0.634867	330	105.35	94.84	110.35	33.89	33.95	25.94	20.89	9.99	25.15	41.17	45.73	87.11	43.07	49.25	50.92	72.72	12.09	37.68	220.18	241.81	281.09	226.5	248.52	279.66	ALUE_scaffold0000757	13645	15943	+	ALUE_0001098801	Cytochrome c domain-containing protein	GO:0022900:electron transport chain;	GO:0005758:mitochondrial intermembrane space;GO:0070469:respiratory chain;	GO:0009055:electron carrier activity;GO:0005506:iron ion binding;GO:0020037:heme binding;	-
ALUE_0001099701	cluster 3	A	3	-0.411299	-0.112762	0.49729	1.50106	-0.928329	0.419411	-0.724978	-0.240397	921	0.62	3.19	3.46	0	0.96	1.02	0	0.55	0.49	1.2	0.88	1.35	2.22	1.25	1.34	0.7	2.23	1.29	3.36	2.67	1.6	1.41	6.84	4.02	ALUE_scaffold0000758	19842	27772	-	ALUE_0001099701	-	-	-	-	-
ALUE_0001101701	cluster 3	A	3	-0.473965	-0.0942505	0.536075	0.64565	-0.660567	-0.549908	-0.535804	1.13277	3033	0.38	0.32	0.56	0.99	0.17	0.23	0.05	0	0.19	0.5	1.12	0.34	1.25	3.42	0.79	12.88	2.33	1.56	2.75	6.24	2.28	2.83	8.51	0.94	ALUE_scaffold0000761	25354	40594	-	ALUE_0001101701	-	-	-	-	-
ALUE_0001106101	cluster 3	A	3	-0.901718	-1.07485	0.180344	1.75294	-0.151489	0.122634	0.396756	-0.324618	2517	0.3	0.32	0.34	0.4	0.14	0.61	0.24	0.25	0.28	0.14	0	0.11	0.03	0.05	0.05	0.26	0.23	0.16	0.34	0.57	0.09	0.43	0.74	0.92	ALUE_scaffold0000770	27828	49521	+	ALUE_0001106101	-	-	-	-	-
ALUE_0001108601	cluster 3	A	3	-0.49348	-0.487233	1.80394	1.09109	-0.611924	-0.510767	-0.584324	-0.207298	450	7.6	10.14	8.97	3.99	0.39	5.14	1.36	0.28	1.43	9.29	8.87	12.59	9.23	14.29	8.69	9.4	86.91	1.32	172.17	281.31	114.17	223.17	103.3	74.59	ALUE_scaffold0000775	35905	38928	-	ALUE_0001108601	ACB domain-containing protein	-	-	-	-
ALUE_0001108701	cluster 3	A	3	-0.463836	-0.51419	1.23768	1.57743	-0.587784	-0.399649	-0.319968	-0.529684	507	1.5	0.16	1.99	2.36	0.87	1.86	0	0	0.25	0.46	0.53	1.5	0.42	0.48	0.68	0.18	1.12	0	7.51	12.39	13.34	23.76	13.03	2.59	ALUE_scaffold0000775	67655	71350	+	ALUE_0001108701	-	-	-	-	-
ALUE_0001112801	cluster 3	A	3	-0.971133	-0.971507	1.20658	1.60049	-0.0614783	0.522659	-0.483791	-0.841823	627	15.76	11.83	14.49	5.42	5.77	3.96	9.77	10.42	6.26	0.37	0.97	0.77	1.01	0.87	0.22	0.73	3.27	1.57	17.31	17.05	26.02	18.41	28.76	23.75	ALUE_scaffold0000783	807	8287	+	ALUE_0001112801	Cytochrome b-c1 complex subunit Rieske%2C mitochondrial	-	-	-	-
ALUE_0001115601	cluster 3	A	3	0.407192	0.130499	1.12849	0.310094	-0.675004	-0.114802	-1.55132	0.364849	1848	16.86	11.56	34.16	1.08	0.48	1.99	13.1	11.94	14.52	28.59	25.3	30.14	26.31	20.22	26.13	35.32	15.73	31.24	19.48	28.6	65.59	23.66	30.2	26.18	ALUE_scaffold0000787	28568	37361	-	ALUE_0001115601	-	-	-	-	-
ALUE_0001119401	cluster 3	A	3	-0.582529	-0.581628	0.990109	2.07579	-0.55137	-0.284199	-0.536692	-0.529481	588	7.75	4.85	12.28	2.04	1.05	2.18	1.3	1.08	1.75	0.3	0.23	1.18	0.6	0.83	0.35	0.94	3.88	1.01	63.31	33.16	27.38	55.09	62.14	90.94	ALUE_scaffold0000793	73547	76664	-	ALUE_0001119401	EGF_CA domain-containing protein	-	-	-	-
ALUE_0001126101	cluster 3	A	3	-0.310983	-0.320983	0.748103	1.95658	-0.561285	-0.5528	-0.553103	-0.405528	2298	0	0.25	0.03	0	0.27	0	0	0	0	4.65	2.47	1.14	4.68	2.06	1.19	3.4	1.14	0.6	18.61	16.12	8.48	16.2	18.44	48.45	ALUE_scaffold0000807	52904	65889	-	ALUE_0001126101	-	-	-	GO:0016853:isomerase activity;	-
ALUE_0001136701	cluster 3	A	3	-0.536561	-0.561497	1.43239	1.8174	-0.580947	-0.50564	-0.524093	-0.54105	672	0	0.24	1.27	0.89	0	0.25	0	0	0	0.17	0	0.72	0.1	0.09	0.2	0	0.51	0.29	17.33	14.51	8.53	18.68	17.93	11.48	ALUE_scaffold0000826	606	2520	+	ALUE_0001136701	-	-	-	-	-
ALUE_0001136801	cluster 3	A	3	-0.621896	-0.597355	1.7077	1.60954	-0.618233	-0.46208	-0.551083	-0.466597	189	7.04	2.16	4.93	0	1.4	5.44	0	1.34	0	0.31	0	0.73	0	1.6	1.45	1.46	6.03	6.27	73.77	51.58	66.5	53.82	76.91	53.08	ALUE_scaffold0000826	15298	15486	+	ALUE_0001136801	-	-	-	-	-
ALUE_0001136901	cluster 3	A	3	-0.582344	-0.611893	1.77355	1.58119	-0.611208	-0.435284	-0.555535	-0.55847	462	9.46	3	7.23	2.16	1.53	3.71	0.33	1.1	0.28	1.38	0.29	2.99	0	1.05	0.59	0.8	3.95	2.35	88.05	68.46	88.93	76.52	82.62	66.64	ALUE_scaffold0000826	17713	18604	+	ALUE_0001136901	-	-	-	-	-
ALUE_0001139501	cluster 3	A	3	-0.108752	-0.0863032	0.976366	1.96688	-0.822773	-0.695637	-0.692888	-0.53689	1372	0.83	4.4	0.79	0.44	4.89	0.81	0	0.28	0.19	4.49	11.74	15.41	8	10.17	14.45	7.91	2.74	2.3	35.1	16.16	27.75	27.77	44.93	49.55	ALUE_scaffold0000832	26532	33340	-	ALUE_0001139501	-	-	-	-	-
ALUE_0001148201	cluster 3	A	3	-0.437639	-0.9647	0.720281	0.638224	-0.470602	1.04535	-1.13443	0.603507	1224	33.84	21.04	37.24	12.4	7.21	10.35	15.02	20.36	13.51	15.89	12.66	21.28	11.27	7.78	15.75	14.65	23.75	41.12	31.94	21.06	29.85	28.47	29.98	22.06	ALUE_scaffold0000851	49768	60064	+	ALUE_0001148201	-	-	-	-	-
ALUE_0001148801	cluster 3	A	3	-0.456525	-0.46511	1.34614	1.30832	-0.52335	-0.45142	-0.476944	-0.281108	579	0.66	0.56	1.88	0.34	1.07	0.59	0	0	0	0.5	0.35	2.03	1.22	1.05	0.24	3.49	4.73	2.22	17.63	22.95	39.99	58.19	12.89	7.86	ALUE_scaffold0000852	64433	71640	+	ALUE_0001148801	-	-	-	-	-
ALUE_0001151501	cluster 3	A	3	-0.54419	-0.559095	1.74001	1.61332	-0.574	-0.556611	-0.575242	-0.54419	22104	0.03	0.07	0.05	0	0	0	0	0.01	0	0.07	0.04	0.14	0.03	0.03	0.07	0.09	0.07	0.09	6.2	5.59	6.85	7.13	5.64	4.85	ALUE_scaffold0000859	6933	72314	+	ALUE_0001151501	-	-	-	-	-
ALUE_0001158501	cluster 3	A	3	-0.398306	-0.397188	0.137523	1.4276	-0.290637	0.00524363	-0.104104	-0.380128	2601	7.52	0.31	6.63	4.22	0.44	5.89	1.59	0.24	2.05	0	0.03	0	0	0.07	0	0	0.57	0.11	5.61	8.47	5.11	59.14	1.61	4.57	ALUE_scaffold0000872	28208	46406	-	ALUE_0001158501	-	-	GO:0016021:integral component of membrane;	GO:0042302:structural constituent of cuticle;	-
ALUE_0001162901	cluster 3	A	3	-0.371072	-0.371998	0.204981	2.0241	-0.372925	-0.370763	-0.369395	-0.372925	330	0	0.25	0.24	0	0.8	0	0	0	0	0	0	0.42	0	0	0.21	0	0	0	1.74	11.38	117.83	156.54	329.32	57.29	ALUE_scaffold0000882	24892	28313	+	ALUE_0001162901	TIL domain-containing protein	-	-	GO:0030414:peptidase inhibitor activity;	-
ALUE_0001164301	cluster 3	A	3	-0.413776	-0.49924	1.56563	0.28825	-0.488557	0.247044	-0.409197	-0.290158	1050	2.35	0.23	2.51	0.38	0.08	0.33	0.15	0	0.12	0.5	0.26	0	0.07	0	0.13	1.05	0.43	0.09	9.51	2.96	1.26	5.22	0.07	0.07	ALUE_scaffold0000885	16398	21692	+	ALUE_0001164301	-	-	-	-	-
ALUE_0001169201	cluster 3	A	3	-0.385973	-0.386311	1.9501	0.367854	-0.388209	-0.387281	-0.385341	-0.384834	2978	0	0.25	0.03	0	0.74	0	0	0.06	0	0.45	0.05	0.09	0.38	0.06	0.07	0.71	0.08	0.07	366.88	114.6	72.86	86.08	20.05	73.15	ALUE_scaffold0000896	11626	16039	+	ALUE_0001169201	-	-	-	-	-
ALUE_0001172601	cluster 3	A	3	-0.408769	-0.457331	2.25546	0.618523	-0.605635	-0.564543	-0.617962	-0.219747	483	1.18	0.68	2.09	1.24	1.1	0.18	1.27	1.05	0.53	1.44	2.24	4.44	2.04	2.51	2.27	5.9	4.01	3.27	21.13	24.07	34.24	11.05	17.86	6.71	ALUE_scaffold0000902	24033	27231	+	ALUE_0001172601	-	-	-	-	-
ALUE_0001177001	cluster 3	A	3	-0.390921	-0.306172	1.85913	0.274521	-0.779096	0.258827	-0.396153	-0.520139	1071	4.08	12.33	5.29	1.68	5.02	2.48	0.72	0.18	0.96	4.28	1.39	3.61	5.72	2.43	2.75	3.26	3.09	0.46	25.9	5.8	20.59	2.29	6.53	13.18	ALUE_scaffold0000910	37587	54563	-	ALUE_0001177001	-	-	-	-	-
ALUE_0001178401	cluster 3	A	3	-0.60987	-0.669387	1.19171	1.94117	-0.645693	-0.139942	-0.305799	-0.762188	369	5.66	13.03	3.37	5.95	8.61	1.62	0	3.26	0.87	2.99	1.47	0.94	1.33	0.66	1.3	0	0	0	22.98	17.81	28.48	26.4	30.13	39.31	ALUE_scaffold0000913	44569	49267	+	ALUE_0001178401	-	-	-	-	-
ALUE_0001181501	cluster 3	A	3	-0.106351	-0.399485	1.42056	1.73146	-0.824213	-0.527381	-0.797515	-0.497076	900	13.3	17.75	11.82	3.33	5.88	3.71	5.11	0.7	4.15	33.74	18.42	37.39	16.97	16.91	23.17	23.9	11.15	11.18	80.41	56.33	122.1	93.39	101.66	98.26	ALUE_scaffold0000920	5398	13729	+	ALUE_0001181501	-	-	GO:0044425:membrane part;	-	-
ALUE_0001181701	cluster 3	A	3	-0.260946	0.378466	1.8231	0.462251	-0.793643	-0.764538	-0.770712	-0.0739733	4167	0.18	0.1	0.19	0.19	0.13	0.08	0.04	0.05	0.05	1.83	2.08	2.27	2.2	3.51	7.72	3.24	2.93	2.13	5.29	12.49	12.03	9.54	0.62	4.22	ALUE_scaffold0000920	31252	57245	+	ALUE_0001181701	-	-	-	-	-
ALUE_0001184001	cluster 3	A	3	-0.225043	-0.234654	1.42474	-0.249069	-0.265086	-0.159372	-0.0584632	-0.233052	2052	0.19	0.52	0.04	0.49	0.64	0.25	0	0	0.09	0.11	0.1	0.13	0.07	0.18	0.03	0.13	0.06	0.1	0.11	0.21	10.32	0	0.19	0	ALUE_scaffold0000925	17165	33791	+	ALUE_0001184001	-	GO:0044765:single-organism transport;	GO:0016020:membrane;	GO:0022857:transmembrane transporter activity;	-
ALUE_0001186901	cluster 3	A	3	-0.695191	-0.549702	-0.168136	1.36911	-0.393232	-0.360291	1.05617	-0.258724	237	0.8	0	0.66	3.37	0	3.25	0	0.8	0.54	0.24	0	0	0	0.77	0	0.39	1.44	0	0.61	0	1.55	1.22	4.26	2.28	ALUE_scaffold0000930	7425	8158	-	ALUE_0001186901	-	-	-	-	-
ALUE_0001187001	cluster 3	A	3	-0.506678	-0.495278	2.35791	0.522963	-0.524999	-0.477771	-0.494464	-0.381688	1077	0	0.98	0.36	0.19	0.66	0.08	0	0.06	0.12	0.38	0.06	0.19	0.59	0	0.32	0.09	2.33	1.28	27.96	24.88	18.15	13.4	6.57	5.95	ALUE_scaffold0000930	20100	24678	+	ALUE_0001187001	-	-	-	-	-
ALUE_0001187701	cluster 3	A	3	-0.289644	-0.184632	0.673989	2.04203	-0.648248	-0.530203	-0.651413	-0.411878	738	5.66	7.18	5.05	2.17	0.96	1.74	2.08	0.34	2.79	9.99	15.95	17.79	16.21	18.82	19.98	14.45	9.73	6.42	71.68	35.72	39.84	157.3	59.83	77.06	ALUE_scaffold0000931	10722	16335	-	ALUE_0001187701	-	-	-	-	-
ALUE_0001194401	cluster 3	A	3	-0.43938	-0.330447	0.668164	2.05279	-0.528501	-0.505483	-0.5108	-0.406347	1618	1.29	4.08	1.15	1.23	2.45	1.38	0	0.12	0.08	3.88	20.49	0.3	10.65	39.73	4.2	20.97	9.23	3.54	151.03	105.33	72.41	106.21	217.16	385.58	ALUE_scaffold0000946	1385	13346	+	ALUE_0001194401	-	GO:0006811:ion transport;	GO:0016020:membrane;	-	-
ALUE_0001201701	cluster 3	A	3	-0.406282	-0.494764	1.62291	1.26309	-0.530157	-0.500663	-0.46527	-0.488865	2271	0.08	0.07	0.1	0	0.27	0.04	0	0.17	0.03	0.08	0.3	0.03	0.15	0.11	0	0.12	0.15	0	0.66	2.32	0.87	0.92	1.44	0.88	ALUE_scaffold0000960	28463	45681	-	ALUE_0001201701	-	-	-	-	-
ALUE_0001202101	cluster 3	A	3	-0.483741	-0.285824	0.562193	2.2567	-0.665558	-0.488321	-0.662643	-0.232806	2367	5.38	4.68	5.02	0.76	0.86	0.9	1.04	0.24	1.03	3.7	9.72	1.99	12.19	13.48	4	16.08	10.07	7.34	37.5	21.81	31.46	51.27	65.06	96.53	ALUE_scaffold0000961	20125	44558	+	ALUE_0001202101	-	-	-	-	K16759
ALUE_0001203901	cluster 3	A	3	-0.612206	-0.618443	0.771466	1.93418	-0.629134	0.357167	-0.583695	-0.619334	1032	1.84	7.42	1.81	0	0.34	0.17	0	0	0	0.06	0	0.13	0	0.12	0	0	0.11	0	5.99	5.74	3.99	6.01	13.94	8.82	ALUE_scaffold0000964	51670	58883	+	ALUE_0001203901	-	-	-	-	-
ALUE_0001212001	cluster 3	A	3	-0.480752	-0.491641	2.19661	0.580695	-0.483954	-0.38331	-0.450326	-0.487317	426	1.78	5.74	6.01	0	4.56	0.6	0.36	0.3	0.3	0.55	0.16	0.65	0	0	0	0	0.54	0	52.97	126.8	155.98	64.86	31.57	37.5	ALUE_scaffold0000982	47332	48006	-	ALUE_0001212001	-	-	-	-	-
ALUE_0001212101	cluster 3	A	3	-0.491081	-0.491845	2.21516	0.734504	-0.493079	-0.491681	-0.492639	-0.489338	330	0.58	26.68	6.35	0	18.71	1.56	3.71	5.96	4.48	15.48	5.95	20.52	14.07	9.56	7.69	37.89	8.29	20.03	14348.6	12550.7	10807.1	10976	2141.04	3982.15	ALUE_scaffold0000982	52869	53494	-	ALUE_0001212101	-	-	-	-	-
ALUE_0001212701	cluster 3	A	3	-0.194779	-0.33631	0.598351	1.80486	-0.395864	-0.566121	-0.372743	-0.537395	1179	2.26	5.18	2.17	3.39	6.58	2.4	4.29	3.17	4.58	4.43	9.13	1.35	2.98	8.69	1.22	5.15	3.87	1	9.51	9.86	6.86	8.26	22.75	12.44	ALUE_scaffold0000984	8684	15390	+	ALUE_0001212701	CRAL-TRIO domain-containing protein	-	-	-	-
ALUE_0001219801	cluster 3	A	3	0.213317	0.871689	0.271786	0.61547	-1.07776	0.487124	-1.05969	-0.321936	1653	14.83	16.52	11.6	3.02	4.75	2.64	5.75	0.15	4.13	15.88	12.49	8.82	20.77	21.1	9.17	19.91	3.93	2.09	13.13	13.06	12.23	8.99	27.23	9.43	ALUE_scaffold0000998	54169	63982	-	ALUE_0001219801	-	-	-	-	-
ALUE_0001221801	cluster 3	A	3	-0.508355	-0.522333	1.32272	1.80662	-0.566928	-0.506358	-0.552285	-0.473078	1563	0.24	0.21	0.7	0.13	0.06	0.27	0.2	0	0.04	0.85	0.09	0.18	0.54	0.19	0.18	1.06	0.15	0.44	5.56	14.09	8.98	16.16	12.33	7.41	ALUE_scaffold0001004	28113	43505	-	ALUE_0001221801	-	-	-	-	-
ALUE_0001222001	cluster 3	A	3	-0.416754	1.27958	-0.0179439	0.824662	-0.798884	-0.627532	-0.473366	0.230238	168	3.39	0	0	1.19	5.25	0	0	0	0	0.69	5.64	1.23	9.21	11.91	20	13.13	1.36	5.87	5.99	9.46	0	3.01	24.52	4.59	ALUE_scaffold0001004	59186	59353	+	ALUE_0001222001	-	-	-	-	-
ALUE_0001223401	cluster 3	A	3	-0.560096	-0.559884	1.06362	1.98612	-0.559566	-0.558973	-0.558284	-0.252937	810	0.94	5.74	1.44	1.97	4.79	2.01	3.22	2.04	2.3	1.79	0.92	4.35	3.3	1.42	2.54	48.24	149.07	99.53	787.2	331.29	420.42	766.9	536.86	1105.45	ALUE_scaffold0001008	20062	24352	+	ALUE_0001223401	-	-	-	-	-
ALUE_0001225001	cluster 3	A	3	-0.115528	0.363472	0.747286	0.101455	-0.659009	0.606043	-0.361169	-0.68255	798	3.09	17.36	5.25	1.25	2.87	2.68	0.58	0.08	0.32	5.46	4.75	1.39	10.49	9.35	1.12	0.23	0.29	0	0.18	0.09	28.19	4.97	5.84	5.03	ALUE_scaffold0001011	54911	63198	-	ALUE_0001225001	-	-	-	-	-
ALUE_0001226001	cluster 3	A	3	-0.40631	-0.377741	1.11695	1.98978	-0.655297	-0.631094	-0.637261	-0.399024	1878	3.95	3.47	4.22	3.08	3.52	2.78	1.14	0.81	0.82	34.28	37.55	22.19	48.6	28.35	27.54	59.43	18.4	18.86	348.06	191.88	112.33	319.47	283.54	369.14	ALUE_scaffold0001014	1605	19284	+	ALUE_0001226001	-	-	-	-	-
ALUE_0001227301	cluster 3	A	3	-0.343556	-0.325229	1.33052	0.73265	-0.355774	-0.355571	-0.341316	-0.341724	840	0	0	0.09	0.48	0.11	0.2	0	0	0.08	0.28	0.32	0.08	0.42	1.16	0	0.77	0	0	70.07	12.21	0.61	3.69	6.66	43.18	ALUE_scaffold0001016	54384	63042	-	ALUE_0001227301	-	-	-	-	-
ALUE_0001227401	cluster 3	A	3	0.680693	0.775794	0.459683	0.929161	0.260105	-0.849631	-1.17445	-1.08136	2421	1.65	4.17	2.53	0.49	2.3	0.71	8.23	7.41	9.28	4.08	13.16	13.96	5.2	14.1	13.32	2.96	1.32	0.61	6.8	12.23	8.87	12.55	14.9	7.46	ALUE_scaffold0001017	911	23741	+	ALUE_0001227401	-	-	-	-	-
ALUE_0001232201	cluster 3	A	3	1.05749	-0.33649	0.593463	0.934825	-0.15725	-0.289897	-1.75376	-0.0483756	1488	10.34	8.22	12.89	0.13	0.24	0.29	16.47	3.2	14.57	21.73	18.6	19.46	10.36	13.61	6.5	17.3	9.35	9.88	12.99	14.27	22.77	19.54	24.19	13.48	ALUE_scaffold0001028	345	7824	+	ALUE_0001232201	-	GO:0006810:transport;	GO:0016020:membrane;GO:0045202:synapse;	GO:0005230:extracellular ligand-gated ion channel activity;	-
ALUE_0001235301	cluster 3	A	3	-0.0939921	-0.3032	1.17642	-0.448736	-0.388096	0.579113	-0.21224	-0.309264	4302	0.97	1.08	1.39	0.28	0.37	0.18	0.18	0	0.07	0.72	0.11	0.39	0.07	0.32	0.14	0.41	0.03	0.07	0.02	0.03	5.36	0.05	0	0	ALUE_scaffold0001033	19408	52893	-	ALUE_0001235301	-	-	-	-	-
ALUE_0001236001	cluster 3	A	3	0.0279858	0.224035	1.55879	0.277092	-0.607033	-0.526138	-0.616193	-0.338536	1764	3.12	1.8	4.67	0.68	0.85	0.49	1.56	0.25	0.98	15.57	23.21	17.39	20.78	25.51	26.36	12.82	9.18	3.36	140.07	19.53	25.25	26.18	25.25	25.68	ALUE_scaffold0001035	39648	52821	-	ALUE_0001236001	-	-	-	-	-
ALUE_0001236401	cluster 3	A	3	-0.305931	-0.307088	0.994898	0.820108	-0.307088	-0.297571	-0.288825	-0.308503	576	0	0.85	0	0	1.53	0	0	0	0.11	0.2	0	0	0	0.11	0	0	0	0	96.83	4.51	0	0	0.67	87.08	ALUE_scaffold0001036	57762	62875	-	ALUE_0001236401	-	-	-	-	-
ALUE_0001247701	cluster 3	A	3	-0.433385	-0.375678	0.0636406	2.04616	-0.530184	0.2349	-0.355201	-0.650251	246	0	7.62	1.89	0	1.08	2.09	0	0.77	0.52	0.94	0.83	0.56	0.29	0.99	1.67	0	0	0	3.51	1.47	2.69	4.11	11.06	13.8	ALUE_scaffold0001061	25953	31778	-	ALUE_0001247701	-	-	-	-	-
ALUE_0001253801	cluster 3	A	3	0.139835	1.18823	0.822502	1.11832	-0.858558	-0.67087	-0.869576	-0.86988	616	5.24	19.98	6.68	0.65	3.29	1.81	4.48	0	2.72	60.22	18.35	60.02	104.29	51.69	120.58	1.94	1.85	1.92	34.65	93.31	100.47	121.34	97.67	48.35	ALUE_scaffold0001075	57609	61042	-	ALUE_0001253801	Urocanase_C domain-containing protein	-	-	-	-
ALUE_0001254301	cluster 3	A	3	-0.262521	-0.478512	1.52849	-0.00976555	-0.311819	0.0320122	-0.212805	-0.285081	927	4.71	3.96	6.7	3.45	1.81	4.25	1.98	2.8	2.36	3.51	1.68	3.13	1.21	0.98	0.96	1.98	2.71	3.09	4.03	5.61	41.55	4.83	6.71	2.83	ALUE_scaffold0001076	50112	56385	+	ALUE_0001254301	Rieske domain-containing protein	-	-	-	-
ALUE_0001256301	cluster 3	A	3	-0.044763	0.462998	0.481478	1.49829	-0.687938	-0.620352	-0.846996	-0.242719	321	26.63	6.86	23.22	0	0.27	0.27	20.52	0.2	19.24	35.81	94.23	69.32	91.19	177.6	56.41	105.4	29.84	15.06	95.16	158.6	76.02	154.18	59.57	368.03	ALUE_scaffold0001080	33609	39652	+	ALUE_0001256301	Homeobox domain-containing protein	-	-	-	K09312
ALUE_0001256701	cluster 3	A	3	0.261806	0.0339217	1.0968	1.42384	-0.881095	-0.599284	-0.856741	-0.479253	4497	0.51	0.67	0.57	0.04	0.1	0.13	0.03	0.01	0.09	2.04	1.94	2.72	1.16	2.45	1.78	0.16	1.93	0.35	1.85	5.51	4.14	5.87	6.21	1.3	ALUE_scaffold0001081	30748	57654	-	ALUE_0001256701	-	GO:0006810:transport;	-	-	-
ALUE_0001265001	cluster 3	A	3	-0.365518	0.0917217	0.546223	0.932276	-0.769367	-0.110887	-0.223144	-0.101305	705	1.35	1.04	2.42	1.13	2.25	0.61	0	0	0	1.89	0.96	0.1	3.99	1.72	0.58	4.56	0.32	0	2.45	1.84	5.32	0.41	11.03	0.99	ALUE_scaffold0001100	39180	40845	+	ALUE_0001265001	-	-	-	-	-
ALUE_0001269401	cluster 3	A	3	0.0310892	0.0602593	1.4306	0.291646	-0.809799	-0.446599	-0.950605	0.393413	600	9.18	7.88	18.89	3.99	4.41	4.57	5.36	8.77	5.26	18.97	24.13	14.63	26.27	21.13	11.66	49.49	15.39	9.37	14.61	48.74	58.19	21.76	35.76	12.09	ALUE_scaffold0001111	37831	40995	-	ALUE_0001269401	Reelin domain-containing protein	-	-	-	-
ALUE_0001269801	cluster 3	A	3	-0.511086	-0.386196	1.13896	-0.16182	-0.517837	0.4438	0.452327	-0.458145	333	21.11	12.97	20.05	22.79	15.37	16.45	0	0	0	0.17	0	0.21	4.86	2.55	0	0.28	3.08	0	89.57	3.69	0	4.98	0.23	14.83	ALUE_scaffold0001112	28964	29940	-	ALUE_0001269801	-	-	-	-	-
ALUE_0001273201	cluster 3	A	3	-0.432234	-0.398327	1.08011	1.20901	-0.424342	-0.340745	-0.349514	-0.34396	204	1.86	0.8	1.14	0.98	0	2.52	0	0.31	0.63	0	0.33	0.34	0.34	1.49	0	0.9	2.79	0	15.5	31.15	5.76	48.1	2.29	6.43	ALUE_scaffold0001119	54428	54631	+	ALUE_0001273201	-	-	-	-	-
ALUE_0001276301	cluster 3	A	3	-0.559501	-0.560584	1.25113	1.9896	-0.558181	-0.549045	-0.536583	-0.47683	6117	2.3	0.52	1.98	4.28	0.78	4.46	0.08	1.14	0.12	0.3	0.11	0.43	0.26	0.04	0.13	4.28	15.43	12.44	301.22	225.82	159.54	249.82	374.85	341.59	ALUE_scaffold0001126	29976	43509	+	ALUE_0001276301	-	-	GO:0016459:myosin complex;	GO:0003779:actin binding;GO:0005524:ATP binding;GO:0003774:motor activity;	K10352
ALUE_0001276701	cluster 3	A	3	-0.562262	-0.562262	0.919343	2.0676	-0.562262	-0.440673	-0.312937	-0.546551	802	0.71	0.3	0.77	1.25	1.87	0.53	0	0	0	0	0	0	0	0	0	0.23	0	0	12.73	6.03	2.93	9.54	12.99	15.97	ALUE_scaffold0001127	49621	56275	-	ALUE_0001276701	G_PROTEIN_RECEP_F1_2 domain-containing protein	-	-	-	-
ALUE_0001280801	cluster 3	A	3	1.00477	-0.271736	0.674928	1.12721	-0.753282	0.288613	-1.38704	-0.683463	2025	32.84	8.73	38.3	7	3.83	3.76	19.29	6.42	13.57	31.85	37.43	38.49	13.48	18.72	25.84	18.75	9.46	13.79	33.4	30.74	30.78	27.79	46.91	37.84	ALUE_scaffold0001135	288	10687	-	ALUE_0001280801	-	GO:0005975:carbohydrate metabolic process;	-	GO:0000287:magnesium ion binding;GO:0016868:intramolecular transferase activity, phosphotransferases;	K01835
ALUE_0001281701	cluster 3	A	3	-0.554256	-0.601735	1.56988	0.756555	-0.696691	-0.168238	-0.601735	0.296223	1653	1.49	0.59	1.46	0.24	0.48	0.72	0.28	0.27	0.43	0.25	0.37	1.05	0.13	0.4	0.91	0.22	2.76	2.81	1.26	6.25	4.45	3.27	3.86	0.89	ALUE_scaffold0001137	1066	9009	+	ALUE_0001281701	BRICHOS domain-containing protein	-	-	-	-
ALUE_0001282101	cluster 3	A	3	-0.0179307	0.0065899	0.822716	0.67641	-1.42459	0.675593	-1.41969	0.680906	753	27.5	19.27	23.51	10.34	4.92	3.75	6.92	5.22	6.75	16.81	18.33	18.17	22.71	19.81	11.39	30.77	24.83	14.81	25.39	28.87	19.62	21.94	25.71	22.65	ALUE_scaffold0001139	8624	19271	-	ALUE_0001282101	-	-	-	-	-
ALUE_0001284501	cluster 3	A	3	-0.535172	-0.681783	0.95642	1.89276	-0.828915	-0.486821	-0.641751	0.325262	1485	2.56	1.7	2.67	0.94	0.65	2.36	0.1	0.21	0.04	2.66	0.64	2.7	1.66	0.78	0.74	5.57	3.76	13.22	9.87	15.56	9.26	15.79	22.67	14.24	ALUE_scaffold0001146	13954	18205	+	ALUE_0001284501	-	-	-	-	K04886
ALUE_0001284601	cluster 3	A	3	-0.477221	-0.47485	1.61005	1.48204	-0.612342	-0.498556	-0.569672	-0.459441	10158	0.22	0.23	0.61	0.18	0.19	0.09	0	0.07	0.03	0.45	0.43	0.36	0.37	0.3	0.59	0.35	0.55	0.49	5.37	7.8	5.68	10.06	4.44	3.27	ALUE_scaffold0001146	19622	47789	-	ALUE_0001284601	-	-	-	-	-
ALUE_0001293201	cluster 3	A	3	-0.495686	-0.520377	0.522612	2.36849	-0.556988	-0.323699	-0.442898	-0.551454	903	1.05	2.26	2.24	0.66	0.29	1.8	0	0	0.07	0.06	0.3	1.15	0.08	0.47	0.38	0.2	0	0	14.01	7.84	3.58	20.85	23.59	24.35	ALUE_scaffold0001171	39151	41737	-	ALUE_0001293201	-	-	-	-	-
ALUE_0001293301	cluster 3	A	3	0.0881171	-0.122803	1.20554	1.72468	-1.00818	-0.288009	-0.982788	-0.616552	2634	10.24	12.63	14.74	2.5	7.27	1.85	5	0.12	5.55	12.83	19.65	19.2	10.95	17.06	15.78	18.4	3.55	3.37	32.99	23.88	36.61	42.04	35.27	35.59	ALUE_scaffold0001171	47143	58161	-	ALUE_0001293301	-	-	-	-	-
ALUE_0001298201	cluster 3	A	3	-0.71734	-0.613879	1.36446	0.0774751	-0.921362	-0.287057	0.228316	0.86939	1182	2.73	3.03	1.9	3.21	4.93	4.85	0.13	0.59	0.38	1.18	1.09	0.94	2.08	1.74	0.46	4.28	3.57	11.77	9.49	2.81	12.44	0.55	6.64	4.24	ALUE_scaffold0001184	433	7998	+	ALUE_0001298201	-	-	-	-	-
ALUE_0001300701	cluster 3	A	3	-0.43895	-0.383097	0.85925	1.54785	-0.561031	-0.49241	-0.416609	-0.114999	402	0.47	0.2	0.19	0.5	1.1	0.21	0	0	0	0	0.67	0.86	1.23	0.15	0.85	2.06	2.55	0.98	4.47	11.14	2.19	18.13	5.61	2.69	ALUE_scaffold0001189	2140	5172	+	ALUE_0001300701	DUF1794 domain-containing protein	-	-	-	-
ALUE_0001300801	cluster 3	A	3	-0.331859	-0.520981	1.17774	1.91474	-0.605227	-0.039252	-0.801392	-0.793762	1719	798.49	523.09	910.61	283.14	116.7	286.28	361.46	351.48	371.12	585.47	448.01	605.13	444.54	368.05	442.37	278.28	184.52	238.8	1450.95	1132.77	2117.24	1717.93	2192.12	2285.98	ALUE_scaffold0001189	12395	22045	-	ALUE_0001300801	-	GO:0045454:cell redox homeostasis;GO:0055114:oxidation-reduction process;	GO:0005739:mitochondrion;	GO:0050660:flavin adenine dinucleotide binding;GO:0004148:dihydrolipoyl dehydrogenase activity;	-
ALUE_0001301501	cluster 3	A	3	-0.425581	-0.377402	0.0791512	1.79295	-0.868369	0.253513	0.0997994	-0.554059	1800	0.84	3.49	1.64	0.44	3.72	1.14	0.51	0.18	0.39	0.26	0.79	1.96	0.66	1.04	1.52	1.33	0.63	0.49	1.36	1.48	2.37	2.32	4.53	5.83	ALUE_scaffold0001190	19808	33310	-	ALUE_0001301501	-	-	-	-	-
ALUE_0001301701	cluster 3	A	3	-0.551965	-0.558931	1.65454	1.36765	-0.556722	-0.523391	-0.555802	-0.275376	5611	5.04	1.66	7.76	0.93	0.33	0.87	0.76	0.19	0.83	0.67	0.48	2.44	0.28	0.34	0.32	15.8	46.86	46.15	262.08	343.65	237.26	218.25	80.08	435.52	ALUE_scaffold0001190	38975	57047	-	ALUE_0001301701	Collagen IV NC1 domain-containing protein	-	-	-	-
ALUE_0001302401	cluster 3	A	3	0.149581	-0.164353	0.852835	1.47321	-1.01878	-0.776326	-1.10676	0.59059	1029	12.74	15.21	10.56	2.14	2.57	0.75	6.4	1.54	6.32	46.43	44.26	40.43	43.29	35.83	20.6	88.99	36.57	49.67	35.9	97.27	68.29	115.9	65.12	82.49	ALUE_scaffold0001193	8262	13767	-	ALUE_0001302401	Cation_ATPase_C domain-containing protein	GO:0040024:dauer larval development;GO:0006754:ATP biosynthetic process;GO:0006812:cation transport;	GO:0016021:integral component of membrane;	GO:0046872:metal ion binding;GO:0015662:ATPase activity, coupled to transmembrane movement of ions, phosphorylative mechanism;GO:0019829:cation-transporting ATPase activity;GO:0005524:ATP binding;	-
ALUE_0001305101	cluster 3	A	3	-0.531472	-0.531809	1.20145	1.9626	-0.532628	-0.529499	-0.52661	-0.512024	1317	0.29	0.31	0.24	0.91	0.27	0.26	0	0.19	0	0.22	0	0.21	0.11	0.09	0.16	0.35	2.77	1.35	141.23	93.71	125.46	239.34	173.47	105.7	ALUE_scaffold0001200	25736	32033	-	ALUE_0001305101	-	-	-	GO:0003824:catalytic activity;	K00639
ALUE_0001305801	cluster 3	A	3	-0.516509	-0.232756	1.21452	1.56548	-0.637341	-0.6034	-0.494107	-0.295887	312	0	0	0.5	1.28	0.28	0.55	0	0	0	1.12	0	0.66	2.71	0.39	2.86	4.71	0	0.32	11.52	1.39	14.37	13.87	4.73	13.85	ALUE_scaffold0001202	19844	21321	+	ALUE_0001305801	-	-	-	-	-
ALUE_0001306201	cluster 3	A	3	-0.518109	-0.55545	1.42674	1.58856	-0.55545	-0.471432	-0.418532	-0.496326	591	0	0.14	0.13	0	0.15	0.29	0	0	0	0	0	0.12	0	0	0	0	0.19	0	3.16	1.22	1.99	2.44	0.92	3.53	ALUE_scaffold0001203	22087	26296	-	ALUE_0001306201	-	-	-	-	-
ALUE_0001306701	cluster 3	A	3	0.294962	-0.310624	1.5479	0.782215	-0.860523	-0.247977	-0.83268	-0.37327	7248	0.18	0.21	0.67	0.11	0.04	0.07	0.06	0	0.12	0.42	0.65	0.77	0.24	0.42	0.31	0.62	0.11	0.15	0.84	1.86	0.94	1.63	0.47	0.44	ALUE_scaffold0001205	91	38567	-	ALUE_0001306701	-	-	-	-	-
ALUE_0001308901	cluster 3	A	3	-0.185107	0.0364913	1.2085	0.982412	-1.05438	0.27236	-1.19137	-0.0689054	771	28.83	5.39	59.01	8.55	3.66	9.22	10.33	8.72	9.1	21.23	21.15	28.41	29.66	27.45	24.55	35.54	29.43	11.52	55	44.49	39.66	47.44	47.39	33.23	ALUE_scaffold0001213	39490	44203	+	ALUE_0001308901	GYF domain-containing protein	-	-	-	-
ALUE_0001310901	cluster 3	A	3	-0.500435	-0.482994	1.10216	1.90886	-0.542342	-0.479496	-0.542253	-0.463496	1206	12.76	44.74	17.32	0.99	8.41	2.27	4.19	1.68	5.71	20.07	22.05	11.63	20.13	42.7	8.47	28.89	27.42	34.61	670.73	364.3	631.35	412.72	784.97	1280.44	ALUE_scaffold0001219	4229	7921	+	ALUE_0001310901	-	-	GO:0005856:cytoskeleton;GO:0005737:cytoplasm;	GO:0005524:ATP binding;	K05692
ALUE_0001311001	cluster 3	A	3	-0.455295	-0.423731	0.930449	1.86733	-0.518662	-0.481889	-0.515898	-0.402304	2172	31.4	23.19	41.22	9.56	3.57	11.19	4.02	5.37	9.12	25.18	103.43	23.1	33.3	152.71	32.05	78.4	112.55	72.15	1138.51	968.83	957.26	469.55	1683.6	2880.81	ALUE_scaffold0001219	14650	28854	+	ALUE_0001311001	-	-	-	-	K05692
ALUE_0001311201	cluster 3	A	3	-0.482326	-0.48698	1.25915	1.62915	-0.480349	-0.468639	-0.489296	-0.480711	1800	2.64	4.26	3.02	0	0.1	0.1	1.62	0.39	2.4	2.1	0.15	1.23	0.35	0.37	0.57	1.23	2.41	0.6	221.96	177.68	423.29	204.54	182.33	610.16	ALUE_scaffold0001219	44345	51543	-	ALUE_0001311201	-	-	-	-	K05692
ALUE_0001313601	cluster 3	A	3	-0.607039	0.572816	1.05817	1.37129	-0.900899	-0.901702	-0.897286	0.304649	2745	0.07	0.09	0.14	0.07	0.22	0.12	0.06	0.21	0.05	3.13	4.26	0.25	15.25	13.68	8.1	23.08	4.03	3.24	16.36	14.31	18.45	17.98	19.68	19.26	ALUE_scaffold0001225	16632	42160	-	ALUE_0001313601	-	-	-	-	-
ALUE_0001314201	cluster 3	A	3	-0.760132	-0.756664	0.571111	1.28153	-0.750883	0.0624291	1.10234	-0.749727	1173	4.37	6.88	2.98	9.88	17.6	4.74	0	0.05	0.11	0	0	0	0	0	0.06	0	0.1	0.08	4.84	16.62	1.57	10.89	13.12	11.31	ALUE_scaffold0001227	16372	24770	+	ALUE_0001314201	-	-	-	-	-
ALUE_0001317701	cluster 3	A	3	-0.353322	-0.356804	1.15897	-0.333738	-0.338961	0.77905	-0.230163	-0.325035	771	14.29	1.59	10.47	1.04	0.23	1.89	0	0.16	0.5	0.15	0.18	0	0	0.16	0.09	0.83	0.15	0	0	0.19	34.89	0.28	0.2	0.3	ALUE_scaffold0001237	8629	14814	-	ALUE_0001317701	-	-	-	-	-
ALUE_0001318401	cluster 3	A	3	-0.493303	-0.499478	1.74544	1.23122	-0.502005	-0.488532	-0.495549	-0.497794	2475	0.15	0.3	0.03	0.16	0.07	0	0	0	0	0.14	0	0.17	0.06	0	0.03	0.07	0	0.08	19.43	13.48	47.16	21.13	15.74	24.88	ALUE_scaffold0001239	8271	36283	-	ALUE_0001318401	-	-	-	-	-
ALUE_0001320901	cluster 3	A	3	-0.719895	-0.126942	0.976562	1.22655	-1.12021	-0.470465	-0.380269	0.614666	4194	8.74	4.04	13.66	8.48	9.95	9.63	3.76	5.12	5.89	5.79	9.78	6.39	10.59	12.68	9.34	21.75	7.12	17.06	15.65	23.11	13.67	20.01	12.97	23.94	ALUE_scaffold0001247	3727	30658	-	ALUE_0001320901	-	GO:0005992:trehalose biosynthetic process;	-	GO:0003824:catalytic activity;	-
ALUE_0001321901	cluster 3	A	3	-0.144394	0.0844569	0.92948	0.187985	-0.860007	0.599826	-0.960811	0.163465	3057	9.07	2.61	27.81	1.5	1.24	2.38	2.05	2.09	3.2	8.39	6.73	7.98	13.12	6.25	8.77	21.41	4.4	4.07	9.45	11.81	25.49	15.34	8.29	6.79	ALUE_scaffold0001249	29139	46455	-	ALUE_0001321901	-	-	-	-	-
ALUE_0001323501	cluster 3	A	3	-0.54437	-0.543668	1.14973	1.94994	-0.545422	-0.470372	-0.462081	-0.533755	897	6.57	1.73	9.09	9.57	2.36	7.35	0	0.28	0	0.06	0	0.46	0.39	0.14	0.15	0.41	1.65	0.88	119.62	197.96	69.16	141.96	259.81	167.4	ALUE_scaffold0001254	375	4005	-	ALUE_0001323501	G_PROTEIN_RECEP_F1_2 domain-containing protein	-	-	-	-
ALUE_0001325801	cluster 3	A	3	-0.610984	-0.0287567	1.33738	1.54919	-0.449846	-0.609971	-0.63024	-0.556765	564	0	0.29	0.41	0	0	0.3	1.36	0.9	1.6	0.31	0	0.37	5.12	4.62	2.43	0.16	1.42	0.17	12.23	4.35	22.55	15.61	8.27	19.43	ALUE_scaffold0001259	49360	54952	-	ALUE_0001325801	Ion_trans domain-containing protein	GO:0006813:potassium ion transport;GO:0034220:ion transmembrane transport;	GO:0016021:integral component of membrane;	GO:0005244:voltage-gated ion channel activity;GO:0005267:potassium channel activity;	-
ALUE_0001328201	cluster 3	A	3	-0.120865	-0.211695	1.09742	0.330118	-0.55627	0.665715	-0.336851	-0.867575	15229	13.11	30.34	19.49	9.34	7.58	8.05	6.83	1.97	7.86	11.43	8.23	13.49	8.1	6.97	14.64	1.03	2.32	1.52	61.37	9.46	8.46	12.73	9.89	27.61	ALUE_scaffold0001270	60	49168	+	ALUE_0001328201	-	-	-	-	-
ALUE_0001340601	cluster 3	A	3	0.315967	0.456127	1.09801	1.6442	-0.99808	-0.831186	-0.990294	-0.694746	582	5.22	11.34	6.54	3.09	0.3	1.32	2.37	0.11	1.33	41	61.62	53.07	49.09	58.46	64.34	27.65	5.29	5.93	92.37	70.48	83.23	115.78	105.79	87.64	ALUE_scaffold0001307	10107	13837	-	ALUE_0001340601	-	GO:0007264:small GTPase mediated signal transduction;	GO:0005622:intracellular;GO:0016020:membrane;	GO:0005525:GTP binding;	K04513
ALUE_0001344201	cluster 3	A	3	-0.653697	-0.170502	1.15325	1.86798	-0.870128	-0.598331	-0.789596	0.0610285	5391	0.21	0.05	0.33	0.04	0.03	0.14	0.03	0.01	0.01	0.18	0.21	0.09	0.43	0.58	0.43	0.96	0.59	0.35	1.48	1.49	1.1	1.28	2.25	1.96	ALUE_scaffold0001320	423	51275	+	ALUE_0001344201	-	-	-	-	-
ALUE_0001344301	cluster 3	A	3	-0.264799	-0.411753	0.612521	2.13604	-0.644853	-0.609161	-0.651904	-0.166095	1638	1.97	1.19	1.09	0	2.21	0.1	1.31	0.93	0.39	5.88	6.2	7.8	4.64	4.59	3.98	10.22	7.87	6.27	29.7	18.47	11.53	26.43	39.67	62.75	ALUE_scaffold0001321	16938	43144	-	ALUE_0001344301	-	GO:0055085:transmembrane transport;GO:0006811:ion transport;GO:0019915:lipid storage;	GO:0016020:membrane;	GO:0005249:voltage-gated potassium channel activity;	-
ALUE_0001345101	cluster 3	A	3	-0.368796	-0.301188	0.647213	0.22278	-0.48899	1.03221	-0.924691	0.181464	1803	2.42	2.94	9.56	1.77	0.64	2.09	1.44	3.27	2.11	2.03	2.21	3.22	2.85	2.35	2.62	3.37	2.15	4.87	3.31	3.4	6.16	2.88	4.01	3.72	ALUE_scaffold0001324	34014	51904	+	ALUE_0001345101	-	-	-	-	-
ALUE_0001350501	cluster 3	A	3	-0.0643247	-0.332678	1.49526	1.64201	-0.899878	-0.538469	-0.83938	-0.462543	6786	8.34	11.7	14.83	2.41	4.25	3.44	1.9	1.05	2.17	30.11	19.6	24.19	15.95	11.45	24.41	26.68	6.65	7.79	58.63	61.58	82.07	90.57	67.64	56.15	ALUE_scaffold0001339	5725	51706	-	ALUE_0001350501	-	GO:0016310:phosphorylation;	-	GO:0004672:protein kinase activity;GO:0000166:nucleotide binding;	-
ALUE_0001351201	cluster 3	A	3	-0.704469	-0.664019	0.854618	1.47016	-0.708866	0.429013	0.0253912	-0.701831	1794	7.31	1.36	4.41	4.79	0.79	2.91	0	0.14	0	0	0.15	0.04	0.08	0.3	0.27	0.05	0.06	0.11	3.65	12.96	1.31	11.06	6.07	7.79	ALUE_scaffold0001342	4999	23096	-	ALUE_0001351201	-	-	-	-	-
ALUE_0001352101	cluster 3	A	3	-0.46743	-0.502506	1.58653	1.2786	-0.502506	-0.477399	-0.462261	-0.453031	342	0	0	0.68	0.58	0.26	0.25	0	0	0	0.34	0	0.61	0	0	0	1.34	0	0	33.2	14.78	8.6	13.29	27.05	7.9	ALUE_scaffold0001345	14612	17318	-	ALUE_0001352101	-	-	-	-	-
ALUE_0001355001	cluster 3	A	3	-0.464981	-0.513419	0.557481	1.92893	-0.508751	-0.406621	-0.142835	-0.449807	756	0.75	0.97	0.62	0.53	3.73	2.6	0	0.5	0.09	0.15	0.09	1.1	0.09	0.24	0.18	1.34	0	0.26	9.98	3.73	5.15	2.19	21.39	18.78	ALUE_scaffold0001354	2273	12235	-	ALUE_0001355001	-	-	-	-	-
ALUE_0001359301	cluster 3	A	3	-0.534896	-0.533683	1.01081	2.18618	-0.535589	-0.533034	-0.532774	-0.527014	222	0	1.47	0	0	1.59	0	0	0.29	0	0	0.61	0	0	0.55	0.62	1.24	2.57	0.44	175.79	279.42	259.24	433.21	462.91	361.14	ALUE_scaffold0001364	18153	19469	-	ALUE_0001359301	-	-	-	-	-
ALUE_0001359701	cluster 3	A	3	-0.591583	-0.131045	1.76777	1.3263	-0.689599	-0.628104	-0.65818	-0.395552	369	1.03	0	1.26	0	0.24	0.93	0	0	0	1.26	2.2	0.19	6.67	11.34	2.79	9.22	0.93	0.8	16.17	42.27	33.07	26.79	24.02	24.26	ALUE_scaffold0001365	3139	13216	-	ALUE_0001359701	-	-	-	-	-
ALUE_0001359801	cluster 3	A	3	-0.443406	-0.408198	1.88035	0.436805	-0.478615	-0.311375	-0.196947	-0.478615	1674	0	0.1	0.09	0	0.32	0	0	0	0	0	0.04	0	0	0.04	0.04	0	0	0	0.6	1.77	0.31	0.26	0.37	0.41	ALUE_scaffold0001365	32877	51090	-	ALUE_0001359801	-	-	-	-	-
ALUE_0001366301	cluster 3	A	3	-0.711159	-0.696562	1.3653	0.956576	-0.65642	-0.0944259	-0.448409	0.285102	2637	0.94	0.22	0.56	0.08	0.57	0.1	0.06	0	0.12	0	0	0.03	0	0.02	0.05	2.37	0.17	0.22	2.75	2.22	0.75	2.22	2.06	0.32	ALUE_scaffold0001384	22813	32816	-	ALUE_0001366301	-	-	-	-	-
ALUE_0001367501	cluster 3	A	3	0.627916	-0.35581	0.314652	1.2464	-0.804849	0.781449	-0.860991	-0.948764	315	53.68	108.42	67.04	5.07	37.25	9.24	26.75	11.27	19.61	36.86	63.8	111.88	20.33	44.48	41.37	25.39	7.6	9.08	61.37	82.07	35.23	112.69	119.69	47.03	ALUE_scaffold0001387	21362	23122	-	ALUE_0001367501	-	-	-	-	-
ALUE_0001378501	cluster 3	A	3	-0.559382	-0.647042	1.31216	1.57245	-0.623104	-0.416091	-0.414743	-0.22425	2406	3.32	1.36	3.58	2.91	2.9	2.49	1.02	0.03	1.07	2.27	0.39	1.35	0.82	0.3	0.29	5.12	3.7	5.13	16.46	13.18	29.88	38.95	13.99	14.3	ALUE_scaffold0001415	299	18162	+	ALUE_0001378501	-	-	-	-	-
ALUE_0001379401	cluster 3	A	3	-0.417228	-0.477873	-0.312265	0.669722	-0.545516	0.298853	0.140242	0.644064	514	1.85	1.59	0.3	1.17	1.89	0	0	0.12	0	0	0	0.67	0.14	0	0.27	0.18	4.66	0.38	0	1.12	0	5.33	0	0	ALUE_scaffold0001417	39264	43248	+	ALUE_0001379401	Ion_trans_2 domain-containing protein	-	-	-	-
ALUE_0001384801	cluster 3	A	3	-0.272683	-0.263827	-0.0453856	1.78185	-0.497028	-0.257923	-0.157558	-0.287442	1446	0	0.56	0.38	0.55	0.61	0.12	0	0	0.13	0.28	0.47	0.14	0.19	0.59	0.14	0.38	0.32	0.14	0.4	0.7	0.56	0.5	5.64	1.71	ALUE_scaffold0001433	38353	47208	-	ALUE_0001384801	PlsC domain-containing protein	-	-	GO:0016740:transferase activity;	-
ALUE_0001385801	cluster 3	A	3	-0.502276	-0.501823	0.66461	2.30831	-0.503101	-0.502335	-0.502638	-0.460742	330	0	2.72	0.24	0	2.14	0.26	0	0.96	0.58	0.35	0	2.72	1.49	0.55	1.87	17.55	29.02	33.49	702.37	842.27	621.43	1713.16	1271.57	2228.18	ALUE_scaffold0001436	47208	48525	-	ALUE_0001385801	-	-	-	-	-
ALUE_0001386001	cluster 3	A	3	-0.832069	-0.83097	0.333478	1.00987	-0.80642	1.22825	0.438637	-0.540774	1933	28.11	2.57	25.55	17.46	2.83	14.39	0.24	0.23	0.23	0	0	0	0	0.03	0	0.24	4.9	2.81	11.04	14.57	6.2	22.28	16.85	11.14	ALUE_scaffold0001437	21918	34710	+	ALUE_0001386001	Metalloendopeptidase	-	-	-	-
ALUE_0001388501	cluster 3	A	3	-0.551539	-0.560056	1.06186	1.96088	-0.560056	-0.410844	-0.406074	-0.534165	273	2.09	0.3	1.99	2.93	0.65	0.94	0	0	0	0	0	0.25	0	0	0	0.34	0.42	0	16.32	12.17	19.12	18.76	16.52	38.72	ALUE_scaffold0001444	34515	37057	-	ALUE_0001388501	-	-	-	-	-
ALUE_0001395501	cluster 3	A	3	-0.547067	-0.51441	1.43248	1.87393	-0.568992	-0.559929	-0.560848	-0.555169	1141	1.17	0.57	0.88	0.18	1.62	0.6	0	0.39	0.06	0.81	3.8	1.09	0.93	11.27	1.32	1.61	1.8	0.35	175.86	187.78	116.08	222.19	157.04	206.2	ALUE_scaffold0001461	7307	13119	-	ALUE_0001395501	-	-	-	-	-
ALUE_0001399201	cluster 3	A	3	-0.448978	-0.453542	1.74405	0.919483	-0.453676	-0.450992	-0.405756	-0.450589	921	0	0.27	0	0.43	1.63	1.58	0	0	0.07	0.19	0	0.23	0.08	0	0	0.3	0	0	74.91	81.47	7.42	63.37	28.36	10.64	ALUE_scaffold0001473	22906	27175	+	ALUE_0001399201	-	-	-	-	-
ALUE_0001399301	cluster 3	A	3	-0.510883	-0.509711	1.3425	1.68762	-0.50915	-0.505225	-0.486873	-0.508284	723	0.79	1.58	0.32	2.76	5	2.13	0	0.7	0.45	0	0.09	0.38	0.68	0.25	0	1.02	0.47	0	408.26	283.96	35.38	316.63	235.36	311.01	ALUE_scaffold0001473	30292	36651	-	ALUE_0001399301	-	-	-	-	-
ALUE_0001399401	cluster 3	A	3	-1.19364	-1.17523	0.232209	1.40117	0.38831	0.0501066	0.178111	0.118951	1206	49.31	59	38.5	49.68	71.91	39.89	71.14	50.94	63.49	0.96	0.67	2.64	1.75	2.87	1.76	7.39	53.13	94.18	33.43	45.51	88.74	44.63	113.25	143.77	ALUE_scaffold0001473	40875	47855	-	ALUE_0001399401	-	-	-	-	-
ALUE_0001401501	cluster 3	A	3	-0.734458	-0.7806	1.35751	1.71317	-0.758307	-0.428569	0.0743336	-0.443086	699	1.36	4.66	1.22	2	12.12	2.82	0.88	0	0	0.75	0	0.59	0.1	0.35	0	2.24	3.59	1.13	15.53	12.81	13.35	19.3	13.35	15.9	ALUE_scaffold0001479	14064	17414	-	ALUE_0001401501	-	-	-	-	-
ALUE_0001405901	cluster 3	A	3	-0.666542	-0.664816	2.08744	0.964413	-0.674595	-0.159673	-0.231193	-0.655037	303	15.67	20.17	18.71	13.18	9.9	24.01	0	0.84	0	0.77	0	0.91	1.86	0	0	1.52	0.38	0.98	101.76	86.75	100.43	29.29	55.67	86.84	ALUE_scaffold0001493	16977	20278	-	ALUE_0001405901	-	GO:0006810:transport;	-	GO:0008289:lipid binding;GO:0005215:transporter activity;	-
ALUE_0001406001	cluster 3	A	3	-0.624831	-0.280528	0.932228	1.04295	-1.0443	1.00716	-0.46565	-0.567025	792	243.47	321.71	202.73	70.86	118.52	78.9	33.08	1.36	37.54	49.85	121.15	43.28	74.1	185.62	71.36	173.2	33.4	27.29	261.16	268.25	213.08	173.08	143.4	463.57	ALUE_scaffold0001493	21429	30637	-	ALUE_0001406001	-	GO:0006810:transport;	-	GO:0008289:lipid binding;GO:0005215:transporter activity;	-
ALUE_0001406301	cluster 3	A	3	-0.231162	-0.259049	1.36824	-0.285296	-0.283655	-0.0354056	-0.00478455	-0.268892	2175	2.01	1.69	1.11	2.75	2.03	0.59	0	0	0.27	0.72	0.03	0.48	0.19	0.06	0.47	0.08	0.05	0.41	0.17	0.1	30.21	0.17	0	0.07	ALUE_scaffold0001495	296	17560	+	ALUE_0001406301	-	-	-	-	-
ALUE_0001412801	cluster 3	A	3	-0.24705	-0.11394	0.727768	1.53656	-1.3123	0.455759	-0.408013	-0.638786	1233	20.65	12.36	16.25	8.1	11.73	5.55	0.12	0.1	0.16	9.09	13.17	7.57	11.98	12.69	8.84	12.75	4.25	2	18.24	11.83	26.71	26.97	13.74	38.43	ALUE_scaffold0001515	3634	11627	-	ALUE_0001412801	-	-	-	-	-
ALUE_0001413501	cluster 3	A	3	-0.0537976	0.208182	1.25111	1.35551	-0.15773	-0.943361	-0.963649	-0.696262	246	3.09	1.99	8.84	4.06	1.79	2.78	25.53	127.32	65.92	50.74	137.26	57.87	90.96	62.62	160.6	28.03	16.22	34.1	143.16	309.7	133.26	224.07	255.64	133.63	ALUE_scaffold0001519	30750	34729	+	ALUE_0001413501	-	-	-	-	-
ALUE_0001414901	cluster 3	A	3	-0.41698	-0.555512	0.695998	2.16743	-0.767034	-0.0960474	-0.546149	-0.481712	939	16.99	72.22	12.57	10.85	17.76	12.12	5.06	2.97	2.74	20.9	15.35	22	16.71	13.11	9.64	7.25	22.46	19.76	82.28	45.68	81.25	133.38	105.63	169.78	ALUE_scaffold0001523	38859	45601	-	ALUE_0001414901	Galectin	-	-	-	-
ALUE_0001415001	cluster 3	A	3	-0.471268	-0.511689	1.125	1.53903	-0.492329	-0.377109	-0.466735	-0.344904	279	6.13	4.97	3.9	1.43	2.85	1.23	1.65	0	1.15	3.54	0	1.49	0.5	0	0.25	3.62	12.67	2.12	100.46	69.11	4.48	23.53	64.92	129.44	ALUE_scaffold0001524	1689	2409	-	ALUE_0001415001	-	-	-	-	-
ALUE_0001417401	cluster 3	A	3	-0.542364	-0.532403	1.5891	1.64872	-0.570349	-0.54979	-0.570197	-0.472719	279	14.3	21.62	63.17	2.86	6.64	9.2	2.75	6.36	8.99	35.38	31.04	61.92	54.22	46.74	66.62	115.01	137.72	149.96	2407.78	1837.94	4278.94	2602.72	3232.03	2924.78	ALUE_scaffold0001532	29729	31289	-	ALUE_0001417401	-	-	-	-	-
ALUE_0001418401	cluster 3	A	3	-0.393032	-0.282591	0.902993	1.76198	-0.515743	-0.446836	-0.511024	-0.515743	1689	0	0.68	0.05	0	0.05	0	0	0	0	0.21	0.64	0.45	0.58	1.36	0.53	0	0	0	6.13	6.16	2.74	6.75	15.14	2.24	ALUE_scaffold0001534	23008	32208	+	ALUE_0001418401	-	GO:0006810:transport;GO:0071688:striated muscle myosin thick filament assembly;	GO:0016020:membrane;	-	-
ALUE_0001419101	cluster 3	A	3	0.396045	0.140424	1.21448	0.904672	-0.910464	-0.801526	-0.830115	-0.113516	4976	1.37	1.97	2.76	0.52	2.98	1.07	0.09	0.08	0.1	15.81	26.22	28.16	7.96	13.46	35.09	1.09	13.77	28.06	14.37	54.36	45.26	57.69	29.49	10.23	ALUE_scaffold0001536	239	25258	+	ALUE_0001419101	-	-	-	-	-
ALUE_0001419401	cluster 3	A	3	-0.192254	-0.0526634	1.23988	1.61935	-0.775104	-0.611025	-0.751217	-0.476973	2706	9.9	5.81	13.43	2.66	2.02	3.45	1.92	0.8	1.83	22.01	35.98	33.91	30.87	37.85	44.1	34.79	7.88	6.56	94.42	146.4	65.71	114.62	189.92	58.86	ALUE_scaffold0001537	24671	32024	+	ALUE_0001419401	10-formyltetrahydrofolate dehydrogenase	GO:0009058:biosynthetic process;GO:0006730:one-carbon metabolic process;GO:0032259:methylation;GO:0009258:10-formyltetrahydrofolate catabolic process;GO:0055114:oxidation-reduction process;	GO:0005737:cytoplasm;	GO:0016620:oxidoreductase activity, acting on the aldehyde or oxo group of donors, NAD or NADP as acceptor;GO:0016742:hydroxymethyl-, formyl- and related transferase activity;GO:0016155:formyltetrahydrofolate dehydrogenase activity;GO:0008168:methyltransferase activity;	-
ALUE_0001427401	cluster 3	A	3	-0.603005	-0.578682	1.18473	1.81307	-0.603005	-0.550305	-0.157085	-0.505713	1275	0	0.13	0	0	0.97	0.13	0	0	0	0	0	0	0.06	0	0	0.07	0.09	0.08	1.13	0.74	2.54	1.64	2.44	1.88	ALUE_scaffold0001561	8206	16658	-	ALUE_0001427401	-	-	-	-	-
ALUE_0001427901	cluster 3	A	3	-0.781375	-0.498844	1.37292	0.949128	-0.957957	0.984444	-0.251629	-0.816691	5472	0.17	0.22	0.16	0.04	0.11	0.05	0	0	0	0.01	0.04	0	0.12	0.01	0	0	0.04	0	0.18	0.18	0.3	0.22	0.09	0.23	ALUE_scaffold0001562	22206	45585	-	ALUE_0001427901	-	-	-	-	-
ALUE_0001428701	cluster 3	A	3	-0.41927	-0.420618	0.153282	2.11017	-0.418177	-0.355171	-0.384141	-0.266074	378	8.04	0.65	9.45	5.81	2.57	1.81	0	0	0.85	0	0	0.55	0	0	0.18	13.13	21.11	8.35	62.93	51.77	42.97	62.41	229.71	402.56	ALUE_scaffold0001565	30488	32124	-	ALUE_0001428701	BHLH domain-containing protein	-	-	-	-
ALUE_0001430301	cluster 3	A	3	-0.546115	-0.546834	1.15341	2.0057	-0.570869	-0.503659	-0.560507	-0.431124	369	0.51	3.53	0.63	0	0.72	0	0	0	0	0.79	0.18	0.75	0	1.48	0.19	3.99	2.78	2.94	57.26	33.27	29.28	46.92	78.58	53.53	ALUE_scaffold0001570	270	4017	+	ALUE_0001430301	-	-	-	-	-
ALUE_0001431601	cluster 3	A	3	-0.513011	-0.512677	1.90132	1.17699	-0.514652	-0.514085	-0.514314	-0.509564	352	0	3.94	0.88	0	3.51	0.24	0	1.8	0.37	2.8	1.35	5.69	2.2	2.58	6.62	6.79	9.07	10.09	2484.42	3933.16	4876	4439.91	1990.66	1477.74	ALUE_scaffold0001574	2646	4838	+	ALUE_0001431601	-	-	-	-	-
ALUE_0001433201	cluster 3	A	3	-0.465963	0.344883	1.41976	1.13229	-0.753431	-0.239426	-0.753431	-0.684689	261	1.46	0.94	0.89	0	0	0	0	0	0	0	0.52	1.32	1.35	2.79	2.89	0	0.44	0	5.51	2.77	5.63	1.66	8.04	2.37	ALUE_scaffold0001580	10668	11460	+	ALUE_0001433201	-	-	-	-	-
ALUE_0001438101	cluster 3	A	3	-0.534082	-0.535265	1.74225	1.45869	-0.537631	-0.528561	-0.534476	-0.530927	2004	0.19	0	0.04	0	0.04	0.04	0	0	0	0.03	0.03	0.03	0	0.06	0	0	0.17	0	22.49	16.61	18.71	26.21	15.52	8.89	ALUE_scaffold0001597	15	16507	-	ALUE_0001438101	-	-	-	-	-
ALUE_0001448001	cluster 3	A	3	-0.570918	-0.579177	0.217247	2.01068	-0.561479	-0.312523	0.246744	-0.450569	885	1.29	0.09	0.88	2.71	0.9	3.39	0	0	0.15	0.07	0	0	0	0	0	0.83	0.26	0	1.54	1.39	3.82	2.93	12.39	6.63	ALUE_scaffold0001626	14311	19264	-	ALUE_0001448001	-	-	-	-	-
ALUE_0001451201	cluster 3	A	3	-1.09021	-0.811351	1.44851	1.37797	-0.365331	-0.0886805	-0.579891	0.108979	864	15.17	4.81	18.33	13.87	2.25	8.82	10.28	8.51	11.99	2.08	3.21	5.76	4.89	6.53	7.22	7.02	20.45	16.22	24.87	29.67	25.61	21.13	29.24	27.86	ALUE_scaffold0001637	39406	43711	-	ALUE_0001451201	-	-	-	-	-
ALUE_0001454001	cluster 3	A	3	-0.411775	0.187076	0.63578	0.436741	-1.35565	0.324392	0.268217	-0.0847822	1524	18.7	17.92	14.11	21.1	12.79	15.22	0.6	0.54	1.14	7.7	15.81	5.99	13.9	23.28	9.59	31.31	5.09	2.53	17.92	34.02	7.77	23.76	25.91	4.3	ALUE_scaffold0001648	17328	25505	+	ALUE_0001454001	-	-	-	-	-
ALUE_0001454301	cluster 3	A	3	1.00965	0.207072	0.588829	1.31333	-0.76199	-0.714488	-0.884719	-0.757681	1274	19.39	37.68	22.18	0.47	10.46	1.95	18.52	24.58	17.63	281.35	201.94	268.17	67.77	120.06	250.72	17.32	17.9	27.19	245.96	155.14	186.29	99.1	497.23	273.53	ALUE_scaffold0001649	2214	6689	-	ALUE_0001454301	-	-	GO:0005856:cytoskeleton;GO:0005737:cytoplasm;	GO:0005524:ATP binding;	K05692
ALUE_0001454701	cluster 3	A	3	-0.498244	-0.48015	1.86235	1.08943	-0.525289	-0.495095	-0.43563	-0.517374	1092	8.7	7.24	9.1	26.34	11.47	34.26	0	0.75	0.41	1.12	16.11	5.32	0.52	25.6	10.74	1.43	2.92	3.07	705.6	846.13	337.76	747.83	142.3	388.08	ALUE_scaffold0001650	14669	20437	+	ALUE_0001454701	-	-	-	-	-
ALUE_0001457801	cluster 3	A	3	-0.533083	-0.554908	0.0780254	2.01611	-0.502527	0.0649302	-0.175148	-0.393401	1095	0.17	0.82	0.43	0.55	0.24	0.08	0	0	0.12	0.05	0	0	0	0	0	0	0.1	0.27	0.98	0.4	0.07	0.72	3.41	1.76	ALUE_scaffold0001661	26839	37530	+	ALUE_0001457801	-	-	-	-	-
ALUE_0001458401	cluster 3	A	3	-0.663447	-0.270778	1.26514	0.530808	-0.680372	-0.628919	-0.653743	1.10131	1656	0.23	2.61	0.33	0	1.81	0.26	0.09	0.57	0.23	0.81	0.45	0.38	8.92	8.17	1.95	4.28	27.47	48.09	46.83	14.35	25.92	12.68	10.19	31.69	ALUE_scaffold0001664	12081	25770	+	ALUE_0001458401	-	-	-	-	-
ALUE_0001458501	cluster 3	A	3	-0.48498	-0.487352	0.972192	1.91369	-0.484701	-0.473958	-0.481771	-0.47312	1482	0.13	0.71	0.21	0.13	0.3	0.06	0.1	0.09	0.09	0.12	0	0.14	0.05	0.04	0	0	0.38	0.73	32.2	42.39	30.11	100.29	33.26	38.63	ALUE_scaffold0001664	29486	40485	-	ALUE_0001458501	-	-	-	-	K00789
ALUE_0001463101	cluster 3	A	3	-0.318321	-0.317301	1.25771	-0.313752	-0.112642	-0.320157	-0.320688	0.445152	1729	0	0.09	0.04	0	0	0	0.09	50.57	0.33	0.3	0.08	0.2	0.28	0.39	0.16	0.74	136.57	50.39	3.12	1.34	382.39	0.13	0.63	0.94	ALUE_scaffold0001683	26017	34091	+	ALUE_0001463101	-	GO:0006520:cellular amino acid metabolic process;GO:0055114:oxidation-reduction process;	-	GO:0000166:nucleotide binding;GO:0016639:oxidoreductase activity, acting on the CH-NH2 group of donors, NAD or NADP as acceptor;	K00261
ALUE_0001466501	cluster 3	A	3	-0.63548	-0.644497	0.270685	1.19488	-0.641491	-0.207193	0.0527845	0.610309	429	0	1.52	1.81	1.4	2.06	1.6	0	0.44	0	0	0.16	0.32	0	0.42	0	2.36	3.19	3.22	0	0.34	6.17	0	8.88	3.78	ALUE_scaffold0001695	1073	3686	+	ALUE_0001466501	-	-	-	GO:0005488:binding;	-
ALUE_0001468001	cluster 3	A	3	-0.475327	-0.464279	1.36552	1.78353	-0.579677	-0.545303	-0.558807	-0.525661	1020	0	0.56	0	0	0.17	0.17	0	0	0	0.68	0.07	0.95	0.48	0.06	1.34	0.09	0.11	0.68	9.02	9.63	13.04	6.86	12.65	18.99	ALUE_scaffold0001700	32761	38748	-	ALUE_0001468001	-	-	-	-	-
ALUE_0001471801	cluster 3	A	3	-0.580238	-0.575977	1.2777	2.01596	-0.578556	-0.576106	-0.572604	-0.410179	1644	2.43	8.28	3.26	2.43	13.2	2.4	1.12	8.68	1.33	3.78	1.15	4.25	4.45	7.38	2.29	15.6	92.59	98.14	904.8	606.83	651.46	1005.67	1062.11	951.18	ALUE_scaffold0001716	567	7560	+	ALUE_0001471801	-	-	-	-	-
ALUE_0001479001	cluster 3	A	3	-0.362764	-0.201865	1.9961	0.281326	-1.09929	-0.00512849	-0.284415	-0.32396	780	19.97	5.75	30.36	9.73	23.75	11.3	2.95	3.58	5.28	11.02	15.53	15.06	13.44	14.54	20.14	24.99	7.31	10.88	53.53	35.27	48.25	35.06	21.83	10.78	ALUE_scaffold0001744	7620	12185	-	ALUE_0001479001	-	GO:0032259:methylation;GO:0006464:cellular protein modification process;	-	GO:0004719:protein-L-isoaspartate (D-aspartate) O-methyltransferase activity;	-
ALUE_0001479101	cluster 3	A	3	-0.144089	-0.258591	1.19377	0.292154	-0.391506	-0.21741	-0.220089	-0.254238	4278	3.24	0.08	2.14	3.59	0.19	1.6	0.11	0.04	0.11	3.31	2.29	2.05	2.53	0.96	0.74	4.04	0.27	0.05	46.54	0.74	0.33	0.03	0.18	20.47	ALUE_scaffold0001744	16950	41449	-	ALUE_0001479101	-	-	-	GO:0005509:calcium ion binding;	-
ALUE_0001484401	cluster 3	A	3	-0.639401	-0.526433	1.45955	1.7126	-0.713961	-0.42928	-0.621326	-0.241752	2193	0.35	0.26	0.81	0.18	0.12	0.27	0.07	0.03	0.06	0.11	0.25	0.13	0.13	0.36	0.5	0.04	1.72	0.49	3.24	3.29	3.25	2.5	3.37	5.03	ALUE_scaffold0001764	15835	31582	-	ALUE_0001484401	-	-	-	-	-
ALUE_0001486401	cluster 3	A	3	-0.634053	-0.36888	1.33953	1.61412	-0.905448	-0.00214392	-0.768069	-0.275052	498	26.7	37.64	14.66	7.62	24.45	1.38	15.38	3.18	6.72	6.41	11.14	23.87	16.81	21.92	18.46	37.48	11.22	14.07	53.4	49.16	56.23	46.36	62.91	65.85	ALUE_scaffold0001774	11863	12360	-	ALUE_0001486401	-	-	-	-	-
ALUE_0001487701	cluster 3	A	3	-0.359647	-0.194515	0.778826	2.13346	-0.814843	-0.727824	-0.773079	-0.0423813	678	1.12	5.89	0.69	0.59	2.47	0.88	0	0.28	0.19	11.99	18.86	7.44	20.13	19.23	12.65	36.88	12.78	14.99	47.6	44.95	40.33	100.77	61.8	82.86	ALUE_scaffold0001777	25445	30948	-	ALUE_0001487701	Pepsin-I3 domain-containing protein	-	-	-	-
ALUE_0001488701	cluster 3	A	3	0.176062	0.165836	1.50275	0.331426	-1.17855	0.535955	-0.994474	-0.539003	1626	18.46	7.32	30.94	7.49	3.58	6.74	4.99	2.96	5.18	15.67	14.48	17.42	13.89	16.67	16.75	15.15	7.08	7.16	24.62	20.65	36.03	20.85	14.68	15.99	ALUE_scaffold0001780	1265	11255	+	ALUE_0001488701	Tudor domain-containing protein	-	-	-	-
ALUE_0001499701	cluster 3	A	3	-0.488714	-0.475258	1.23089	1.64904	-0.494704	-0.457101	-0.490833	-0.473322	210	1.81	1.16	1.11	0	0.42	0	0	0	0	0	0.32	0.33	0.67	1.44	0	0.44	0	1.88	33.88	95.6	57.75	116.47	101.8	14.33	ALUE_scaffold0001820	9148	11132	-	ALUE_0001499701	-	-	-	-	-
ALUE_0001500401	cluster 3	A	3	-0.562897	1.03835	0.703621	0.984158	-1.13855	-0.282359	-0.818386	0.0760548	678	5.04	0.48	13.28	1.18	1.43	4.42	0	0	0	0.69	8.38	3.57	7.37	25.05	15.38	15.05	7.4	4.22	11.77	20.77	7.91	15.64	18.34	12.63	ALUE_scaffold0001822	177	5038	-	ALUE_0001500401	PLAT domain-containing protein	-	-	-	-
ALUE_0001501901	cluster 3	A	3	-0.390766	-0.390766	0.0570105	2.08571	-0.390766	-0.36252	-0.217138	-0.390766	567	0.34	0	0	0.7	1.09	0.3	0	0	0	0	0	0	0	0	0	0	0	0	1.52	1.02	2.85	2.93	8.64	18.24	ALUE_scaffold0001827	11863	20247	+	ALUE_0001501901	-	-	GO:0005634:nucleus;	-	-
ALUE_0001502201	cluster 3	A	3	-0.404641	-0.116005	1.6292	1.3789	-0.767985	-0.699252	-0.761905	-0.258314	1713	1.66	2.19	3.72	0.58	0.31	0.6	0.18	0.19	0.53	13.32	20.62	2.22	21.48	26.91	15.78	22.7	14.58	13.08	81.98	41.06	110.49	52.94	96.07	60.23	ALUE_scaffold0001828	29419	37750	+	ALUE_0001502201	-	-	-	-	-
ALUE_0001507701	cluster 3	A	3	-0.576194	0.906147	0.938365	0.707657	-0.92916	-0.634878	-0.818121	0.406184	1050	3.26	6.21	2.37	2.66	1.18	1.63	0.88	0.24	0.49	3.98	7.86	2.04	23.45	24.32	17.64	39.32	4.67	4.04	32.17	23.93	10.43	23.64	23.99	10.88	ALUE_scaffold0001843	22740	27803	-	ALUE_0001507701	Aminotran_5 domain-containing protein	-	-	-	-
ALUE_0001509401	cluster 3	A	3	-0.502351	-0.483652	2.00185	1.1489	-0.679271	-0.637558	-0.499474	-0.348445	2102	0.09	0	0.26	0.57	0.29	0.45	0	0.06	0	0.08	0.06	1.15	0.27	0.2	0.95	0.39	1.36	0.61	6.74	7.66	4.3	3.26	5.33	4.18	ALUE_scaffold0001848	49	17789	+	ALUE_0001509401	-	GO:0009987:cellular process;	-	GO:0016772:transferase activity, transferring phosphorus-containing groups;	-
ALUE_0001512801	cluster 3	A	3	-0.486317	-0.556148	1.2877	1.04662	-0.566123	-0.137166	-0.0989261	-0.489643	1083	0.18	2.26	0.14	0.55	1.71	0.55	0	0	0	0.16	0	0.32	0.06	0	0	0.25	0.21	0	1.46	8.6	1.09	4.4	4.02	1.28	ALUE_scaffold0001859	29360	36935	-	ALUE_0001512801	-	-	-	-	-
ALUE_0001519701	cluster 3	A	3	-0.56885	-0.580876	1.50039	1.7306	-0.584312	-0.581612	-0.53228	-0.383058	1524	0	0.11	0	1.44	0.23	0.45	0	0	0	0.23	0.13	0.27	0.09	0	0.05	1.63	3.59	2.98	33.48	35.21	16.25	25.61	27.8	40.91	ALUE_scaffold0001888	1536	9848	-	ALUE_0001519701	PDZ domain-containing protein	-	-	GO:0005543:phospholipid binding;	-
ALUE_0001522301	cluster 3	A	3	-0.56998	-0.569896	1.55653	1.75699	-0.559534	-0.559318	-0.559438	-0.495355	571	1.33	9.99	1.5	0.7	10.97	1.05	5.9	1.22	5.52	0.81	1.3	1.82	1.11	1.81	1.08	10.47	32.35	23.33	624.3	422.78	729.87	530.17	657.28	756.64	ALUE_scaffold0001896	32675	35543	-	ALUE_0001522301	-	-	-	-	-
ALUE_0001529001	cluster 3	A	3	-0.183636	-0.681309	0.220988	1.76239	-0.564335	0.480459	-0.395785	-0.638773	999	5.71	10.12	6.45	2.4	1.77	1.63	1.53	0	1.1	1.57	4	4.22	0	0.36	0.07	0	0.34	0.89	9.86	1.73	5.81	6.86	29.26	10.27	ALUE_scaffold0001925	22147	28203	-	ALUE_0001529001	-	-	-	-	-
ALUE_0001530101	cluster 3	A	3	-0.499362	-0.500527	1.6081	1.33269	-0.501005	-0.478359	-0.465503	-0.496028	2124	34.7	14.47	34.25	44.66	29.53	55.01	0	2.42	0.36	1.86	1.37	5.4	1.23	0.89	2.36	4.29	12.08	4.13	1986.07	2875	2652.07	4399.74	934.52	1198.16	ALUE_scaffold0001929	17166	34233	+	ALUE_0001530101	-	-	-	GO:0042302:structural constituent of cuticle;	-
ALUE_0001532201	cluster 3	A	3	0.172441	0.476662	0.584851	1.69145	-1.17315	-0.615212	-0.856047	-0.280997	2067	46.32	56.98	46.13	28.31	34.27	29.44	7.04	3.13	6.26	78.62	143.36	115.21	96.2	188.25	125.26	119.43	54.44	55.23	150.94	112.84	171.72	170.54	180.74	348.01	ALUE_scaffold0001936	1447	14800	+	ALUE_0001532201	Lyase_1 domain-containing protein	-	-	-	-
ALUE_0001540901	cluster 3	A	3	-0.539614	-0.543368	1.07287	1.76577	-0.552448	-0.272919	-0.455847	-0.47445	872	18.3	38.98	27.42	8.25	9.51	13.35	0.53	0.07	2.21	1.66	3.88	1.03	0.89	4.03	0.55	3.48	17.65	4.53	123.3	238.83	116.83	196	91.46	394.49	ALUE_scaffold0001972	1	4044	+	ALUE_0001540901	-	-	-	-	K12313
ALUE_0001542501	cluster 3	A	3	-0.452997	-0.994045	-0.0748733	1.45134	-0.620277	1.31978	0.123337	-0.752272	825	32.93	60.27	30.77	13.8	36.36	18.88	11.7	8.15	15.05	12.32	10.99	19.27	5.97	6.03	5.74	9.92	14.37	4.55	24.57	19.78	15.59	32.18	49.94	47.89	ALUE_scaffold0001977	30027	35423	-	ALUE_0001542501	-	-	-	-	-
ALUE_0001544001	cluster 3	A	3	-0.524647	-0.539156	1.80806	1.13025	-0.552537	-0.510171	-0.546891	-0.264912	5443	10.09	2.25	14.34	2.02	0.39	2.48	0.51	0.43	0.6	1.5	5.74	10.85	0.7	5.73	3.05	33.6	73.32	65.3	312.48	505.96	583.91	233.67	123.34	643.12	ALUE_scaffold0001985	13291	31553	-	ALUE_0001544001	-	-	-	-	-
ALUE_0001547701	cluster 3	A	3	-0.519224	-0.519224	0.835305	0.178743	-0.497043	-0.185028	0.718484	-0.0120148	432	0	2.08	0.18	0	8.17	0.2	0	0	0.15	0	0	0	0	0	0	0	0	3.43	6.65	2.17	0.34	4.18	0.54	0	ALUE_scaffold0001999	24058	27265	-	ALUE_0001547701	ShKT domain-containing protein	-	-	-	-
ALUE_0001548901	cluster 3	A	3	-0.356741	-0.208762	1.1892	1.11333	-0.932041	-0.886894	-0.932041	1.01395	2384	0.56	0.27	1.3	0	0.04	0.65	0.26	0.03	0.4	3.36	8.49	7.19	5.7	9.77	8.29	24.68	17.55	20.53	13.48	19.54	35.33	24.09	28.89	12.95	ALUE_scaffold0002004	673	20132	+	ALUE_0001548901	-	-	-	-	-
ALUE_0001549301	cluster 3	A	3	0.400971	-0.122951	0.438513	0.730508	-0.565114	1.30031	-1.80984	-0.372397	348	14.74	10.31	12.72	0	0	0.49	6.6	4.37	4.44	10.84	6.22	9.93	5.66	6.97	8.08	6.08	8.52	3.12	12.18	9.13	6.13	9.12	11.62	10.2	ALUE_scaffold0002007	1470	3121	-	ALUE_0001549301	-	-	GO:0005829:cytosol;GO:0000139:Golgi membrane;	-	-
ALUE_0001554201	cluster 3	A	3	0.0427155	0.240118	0.393344	0.588896	-1.31828	0.733102	0.417167	-1.09706	804	99.95	36.6	75.13	78	53.55	52.81	13.91	7.25	13.13	40.73	62.95	48.3	38.42	72.19	58.44	34.08	12.34	7	47.82	102.39	32.09	89.29	81.22	28.7	ALUE_scaffold0002024	33104	36143	-	ALUE_0001554201	-	GO:0045454:cell redox homeostasis;	-	-	-
ALUE_0001554501	cluster 3	A	3	-0.140128	0.037205	1.67367	0.949255	-0.716644	-0.504727	-0.64343	-0.655203	2490	1.37	2.72	2.53	0.96	1.2	0.69	0.37	0.08	0.41	5.95	5.95	4.63	4.75	8.91	7.69	0.04	1.42	1.07	10.56	14.3	40.97	18.14	14.3	13.7	ALUE_scaffold0002026	219	13284	+	ALUE_0001554501	-	-	-	GO:0030246:carbohydrate binding;	-
ALUE_0001559801	cluster 3	A	3	-0.586358	-0.550309	1.64718	1.56241	-0.661826	-0.553946	-0.809017	-0.0481367	3186	24.15	14.58	37.09	11.22	6.7	10.21	15.24	24.62	15.79	19.95	24.89	24.92	21.62	29.07	25.81	27.21	53.89	89.29	194.74	124.53	168.09	137.7	170.04	163.77	ALUE_scaffold0002050	13394	26933	+	ALUE_0001559801	-	GO:0044763:single-organism cellular process;GO:0016043:cellular component organization;	-	-	-
ALUE_0001559901	cluster 3	A	3	-0.546397	-0.531984	1.02924	1.8698	-0.526742	-0.350506	-0.380643	-0.562776	277	2.06	1.18	0	2.16	0	0.62	0.55	0	0	0	0	0.25	0.25	0.22	0	0	0	0	13.23	4.17	6.9	15.37	5.05	16.71	ALUE_scaffold0002050	33099	35384	-	ALUE_0001559901	-	-	-	-	-
ALUE_0001565001	cluster 3	A	3	-1.25154	-0.190806	0.811223	1.10318	-0.67873	0.251896	-0.557344	0.512122	852	11.6	10.14	13.76	7.74	9.42	8.14	8.09	7.37	8.31	4.97	8.5	3.08	8.18	12.24	9.5	4.53	20.47	13.78	15.18	12.88	14.49	15.24	15.05	15.94	ALUE_scaffold0002073	21670	30973	-	ALUE_0001565001	-	GO:0006468:protein phosphorylation;GO:0018991:oviposition;GO:1900195:positive regulation of oocyte maturation;GO:0002119:nematode larval development;GO:0002009:morphogenesis of an epithelium;	GO:0005952:cAMP-dependent protein kinase complex;	GO:0004691:cAMP-dependent protein kinase activity;GO:0004713:protein tyrosine kinase activity;GO:0005524:ATP binding;	-
ALUE_0001567001	cluster 3	A	3	-0.558145	-0.564481	1.72241	1.54364	-0.586205	-0.521034	-0.549999	-0.486185	3923	0.34	0.29	0.81	0.36	0.07	0.37	0	0	0	0.15	0.05	0.42	0.04	0.23	0.21	0.19	0.99	1.03	20.04	18.68	12.29	21.04	15.1	10.92	ALUE_scaffold0002082	7248	34605	+	ALUE_0001567001	-	-	-	-	-
ALUE_0001569601	cluster 3	A	3	-0.531764	-0.531456	1.31061	1.97029	-0.595471	-0.589717	-0.592081	-0.440416	2718	0.28	0.51	0.26	0.37	0.32	0.13	0	0.44	0.05	1.3	4.73	0.66	1.16	4.53	1.03	3.52	6.54	5.52	80.91	54.65	50.43	80.14	95.53	74.52	ALUE_scaffold0002091	2026	30408	-	ALUE_0001569601	-	-	-	-	-
ALUE_0001571101	cluster 3	A	3	-0.610385	-0.607053	0.924048	2.04194	-0.614512	-0.256722	-0.269626	-0.607692	1279	90.01	12.68	83.65	88.7	16.35	74.63	0.24	0.99	0.45	1.41	1.59	0.81	0.33	4.93	0.27	1.15	3.12	0.93	169.48	348.7	277.57	669.35	346.2	357.16	ALUE_scaffold0002097	20092	23966	+	ALUE_0001571101	-	-	GO:0005856:cytoskeleton;GO:0005737:cytoplasm;	GO:0005524:ATP binding;	K05692
ALUE_0001571301	cluster 3	A	3	-0.491252	-0.491912	1.19221	1.71598	-0.495551	-0.491605	-0.495972	-0.441906	2150	2.74	1.1	2.93	1.21	0.45	1.27	0.71	0.94	1.65	3	0.35	3.73	4.03	0.59	1.88	14.58	13.58	22.31	613.04	189.27	685.04	247.88	624.71	1075.31	ALUE_scaffold0002097	27053	33537	-	ALUE_0001571301	-	-	GO:0044424:intracellular part;GO:0071944:cell periphery;	GO:0000166:nucleotide binding;	K05692
ALUE_0001578701	cluster 3	A	3	-0.577762	-0.585052	1.45868	1.4441	-0.585052	-0.402793	-0.303158	-0.448965	1350	0.14	0.54	0.17	0.15	0.98	0.13	0	0.05	0.05	0.13	0	0	0.05	0	0.05	0	0.59	0.07	2.87	3.9	1.74	3.79	4.15	0.51	ALUE_scaffold0002129	21958	33151	-	ALUE_0001578701	-	-	-	-	-
ALUE_0001585501	cluster 3	A	3	-0.380585	-0.323139	1.26929	-0.695394	-0.44033	-0.157692	0.513288	0.214564	393	1.45	1.04	0.79	3.56	0.9	1.74	1.56	0	0.49	0.74	0.69	0.88	1.07	0.62	0.87	0.94	1.45	2.51	1.46	0.92	7.11	0.55	0	0.39	ALUE_scaffold0002157	3235	5693	+	ALUE_0001585501	VASP_tetra domain-containing protein	-	-	-	-
ALUE_0001586701	cluster 3	A	3	-0.213246	0.167402	0.0383491	1.7792	-1.03068	-0.12793	0.00644095	-0.619533	660	670.4	717.63	718.3	692.37	959.07	738.64	23.44	149.85	26.71	502.28	940.69	483.2	738.29	1172.17	819.52	680.36	249.11	138.75	1153.41	626.83	677.22	676.1	2032.09	3425.4	ALUE_scaffold0002161	23155	28088	+	ALUE_0001586701	Adenylate kinase isoenzyme 1	GO:0046034:ATP metabolic process;GO:0016310:phosphorylation;	GO:0005737:cytoplasm;	GO:0004017:adenylate kinase activity;GO:0005524:ATP binding;	-
ALUE_0001587301	cluster 3	A	3	-0.46457	-0.571974	1.74648	0.572437	-0.442348	-0.168282	0.0224531	-0.694193	492	1.93	0	1.1	2.84	0.18	1.04	0	1.29	0.26	0.59	0.14	0.7	0.57	0	0.28	0.19	0	0	7.16	3.67	2.54	0.59	1.42	5.02	ALUE_scaffold0002165	16537	20685	-	ALUE_0001587301	-	-	-	-	-
ALUE_0001589301	cluster 3	A	3	-0.541201	-0.425627	1.29022	1.53915	-0.541201	-0.452298	-0.390065	-0.478969	1563	0	0	0.1	0	0.06	0.11	0	0	0	0	0	0	0	0	0.13	0	0.07	0	0.51	0.23	1.32	1.2	0.45	0.69	ALUE_scaffold0002176	15007	27766	-	ALUE_0001589301	-	-	-	-	-
ALUE_0001595401	cluster 3	A	3	-0.569005	-0.59801	0.964358	2.1087	-0.587847	-0.3461	-0.531522	-0.440575	871	278.75	140.65	309.32	148.36	101.19	145.85	79.15	137.28	77.72	130.98	98.74	98.3	92.98	85.65	97.25	168.79	168.73	221.37	1235.33	984.29	864.81	1083.86	2148.85	1908.82	ALUE_scaffold0002199	8523	24754	-	ALUE_0001595401	-	-	GO:0005622:intracellular;	-	-
ALUE_0001596401	cluster 3	A	3	-0.597336	-0.583371	1.17754	2.04897	-0.585519	-0.44071	-0.545127	-0.474442	543	4.55	1.8	1.43	0	2.92	0	0.56	0.12	0.36	0.11	0.25	0.13	0.78	0.11	0.25	0.85	3.36	2	38.52	20.35	24.23	36.67	41.8	45.19	ALUE_scaffold0002204	5351	10157	-	ALUE_0001596401	-	-	-	-	-
ALUE_0001598001	cluster 3	A	3	-0.74595	-0.696861	0.938462	0.548114	-0.644223	0.678822	-0.602231	0.523865	921	16.3	3.54	24.03	10.84	0.77	10.6	7.65	8.12	5.73	4.29	8.74	6.75	6.72	8.3	5.59	11.68	14.36	15.21	20.84	15.45	11.97	11.28	18.4	11.98	ALUE_scaffold0002214	8357	22315	+	ALUE_0001598001	-	-	-	-	-
ALUE_0001600201	cluster 3	A	3	-0.545528	-0.567907	1.76792	1.31631	-0.600375	-0.511593	-0.502238	-0.356593	1456	2.48	0.73	1.81	2.74	0.67	2.12	0	0.09	0.09	1.32	0.19	1.66	0.58	0.29	1.08	0.38	8.07	5.02	31.3	53.52	44.47	58.62	27.82	18.23	ALUE_scaffold0002223	552	15771	+	ALUE_0001600201	ZnMc domain-containing protein	-	-	-	-
ALUE_0001604101	cluster 3	A	3	0.225319	-0.207109	0.889064	0.88551	-1.12953	0.810537	-1.27415	-0.199647	1353	28.78	17.71	31.33	5.61	8.67	4.87	8.49	4.22	10.51	17.85	27.46	16.04	15.39	21.52	12.27	21.47	16.18	11.74	33.36	33.2	13.47	29.43	19.76	30.74	ALUE_scaffold0002239	5104	20092	-	ALUE_0001604101	-	-	-	-	-
ALUE_0001605601	cluster 3	A	3	-0.527622	-0.243119	1.49503	0.639237	-1.05407	0.544403	-0.166567	-0.687297	957	18.66	21.38	34.07	15.65	16.22	17.35	6.08	2.25	9.82	12.44	9.12	15.02	16.32	13.31	16.91	19.89	4.29	6.81	23.28	25.58	58.53	30	23.72	23.71	ALUE_scaffold0002243	27517	32749	-	ALUE_0001605601	-	-	-	-	-
ALUE_0001611201	cluster 3	A	3	0.160661	0.709602	0.261773	1.30052	-1.09623	-0.263919	-0.948458	-0.123953	1737	18.81	33.83	11.62	5.52	9.7	5.17	4.41	0.66	5.85	41.98	26.22	23.27	51.2	45.36	30.09	56.48	10.5	6.25	47.5	32.47	17.98	41.87	34.82	87.83	ALUE_scaffold0002266	22710	32573	-	ALUE_0001611201	-	-	-	GO:0004553:hydrolase activity, hydrolyzing O-glycosyl compounds;	-
ALUE_0001613701	cluster 3	A	3	-0.0126131	0.598632	0.863273	1.20856	-1.1794	-0.202982	-1.23529	-0.0401839	459	22.35	12.43	29.6	4.79	2.31	2.24	3.67	3.32	5.33	10.62	32.14	31.77	20.08	46.25	40.79	42.87	11.92	18.27	37.11	42.16	41.96	29.55	65.2	44.89	ALUE_scaffold0002277	16491	17689	+	ALUE_0001613701	-	-	-	-	-
ALUE_0001613901	cluster 3	A	3	-0.585512	-0.562984	0.862936	2.14618	-0.603868	-0.527107	-0.329363	-0.400284	267	0	0.92	0	0	2.97	0.32	0	0	0	0.22	0	0	0.26	0.23	0	2.07	0	0.37	7.54	7.84	2.2	9.46	13.1	10.4	ALUE_scaffold0002277	27049	28350	-	ALUE_0001613901	-	-	-	-	-
ALUE_0001619101	cluster 3	A	3	-0.636615	-0.389821	0.148637	1.13581	-0.524436	-0.0645028	0.76562	-0.434693	627	0	0.26	0.25	0	0.98	0.27	0	0	0.1	0	0	0	0	0	0.22	0	0.18	0	0	0	0.7	0.35	0.25	0.98	ALUE_scaffold0002301	6449	12487	+	ALUE_0001619101	ETS domain-containing protein	GO:0006355:regulation of transcription, DNA-templated;	GO:0005634:nucleus;	GO:0003700:sequence-specific DNA binding transcription factor activity;GO:0043565:sequence-specific DNA binding;	-
ALUE_0001622001	cluster 3	A	3	-0.368528	1.04099	0.802924	0.981472	-1.05079	-0.957884	-0.87369	0.425504	3141	0.3	0.21	0.3	0.57	0.11	0.71	0.05	0.08	0.04	1.15	3.43	0.29	4.05	6.45	4.08	6.64	2.07	1.63	5.42	4.9	2.62	4.48	5.32	4.37	ALUE_scaffold0002312	17520	30826	+	ALUE_0001622001	-	-	-	-	-
ALUE_0001628501	cluster 3	A	3	-0.137847	0.20632	0.510844	0.671215	-0.745094	-0.0765816	-0.0693739	-0.359483	1170	1.14	1.39	1.66	2.9	0.45	0.88	0.26	0.22	0	0.99	1.5	1.36	1.5	2.33	1.93	1.96	0.49	0.17	6.7	0.62	0.13	0.62	0.4	7.32	ALUE_scaffold0002347	3856	10286	-	ALUE_0001628501	-	-	-	-	-
ALUE_0001629701	cluster 3	A	3	-0.5133	-0.552063	1.9131	1.11062	-0.560311	-0.372269	-0.515775	-0.510001	1983	1.44	0	0.9	0.2	0.18	0.22	0	0	0.06	0.15	0.27	0.21	0.04	0.12	0	0.19	0.23	0.25	8.12	6.55	15.38	9.24	3.88	7.2	ALUE_scaffold0002353	963	15720	+	ALUE_0001629701	-	-	-	-	-
ALUE_0001629801	cluster 3	A	3	-1.04807	-0.342589	0.784148	1.13435	-1.16226	0.784148	0.172563	-0.322287	630	3.92	1.81	2.34	3.17	1.4	1.09	0	0.4	0	0.09	0.32	0.44	0.67	2.31	0.65	1.9	1.81	0	2.4	2.29	3.38	1.83	4.07	3.55	ALUE_scaffold0002353	18892	27037	-	ALUE_0001629801	-	-	-	-	-
ALUE_0001634501	cluster 3	A	3	0.645299	0.00442464	0.771984	-0.111082	-0.420341	-0.310424	-0.452012	-0.127849	690	2.2	0.83	2.7	3.47	0.51	0.99	1.33	0.55	3.26	3.7	2.75	4.41	3.47	1.76	2.19	3.06	0.5	3.15	1.98	1.36	8.2	0.31	1.46	5.03	ALUE_scaffold0002373	24692	30971	+	ALUE_0001634501	Ribosomal_S7 domain-containing protein	GO:0006412:translation;	GO:0022627:cytosolic small ribosomal subunit;GO:0005739:mitochondrion;	GO:0003735:structural constituent of ribosome;GO:0003723:RNA binding;	-
ALUE_0001635301	cluster 3	A	3	-0.285397	0.271761	1.05295	0.276631	-0.917558	-0.250332	-0.400336	0.25228	1221	3.11	2.6	2.73	2.78	1.81	2.31	0.38	0.68	0.53	1.76	3.77	2.55	3.23	4.67	5.9	4.97	7.66	0.97	0.53	4.49	16.8	2.3	6.68	4.87	ALUE_scaffold0002376	20790	27019	+	ALUE_0001635301	-	-	-	-	-
ALUE_0001638801	cluster 3	A	3	-0.519614	1.27867	-0.0635264	0.900772	-0.923577	0.301343	-0.819328	-0.154744	1092	0.35	0.45	0.14	0	0	0.08	0	0	0	0	0.25	0.06	0.19	1.06	0.44	0.08	0.42	0.09	0.13	0.33	0.2	0.26	0.57	0.57	ALUE_scaffold0002391	20867	28652	-	ALUE_0001638801	-	-	-	-	-
ALUE_0001642601	cluster 3	A	3	1.25913	0.540468	0.707941	0.945341	-1.23945	-0.54605	-1.03672	-0.630668	906	3.36	2.61	8.83	2.65	0.97	2.83	1.52	0.49	0.99	16.02	15.39	14.11	10.41	12.05	10.83	10.15	2.01	1.2	14.75	10.76	10.63	10.35	13.9	15.93	ALUE_scaffold0002407	17757	23947	+	ALUE_0001642601	-	-	-	-	-
ALUE_0001652501	cluster 3	A	3	-0.431549	-0.452883	1.47419	1.11465	-0.446371	-0.444574	-0.381693	-0.431773	219	0	0.37	0	0	1.61	1.56	0	0	0.29	0	0	0.95	0	0	0	0.42	0.52	0	63.01	19.78	3.02	16.8	19.88	33.12	ALUE_scaffold0002448	2518	2736	+	ALUE_0001652501	-	-	-	-	-
ALUE_0001652601	cluster 3	A	3	-0.514911	-0.518438	1.00365	2.0779	-0.517008	-0.516627	-0.513576	-0.50099	1245	0	0.07	0.12	0.16	0.14	0.21	0	0.05	0.1	0.09	0.11	0.17	0	0	0	0.66	0.46	0.71	82.78	43.33	33.53	71.28	79.86	121.17	ALUE_scaffold0002448	8306	22462	+	ALUE_0001652601	-	-	-	-	-
ALUE_0001659901	cluster 3	A	3	-0.0601054	-0.275672	1.39976	1.50723	-0.739033	-0.611639	-0.756515	-0.464026	414	3.21	2.95	5.25	0	0.85	1.03	1.48	0.15	1.4	14.16	16.84	16.69	6.97	17.43	9.11	16.66	3.03	1.43	37.67	26.51	79.54	69.18	46.57	35.04	ALUE_scaffold0002482	28643	29628	+	ALUE_0001659901	-	-	-	-	-
ALUE_0001662801	cluster 3	A	3	-0.396911	-0.496055	1.84968	1.05153	-0.618448	-0.283838	-0.737478	-0.368475	1491	17.07	10.55	35.83	5.49	4.02	6.72	6.88	12.16	9.58	14.76	20.79	16.13	12.79	13.02	15.55	15.11	13.92	25.61	97.32	44.51	143.7	81.87	55.37	65.21	ALUE_scaffold0002495	18107	28889	-	ALUE_0001662801	MFS domain-containing protein	GO:0006810:transport;	-	GO:0005215:transporter activity;	-
ALUE_0001667401	cluster 3	A	3	-0.589429	-0.447038	1.737	1.14659	-0.721751	-0.614599	-0.706649	0.195877	828	0.92	0.1	0.47	0	0.21	0	0	0	0	0.7	1.06	0.08	1.44	1.39	0.99	2.55	4.13	6.08	10.59	10.2	13.4	15.6	4.32	6.06	ALUE_scaffold0002519	14365	18923	-	ALUE_0001667401	-	-	-	-	-
ALUE_0001682501	cluster 3	A	3	-0.548661	-0.547596	1.29653	1.87068	-0.55913	-0.518582	-0.496636	-0.496607	2997	12.11	10.8	7.15	17.39	16.37	11.14	0.61	0.89	1.14	3.78	3.75	2.19	4.39	4.59	1.46	7.03	21	16.89	606.81	384.94	265.73	400.14	499.46	746.13	ALUE_scaffold0002594	7483	26662	+	ALUE_0001682501	-	-	-	-	-
ALUE_0001685001	cluster 3	A	3	-0.572012	-0.548974	1.84701	1.01849	-0.720481	-0.0574892	-0.36424	-0.602303	570	7.67	2.72	7.36	5.26	1.55	3.75	1.08	0	1.13	1.02	2.73	1.94	1.11	2.23	2.89	3.06	1.4	0.52	13.11	20.78	28.5	23.8	11.18	7.99	ALUE_scaffold0002605	11164	14106	-	ALUE_0001685001	-	-	-	-	-
ALUE_0001687201	cluster 3	A	3	-0.604428	-0.601166	1.64226	1.56117	-0.602564	-0.446914	-0.384001	-0.564351	1770	0.97	1.84	0.57	1.81	2.29	0.63	0	0	0.04	0	0	0	0.04	0.03	0	0.36	0.39	0.11	10.11	21.66	16.44	18.22	18.53	9.72	ALUE_scaffold0002616	7234	27341	-	ALUE_0001687201	-	-	-	-	-
ALUE_0001689901	cluster 3	A	3	0.393043	-0.168546	1.30076	-0.496603	-0.115723	-0.169936	-0.400688	-0.342305	420	0.45	1.16	0.74	0.48	0.21	0	1.82	0.15	0.77	1.66	1.61	3.13	0.67	0.87	0.82	0.88	0	0.23	0.51	0.52	11.9	0	0	0	ALUE_scaffold0002628	3584	7457	-	ALUE_0001689901	-	-	GO:0005615:extracellular space;	-	-
ALUE_0001690401	cluster 3	A	3	-0.585049	-0.585049	1.33761	1.90172	-0.537013	-0.452027	-0.484051	-0.596134	771	0.25	0.11	0.81	0	0.8	0.11	0.4	0	0.08	0	0	0.09	0	0	0.09	0	0	0	7.46	3.28	4.96	6.92	7.46	5.9	ALUE_scaffold0002631	23053	27565	-	ALUE_0001690401	COesterase domain-containing protein	-	-	-	-
ALUE_0001694301	cluster 3	A	3	-0.162447	-0.118319	1.39528	-0.103977	-0.347786	-0.0234431	-0.335651	-0.303658	1788	1.17	1.32	0.74	0.11	0.15	0.14	0	0	0.29	1.01	0.26	0.7	0.94	1.12	0.31	0.46	0.06	0.17	0.56	0.36	15.17	1.37	1.13	0	ALUE_scaffold0002656	6275	15444	-	ALUE_0001694301	-	-	-	-	-
ALUE_0001694401	cluster 3	A	3	-0.55253	-0.553003	1.55139	1.76748	-0.554092	-0.553858	-0.553862	-0.55153	870	0.22	2.15	0.62	0.46	1.93	0.59	0	1.75	0.67	1.94	0.86	3.42	1.86	0.77	2.44	4.65	1.05	2.95	1624.43	1965.28	1532.48	2237.3	2091.54	1318.8	ALUE_scaffold0002656	16398	19018	+	ALUE_0001694401	Col_cuticle_N domain-containing protein	-	-	-	-
ALUE_0001699901	cluster 3	A	3	-0.446875	-0.688132	0.415804	2.14847	-0.688132	-0.0155355	-0.037468	-0.688132	819	0.23	0.5	0.19	0.24	0.65	0	0	0	0	0	0.08	0.25	0	0	0	0	0	0	0.44	0.62	0.45	1.23	1.8	0.85	ALUE_scaffold0002686	22568	27161	-	ALUE_0001699901	-	-	-	-	-
ALUE_0001700501	cluster 3	A	3	-0.56166	-0.554777	1.25827	1.9227	-0.62111	-0.435252	-0.529276	-0.4789	303	3.76	2.69	8.71	4.61	0.58	3.96	2.02	1.26	0	2.11	2.46	2.51	1.63	3.4	2.49	3.34	4.14	4.89	45.07	41.95	36.39	50.96	77.74	37.18	ALUE_scaffold0002689	131	3132	-	ALUE_0001700501	-	-	-	-	-
ALUE_0001701601	cluster 3	A	3	-0.587347	-0.558429	0.423133	1.34934	-0.545209	-0.28412	-0.365917	0.56855	372	1.53	1.31	0.83	2.68	0	0	0	0.51	0	0	0	0	0.19	0.16	0	9.64	2.76	1.59	2.32	9.51	0.4	1.75	16.3	5.39	ALUE_scaffold0002694	12036	13244	-	ALUE_0001701601	-	-	-	-	-
ALUE_0001705201	cluster 3	A	3	-0.670008	-0.653013	1.70091	0.851121	-0.645364	0.0969295	-0.0619818	-0.618596	837	5.22	10.52	2.69	3.58	9.17	1.94	0.73	0.15	0.08	0.21	0	0.17	0.08	0.29	0.41	0.11	0.54	0.94	13.91	8.2	34.07	13.79	10.59	11.8	ALUE_scaffold0002711	15948	26093	+	ALUE_0001705201	-	-	-	-	-
ALUE_0001705501	cluster 3	A	3	-0.149916	0.953839	1.29396	-0.208008	-0.116185	-0.419764	-0.526579	-0.827347	258	0.74	2.84	2.41	0.77	3.08	1	4.75	0.49	3.99	2.25	3.41	3.21	2.73	13.4	4.52	0	0.88	0.76	5.01	5.6	13.67	6.15	0.9	1.2	ALUE_scaffold0002713	20734	25289	+	ALUE_0001705501	-	-	-	-	-
ALUE_0001707001	cluster 3	A	3	-0.583934	-0.591201	1.53598	1.76762	-0.590997	-0.590178	-0.590076	-0.357213	2715	0	0.24	0.14	0.07	0.16	0.16	0	0.23	0.07	0.26	0.02	0.71	0.21	0.02	0.05	5.08	10.75	7.31	77.32	58.01	72.77	99.89	64.28	66.56	ALUE_scaffold0002722	301	20363	+	ALUE_0001707001	-	GO:0055114:oxidation-reduction process;GO:0006979:response to oxidative stress;	-	GO:0020037:heme binding;GO:0004601:peroxidase activity;	-
ALUE_0001709101	cluster 3	A	3	-0.611787	-0.530098	1.39664	1.84311	-0.607562	-0.527282	-0.500521	-0.462494	2058	0	0.63	0.04	0	0.86	0	0.07	0	0.03	0	0.07	0	0.24	0.24	0.17	0.71	0.28	0.14	5.87	2.6	5.86	5.57	6.72	5.21	ALUE_scaffold0002731	127	14905	-	ALUE_0001709101	-	GO:0006468:protein phosphorylation;	-	GO:0004672:protein kinase activity;GO:0005524:ATP binding;	K17535
ALUE_0001709601	cluster 3	A	3	-0.413317	-0.284104	1.52465	1.6498	-0.599581	-0.644005	-0.666555	-0.566884	2508	0.68	0.32	0.77	0.32	0.11	0.34	1.59	0.61	1.54	4.35	5.75	1.9	5.39	8.87	3.47	3.63	1.05	0.51	17.19	42.21	38.54	39.58	39.39	24.52	ALUE_scaffold0002735	1626	25713	-	ALUE_0001709601	-	-	-	-	-
ALUE_0001714801	cluster 3	A	3	-0.737081	-0.535806	1.46967	0.937447	-0.935061	0.138256	0.457273	-0.794702	1272	56.61	15.12	72.76	52.6	62.42	57.54	26.01	2.54	21.5	21.77	28.04	17.66	24.56	30.42	30.2	44.38	9.41	8.61	56.33	110.02	95.29	77.31	87.45	50.05	ALUE_scaffold0002760	16536	23951	-	ALUE_0001714801	-	-	-	-	-
ALUE_0001714901	cluster 3	A	3	-0.681652	-0.664023	-0.219382	1.82949	-0.761962	0.652271	-0.164537	0.00979385	1299	1.46	3.7	2.21	0.46	1.29	1.45	0	0.05	0.1	0.13	0	0.43	0.6	0	0.05	0.14	3.42	0.53	0.89	0.39	1.64	1.94	5.86	5.58	ALUE_scaffold0002761	583	8999	+	ALUE_0001714901	-	GO:0008152:metabolic process;	-	GO:0004497:monooxygenase activity;	-
ALUE_0001715001	cluster 3	A	3	-0.201693	-0.280369	0.95602	1.89503	-0.622307	-0.594746	-0.619043	-0.532891	453	5.45	4.32	3.26	1.76	1.95	1.13	1.35	1.4	0.99	8.46	82.75	54.31	9.94	62.12	46.94	9.13	12.33	12.42	155.32	157.66	222.78	157.35	223.77	471.16	ALUE_scaffold0002761	14092	24706	-	ALUE_0001715001	-	-	-	-	-
ALUE_0001716101	cluster 3	A	3	-0.193145	-0.493019	1.18834	-0.371696	-0.399165	0.559976	0.19944	-0.49073	2913	4.57	1.76	4.37	4.11	1.21	2.23	0.95	0	1.37	1.65	0.05	2.42	0.6	0.1	0.8	0.82	0.43	0.27	0.94	1.07	14.18	0.97	0.77	0.82	ALUE_scaffold0002768	10132	26312	-	ALUE_0001716101	-	-	-	-	-
ALUE_0001726301	cluster 3	A	3	0.724943	0.113285	1.53827	0.877651	-0.861052	-0.797147	-0.897569	-0.698386	2859	0.4	0.54	0.79	0.21	0.25	0.06	0.16	0.42	0.38	5.69	9.33	5.05	3.27	5.28	4.15	1.19	0.76	0.97	9.05	7.91	12.91	12.29	4.79	4.83	ALUE_scaffold0002822	1044	14406	-	ALUE_0001726301	ShKT domain-containing protein	-	-	-	-
ALUE_0001727701	cluster 3	A	3	-0.70964	-0.716128	0.938346	1.36008	-0.768033	0.192211	0.432272	-0.729104	1215	1.25	0.07	0.26	0.82	0.07	1.06	0	0.1	0	0.19	0	0	0.12	0	0.06	0.08	0	0.08	1.3	1.01	0.42	0.89	1.54	0.95	ALUE_scaffold0002826	1159	5293	+	ALUE_0001727701	-	-	-	-	-
ALUE_0001731201	cluster 3	A	3	-0.482808	-0.497361	1.54237	1.34253	-0.514772	-0.444347	-0.466176	-0.479429	466	1.22	1.75	0.83	1.29	0.57	1.1	0	0.68	0.41	1	0.58	0.74	1.21	0.26	0.29	0.2	0.98	1.27	52.75	14.57	12.93	26.01	25.69	20.86	ALUE_scaffold0002845	2181	4359	+	ALUE_0001731201	-	-	-	-	-
ALUE_0001731601	cluster 3	A	3	-0.562256	-0.536256	2.00941	1.08522	-0.592984	-0.484255	-0.389709	-0.529165	1365	0	0.06	0.4	0.29	0.26	0.31	0	0	0	0.13	0	0	0	0.09	0.15	0.2	0	0.07	3.05	3.33	4.63	3.86	1.77	1.47	ALUE_scaffold0002846	14466	24759	+	ALUE_0001731601	-	-	-	-	-
ALUE_0001736601	cluster 3	A	3	-0.523712	-0.519869	0.731042	2.08223	-0.504425	-0.367461	-0.379289	-0.518513	360	3.69	8.15	9.06	7.21	7.6	4.52	0.43	2.11	0.18	0.16	0	0	0	0.67	0	0.26	0.32	0.27	61.69	98.69	6.33	63.53	149.64	132.89	ALUE_scaffold0002878	22064	23943	-	ALUE_0001736601	-	-	-	-	-
ALUE_0001738301	cluster 3	A	3	-0.213652	-0.212728	1.45737	-0.175812	-0.221219	-0.218815	-0.213831	-0.201317	441	5.6	5.18	2.64	10.42	8.8	7.57	2.78	2.88	1.31	15.8	5.52	5.95	14.04	9.49	6.22	22.93	5.43	32	84.58	28.49	4396.97	6.38	36.31	86.09	ALUE_scaffold0002889	444	4785	+	ALUE_0001738301	ACB domain-containing protein	-	-	-	-
ALUE_0001741001	cluster 3	A	3	-0.511284	-0.512729	1.41033	1.63263	-0.513452	-0.505867	-0.495573	-0.504061	1815	0	0.49	0	0	0.97	0.09	0	0.07	0	0	0.04	0.15	0.04	0.07	0	0.1	0.38	0.11	10.89	53.67	42.04	42.06	54.44	22.41	ALUE_scaffold0002902	1461	20323	+	ALUE_0001741001	-	-	-	-	-
ALUE_0001743301	cluster 3	A	3	-0.566222	0.474737	1.80335	-0.229452	-1.22536	0.0678064	0.145721	-0.470583	1299	14.19	9.85	12.07	14.15	13.79	10.28	0.35	0.34	0.4	4.07	11.2	3.67	7.1	25.77	14.26	12.1	5.71	3.72	30.04	19.23	33.84	18.22	5.98	3.86	ALUE_scaffold0002914	16618	19352	-	ALUE_0001743301	Sulfotransfer_1 domain-containing protein	-	-	GO:0008146:sulfotransferase activity;	-
ALUE_0001745501	cluster 3	A	3	-0.526151	-0.484521	1.51685	1.75603	-0.586621	-0.585041	-0.582334	-0.508213	1287	0	0.13	0.06	0.16	0.27	0	0	0.05	0	1.85	1.84	1.72	2.51	3.39	3.2	5.86	0.53	0.61	64.67	85.62	36.21	70.58	65.17	71.95	ALUE_scaffold0002925	191	6795	+	ALUE_0001745501	Fe-ADH domain-containing protein	GO:0015993:molecular hydrogen transport;GO:0055114:oxidation-reduction process;	GO:0005739:mitochondrion;	GO:0046872:metal ion binding;GO:0047988:hydroxyacid-oxoacid transhydrogenase activity;	-
ALUE_0001746501	cluster 3	A	3	-0.634134	-0.37167	1.86067	1.13078	-0.722241	-0.571996	-0.553447	-0.137956	330	1.15	0	0.47	0	0	1.82	0	0	0	0.53	0	0.42	1.92	1.65	0.21	0.56	4.84	0.9	10.02	12.04	5.79	9.18	6.12	4.68	ALUE_scaffold0002930	1668	6750	+	ALUE_0001746501	-	-	-	-	-
ALUE_0001749701	cluster 3	A	3	-0.50198	-0.436779	0.630869	1.84718	-0.51392	-0.151842	-0.388445	-0.485089	1161	65.29	13.69	85.33	28.56	4.79	27.72	2.51	0.76	3.05	3.2	2.74	5.59	3.27	4.81	31.9	4.91	1.67	12.32	191.53	36.51	277.8	78.61	608.36	349.6	ALUE_scaffold0002947	6943	10182	+	ALUE_0001749701	-	-	GO:0005856:cytoskeleton;GO:0005737:cytoplasm;	GO:0005524:ATP binding;	K05692
ALUE_0001751901	cluster 3	A	3	-0.675959	-0.621244	1.4759	1.56271	-0.431492	-0.457681	-0.394315	-0.457913	594	38.7	44.32	46.53	56.15	48.57	57.64	52.1	42.48	48.53	5.96	5.92	4.65	20.85	17.66	6.35	20.74	47.22	61.47	374.23	350	406.49	138.83	395.62	641.22	ALUE_scaffold0002958	15096	22143	+	ALUE_0001751901	-	-	-	-	-
ALUE_0001754801	cluster 3	A	3	-0.563277	-0.558001	1.82268	1.27199	-0.647085	-0.175529	-0.507884	-0.642888	288	11.21	23.49	8.09	4.85	3.98	6.24	2.13	0.44	0.89	5.24	3.05	2.16	3.42	2.95	4.52	0.64	3.17	0	70.62	100.55	38.28	48.1	65.32	50.1	ALUE_scaffold0002969	10327	11329	+	ALUE_0001754801	-	-	-	-	-
ALUE_0001754901	cluster 3	A	3	-0.602665	-0.58316	1.80688	1.35485	-0.705922	-0.113244	-0.431312	-0.725427	234	17.86	37.62	19.91	17.07	9.8	11.34	3.93	1.08	1.1	9.68	3.18	5.32	9.62	6.74	4.1	0.39	0.49	2.95	113.95	126.84	59.05	84.17	80.06	82.77	ALUE_scaffold0002969	14792	15746	+	ALUE_0001754901	Cytochrome b561 domain-containing protein	-	-	-	-
ALUE_0001756701	cluster 3	A	3	-0.334846	-0.082009	0.832238	2.19919	-0.749225	-0.705118	-0.759873	-0.40036	1032	9.02	3.87	11.29	1.94	0.43	1.91	4.3	0.86	2.99	42.64	31.87	84.24	69.41	55.89	125.34	92.39	16.35	26.2	177.73	200.48	204.7	391.15	354.63	333.93	ALUE_scaffold0002980	5671	13109	-	ALUE_0001756701	PKS_ER domain-containing protein	-	-	-	-
ALUE_0001760301	cluster 3	A	3	-0.614499	0.678256	0.815556	1.34665	-0.642712	-0.476502	-0.48716	-0.619585	222	0	23.86	0	4.5	15.9	1.93	0	0	0	0	0	4.05	129.64	56.28	3.71	0.83	2.05	0.44	49.21	118.08	42.05	157.94	104.35	23.29	ALUE_scaffold0002997	4485	4706	-	ALUE_0001760301	-	-	-	-	-
ALUE_0001760801	cluster 3	A	3	-0.612878	-0.265385	0.365935	1.18461	-0.190659	-0.575183	-1.2633	1.35686	570	529.61	347.33	512.16	272.25	291.13	224.22	567.63	611.53	546.06	397.74	448.74	509.67	565.38	571.69	522.83	649.72	915.33	1512.89	826.89	734.3	650.56	865.64	1134.4	927.33	ALUE_scaffold0003000	4343	6835	+	ALUE_0001760801	-	-	-	-	K02183
ALUE_0001763301	cluster 3	A	3	-0.551825	-0.551675	1.23652	2.06198	-0.550399	-0.549799	-0.548599	-0.546199	693	0	0.24	0.11	0	0.51	0	0	0.27	0	0.08	0	0	0.1	0	0	0.53	0.16	0.14	81.72	83.26	73.5	117.75	129	101.77	ALUE_scaffold0003012	14763	19429	-	ALUE_0001763301	-	-	-	-	-
ALUE_0001765501	cluster 3	A	3	-0.504788	-0.762552	1.21912	1.71637	-0.903316	0.361738	-0.440804	-0.685771	981	2.9	2.41	1.74	0.61	1.35	0.7	0	0	0.13	0.77	0.55	0.99	0.29	0.19	0.42	0.19	0.93	0.2	3.52	5.82	2.4	5.07	4.99	4.4	ALUE_scaffold0003024	8561	14954	+	ALUE_0001765501	Aamy domain-containing protein	-	-	-	-
ALUE_0001767301	cluster 3	A	3	-0.569042	-0.590968	1.91405	1.23161	-0.610153	-0.426525	-0.377192	-0.571783	3168	0.3	0.03	0.39	0.25	0	0.65	0.05	0	0	0.04	0.09	0.07	0.02	0.06	0.04	0.09	0.07	0.03	3.27	2.12	3.87	3.28	1.57	1.92	ALUE_scaffold0003035	2302	23807	+	ALUE_0001767301	-	-	-	-	-
ALUE_0001776501	cluster 3	A	3	-0.218813	-0.574085	1.90524	0.932142	-0.639612	-0.214801	-0.636491	-0.55358	360	0	9.28	0.43	0	0.25	0	0	0.18	0	0.81	0.75	8.06	0	0.51	1.14	0.26	1.58	0.27	27.55	16.65	13.07	18.44	9.07	7.93	ALUE_scaffold0003093	842	3905	+	ALUE_0001776501	-	-	-	-	-
ALUE_0001777101	cluster 3	A	3	-0.413401	-0.292276	1.27358	1.87474	-0.731356	-0.722754	-0.732819	-0.255714	4608	0.45	0.65	0.54	0.17	0.17	0.13	0.2	0.17	0.27	16.62	14.35	6.63	20.54	18.24	12.9	46.59	4.82	4.52	103.25	79.69	50.76	107.95	103.18	92.45	ALUE_scaffold0003098	166	23008	+	ALUE_0001777101	-	-	-	-	-
ALUE_0001781701	cluster 3	A	3	-0.393518	-0.0951774	1.23612	0.909014	-0.934237	0.00729102	-0.549192	-0.180305	297	9.59	10.15	7.84	5.38	0.59	7.49	1.55	1.49	0.65	6.84	6.61	3.96	9	6.74	9.24	6.19	14.97	1.66	37.99	14.83	5.94	26.24	7.85	16.37	ALUE_scaffold0003124	396	1108	+	ALUE_0001781701	Ephrin RBD domain-containing protein	-	-	-	-
ALUE_0001781901	cluster 3	A	3	-0.249131	-0.455413	1.10164	1.09756	-1.09514	0.507748	-0.306177	-0.601084	930	12.46	15.07	8.1	9.23	3.98	6.44	0.66	2.32	1.18	7.93	7.42	5.42	3.48	7.56	5.68	2.87	9.19	1.8	26.66	13.67	6.96	22.26	7.69	17.26	ALUE_scaffold0003124	12994	22429	+	ALUE_0001781901	-	-	-	-	-
ALUE_0001788801	cluster 3	A	3	-0.560659	-0.585377	1.45502	1.5449	-0.585377	-0.486504	-0.347182	-0.43482	621	0.31	0.13	0	0.64	0.14	0.28	0	0	0	0	0.11	0	0	0	0	0.3	0.37	0	3.47	3.95	1.66	5.11	3.13	1.24	ALUE_scaffold0003164	17453	21790	+	ALUE_0001788801	-	-	-	-	-
ALUE_0001791801	cluster 3	A	3	-0.268773	0.133169	1.58411	-0.194512	-0.342774	-0.307461	-0.306163	-0.297594	681	1.39	0	0.34	0.88	0.52	0.38	0	0.37	0	0.6	0.89	1.73	10.75	6.14	1.81	1.35	0.33	0.43	4.75	6.26	63.57	2.44	1.71	1.93	ALUE_scaffold0003188	3622	6439	-	ALUE_0001791801	-	-	-	-	-
ALUE_0001795901	cluster 3	A	3	-0.544237	-0.467146	1.11653	1.9332	-0.598095	-0.483882	-0.542457	-0.413912	729	3.91	7.38	5.33	3.56	4.48	2	0.21	2.96	0.62	3.66	3.81	2.37	7.72	7.49	3.29	11.6	4.22	8.66	84.49	34.37	77.54	58.29	137.34	92.51	ALUE_scaffold0003211	5759	10254	+	ALUE_0001795901	-	-	GO:0005622:intracellular;	GO:0008270:zinc ion binding;GO:0003676:nucleic acid binding;	-
ALUE_0001796101	cluster 3	A	3	-0.742989	-0.332532	1.29643	1.60202	-0.616249	-0.162687	-0.348615	-0.695381	465	2.04	6.31	2.84	3.44	2.47	2.39	2.64	0.95	0.55	0.12	1.16	0.89	2.88	2.87	2.8	0	2.7	0.21	16.23	12.11	5.53	7.45	18.72	12.45	ALUE_scaffold0003212	11051	14481	-	ALUE_0001796101	-	-	-	-	-
ALUE_0001797201	cluster 3	A	3	-0.594314	-0.30374	1.1346	1.57409	-0.685118	-0.419969	-0.55436	-0.151189	810	0.23	0.4	0.1	0.25	0.11	0	0	0	0	0	0.08	0.17	0.43	0.45	0.17	0.91	0.56	0	2.31	1.43	1.27	1.25	1.06	3.91	ALUE_scaffold0003220	5874	12442	-	ALUE_0001797201	-	GO:0007275:multicellular organismal development;GO:0016055:Wnt signaling pathway;	-	-	-
ALUE_0001797801	cluster 3	A	3	0.721949	0.548585	1.04881	1.27121	-0.993451	-0.995167	-0.994986	-0.606949	948	0	0.52	0	0	0.56	0	0.16	0.47	0.27	104.85	142.47	133.54	87.73	131.08	123.65	65.56	13.35	7.6	104.39	193.41	155.46	179.45	210.9	112.17	ALUE_scaffold0003223	6625	19930	+	ALUE_0001797801	-	GO:0006629:lipid metabolic process;	-	GO:0016491:oxidoreductase activity;	-
ALUE_0001798201	cluster 3	A	3	-0.485382	-0.478343	1.25713	1.48654	-0.486342	-0.427789	-0.392593	-0.473223	1742	0.44	1.17	0.22	0.57	1.67	0.69	0	0	0	0.03	0	0	0.04	0.17	0.04	0	0.13	0.28	19.39	30.88	4.22	7.99	15.53	38.14	ALUE_scaffold0003226	762	14794	+	ALUE_0001798201	-	-	GO:0016020:membrane;	-	-
ALUE_0001802901	cluster 3	A	3	-0.669597	0.126946	1.39804	1.03207	-1.20593	0.0558095	-0.641984	-0.0953558	1200	9.02	6.25	14.75	3.99	7.2	3.92	0.51	1.48	1.07	6.43	4.12	3.97	18.59	7.58	5.37	16.01	6.75	4.03	27.73	18.72	12.25	16.35	16.52	18.01	ALUE_scaffold0003257	209	9160	+	ALUE_0001802901	-	GO:0007229:integrin-mediated signaling pathway;GO:0006468:protein phosphorylation;GO:0009966:regulation of signal transduction;	-	GO:0005524:ATP binding;GO:0004674:protein serine/threonine kinase activity;	-
ALUE_0001805201	cluster 3	A	3	-0.503401	0.043121	1.22531	1.76408	-0.743715	-0.712707	-0.728211	-0.344483	1761	0	0.19	0.09	0	0.05	0.19	0.09	0.07	0.04	0.16	0.35	0.31	0.68	0.69	0.86	0.47	0.65	0.11	1.31	2.01	1.96	3.24	2.12	1.31	ALUE_scaffold0003271	452	20331	-	ALUE_0001805201	-	-	-	-	-
ALUE_0001809201	cluster 3	A	3	-0.577813	-0.438279	1.57051	1.18934	-0.499254	-0.381557	-0.420979	-0.441966	1091	1.39	7.25	2.06	2.56	5.18	1.57	1.69	2.56	2.3	2.02	0.87	0.89	3.29	3.78	1.63	2.11	2.93	3.53	17	10.52	52.01	20.37	22.8	22.92	ALUE_scaffold0003294	13152	19024	-	ALUE_0001809201	-	-	-	-	-
ALUE_0001814201	cluster 3	A	3	-0.500176	0.0620646	1.37131	0.696009	-0.948086	-0.663936	-1.05881	1.04163	441	158.53	62.29	135.04	57.97	46.81	49.69	66.35	88.85	55.74	69.51	196.25	173.62	216.68	283.16	226.29	175.33	580.94	469.45	460.07	536.11	397.68	449.41	316.23	283.81	ALUE_scaffold0003322	16202	20871	+	ALUE_0001814201	-	-	-	-	-
ALUE_0001814401	cluster 3	A	3	-0.608311	-0.448219	2.01213	1.19434	-0.641378	-0.380495	-0.508949	-0.619121	297	1.28	15.09	0.26	0	6.53	2.02	0	0	0.22	1.37	0.23	0.7	1.66	2.86	7.85	1.24	0.38	0	53.72	52.03	61.38	48.34	43.19	24.16	ALUE_scaffold0003323	16265	17954	+	ALUE_0001814401	-	-	-	-	-
ALUE_0001814501	cluster 3	A	3	-0.556705	-0.694228	0.120333	1.05126	-0.747122	0.818528	0.480009	-0.472075	1140	0.5	0.64	0.34	0	1.16	0	0	0	0	0	0.18	0	0	0.05	0	0.16	0.1	0	0.19	0.44	0.19	0.89	0.27	0.54	ALUE_scaffold0003324	1509	9013	-	ALUE_0001814501	-	-	-	-	-
ALUE_0001815201	cluster 3	A	3	-0.340224	-0.373363	0.859634	2.06076	-0.569355	-0.545763	-0.555547	-0.536137	492	1.16	1.33	0.63	0.81	0.72	0.35	0	0.13	0	11.8	2.2	15.17	10.58	2.96	11.43	1.49	1.85	1	68.07	62.23	50.94	47.66	134.77	151.04	ALUE_scaffold0003329	7159	9245	-	ALUE_0001815201	-	-	-	-	-
ALUE_0001815301	cluster 3	A	3	-0.280632	-0.349011	0.637867	2.13667	-0.566531	-0.529939	-0.539549	-0.508871	396	0.96	0.82	0.2	1.01	0.45	0	0	0	0	5.72	1.37	8.38	4.44	0.92	6.41	0.93	1.44	0.75	29.22	24.44	11.51	21.68	62.82	61.77	ALUE_scaffold0003329	7441	9096	+	ALUE_0001815301	-	-	-	-	-
ALUE_0001817801	cluster 3	A	3	-0.425547	-0.336511	2.27038	0.782413	-0.875109	-0.331801	-0.59663	-0.487195	828	42.22	96.37	48.48	34.73	26.32	37.74	2.78	0.69	2.49	57.22	65.05	33.55	76.48	49.3	59.72	37.09	35.25	62.93	360.65	342.58	351.27	195.27	209.36	153.86	ALUE_scaffold0003345	3558	5795	-	ALUE_0001817801	DUF148 domain-containing protein	-	-	-	-
ALUE_0001819501	cluster 3	A	3	-0.16494	-0.101108	0.855397	1.63795	-1.10878	-0.335971	-0.522107	-0.260444	1068	6.94	6.11	5.38	4.68	5.12	4.81	0.43	1.9	0.24	9.62	10.83	1.49	9.22	12.1	1.93	13.52	5.44	1.02	14.54	20.49	7.85	12.23	24.6	22.11	ALUE_scaffold0003351	9249	14798	-	ALUE_0001819501	Epimerase domain-containing protein	-	-	GO:0005488:binding;	-
ALUE_0001821901	cluster 3	A	3	-0.530535	-0.535253	2.0083	1.17591	-0.536279	-0.536354	-0.535978	-0.509818	888	0	1.19	0.09	0	1.29	0.39	0	0.93	0.43	2.03	0.53	4.9	0.95	0.34	1.16	5.49	11.3	12.67	662.45	931.21	1109.9	668.01	348.41	803.19	ALUE_scaffold0003365	4506	14188	-	ALUE_0001821901	-	-	-	-	-
ALUE_0001822301	cluster 3	A	3	-0.476594	-0.472085	0.799585	1.80407	-0.476594	-0.383023	-0.34131	-0.454047	1596	0.24	0.2	0.39	0.38	0.66	0.16	0	0	0	0	0	0	0	0	0.04	0.06	0.14	0	2.07	2.85	6.4	10.26	0.54	9.43	ALUE_scaffold0003369	918	8054	+	ALUE_0001822301	MFS domain-containing protein	-	-	-	-
ALUE_0001827901	cluster 3	A	3	-0.559422	-0.557468	1.00024	1.77323	-0.559813	-0.19911	-0.360899	-0.536756	1464	4.15	0.61	4.51	2.73	0.18	2.22	0	0	0.04	0	0	0.05	0.05	0	0.05	0.06	0.23	0.34	27.1	7.94	4.92	12.17	17.79	29.78	ALUE_scaffold0003407	378	12197	+	ALUE_0001827901	BPI2 domain-containing protein	-	-	-	-
ALUE_0001832401	cluster 3	A	3	-0.569892	-0.586345	1.4669	1.6793	-0.567667	-0.514999	-0.585724	-0.321582	495	24.95	32.93	39.21	12.91	9.62	11.93	15.78	11.66	23.01	20.76	9.57	18.15	9.81	17.03	7.07	36.22	104.57	127.58	647.56	321.68	882.92	452.7	698.52	889.03	ALUE_scaffold0003433	16854	20106	+	ALUE_0001832401	-	-	-	-	-
ALUE_0001847201	cluster 3	A	3	-0.0199629	-0.245003	1.33631	1.63272	-0.880601	-0.578959	-0.948998	-0.295502	420	63.78	73.74	87.81	19.97	20.37	18.14	35.02	16.15	38.15	133.39	141.94	202.05	138.22	126.64	111.05	158.05	100.17	94.92	491.11	255.5	342.31	250.62	481.04	490.91	ALUE_scaffold0003527	7084	8933	-	ALUE_0001847201	-	-	-	-	-
ALUE_0001848001	cluster 3	A	3	-0.637191	-0.738132	1.16713	1.52043	-0.611955	0.201882	-0.47947	-0.422691	1296	0.88	0.25	0.36	0	0.34	0.07	0	0.1	0.1	0	0.05	0.11	0	0	0	0.07	0.35	0.08	1.22	0.72	1.08	1.73	0.24	1.61	ALUE_scaffold0003531	6323	15535	-	ALUE_0001848001	-	-	-	-	-
ALUE_0001849501	cluster 3	A	3	0.801058	0.321727	1.21913	-0.00279403	-0.849695	0.166089	-1.03224	-0.623275	600	10.13	8.15	20.83	4.66	2.65	2.85	6.13	2.01	6.43	8.71	26.39	19.35	8.8	20.92	13.15	9.19	8.55	2.3	26.23	28.64	9.68	6.49	15.81	12.73	ALUE_scaffold0003539	13431	15538	-	ALUE_0001849501	-	-	-	-	-
ALUE_0001855401	cluster 3	A	3	-0.926611	-0.317194	0.159161	1.096	0.731075	-0.183411	-0.0662155	-0.492807	501	25.79	13.5	18.44	26.71	20.6	13.67	44.03	16.2	22.86	9.85	15.13	12.14	16.01	22.4	15.61	21.29	15.25	12.61	30.27	25.22	11.74	16.56	34.45	42.2	ALUE_scaffold0003579	16693	19741	-	ALUE_0001855401	Fe2OG dioxygenase domain-containing protein	GO:0055114:oxidation-reduction process;	-	GO:0031418:L-ascorbic acid binding;GO:0005506:iron ion binding;GO:0016706:oxidoreductase activity, acting on paired donors, with incorporation or reduction of molecular oxygen, 2-oxoglutarate as one donor, and incorporation of one atom each of oxygen into both donors;	-
ALUE_0001861501	cluster 3	A	3	-0.501498	-0.515757	1.13894	1.9007	-0.517896	-0.473694	-0.511479	-0.519321	2094	0.54	0.27	0.52	0.19	0.04	0.04	0	0.09	0	0.06	0.29	0.2	0.03	0.12	0	0	0.05	0	7.86	21.9	16.81	30.08	27.14	10.72	ALUE_scaffold0003617	6561	16372	+	ALUE_0001861501	-	-	-	-	-
ALUE_0001866901	cluster 3	A	3	-0.45094	-0.594066	1.377	1.79257	-0.647674	-0.297567	-0.559512	-0.619811	372	12.77	19.72	11.9	4.3	6.4	2.76	0.82	0.85	1.38	12.8	3.82	9.66	3.97	2.28	3.13	1.24	2.45	2.65	65.11	90.07	86.94	113.46	51.2	126.53	ALUE_scaffold0003650	15813	18978	+	ALUE_0001866901	-	-	-	-	-
ALUE_0001868401	cluster 3	A	3	-0.489834	-0.577482	1.06164	2.04777	-0.587958	-0.388218	-0.532436	-0.533484	348	2.18	3.04	1.12	1.72	0	0.49	0.44	0.18	0	0.67	0.97	1.79	0.2	0.52	0.2	0.26	1.64	0.28	15.28	21.17	11.41	33.79	25.24	17.07	ALUE_scaffold0003660	84	434	+	ALUE_0001868401	-	-	-	-	-
ALUE_0001870501	cluster 3	A	3	-0.305688	-0.374507	1.26649	0.620948	-0.901798	0.336948	-1.32053	0.678136	2009	8.13	4.22	9.28	1.69	0.92	1.92	3.97	1.07	3.81	4.83	4.08	6.09	5.04	4.98	4.27	12.81	5.56	6.78	9.69	7.15	14.38	9.3	7	8.26	ALUE_scaffold0003675	2539	19081	-	ALUE_0001870501	-	-	-	-	-
ALUE_0001872301	cluster 3	A	3	-0.505383	-0.513263	1.41036	1.8632	-0.605049	-0.569545	-0.611662	-0.468659	2328	3.75	2.59	3.64	0.17	0.57	0.26	0.33	1.31	0.77	9.38	6.89	7.39	7.41	7.32	7.25	25.35	2.2	3.94	196.01	102.49	133.62	175.94	201.19	151.54	ALUE_scaffold0003690	362	15059	+	ALUE_0001872301	-	-	-	-	-
ALUE_0001873101	cluster 3	A	3	-0.517814	-0.502255	1.32745	1.33912	-0.59094	-0.335777	-0.187191	-0.532595	123	0	2.65	0.63	1.62	2.87	0.7	0	0	0	0.94	0	0	1.14	0	0	0.75	0	0	10.52	11.15	2.99	5.87	16.43	2.51	ALUE_scaffold0003692	16069	16191	-	ALUE_0001873101	GTP_cyclohydroI domain-containing protein	GO:0046654:tetrahydrofolate biosynthetic process;GO:0006729:tetrahydrobiopterin biosynthetic process;GO:0035998:7,8-dihydroneopterin 3'-triphosphate biosynthetic process;	GO:0005737:cytoplasm;	GO:0003934:GTP cyclohydrolase I activity;GO:0046872:metal ion binding;GO:0005525:GTP binding;	K01495
ALUE_0001877601	cluster 3	A	3	-0.534136	-0.527014	1.0679	1.90685	-0.532721	-0.509719	-0.522901	-0.348263	387	0.98	2.11	2.61	0	2.28	0.44	0	0.33	0.17	0	0	0.18	1.45	0.16	0.18	8.08	26.22	7.9	224.52	77.81	60.02	157.16	142.42	252.43	ALUE_scaffold0003722	6398	9517	-	ALUE_0001877601	-	-	-	-	-
ALUE_0001880001	cluster 3	A	3	-0.808193	-0.801364	0.765627	1.86234	-0.790894	-0.296485	0.596272	-0.5273	1470	2.84	6.1	2.75	10.87	13.68	6.75	0.31	0.3	0.22	0.08	0.09	0.28	0.14	0.37	0.09	0.5	4.58	1.54	11.69	14.88	8.45	23.61	23.74	11.76	ALUE_scaffold0003736	5236	15807	+	ALUE_0001880001	Beta-lactamase domain-containing protein	-	-	-	-
ALUE_0001884901	cluster 3	A	3	-0.514781	-0.523622	1.59361	1.63704	-0.611135	-0.573336	-0.608572	-0.399207	999	0.57	0.08	2.56	0.2	0.09	0.17	0	0.13	0.13	3.55	2.98	1.25	3.03	2	2.06	15.37	1.03	0.4	80.5	49.23	42.6	71.14	61.4	43.18	ALUE_scaffold0003760	10668	18494	+	ALUE_0001884901	-	-	-	-	-
ALUE_0001887101	cluster 3	A	3	0.181674	-0.135733	1.35942	1.20072	-0.879134	-0.945957	-0.661961	-0.119028	762	0	0	0	0	0.12	0.22	0	0.08	0	0.46	0.53	0.36	0.55	0.24	0.18	0.84	0.15	0	0.47	1.04	1.25	1.14	0.92	0.51	ALUE_scaffold0003778	2696	15558	-	ALUE_0001887101	-	GO:0016310:phosphorylation;GO:0007165:signal transduction;	-	GO:0004672:protein kinase activity;	-
ALUE_0001889301	cluster 3	A	3	-0.846719	-0.951137	0.471441	1.21278	-0.313327	0.80879	0.134687	-0.51651	462	41.12	15.17	16.64	18.16	20.62	11.49	18.9	8.65	7.66	6.03	5.57	5.68	4.87	4.59	4.31	5.77	10.86	11.75	15.56	32.98	13.05	26.55	44.76	15.2	ALUE_scaffold0003791	16352	18380	-	ALUE_0001889301	SHMT domain-containing protein	GO:0006563:L-serine metabolic process;GO:0035999:tetrahydrofolate interconversion;GO:0006544:glycine metabolic process;	-	GO:0030170:pyridoxal phosphate binding;GO:0004372:glycine hydroxymethyltransferase activity;	-
ALUE_0001893801	cluster 3	A	3	-0.562567	-0.158742	1.21621	1.5659	-0.794253	-0.457551	-0.650261	-0.158742	936	1.42	0.96	1.16	0.64	0.66	0.46	0.16	0	0.27	1.55	0.58	0.44	5.04	1.04	0.22	6.09	0	0.21	4.3	7.79	6.91	7.48	10.13	4.62	ALUE_scaffold0003818	11390	15549	-	ALUE_0001893801	Neur_chan_LBD domain-containing protein	-	-	-	-
ALUE_0001897201	cluster 3	A	3	-0.531881	-0.464427	1.16369	1.82231	-0.673493	-0.442641	-0.672236	-0.201315	1236	3.54	3.69	3.83	1.78	2.28	1.52	2.6	1.28	1.67	3.48	1.2	4.25	7.4	1.86	1.28	7.74	5.17	3.91	20.06	18.4	10.94	32.4	17.11	15.61	ALUE_scaffold0003845	10737	18070	-	ALUE_0001897201	-	-	-	GO:0008233:peptidase activity;	-
ALUE_0001899801	cluster 3	A	3	-0.519141	-0.519833	1.31438	1.80056	-0.519927	-0.51772	-0.519094	-0.519222	636	5.08	7.56	7.69	3.77	4.16	4.04	0	4.98	1.92	4.2	0.96	6.52	2.43	1.05	3.99	6.22	2.33	2.64	3435.19	1856.88	5878.11	4373.51	3304.02	6451.48	ALUE_scaffold0003867	76	4790	+	ALUE_0001899801	GLOBIN domain-containing protein	GO:0015671:oxygen transport;	GO:0005615:extracellular space;	GO:0020037:heme binding;GO:0005344:oxygen transporter activity;GO:0005506:iron ion binding;GO:0019825:oxygen binding;	-
ALUE_0001900601	cluster 3	A	3	-0.556477	-0.556477	0.76258	1.70913	-0.556477	0.0541974	-0.446556	-0.409915	1080	0.18	0.23	0.65	0	0.08	0.16	0	0.06	0	0	0.06	0	0	0.06	0	0.09	0.21	0	0.33	0.8	1.09	2.4	0.94	0.43	ALUE_scaffold0003873	11555	17137	+	ALUE_0001900601	-	GO:0034220:ion transmembrane transport;	GO:0016021:integral component of membrane;	GO:0015075:ion transmembrane transporter activity;	-
ALUE_0001908601	cluster 3	A	3	-0.544506	-0.540055	2.06693	0.888523	-0.526098	-0.501504	-0.528588	-0.314708	672	2.54	3.27	2.43	0.89	2.36	1.4	2.51	1.32	1.15	1.12	0.7	0.72	1.57	0.54	1.02	1.23	22.23	9.54	136.9	72.11	139.68	63.34	105.5	23.65	ALUE_scaffold0003925	4447	5118	-	ALUE_0001908601	-	-	-	-	-
ALUE_0001909301	cluster 3	A	3	-0.470225	-0.35442	1.20381	1.52931	-0.494038	-0.491624	-0.488084	-0.434727	411	0.92	0.59	0	0.49	2.36	0.42	0	0.31	0	4.38	6.42	1.35	18.49	33.05	18.19	21.7	6.66	1.44	183.26	536.42	124.83	305.09	590.3	110.96	ALUE_scaffold0003931	12634	13726	+	ALUE_0001909301	Saposin B-type domain-containing protein	-	-	-	-
ALUE_0001915501	cluster 3	A	3	-0.644118	-0.643971	1.49099	1.68877	-0.644559	-0.546626	-0.191215	-0.509277	573	2.32	1.28	3.39	13.59	8.01	9.56	0	0.11	0.22	0	0.12	0.24	0.25	0	0.12	1.12	4.97	3.44	65.35	55.45	24.76	42.68	51.96	64.37	ALUE_scaffold0003982	5230	9230	-	ALUE_0001915501	-	-	-	-	-
ALUE_0001916101	cluster 3	A	3	-0.353977	-0.419958	1.13597	2.03669	-0.641685	-0.597953	-0.641685	-0.517395	1632	0.12	0.35	0.1	0	0	0	0	0	0	0.53	1.99	1.23	0.39	2.16	0.34	0.68	0.7	0.24	9.42	6.9	6.85	9.64	10.05	15.22	ALUE_scaffold0003987	442	15363	+	ALUE_0001916101	Serine/threonine-protein phosphatase	-	-	-	-
ALUE_0001916701	cluster 3	A	3	-0.537917	-0.544203	1.95322	1.02346	-0.531276	-0.525465	-0.476249	-0.361571	351	0	0.7	0.88	2.28	1.26	2.19	0	0.72	0.37	0.33	0	0.2	0	0	0	6.55	5.2	3.65	79.04	80.24	51.31	84.48	30.78	16.93	ALUE_scaffold0003992	15121	16994	-	ALUE_0001916701	-	-	-	-	-
ALUE_0001917001	cluster 3	A	3	-0.79416	-0.804764	0.28646	0.992733	-0.789918	0.494312	0.630052	-0.014714	1737	0.98	8.68	2.59	2.18	7.36	3.99	0	0.07	0.07	0.1	0	0	0	0	0	0.16	1.84	5.45	3.97	1.41	4.91	11.38	1.57	4	ALUE_scaffold0003995	2058	10452	-	ALUE_0001917001	-	-	-	-	-
ALUE_0001923501	cluster 3	A	3	-0.57507	-0.587913	1.20453	1.99468	-0.522578	-0.449426	-0.592381	-0.471842	3006	6.51	16.57	7.57	3.72	5.28	3.73	6.73	8.44	6.31	5.2	3.38	6.32	3.46	6.98	2.85	8.5	13.92	5.42	114.43	67.41	56.14	101.45	133.21	102.37	ALUE_scaffold0004041	5294	15710	-	ALUE_0001923501	-	-	-	-	-
ALUE_0001924101	cluster 3	A	3	-1.04444	-0.897583	0.426362	0.622912	-1.07812	0.612974	0.442926	0.914975	471	13.71	10.73	15.66	8.48	18.54	10	1.63	5.65	2.19	2.71	5.32	2.05	5.08	4.89	2.77	9.96	12.35	23.26	16.48	11.19	9.05	6.74	16.17	17.37	ALUE_scaffold0004044	11303	16434	-	ALUE_0001924101	-	-	-	-	-
ALUE_0001928401	cluster 3	A	3	-0.696183	-0.569487	0.853268	1.14261	-0.706455	-0.656805	-0.658517	1.29157	1134	0	0.14	0.21	0.18	0.08	0.08	0	0.06	0	0	0	0.12	0.74	0	0.12	3.97	4.02	3.74	5.26	2.87	1.04	1.59	3.08	6.19	ALUE_scaffold0004080	4908	15711	-	ALUE_0001928401	G_PROTEIN_RECEP_F1_2 domain-containing protein	-	-	-	-
ALUE_0001934901	cluster 3	A	3	-0.655849	-0.118544	1.17281	1.2177	-1.01148	0.683907	-0.612359	-0.676191	1557	12.2	5.34	17.1	5.39	5.27	5.5	2.85	1.34	6.28	4.59	5.22	5.73	7.1	9.62	6.48	6.91	3.08	5.26	9.74	17.9	13.97	12.97	12.78	16.5	ALUE_scaffold0004123	1006	7450	-	ALUE_0001934901	T6PP_N domain-containing protein	-	-	-	-
ALUE_0001938901	cluster 3	A	3	0.357214	0.249411	1.15923	0.933403	-0.047977	-0.751485	-1.09255	-0.807245	1437	1.59	1.02	1.24	0	0.12	0.06	4.05	1.28	6.09	2.02	10.78	2.98	1.76	10.04	2.82	1.34	1.43	0.48	7.45	6.58	10.38	8.23	7.79	5.96	ALUE_scaffold0004152	5689	16281	-	ALUE_0001938901	-	GO:0006811:ion transport;	GO:0016020:membrane;	-	-
ALUE_0001940401	cluster 3	A	3	-0.253368	0.0411918	1.42318	-0.3461	-0.0942158	-0.300215	-0.344174	-0.126303	447	0	0.91	1.04	0	0.2	0.38	1.37	3.69	3.31	0.52	2.27	0.62	6.77	4.75	1.07	6.38	0.77	0.22	3.38	0.65	51.63	0	0.52	0	ALUE_scaffold0004164	3485	9543	+	ALUE_0001940401	-	-	-	-	-
ALUE_0001940901	cluster 3	A	3	-0.215827	-0.483335	0.619094	1.71158	-1.07128	-0.524391	0.525434	-0.561278	717	6.36	6.93	5.41	16.16	17.84	17.43	0.85	0.44	0.36	7.45	10.85	10.02	5.5	9.22	5.26	11.54	4.77	1.24	25.86	23.67	4.82	17.71	27.65	43.05	ALUE_scaffold0004170	5317	8626	-	ALUE_0001940901	-	-	-	-	-
ALUE_0001942501	cluster 3	A	3	-0.44829	-0.450265	0.629818	1.92864	-0.432892	-0.382155	-0.399528	-0.445329	720	0.79	0.79	2.05	0.83	0.37	1.55	0	0.79	0.27	0	0.09	0.19	0	0.08	0.1	0.13	0.16	0.14	10.68	28.79	15.42	21.74	76.01	22.93	ALUE_scaffold0004183	1146	8890	-	ALUE_0001942501	-	-	-	-	-
ALUE_0001942901	cluster 3	A	3	-0.531859	-0.427704	1.11203	2.13306	-0.586563	-0.585408	-0.583415	-0.530134	1568	0	3.27	0.3	0.76	4.73	0.98	0.1	1.42	0.37	19.51	48.46	13.49	58.7	102.61	71.65	63.27	11.13	9.57	722.83	804.16	945.59	1492.63	1251.96	1213.13	ALUE_scaffold0004187	2913	12663	+	ALUE_0001942901	-	-	-	-	-
ALUE_0001943701	cluster 3	A	3	-0.480756	-0.495671	0.501571	2.10486	-0.443751	-0.380125	-0.375028	-0.431101	570	2.33	2.43	1.36	2.1	2.79	1.5	1.08	1.11	0.56	0.31	0	0.48	0	0	0	1.61	0.6	1.21	26.86	12.29	13.67	19.24	43.1	75.4	ALUE_scaffold0004192	5980	10031	+	ALUE_0001943701	-	-	-	-	-
ALUE_0001944001	cluster 3	A	3	-0.502613	-0.529517	0.629687	2.23528	-0.59116	-0.356864	-0.466306	-0.418507	1788	3.51	2.69	2.91	2.23	0.3	2.39	0	0	0.14	2.95	0	0.58	2.28	0.1	0.12	4.27	2.04	0.44	25.93	14.58	6.37	24.33	40.3	43.72	ALUE_scaffold0004196	1947	14801	-	ALUE_0001944001	Beta-galactosidase	-	-	-	-
ALUE_0001945301	cluster 3	A	3	-0.407494	-0.418069	-0.108605	1.77712	-0.418069	0.022194	-0.0290123	-0.418069	366	3.63	0.89	3.39	2.73	1.69	2.57	0	0	0	0	0	0.19	0	0	0	0	0	0	1.57	1.58	2.41	0.79	9.98	28.67	ALUE_scaffold0004205	1529	4175	-	ALUE_0001945301	-	-	-	-	-
ALUE_0001950301	cluster 3	A	3	-0.13624	0.354966	1.08714	-0.477304	0.221506	-0.484718	-0.49584	-0.0695103	1392	0	0.06	0	0	0	0	1.21	1.5	1.16	0.38	1.36	0.2	0.51	3.88	0.2	1.98	0.25	0.07	0.05	0.31	8.18	0.1	0	0	ALUE_scaffold0004249	529	11367	+	ALUE_0001950301	COesterase domain-containing protein	-	-	-	-
ALUE_0001951301	cluster 3	A	3	0.164984	0.0798307	0.728966	1.3818	-0.7501	-0.545857	-0.668033	-0.391595	903	1.05	0.45	1.81	0.66	0.1	0.57	0	0	0	1.48	2.1	11.25	2.34	2.15	8.96	4.17	0.88	0.76	7	15.91	1.06	2.72	16.36	15.47	ALUE_scaffold0004259	2016	13904	+	ALUE_0001951301	-	-	-	-	-
ALUE_0001951601	cluster 3	A	3	-0.11718	0.840069	0.473673	0.275622	-0.833467	-0.108928	-0.315232	-0.214556	1125	0.68	4.06	1.31	0.89	3.61	0.3	1.09	0.28	0.29	0.72	3.13	2.15	2.56	5.28	3.96	1.23	2.43	1.75	0.19	1.35	8.04	1.86	0.69	5.83	ALUE_scaffold0004263	3508	15102	+	ALUE_0001951601	-	-	-	-	-
ALUE_0001953301	cluster 3	A	3	-0.62641	-0.1232	1.69546	1.40275	-0.708536	-0.667699	-0.706282	-0.266086	954	2.59	1.28	4.23	0.84	0.65	2.33	0.8	0.27	2.5	5.72	6.53	0.43	24.12	39.92	4.46	39.8	9.44	3.41	64.26	127.24	78.74	72.75	78.88	86.14	ALUE_scaffold0004279	2586	11834	-	ALUE_0001953301	-	-	-	-	-
ALUE_0001958301	cluster 3	A	3	-0.579814	0.240029	0.259095	1.50384	-0.688763	-0.489931	-0.566195	0.32174	1309	0.73	0	0	0.31	0.07	0.07	0	0	0	0.35	0.05	0	1.99	0.69	0.73	3.3	0.26	0.15	1.76	1.05	0.67	1.76	5.05	1.24	ALUE_scaffold0004318	6528	10878	-	ALUE_0001958301	-	-	-	-	-
ALUE_0001961701	cluster 3	A	3	-0.360833	-0.218788	1.26506	0.970457	-0.423211	-0.386259	-0.423211	-0.423211	225	0	1.09	0	0	0	0	0	0	0	0	0	1.84	0.31	0.54	5.18	0	0	0	10.54	15.41	23.85	0	41.11	0	ALUE_scaffold0004353	14450	15227	-	ALUE_0001961701	Pept_C1 domain-containing protein	GO:0006508:proteolysis;	-	GO:0008234:cysteine-type peptidase activity;	K01363
ALUE_0001962401	cluster 3	A	3	0.561876	0.330374	0.00996049	0.705307	-1.6072	0.897387	-0.27103	-0.626672	2331	10.51	12.73	9.06	6	8.44	3.93	1.18	0.27	0.99	6.2	10.86	11.24	7.21	8.74	9.59	11.04	1.52	1.57	8.63	7.13	5.96	5.11	13.21	11.69	ALUE_scaffold0004364	841	3174	+	ALUE_0001962401	-	-	-	-	-
ALUE_0001962801	cluster 3	A	3	-0.326168	-0.533723	1.78535	1.48315	-0.395373	-0.656734	-0.762216	-0.594285	720	1.85	11.55	4.42	0	0.25	0.24	16.6	23.51	20.65	28.54	21.71	21.88	13.29	13.31	11.43	17.24	6.18	4.66	183.17	117.35	118.52	135.88	114.12	119.39	ALUE_scaffold0004367	12430	15134	+	ALUE_0001962801	Neur_chan_LBD domain-containing protein	-	GO:0016020:membrane;	-	-
ALUE_0001964701	cluster 3	A	3	-0.510441	-0.508511	1.06658	1.99345	-0.513028	-0.509965	-0.510668	-0.507414	624	1.22	2.35	0.37	0.96	1.7	0.69	0.25	1.02	0.1	1.02	1.74	0.78	0.56	2.62	1.98	1.33	2.38	2.37	605.14	209.7	511.92	429.64	701.24	973.58	ALUE_scaffold0004380	10990	14744	-	ALUE_0001964701	-	-	-	-	-
ALUE_0001966901	cluster 3	A	3	-0.765557	-0.382412	0.468594	2.14227	-0.694057	0.240145	-0.213669	-0.795312	843	58.37	119.79	53.7	29.14	86.23	23.76	8	25.34	7.63	7.02	8.11	11.23	46.91	31.22	26.52	6.11	7.03	7.14	145.27	65.96	67.31	180.32	189.31	250.9	ALUE_scaffold0004396	3037	11384	+	ALUE_0001966901	-	-	-	-	-
ALUE_0001967801	cluster 3	A	3	-0.454373	1.00724	0.824827	1.14982	-1.21231	-0.407038	-1.03336	0.125192	1197	4.13	5.72	7.26	0.67	2.73	2.86	0.77	1.85	0.54	3.1	10.01	3.18	12.23	18.09	11.29	14.44	6.86	5.03	14.71	11.95	11.79	9.7	19.68	14.7	ALUE_scaffold0004403	4104	13239	-	ALUE_0001967801	-	-	-	-	-
ALUE_0001969601	cluster 3	A	3	-0.802529	-0.831185	0.313816	1.29186	-0.41131	-0.570788	0.307587	0.702544	1488	0.77	0.55	1.04	4.56	0.71	4.14	0.82	1.87	0.95	0.31	0	0.19	0.09	0	0.18	1.54	1.76	9.28	1.45	5.39	2.62	5.53	8.88	2.9	ALUE_scaffold0004426	1185	11380	-	ALUE_0001969601	-	-	-	-	-
ALUE_0001972201	cluster 3	A	3	-0.142633	-0.254197	0.294022	2.05872	-0.628997	-0.44428	-0.560646	-0.321983	555	3.42	0.88	2.24	1.8	0.16	0.46	0	0	0	5.96	9.14	2.12	2.92	9.73	0.62	8.61	2.26	0	14.12	13.66	4.9	22.88	54.21	18.07	ALUE_scaffold0004447	11301	13947	-	ALUE_0001972201	-	-	-	-	-
ALUE_0001978801	cluster 3	A	3	-0.755427	-0.657558	2.03874	-0.0703434	-0.344377	-0.559689	0.781118	-0.432459	1056	0.18	0.15	0.07	0.76	1.25	1.13	0	0.78	0.06	0	0	0	0.2	0	0	0.44	0.22	0	1.23	2.39	2.09	0.07	0.96	0.37	ALUE_scaffold0004505	1759	13800	+	ALUE_0001978801	G_PROTEIN_RECEP_F1_2 domain-containing protein	-	-	-	-
ALUE_0001980501	cluster 3	A	3	-0.513734	-0.459718	1.86703	1.22149	-0.542366	-0.542206	-0.539066	-0.491436	990	0	0.16	0	0.4	0.18	0.17	0	0.13	0	1.11	3.35	1.05	5.9	6.92	2.84	6.97	1.73	1	124.57	203.87	124.43	56.48	183.66	91.43	ALUE_scaffold0004521	3159	14553	+	ALUE_0001980501	-	-	-	-	-
ALUE_0001985001	cluster 3	A	3	-0.504269	-0.504269	-0.0360614	1.26924	-0.504269	-0.300906	0.0916315	0.488899	800	0.24	0	0.19	0.5	0.44	0.32	0	0	0	0	0	0	0	0	0	1.61	0	0.49	0.81	0	0.18	0.18	0.39	3.18	ALUE_scaffold0004560	1277	7820	+	ALUE_0001985001	-	-	-	-	-
ALUE_0001989301	cluster 3	A	3	-0.89327	-0.886901	0.505861	1.16478	-0.816479	0.957448	0.784256	-0.815692	426	78.49	54.91	126.85	78.76	73.1	84.19	7.55	0.45	4.38	0.68	0.32	0.65	0.66	0.43	1.45	4.75	5.89	1.85	47.07	40.34	109.74	40.48	129.01	119.73	ALUE_scaffold0004602	9852	11056	-	ALUE_0001989301	-	-	-	-	-
ALUE_0001992601	cluster 3	A	3	-0.20949	-0.280906	1.36082	0.88249	0.655293	-0.839051	-0.856303	-0.71285	525	2.17	2.79	3.4	0.38	1.34	1.63	98.34	217.25	126.74	52.75	88.29	50.15	50.39	66.89	53.17	36.78	3.91	4.32	113.62	115.27	418.33	164.08	160.65	183.58	ALUE_scaffold0004630	10098	13681	+	ALUE_0001992601	-	GO:0002119:nematode larval development;GO:0034219:carbohydrate transmembrane transport;	GO:0016021:integral component of membrane;	GO:0015144:carbohydrate transmembrane transporter activity;	-
ALUE_0002014901	cluster 3	A	3	-0.190808	-0.0798025	1.16366	1.56828	0.0446446	-0.842579	-0.907591	-0.755804	1431	6.24	1.99	2.44	2.23	0.43	0.9	20.13	56	31.57	21.5	43.36	17.09	27.19	19.83	47.07	6.23	3.59	10.34	63.93	121.57	44.58	91.15	123.86	59.32	ALUE_scaffold0004828	2286	13231	+	ALUE_0002014901	-	-	-	-	-
ALUE_0002015201	cluster 3	A	3	-0.412327	0.172176	1.23325	1.60561	-0.882917	-0.287956	-0.832123	-0.595707	189	10.05	2.59	3.29	0	0	1.36	0	0	0	0	9.67	2.93	1.12	17.33	9.8	0.49	3.02	4.18	26.62	16.43	13.61	18.7	21.39	26.54	ALUE_scaffold0004830	11183	11374	+	ALUE_0002015201	-	-	-	-	-
ALUE_0002015501	cluster 3	A	3	-0.557432	-0.558915	1.48261	1.86406	-0.55758	-0.560397	-0.552985	-0.559359	738	0	0.22	0.11	0	0.6	0.23	0	0.52	0	0.16	0.18	0.19	0.1	0.33	0	0.25	0.15	0	48.21	39.24	50.69	46.04	56.77	61.06	ALUE_scaffold0004835	4918	10730	-	ALUE_0002015501	G_PROTEIN_RECEP_F1_2 domain-containing protein	-	-	-	-
ALUE_0002028701	cluster 3	A	3	-0.38409	-0.186802	0.770618	2.19407	-0.941324	-0.208018	-0.419938	-0.824512	1608	7.92	13.79	9.17	6.71	8.56	6.92	0.29	0.24	0.28	11.12	4.33	8.21	10.68	11.13	9.94	0.97	3.4	1.23	21.19	28.38	21.44	42.44	37.13	49.81	ALUE_scaffold0004949	1160	12282	-	ALUE_0002028701	-	-	-	-	-
ALUE_0002041501	cluster 3	A	3	-0.41128	-0.356743	1.1928	1.76628	-0.646298	-0.582764	-0.618748	-0.343249	579	0	1.13	0	0.34	0	0.15	0	0	0	1.6	2.34	0.24	2.19	2.72	0.24	4.6	0.79	0	19.98	5.24	7.49	13.46	17.86	11.59	ALUE_scaffold0005068	5716	12209	+	ALUE_0002041501	-	-	-	-	-
ALUE_0002043501	cluster 3	A	3	-0.221282	-0.630221	1.7489	0.757446	-0.825603	0.613863	-0.824694	-0.618407	2094	5.35	7.2	6.82	0.95	1.73	0.86	1.9	0.12	1.51	4.05	1.97	4.16	2.28	2.06	1.34	4.35	0.71	0.75	10.47	11.14	10.25	12.3	4.38	4.27	ALUE_scaffold0005091	1171	8295	+	ALUE_0002043501	-	-	-	-	-
ALUE_0002044101	cluster 3	A	3	-0.554321	-0.538916	1.4136	1.85263	-0.554321	-0.554321	-0.510033	-0.554321	732	0	0	0	0	0	0.23	0	0	0	0	0	0	0	0.08	0	0	0	0	2.65	3.35	4.22	5.52	3.29	3.69	ALUE_scaffold0005101	35	12102	-	ALUE_0002044101	-	-	-	-	-
ALUE_0002048101	cluster 3	A	3	-0.678288	-0.604167	1.7334	1.29476	-0.809382	0.239924	-0.447628	-0.728623	516	8.1	2.84	8.58	2.71	2.56	1.82	0.3	0	0.25	0.68	1.7	0.54	1.5	2.23	0.53	1.6	0.22	0.19	17.27	13.3	15.95	8.25	17.78	12.56	ALUE_scaffold0005146	2967	5481	+	ALUE_0002048101	-	-	-	-	-
ALUE_0002050701	cluster 3	A	3	-0.470924	-0.467389	1.14301	1.57072	-0.46497	-0.447482	-0.455296	-0.407669	675	1.13	0	0.23	0.3	0.26	0.38	0.23	0.09	0.1	0	0	0.1	0	0.09	0.2	1.91	1.01	0.58	2.98	66.12	17.75	25.44	52.05	32.35	ALUE_scaffold0005168	97	1658	+	ALUE_0002050701	-	-	-	-	-
ALUE_0002051301	cluster 3	A	3	-0.35808	-0.329052	1.71528	0.388818	-0.366823	-0.352589	-0.348554	-0.349002	585	0	1.11	0.27	0.68	1.06	0	0	0.11	0	0.3	0	0.59	0	0.31	3.17	0.16	0.19	1.35	6.51	45.18	134.19	9.62	54.88	3.03	ALUE_scaffold0005171	5881	9330	-	ALUE_0002051301	-	-	-	-	-
ALUE_0002055401	cluster 3	A	3	0.0224221	-0.419753	0.814706	0.841072	-0.645811	1.06151	-1.14158	-0.532566	1203	28.43	14.97	32.33	5.48	14.37	4.91	12.61	8.8	14.82	16.75	18.34	16.6	9.53	13.46	18.47	13.91	7.3	17.64	18.1	18.19	33.73	23.09	27.85	19.69	ALUE_scaffold0005203	633	11494	+	ALUE_0002055401	DAO domain-containing protein	-	-	-	-
ALUE_0002056401	cluster 3	A	3	-0.530915	-0.523754	0.975301	1.91181	-0.507045	-0.460896	-0.355866	-0.508636	651	0	0.88	0	0.31	1.36	0.53	0	0.1	0.2	0	0	0	0	0.09	0	0.28	0	0	7.07	5.88	5.98	10.53	3.58	16.59	ALUE_scaffold0005213	1125	8520	+	ALUE_0002056401	-	-	-	-	-
ALUE_0002057001	cluster 3	A	3	-0.411367	-0.128077	0.975523	1.89681	-0.712145	-0.464522	-0.710294	-0.445929	594	42.54	47.75	72.54	18.83	33.42	21.62	25.53	21.67	26	61.87	70.06	50.14	106.49	93.83	84.29	32.81	19.96	116.79	303.94	215.18	164.95	204.05	302.31	511.18	ALUE_scaffold0005221	4389	7327	+	ALUE_0002057001	-	-	-	-	-
ALUE_0002058101	cluster 3	A	3	-0.358236	-0.366529	0.349962	1.80714	-0.3725	-0.360125	-0.365279	-0.334429	1646	0.12	2.08	2.92	0.24	0.16	2.7	0	0.15	0.12	3.1	0.16	2.6	1.37	0.07	1.17	6.31	3.6	5.28	76.94	71.6	134.86	17.4	232.07	604.99	ALUE_scaffold0005235	3988	8460	+	ALUE_0002058101	-	-	-	-	K05692
ALUE_0002061601	cluster 3	A	3	-0.552007	-0.600984	2.04375	0.623432	-0.600984	-0.258148	-0.0540784	-0.600984	1101	0	0	0.42	0.36	0	0.31	0	0	0	0	0	0.06	0	0	0	0	0	0	0.85	0.85	1.54	0.59	0.07	0.84	ALUE_scaffold0005267	1503	10785	+	ALUE_0002061601	-	-	-	-	-
ALUE_0002063301	cluster 3	A	3	-0.0789964	-0.773563	1.56002	0.427281	-0.789087	0.199431	-1.13462	0.589531	1560	13.52	3.76	17.62	4.22	1.41	2.63	5.2	4.1	5.86	9.08	9.5	10.76	3.43	6.1	5.94	6.6	13.89	22.2	19.4	16.76	25.91	15.12	12.71	11.62	ALUE_scaffold0005288	3266	11024	-	ALUE_0002063301	-	GO:0006508:proteolysis;	GO:0005622:intracellular;	GO:0004198:calcium-dependent cysteine-type endopeptidase activity;	K08585
ALUE_0002064401	cluster 3	A	3	-0.536099	-0.533169	1.44096	1.82334	-0.551161	-0.549997	-0.546616	-0.547255	1170	0	0.77	0.07	0.85	0.38	0.51	0.26	0.22	0.05	2.53	0.12	1.89	2.29	0.57	2.46	0.94	0.29	0.34	150.74	140.11	240.04	183.76	177.4	271.53	ALUE_scaffold0005299	561	6496	+	ALUE_0002064401	-	-	-	-	-
ALUE_0002065501	cluster 3	A	3	-0.43032	-0.566394	1.86976	0.733007	-0.540885	-0.433983	-0.49506	-0.136124	228	25	8.94	30.65	14.02	3.48	37.92	16.13	22.25	10.16	32.08	27.6	5.46	29.94	13.57	1.2	73.79	26	9.52	226.01	86.78	97.68	115.5	59.32	64.98	ALUE_scaffold0005303	10769	11491	-	ALUE_0002065501	-	-	-	-	-
ALUE_0002067101	cluster 3	A	3	-0.546794	-0.567223	0.847484	1.61357	-0.567223	-0.253128	-0.293986	-0.232699	843	0	0.77	0.46	0.24	0.73	0.1	0	0	0	0	0	0.08	0	0	0	0.55	0.41	0.35	0.77	1.28	3.49	1.45	5.63	1.46	ALUE_scaffold0005315	183	5825	-	ALUE_0002067101	HotDog ACOT-type domain-containing protein	-	-	-	-
ALUE_0002069301	cluster 3	A	3	-0.553761	-0.49401	0.704418	2.19648	-0.599854	-0.292565	-0.514496	-0.44621	1674	0.79	0.73	0.28	0.24	0.11	0.15	0	0	0	0.1	0	0.17	0	0.25	0.37	0.55	0	0.35	1.89	4.7	1.05	4.35	5.48	6.55	ALUE_scaffold0005333	2900	11382	-	ALUE_0002069301	SLC12 domain-containing protein	-	-	-	-
ALUE_0002073101	cluster 3	A	3	0.36805	0.772288	0.313243	1.33409	-0.97578	-0.9691	-0.964434	0.121647	234	0	0	1	0	1.51	0	0	0.27	0	37.96	59.57	49.61	53.83	82.68	54.81	78.98	24.36	16.87	78.01	52.77	10.37	37.31	99.66	115.75	ALUE_scaffold0005369	7485	7910	+	ALUE_0002073101	-	-	-	-	-
ALUE_0002075901	cluster 3	A	3	-0.816679	-0.990463	0.457733	1.28527	-0.373945	0.49911	0.163957	-0.224988	1500	0.89	2.34	0.72	0.93	1.47	0.74	0.82	0.63	0.39	0.35	0.05	0.37	0.09	0.12	0.14	0.12	0.76	1.32	0.29	1.4	2.16	2.12	3.01	0.72	ALUE_scaffold0005399	5969	10808	-	ALUE_0002075901	-	-	-	-	-
ALUE_0002077601	cluster 3	A	3	0.301852	0.0115923	1.29726	1.03295	-0.713633	-0.710545	-0.71317	-0.506305	450	0	0.54	0	0	0.2	0	0	0.14	0	28.13	64.36	39.16	22.67	48.38	23.01	19.41	5.83	1.75	36.89	42.85	180.82	109.5	77.56	39.27	ALUE_scaffold0005418	5283	11058	+	ALUE_0002077601	-	-	-	-	-
ALUE_0002084101	cluster 3	A	3	-0.486274	-0.488558	1.52575	1.45859	-0.581301	-0.53927	-0.538813	-0.350128	528	0.72	0	0.44	0	1.17	0	0	0	0.24	0.11	0.9	1.31	0.8	0.69	0.78	3.13	0.86	1.31	10.34	9.71	26.31	14.62	21.79	8.48	ALUE_scaffold0005493	133	4169	-	ALUE_0002084101	-	-	-	-	-
ALUE_0002084901	cluster 3	A	3	-0.793511	-0.807513	0.416328	1.82543	-0.847096	-0.222924	1.07578	-0.646488	460	5.78	13.47	5.74	18.67	32.22	22.33	0	0.69	1.12	1.26	0.44	2.1	0.92	1.32	1.04	4	3.97	1.29	18.12	21.66	8.95	33.56	30.93	36.57	ALUE_scaffold0005500	1735	6622	+	ALUE_0002084901	-	-	-	-	-
ALUE_0002086001	cluster 3	A	3	-0.533295	0.111036	1.51727	1.31786	-0.953871	-0.173319	-1.13619	-0.149494	348	6.55	5.39	7.14	0	0	0.49	0.88	1.28	1.85	2.5	5.06	4.57	9.91	5.4	9.26	8.45	6.55	4.54	21.68	20.75	9.29	18.04	16.75	13.08	ALUE_scaffold0005518	8172	10134	+	ALUE_0002086001	ANK_REP_REGION domain-containing protein	GO:0007229:integrin-mediated signaling pathway;GO:0006468:protein phosphorylation;GO:0009966:regulation of signal transduction;	-	GO:0005524:ATP binding;GO:0004674:protein serine/threonine kinase activity;	-
ALUE_0002087001	cluster 3	A	3	-0.341332	-0.248797	1.35244	1.6502	-0.722785	-0.642288	-0.725686	-0.321752	678	1.4	3.85	1.95	0.29	0.78	0.38	0.23	0.28	1.14	10.19	8.18	9.58	21.17	6.89	6.27	24.68	1.85	2.77	72.29	29.29	43.15	39.27	76.25	49.74	ALUE_scaffold0005530	1160	4028	+	ALUE_0002087001	-	-	-	-	-
ALUE_0002090001	cluster 3	A	3	-0.533487	-0.291652	2.0167	1.17669	-0.598278	-0.593004	-0.602045	-0.574923	1269	0	0.06	0.06	0	0	0	0	0.05	0	0.27	0.53	0.11	0.83	1.67	1.62	0.36	0	0	14.73	10.47	9.56	9.44	8.88	5.29	ALUE_scaffold0005571	1305	9397	-	ALUE_0002090001	Myosin motor domain-containing protein	-	-	-	-
ALUE_0002094301	cluster 3	A	3	-0.316221	-0.341766	0.85306	1.73089	-0.74933	-0.0166432	-0.939372	-0.220619	714	9.31	8.68	6.74	0.28	0.25	0.36	1.5	1.78	2.52	4.88	3.98	8.13	3.94	5.95	6.44	8.63	2.4	8.43	16.11	23.16	7.93	10.71	36.69	22.48	ALUE_scaffold0005627	1214	10003	-	ALUE_0002094301	ACB domain-containing protein	-	-	-	-
ALUE_0002094901	cluster 3	A	3	-0.561715	-0.575179	1.64326	1.14213	-0.58565	-0.328353	-0.187737	-0.546756	1701	0.56	0.38	0.82	1.53	0.21	0.96	0	0.04	0	0	0.2	0	0.04	0.07	0	0.11	0.07	0.12	1.31	6.28	7.35	6.49	3.29	1.81	ALUE_scaffold0005633	1294	5733	+	ALUE_0002094901	GATase cobBQ-type domain-containing protein	-	-	-	-
ALUE_0002095001	cluster 3	A	3	-0.521909	-0.494033	0.673681	2.1372	-0.521909	-0.363943	-0.387173	-0.521909	396	0	0.82	0.2	0	0.22	0.65	0	0	0	0	0	0	0.18	0	0	0	0	0	2.54	1.28	3.9	8.56	5.3	3.31	ALUE_scaffold0005633	6763	7158	+	ALUE_0002095001	GATase cobBQ-type domain-containing protein	-	-	-	-
ALUE_0002096101	cluster 3	A	3	-0.995267	-0.698933	0.00526483	0.77264	0.714405	0.742771	0.0059095	-0.54679	2739	60.9	18.81	34.19	43.46	19.62	16.53	61.58	19.17	31.83	10.09	9.51	13.42	16.11	13.15	17.55	15.11	8.37	30.41	35.97	26.73	16.88	31.27	31.28	52.74	ALUE_scaffold0005647	383	8643	+	ALUE_0002096101	-	-	-	-	-
ALUE_0002096201	cluster 3	A	3	-0.535925	-0.186419	0.780143	0.832754	0.430901	0.291046	-0.965008	-0.647492	1092	57.93	12.09	31	30.54	13.33	9.64	45.59	37.74	22.98	16.8	28.32	24.62	21.33	29.16	32.47	18.61	14.83	32.08	32.32	47.08	40.12	41.03	48.19	32.29	ALUE_scaffold0005647	3205	10318	-	ALUE_0002096201	-	-	-	-	-
ALUE_0002098301	cluster 3	A	3	-0.331835	-0.835133	1.11193	1.05194	-0.647295	1.16578	-1.17853	-0.336853	585	141.92	71.06	158.73	29.36	7.54	21.8	45.83	45.3	38.5	67.98	41.87	61.9	41.26	25.19	38.1	45.26	60.03	65.79	157.25	108.51	98.76	118.89	115.08	122.54	ALUE_scaffold0005663	2853	5754	+	ALUE_0002098301	S1-like domain-containing protein	GO:0006413:translational initiation;	-	GO:0003743:translation initiation factor activity;	-
ALUE_0002099801	cluster 3	A	3	-0.505202	-0.497501	0.417548	2.13225	-0.501156	-0.201187	-0.495282	-0.349474	300	14.57	11.14	3.36	3.33	2.35	0.86	4.6	0.63	0.86	0.77	2.48	2.53	3.05	2.63	0.69	0.31	14.44	2.96	27.55	32.5	16.42	26.45	76.44	104.94	ALUE_scaffold0005680	3268	4279	+	ALUE_0002099801	-	-	-	-	-
ALUE_0002099901	cluster 3	A	3	-0.507735	-0.458936	0.772584	2.04633	-0.543383	-0.448207	-0.523886	-0.336764	651	6.71	4.26	2.15	3.07	2.57	0.92	3.29	0.1	1.48	2.59	2.08	3.29	6.49	3.17	2.53	2.4	16.29	4.09	61.27	33.06	24.61	37.46	77.62	114.27	ALUE_scaffold0005680	3452	9636	-	ALUE_0002099901	PRK domain-containing protein	-	-	-	-
ALUE_0002100401	cluster 3	A	3	0.454212	-0.0441491	0.882233	0.0321764	-1.0289	0.972028	-0.924137	-0.343465	228	3.33	2.14	8.85	0.88	0.39	0.38	0.67	0	0.28	3.06	4.16	3.64	2.16	2.66	2.71	3.23	1	1.3	3.47	4.12	6.13	1.27	0.34	6.43	ALUE_scaffold0005683	703	930	-	ALUE_0002100401	-	-	-	-	-
ALUE_0002101901	cluster 3	A	3	-1.00998	-0.979504	0.927234	1.91356	0.100573	0.016621	-0.526192	-0.442319	387	169.36	190.6	199.42	63.48	121.5	99.54	140.53	270.64	190.72	15.6	7.17	16.78	26.73	13.01	15.24	83.63	124.03	119.33	351.18	234.74	434.56	381.06	533.31	605.55	ALUE_scaffold0005700	4268	7044	+	ALUE_0002101901	-	-	-	-	-
ALUE_0002102401	cluster 3	A	3	0.818182	0.741437	0.764935	0.843806	-0.306298	-0.975604	-1.04768	-0.838773	719	7.93	65.64	5.83	9.17	21.47	3.33	57.74	410.65	32.85	343.25	476.69	390.02	360.14	457.27	344.18	100	33.94	31.7	443.32	572.58	160.5	428.17	627.19	170.75	ALUE_scaffold0005704	232	7380	+	ALUE_0002102401	-	-	-	-	-
ALUE_0002107201	cluster 3	A	3	-0.413589	-0.388564	1.14335	0.964595	-0.620943	-0.184786	0.120882	-0.620943	234	0	2.44	0	0	4.15	0	0	0	0	0	1.16	0	0	1.3	0	0	0	0	6.45	1.85	1.57	5.24	0.33	3.3	ALUE_scaffold0005756	8753	9862	-	ALUE_0002107201	Elongation of very long chain fatty acids protein	-	-	-	-
ALUE_0002108101	cluster 3	A	3	-0.679216	-0.679794	1.35306	1.48873	-0.671549	-0.458722	0.305781	-0.658284	625	24.93	24.52	23.98	114.72	69.73	140.25	2.45	0.41	0.62	0.19	0	0.77	0.34	0.1	0.33	1.47	5.11	1.26	226.65	259.97	182.29	370.78	66.04	276.68	ALUE_scaffold0005767	5502	7446	-	ALUE_0002108101	ADH_zinc_N domain-containing protein	-	-	GO:0046872:metal ion binding;	-
ALUE_0002108201	cluster 3	A	3	-0.624833	-0.626669	1.55191	1.34949	-0.624415	-0.420155	-0.00337025	-0.601961	213	12.49	3.83	8.75	35.63	13.25	26.12	0	0	0.6	0.55	0	0	0.33	0	0	0.43	0.54	2.32	60.74	72.21	128.37	131.08	27.74	78.25	ALUE_scaffold0005767	8654	9143	-	ALUE_0002108201	-	-	-	-	-
ALUE_0002113201	cluster 3	A	3	-0.531864	-0.526873	0.655186	0.45471	-0.301442	1.28822	-0.531864	-0.506077	1056	3.06	15.44	3.38	0	0	0	1.31	0.12	1.34	0	0	0	0	0	0.06	0	0.22	0.09	1.91	1.85	10.51	0.89	1.18	9.79	ALUE_scaffold0005817	2000	8483	-	ALUE_0002113201	ZT_dimer domain-containing protein	-	-	-	-
ALUE_0002118301	cluster 3	A	3	-0.436946	-0.387872	0.321811	1.42409	-0.436946	-0.0594548	-0.0594548	-0.365223	972	0.2	0	0.8	0.82	0.09	0.09	0	0	0	0	0	0	0.07	0.06	0	0.09	0	0.1	0.96	0.97	0.08	0	0.72	4.21	ALUE_scaffold0005868	117	6974	-	ALUE_0002118301	-	-	-	-	-
ALUE_0002127701	cluster 3	A	3	-0.567972	-0.56504	1.48648	1.61495	-0.555577	-0.387116	-0.473212	-0.552512	957	3.18	1.36	9.09	2.09	2.49	2.59	0	0.99	0	0.06	0	0	0	0.06	0.22	0.86	0.36	0	47.91	34.56	71.74	22.54	71.56	69.75	ALUE_scaffold0005978	203	4103	-	ALUE_0002127701	-	-	-	-	-
ALUE_0002137801	cluster 3	A	3	0.258689	0.91615	1.2729	0.762992	-1.09919	-1.00394	-1.02822	-0.079381	690	0.28	0.12	0.11	0	0.13	0.25	0	0	0	1.35	3.82	2.1	2.75	3.96	4.08	3.73	1.16	0.57	5.42	3.87	3.41	3.35	3.38	3.24	ALUE_scaffold0006089	2730	8573	-	ALUE_0002137801	Meis_PKNOX_N domain-containing protein	-	-	-	-
ALUE_0002138601	cluster 3	A	3	-0.549068	-0.55351	1.54031	1.7274	-0.557544	-0.528446	-0.535834	-0.543312	495	1.92	4.28	1.88	2.02	3.39	1.04	0.62	0.26	0.78	1.17	0.68	1.68	0.14	0.61	1.8	1.3	2.3	1.2	160.44	92.93	211.15	137.59	191.59	176.62	ALUE_scaffold0006101	2309	6085	+	ALUE_0002138601	-	-	-	-	-
ALUE_0002139501	cluster 3	A	3	-0.411667	-0.417097	2.27207	0.209259	-0.414287	-0.412205	-0.414026	-0.412049	261	2.18	1.56	2.08	0.77	2.03	1.97	0	4.13	0.49	2.45	1.56	2.12	1.08	1.39	0.53	2.47	3.06	0.38	509.7	800.99	242.47	156.18	125.99	81.89	ALUE_scaffold0006109	3353	4163	+	ALUE_0002139501	-	-	-	-	-
ALUE_0002139601	cluster 3	A	3	-0.605762	-0.566915	1.73175	0.716512	-0.509393	0.461769	-0.541516	-0.686443	381	11.47	8.56	4.28	4.72	3.24	2.92	2.81	7.99	0.51	3.96	5.33	0.73	3.69	5.41	1.44	3.14	2.69	3.11	10.75	17.44	13.12	4.54	12.04	11.14	ALUE_scaffold0006109	4386	5572	-	ALUE_0002139601	-	-	-	-	-
ALUE_0002142501	cluster 3	A	3	-0.509631	-0.536723	1.46859	1.45948	-0.622868	-0.584165	-0.579546	-0.0951344	486	1.56	1.68	1.6	1.64	1.63	1.94	0.95	0.13	0.66	2.51	4.18	4.12	3.04	3.62	1.98	10.4	23.46	10.15	44.51	102.67	22.08	54.04	66.54	47.95	ALUE_scaffold0006139	3672	6958	+	ALUE_0002142501	RGS domain-containing protein	GO:0038032:termination of G-protein coupled receptor signaling pathway;	-	-	-
ALUE_0002143801	cluster 3	A	3	-0.358261	-0.457403	1.63959	-0.211051	-0.457403	-0.241094	0.482939	-0.397317	564	0	0.58	0.14	0	3.13	0	0	0	0	0.21	0	0.12	0	0	0	0	0.2	0	2.68	0.26	4.04	0	0	0.82	ALUE_scaffold0006150	3268	6775	-	ALUE_0002143801	-	-	-	-	-
ALUE_0002144101	cluster 3	A	3	-0.580822	-0.580822	0.903255	1.37321	-0.580822	-0.580822	0.514568	-0.467749	291	0	0	0	0.69	1.82	0.59	0	0	0	0	0	0	0	0	0	0.32	0	0	3.21	0.99	0	0.74	2.14	2.65	ALUE_scaffold0006152	8537	8832	-	ALUE_0002144101	-	-	-	-	-
ALUE_0002159101	cluster 3	A	3	-0.561255	-0.559053	1.33914	1.87103	-0.55764	-0.547584	-0.538484	-0.446151	1722	2.1	0.28	1.44	4.52	0.2	1.29	0	1.36	0.04	0.17	0.04	0.32	0.57	0.25	0.24	1.44	13.04	13.75	203.47	160.36	94.03	232.86	222.06	130.94	ALUE_scaffold0006337	320	8269	+	ALUE_0002159101	-	-	-	-	-
ALUE_0002161601	cluster 3	A	3	-0.467121	-0.470306	0.382208	2.39543	-0.473492	-0.444026	-0.457564	-0.46513	876	0	0.65	0.09	0	0.3	0.1	0	0	0	0	0	0.16	0	0	0.08	0.21	0	0	10.67	0.25	10.57	24.63	27.69	19.73	ALUE_scaffold0006371	976	4452	+	ALUE_0002161601	-	-	-	-	-
ALUE_0002162401	cluster 3	A	3	-1.00661	-0.459349	1.18426	0.915933	-0.725138	0.192654	-0.712624	0.610879	300	128.55	35.05	31.06	43.27	35.58	15.98	51.58	25.78	16.09	10.45	26.16	25.8	34.48	55.59	32.69	46.28	108.32	86.18	114.27	117.71	72.03	93.79	79.03	101.6	ALUE_scaffold0006380	4890	5192	+	ALUE_0002162401	-	-	-	-	-
ALUE_0002170001	cluster 3	A	3	-0.363044	-0.347974	1.69936	0.53149	-0.385077	-0.385077	-0.378114	-0.371566	660	0	0	0	0	0.67	0	0	0	0	0.97	0	1.15	1.6	0	1.97	0.98	0.17	0.15	148.64	17.4	34.52	17.27	56.77	14.15	ALUE_scaffold0006477	4524	7568	+	ALUE_0002170001	-	GO:0051260:protein homooligomerization;GO:0008152:metabolic process;	GO:0005743:mitochondrial inner membrane;GO:0005777:peroxisome;GO:0005759:mitochondrial matrix;	GO:0046872:metal ion binding;GO:0003985:acetyl-CoA C-acetyltransferase activity;GO:0019899:enzyme binding;GO:0050662:coenzyme binding;GO:0042803:protein homodimerization activity;	-
ALUE_0002170101	cluster 3	A	3	-0.498602	-0.498191	0.81636	2.20135	-0.50605	-0.506637	-0.503235	-0.504995	462	0	0.18	0	0	0.57	0.19	0	0.14	0.14	0.5	0	1.05	0.91	0.26	0.45	0	0.25	0.21	49.62	106.13	70	140.7	114.42	206.77	ALUE_scaffold0006477	4872	7714	-	ALUE_0002170101	Thiolase_C domain-containing protein	-	-	-	-
ALUE_0002171601	cluster 3	A	3	-0.273933	1.7765	0.432631	0.921357	-0.788732	-0.58096	-0.703167	-0.783699	417	5.01	11.34	7.26	4.79	3.6	3.08	2.2	0	0.77	10.58	18.34	25.19	44.38	79.7	133.72	0.22	3.01	0.24	42.92	32.73	48.65	54.5	64.13	54.22	ALUE_scaffold0006499	3361	7514	+	ALUE_0002171601	-	GO:0006508:proteolysis;	-	GO:0004185:serine-type carboxypeptidase activity;	-
ALUE_0002173801	cluster 3	A	3	-0.63682	0.13199	0.422772	1.88035	-0.943022	-0.0743477	-0.295371	-0.485554	510	5.96	1.76	4.11	4.7	3.11	1.01	0	0	0	0.57	2.65	0.95	2.21	8.8	3.63	3.43	0.67	2.13	5.78	8.35	4.47	20.37	10.36	7.72	ALUE_scaffold0006524	6211	7758	-	ALUE_0002173801	Peptidase_M13 domain-containing protein	GO:0006508:proteolysis;	-	GO:0004222:metalloendopeptidase activity;	-
ALUE_0002174101	cluster 3	A	3	-0.361838	0.103976	-0.474964	1.04891	-0.581436	0.030777	0.629681	-0.39511	1332	0.14	0.55	0.23	0.3	1.39	0.13	0	0	0	0.13	0.2	0	0.21	0.82	0	0.28	0	0	0.05	0.05	0.06	0	2.1	0.35	ALUE_scaffold0006531	61	7827	-	ALUE_0002174101	-	-	-	-	-
ALUE_0002174801	cluster 3	A	3	-0.521197	-0.657359	0.307877	1.20453	-0.741073	0.628614	0.527753	-0.749142	420	0.9	8.73	4.25	0.95	10.71	1.22	0	0.15	0.15	0.69	1.13	0.66	0.84	0.29	0	0.22	0	0	6.16	0.34	4.2	4.29	7.03	8.27	ALUE_scaffold0006539	4575	6391	-	ALUE_0002174801	-	-	-	GO:0016772:transferase activity, transferring phosphorus-containing groups;	-
ALUE_0002180101	cluster 3	A	3	-0.542781	-0.548451	1.46731	1.5569	-0.548451	-0.490048	-0.346025	-0.548451	684	0.56	0.36	0.11	0.88	2.06	0.63	0	0	0	0	0	0.1	0	0	0	0	0	0	15.03	18.37	2.15	12.24	10.11	14.78	ALUE_scaffold0006599	603	5763	-	ALUE_0002180101	-	-	-	-	-
ALUE_0002180401	cluster 3	A	3	-0.45194	-0.180321	0.585996	1.12867	-0.669141	-0.192172	0.191508	-0.412596	555	10.95	37.6	8.11	12.6	72.96	11.57	2.21	1.71	2.43	13.91	10	5.35	27.64	19.89	10.38	10.11	14.59	8.71	66.17	45.02	27.55	14.56	15.97	165.45	ALUE_scaffold0006602	1296	4648	-	ALUE_0002180401	-	-	-	-	-
ALUE_0002189001	cluster 3	A	3	-0.531081	0.349017	1.18001	0.190373	-0.947333	-0.440427	-0.549967	0.749405	720	4.22	4.08	5.93	2.22	7.47	3.09	0.43	4.14	2.95	4.27	3.29	5.47	8.7	5.98	10	10.73	2.53	16.72	14.37	7.12	14.19	1.5	11.01	10.07	ALUE_scaffold0006717	397	6414	+	ALUE_0002189001	T6PP_N domain-containing protein	-	-	-	-
ALUE_0002190701	cluster 3	A	3	-0.505807	-0.511039	1.32218	1.72327	-0.511534	-0.496474	-0.510615	-0.509978	1071	0.71	0.68	0.8	0.19	0	0	0	0	0.06	0.22	0	0.65	0.07	0	0.06	0.17	0.11	0	119.65	98.04	41.73	86.16	167.74	62.25	ALUE_scaffold0006735	2904	6925	-	ALUE_0002190701	-	-	-	-	-
ALUE_0002192801	cluster 3	A	3	-0.226561	0.0713003	0.576508	1.49501	-0.630089	-0.464212	-0.61414	-0.20782	457	0.42	8.03	1.19	0	1.93	0.19	0.34	0.42	0.56	5.84	14.21	1.51	11.7	21.5	3.3	18.71	2.49	1.3	6.29	41.4	14.15	69.15	36.06	2.7	ALUE_scaffold0006759	266	1659	+	ALUE_0002192801	-	-	GO:0005737:cytoplasm;	GO:0016813:hydrolase activity, acting on carbon-nitrogen (but not peptide) bonds, in linear amidines;	-
ALUE_0002194001	cluster 3	A	3	0.649379	0.154785	0.802626	0.349547	-0.932809	-0.0886681	-1.38948	0.454616	1153	6.76	3.89	23.16	2.94	2.52	2.97	3.32	6.65	7.37	14.95	17.08	16.18	11.9	13.99	12.67	25.2	11.17	8.04	13.34	17.72	20.14	14.33	16.79	11.24	ALUE_scaffold0006777	1028	7209	-	ALUE_0002194001	PID domain-containing protein	-	-	-	-
ALUE_0002196401	cluster 3	A	3	-0.486926	-0.486926	2.12346	0.497014	-0.486926	-0.244821	-0.427952	-0.486926	1317	0.43	0.06	0.29	0	0.13	0.06	0	0	0	0	0	0	0	0	0	0	0	0	4.15	1.86	2.4	2.47	0.41	0.29	ALUE_scaffold0006804	482	6259	+	ALUE_0002196401	-	-	-	-	K19511
ALUE_0002199501	cluster 3	A	3	-0.532431	-0.532431	1.52835	1.55286	-0.532431	-0.532431	-0.434372	-0.517109	966	0	0	0	0	0.64	0	0	0	0	0	0	0	0	0	0	0.1	0	0	4.46	3.74	5.25	3.29	2.41	7.91	ALUE_scaffold0006839	59	7226	+	ALUE_0002199501	-	-	-	-	-
ALUE_0002203401	cluster 3	A	3	-0.384837	-0.42528	0.969993	1.13935	-0.437918	-0.336812	-0.106794	-0.417697	1279	0.15	0.25	0	0	1.31	0	0	0	0	0.05	0	0.16	0	0.05	0	0	0	0.08	1.74	1.07	2.76	0.39	0	5.85	ALUE_scaffold0006903	226	5056	+	ALUE_0002203401	Acyl_transf_3 domain-containing protein	-	-	-	-
ALUE_0002207501	cluster 3	A	3	-0.536085	-0.890269	1.37386	0.960511	-0.494534	0.416182	-0.372817	-0.456845	1089	39.78	21.26	58.89	17.06	28.76	23.03	16.32	21.72	22.93	19.51	18.21	20.56	12.47	11.42	11.46	16.89	19.06	27.46	24.35	84.08	73.5	62.47	70.17	22.53	ALUE_scaffold0006964	384	6772	-	ALUE_0002207501	Serine hydroxymethyltransferase	-	-	-	K00600
ALUE_0002210701	cluster 3	A	3	-0.614119	-0.203451	1.59005	1.56669	-0.674913	-0.641039	-0.666534	-0.356683	586	1.62	2.09	2.78	0.68	1.2	1.75	1.05	0.65	0.99	3.96	5.2	0.35	15.97	35.4	4.21	28.87	8.17	1.35	65.37	119.29	72.12	66.85	80.52	106.79	ALUE_scaffold0007009	1800	4821	-	ALUE_0002210701	-	GO:0055114:oxidation-reduction process;GO:0006979:response to oxidative stress;	-	GO:0020037:heme binding;GO:0004601:peroxidase activity;	-
ALUE_0002211301	cluster 3	A	3	-0.00564957	0.151155	0.94809	1.17407	-0.774914	-0.378291	-0.673452	-0.441012	468	1.22	1.92	1.16	0	0	1.1	0	0	0	1.24	6.07	1.03	1.2	5.18	3.66	2.16	1.46	0	2.92	14.66	1.1	5.55	10.63	4.95	ALUE_scaffold0007018	3908	5968	+	ALUE_0002211301	AMP-binding domain-containing protein	-	-	-	-
ALUE_0002214501	cluster 3	A	3	0.0261745	-0.0471627	0.765425	2.09617	-0.792805	-0.743723	-0.78316	-0.520915	405	6.1	2.21	1.53	0.99	1.52	0.42	0.76	0	0.48	33.26	69.51	41.97	30.58	68.29	33.02	32.92	11.82	4.14	111.09	69.9	93.28	194.71	191.17	121.56	ALUE_scaffold0007061	5086	6700	-	ALUE_0002214501	AcetylCoA_hyd_C domain-containing protein	-	-	-	-
ALUE_0002215401	cluster 3	A	3	-0.414618	0.340579	0.599715	0.36279	-0.584907	-0.584907	0.740388	-0.459041	543	0	0	0	1.47	0	0.32	0	0	0	0.11	0.12	0	0	1.12	0.13	0.17	0	0	0.93	0.4	0.27	0	0	1.28	ALUE_scaffold0007071	1011	2155	+	ALUE_0002215401	-	-	-	-	-
ALUE_0002218801	cluster 3	A	3	0.145216	-0.198956	0.667268	0.812412	-0.772287	0.283696	-1.30477	0.367421	750	28.37	8.15	41.1	10.92	3.65	8.22	12.46	14.12	14.59	25	29.41	18.43	23.36	22.97	14.63	48.67	15.66	16.18	31.05	36.78	23.03	32.32	38.14	25.41	ALUE_scaffold0007125	372	6088	-	ALUE_0002218801	-	-	-	-	-
ALUE_0002221201	cluster 3	A	3	1.06422	-0.200547	1.00697	0.0727046	-1.05674	0.500799	-1.19597	-0.191439	750	5.83	2.83	7.25	1.6	0.59	0.68	1.63	0.25	2.06	4.26	7.04	8.94	2.72	3.32	4.48	5.15	2.28	3.16	4.6	4.81	10.39	3.85	3.83	4.94	ALUE_scaffold0007161	958	3086	+	ALUE_0002221201	-	-	-	-	-
ALUE_0002225001	cluster 3	A	3	-0.180174	-0.0155044	1.0841	1.86714	-0.761517	-0.733498	-0.709904	-0.550641	583	0.33	0.98	0.4	1.37	0.61	1.17	0	0	0	5.78	24.37	5.33	6.76	28.3	10.47	8.2	3.32	1.35	50.54	24.53	37.57	43.31	70.4	46.72	ALUE_scaffold0007207	2720	5986	-	ALUE_0002225001	-	-	-	GO:0016787:hydrolase activity;	-
ALUE_0002225601	cluster 3	A	3	-0.141108	-0.338447	1.2008	1.97598	-0.710665	-0.582014	-0.77739	-0.627151	909	2.72	2.6	4.53	0.22	0.39	0.28	1.69	0.49	1.77	6.96	10.79	12.32	6.27	5.54	9.21	4.25	2.88	0.65	36.61	35.27	19.73	40.4	47.03	39.73	ALUE_scaffold0007219	507	6107	+	ALUE_0002225601	-	-	-	-	-
ALUE_0002233201	cluster 3	A	3	-0.0819931	-0.367181	1.14939	-0.193029	0.0512222	0.473322	-0.562691	-0.469043	192	50.46	24.2	49.74	16.64	14.7	17.39	31.12	36.98	25.47	33.87	19.74	30.23	19.79	24.64	18.58	21.55	16.03	17.99	16.84	22.19	134.75	18.04	29.96	27.73	ALUE_scaffold0007327	2081	2272	-	ALUE_0002233201	Dynein light chain	-	-	-	K10418
ALUE_0002234601	cluster 3	A	3	-0.463673	-0.469896	0.322857	2.0582	-0.470394	-0.316074	-0.336484	-0.324537	273	1.39	4.48	0.57	1.46	2.91	1.25	0	0	0.24	0	0	0.51	0.26	0	0	1.01	2.92	2.17	10	13.23	8.88	17.71	62.64	21.48	ALUE_scaffold0007351	4526	5730	-	ALUE_0002234601	HotDog ACOT-type domain-containing protein	-	-	-	-
ALUE_0002237001	cluster 3	A	3	-0.176248	-0.101668	0.945222	1.65208	0.140857	-0.828966	-0.888355	-0.742923	1117	4.25	0.8	1.81	1.25	0.16	1.15	11.66	44.1	21.32	13.83	28.35	11.94	15.75	13.19	30.58	3.95	2.96	6.18	41.31	71.31	22.7	51.67	91.31	43.52	ALUE_scaffold0007387	236	5859	+	ALUE_0002237001	-	-	-	-	-
ALUE_0002242801	cluster 3	A	3	-0.443283	-0.382906	0.887277	2.04924	-0.673396	-0.485432	-0.453535	-0.497963	792	0	1.34	0.39	0	2.01	0	0	0	0.08	0.22	1.88	0	0.18	2.45	0	1.04	0.58	0	3.63	8.02	2.13	9.11	7.56	7.31	ALUE_scaffold0007466	689	4633	-	ALUE_0002242801	Elongation of very long chain fatty acids protein	-	-	-	-
ALUE_0002245001	cluster 3	A	3	-0.558482	-0.554495	1.65636	1.63489	-0.560097	-0.560646	-0.560452	-0.497074	507	0	0.8	0.46	0	0.87	0.51	0.6	1	0	0.57	0.53	1.5	1.25	1.79	2.03	6.53	14.84	19.27	534.28	337.85	502.48	590.69	440.35	330.27	ALUE_scaffold0007493	4579	5784	-	ALUE_0002245001	Myosin motor domain-containing protein	-	GO:0016459:myosin complex;	GO:0003779:actin binding;GO:0005524:ATP binding;GO:0003774:motor activity;	K10352
ALUE_0002257201	cluster 3	A	3	-0.216798	-0.306942	1.2808	-0.347808	0.513975	-0.264875	-0.329779	-0.328577	591	0	0.69	0	0	0.15	0	2.85	2.47	1.85	0.39	0	0.7	0.12	0.1	0.12	0.16	0	0	0.12	0	13.43	0	0	0	ALUE_scaffold0007676	341	3704	-	ALUE_0002257201	-	-	-	-	-
ALUE_0002264001	cluster 3	A	3	-0.545058	-0.54717	1.49132	1.49238	-0.553503	-0.510341	-0.543416	-0.284207	579	1.97	1.13	0.8	0.34	0.15	0.59	0	0.22	0	0	0.58	0.36	0.24	0.52	0	3.97	11.03	8.18	40.09	34.05	100.42	30.65	82.03	61.97	ALUE_scaffold0007774	576	5376	+	ALUE_0002264001	-	-	-	-	K16759
ALUE_0002275001	cluster 3	A	3	-0.563693	-0.556864	1.27505	1.96616	-0.663189	-0.502727	-0.45054	-0.50419	819	0.23	1.39	2.75	1.95	1.4	2.09	0.37	0.08	0.63	1.35	0.5	1.27	1.03	0.89	1.34	1.8	0.97	1.57	15.27	11.55	14	15.24	23.73	16.02	ALUE_scaffold0007941	543	3454	-	ALUE_0002275001	Aldedh domain-containing protein	-	-	-	-
ALUE_0002276701	cluster 3	A	3	-0.625168	-0.294277	1.03251	1.67176	-0.632894	-0.674094	-0.565299	0.0874705	459	0	0.89	0	0.87	0.96	0.75	0	0.97	0.56	0.76	0.59	0.3	4.6	1.59	0.6	4.81	4.47	3.44	8.93	14.95	3.52	20.28	9.99	7.06	ALUE_scaffold0007973	186	3275	-	ALUE_0002276701	-	-	-	-	-
ALUE_0002277901	cluster 3	A	3	-0.476072	-0.47124	1.91279	1.25126	-0.592033	-0.549755	-0.571095	-0.503854	552	0.34	0.15	0.56	0.36	0.16	0	0	0	0	1.89	0.49	0.5	0.38	0.88	1.74	1.83	0	0.36	24.48	12.3	25.43	20.52	13.94	11.32	ALUE_scaffold0007989	684	4747	-	ALUE_0002277901	-	-	-	-	-
ALUE_0002279501	cluster 3	A	3	-0.812585	-0.536597	1.0761	1.74779	-0.117627	-0.370339	-0.0777255	-0.909015	720	0.53	1.25	0.11	0.83	1.23	0.71	1.06	1.32	0.27	0.08	0.38	0.1	0.59	0.51	0.29	0	0	0.27	2.6	2.41	1.23	1.7	2.92	3.64	ALUE_scaffold0008020	83	4701	+	ALUE_0002279501	-	-	-	-	-
ALUE_0002284501	cluster 3	A	3	-0.800529	0.649167	1.14367	0.932343	-1.1862	-0.0281328	-0.654714	-0.0556051	1416	3.22	0.81	7.02	2.12	1.37	1.63	0	0.09	0	0.62	2.29	0.83	3.03	8.18	6.25	7.47	1.37	1.95	6.95	9.74	5.45	4.38	8.84	6.92	ALUE_scaffold0008104	120	4219	-	ALUE_0002284501	-	-	-	-	-
ALUE_0002286101	cluster 3	A	3	-0.553564	-0.552416	1.45775	1.82191	-0.558603	-0.557183	-0.556801	-0.501091	864	0.88	0.94	0.54	0.69	1.12	0.79	0	1.47	0	1.08	2.27	1.28	1.79	1.97	1.59	7.34	15.7	14.5	482.96	412.13	371	659.76	489.36	345.36	ALUE_scaffold0008149	3	4712	-	ALUE_0002286101	Myosin motor domain-containing protein	-	GO:0016459:myosin complex;	GO:0003779:actin binding;GO:0005524:ATP binding;GO:0003774:motor activity;	K10352
ALUE_0002286701	cluster 3	A	3	0.0564452	-0.280993	1.48369	1.39845	-0.85654	-0.700149	-0.748053	-0.352848	186	0	1.31	1.25	0	1.42	0.46	0	0.34	0	1.25	10.19	1.86	2.27	5.87	0.37	2.47	1.84	3.18	8.11	13.59	11.86	7.37	12.12	12.86	ALUE_scaffold0008156	1157	2841	+	ALUE_0002286701	-	-	-	-	-
ALUE_0002300001	cluster 3	A	3	-0.556123	-0.558751	1.40925	1.86248	-0.561717	-0.512837	-0.534131	-0.548178	618	8.61	12.4	4.4	4.2	7.42	3.74	0.99	0.31	1.04	1.32	1.2	2.46	0.57	1.28	1.89	2.38	3.32	3.03	367.96	218.16	346.46	271.54	429.94	445.01	ALUE_scaffold0008426	284	1933	+	ALUE_0002300001	-	-	-	-	-
ALUE_0002303201	cluster 3	A	3	-0.867914	0.172703	-0.348706	1.55873	-0.474108	0.331105	0.328905	-0.700712	243	0.78	4.03	0.64	3.29	1.09	1.06	1.26	0	0.53	0	0	0	1.74	2.99	0	0.76	0	0	1.77	0.59	0	1.78	4.8	4.45	ALUE_scaffold0008496	2679	2921	+	ALUE_0002303201	-	-	-	-	-
ALUE_0002303701	cluster 3	A	3	-0.511492	-0.504719	1.74413	1.27431	-0.518122	-0.514163	-0.515594	-0.454353	651	2.04	0.38	0.12	0.61	0.41	0.92	0	0.88	0	0.62	1.77	1.27	1.08	2.89	2.53	6.92	7.36	13.34	407.82	197.78	343.91	454.16	176.37	121.97	ALUE_scaffold0008506	829	3606	-	ALUE_0002303701	Myosin motor domain-containing protein	-	GO:0016459:myosin complex;	GO:0003779:actin binding;GO:0005524:ATP binding;GO:0003774:motor activity;	-
ALUE_0002311001	cluster 3	A	3	-0.195902	-0.428131	1.16401	-0.442563	-0.126365	0.733014	-0.327105	-0.376962	327	5.23	7.23	5.46	1.22	0.54	0	1.87	0	2.95	3.55	0	0.21	0.22	0	0	0	0.7	0.3	0.22	0.22	24.05	0	0	0	ALUE_scaffold0008677	781	2191	-	ALUE_0002311001	Peptidase A1 domain-containing protein	-	-	-	-
ALUE_0002313601	cluster 3	A	3	-0.385092	-0.397693	-0.212337	1.96641	-0.397693	0.0384635	-0.214369	-0.397693	222	6.85	0.73	3.15	1.8	0.4	2.31	0	0	0	0	0	0.31	0	0	0	0	0	0	1.29	1.95	1.32	4.87	14.71	38.58	ALUE_scaffold0008744	310	1127	-	ALUE_0002313601	-	-	-	-	-
ALUE_0002315901	cluster 3	A	3	-0.445127	-0.445127	1.58921	-0.0419931	-0.445127	-0.209966	0.443261	-0.445127	684	0.28	0.12	0.23	0.58	1.55	0.25	0	0	0	0	0	0	0	0	0	0	0	0	1.37	0	4.08	0.74	0	0.34	ALUE_scaffold0008778	1214	2004	+	ALUE_0002315901	-	-	-	-	-
ALUE_0002319401	cluster 3	A	3	-0.746609	-0.861995	0.376756	1.3666	-0.862819	1.48941	0.00339977	-0.764741	793	8.38	12.75	7.73	2.01	6.01	2.81	0	0.08	0.24	0.95	0.17	0.61	0.18	0.15	0	0.58	0.43	0.5	6.8	3.55	5.01	10.46	10.39	6.52	ALUE_scaffold0008861	150	2512	+	ALUE_0002319401	Aamy_C domain-containing protein	-	-	-	-
ALUE_0002330701	cluster 3	A	3	-0.622745	-0.255223	1.45941	1.72057	-0.653997	-0.601598	-0.631131	-0.415285	330	9.79	9.14	8.71	4.24	4.28	7.78	3.25	1.54	2.73	7.39	10.87	1.26	54.16	93.18	13.3	79.4	15.89	3.89	219.53	367.85	231.64	215.35	302.23	401.72	ALUE_scaffold0009105	1174	2486	-	ALUE_0002330701	-	-	-	-	-
ALUE_0002345801	cluster 3	A	3	-0.228644	-0.0566138	0.628461	1.98719	-0.714286	-0.460808	-0.631316	-0.523987	345	0.55	1.65	1.13	0.58	0.26	0.25	0	0	0	4.38	0	2	3.47	0	5.17	1.07	0	1.43	11.04	0	6.6	8.99	15.32	11.18	ALUE_scaffold0009524	224	1838	+	ALUE_0002345801	-	GO:0006508:proteolysis;	-	GO:0008236:serine-type peptidase activity;	-
ALUE_0002354501	cluster 3	A	3	-0.428682	-0.483015	1.23389	0.451502	-0.433029	-0.198313	0.247212	-0.389563	270	0.7	0	0.86	2.96	0.33	0.32	0	0	0.48	0	0.5	0	0	0	0.25	0.68	0	0	0.27	0.8	7.08	0.53	2.02	2	ALUE_scaffold0009887	1057	1326	-	ALUE_0002354501	-	-	-	-	-
ALUE_0000001501	cluster 2	B	3	-0.549528	-0.55031	-0.550792	-0.547363	-0.536234	1.64684	1.63385	-0.54646	918	104.51	168.79	92.02	116.83	146.65	99.68	1.17	0.41	0.84	0.06	0.07	0.08	0.08	0	0	0.6	0.12	0	0	0	0	0.24	0.25	0.08	ALUE_contig0000002	26087	30103	-	ALUE_0000001501	-	-	-	-	-
ALUE_0000001701	cluster 2	B	3	-0.489593	-0.495313	-0.495022	-0.495022	-0.4671	1.89667	1.02993	-0.484552	2529	104.94	31.78	110	72.73	18.28	66.31	1.33	0.13	1.45	0.18	0.11	0.3	0	0	0	0.91	0	0.2	0	0.03	0	0	0	0.03	ALUE_contig0000002	45329	64297	-	ALUE_0000001701	-	-	-	-	-
ALUE_0000002901	cluster 2	B	3	-0.527037	-0.494913	-0.525769	-0.525557	-0.520908	1.5251	1.56357	-0.49449	321	33.14	41.13	23.22	30.49	54.42	14.4	0.48	0.2	0	0.18	0.21	0	1.32	0.38	0.21	0.86	1.07	0	0	0.45	0	0.22	0	0.24	ALUE_contig0000006	433	1181	+	ALUE_0000002901	-	-	-	-	-
ALUE_0000003101	cluster 2	B	3	-0.549477	-0.547752	-0.551142	-0.549893	-0.542102	1.49925	1.79071	-0.549596	1086	148.52	122.04	74.21	150.99	135.99	106.8	0	1.05	0.47	0.16	0.06	0.06	0.26	0.06	0.25	0.17	0	0.09	0	0	0	0	0.21	0	ALUE_contig0000006	9921	18212	-	ALUE_0000003101	-	-	-	-	-
ALUE_0000003201	cluster 2	B	3	-0.330804	-0.425511	-0.47025	-0.466219	-0.45396	1.27065	1.32975	-0.45366	297	358.21	75.74	89.14	349.68	108.72	82.43	2.58	1.07	1.73	4.69	12.53	25.13	2.37	5.31	6.24	3.1	0.38	1.99	0	0.49	0	1.7	0	0	ALUE_contig0000006	18618	19264	+	ALUE_0000003201	-	-	-	-	-
ALUE_0000003301	cluster 2	B	3	-0.469592	-0.48645	-0.490583	-0.485087	-0.465859	1.12539	1.7588	-0.486619	522	535.73	1574.71	474.18	703.24	1948.48	945.88	17.32	3.64	18.86	10.34	2.33	21.18	3.5	2.21	1.18	3.52	1.97	1.13	0	0.14	0.14	5.94	2.83	0.3	ALUE_contig0000006	24351	26447	-	ALUE_0000003301	Ubiquitin-like domain-containing protein	-	-	-	-
ALUE_0000011801	cluster 2	B	3	-0.544638	-0.564714	-0.573088	-0.569956	-0.522683	1.93389	1.40522	-0.564022	1281	255.83	281.42	223.23	219.37	206.4	174.34	6.46	0.94	7.89	3.99	0.11	4.53	2.14	0.19	0.21	2.66	0.09	0	0	0	0	0.17	0.12	0.66	ALUE_contig0000053	2106	13132	-	ALUE_0000011801	-	-	-	-	-
ALUE_0000012701	cluster 2	B	3	-0.513337	-0.512883	-0.513272	-0.512818	-0.501073	0.824632	2.23696	-0.508211	1101	87.83	48.12	70.31	181.95	115.63	126.34	0.56	0.98	0.41	0	0.06	0	0.13	0	0	0.33	0.52	0	0	0.07	0	0.07	0.07	0	ALUE_contig0000062	3774	4877	-	ALUE_0000012701	-	-	-	-	-
ALUE_0000013101	cluster 2	B	3	-0.528573	-0.537957	-0.548383	-0.544278	-0.53389	1.04357	2.18645	-0.53694	729	395.86	462.21	363.5	641.08	752.97	704.42	3.78	4.35	3.09	6.85	3.71	4.74	3.28	2.75	2.07	5.42	1.56	1.9	0	0.1	0	0.59	1.39	1.27	ALUE_contig0000064	6825	10784	-	ALUE_0000013101	PDZ domain-containing protein	-	-	-	-
ALUE_0000015101	cluster 2	B	3	-0.51595	-0.455586	-0.307581	-0.514309	-0.754501	2.05141	1.1755	-0.678983	1152	90.87	74.22	69.89	58.25	60.04	47.33	7.71	0.39	4.69	8.57	13.45	9.66	11.79	13	11.67	10.22	4.35	4.2	15.35	12.22	20.61	8.96	10.66	12.19	ALUE_contig0000078	7135	8289	+	ALUE_0000015101	-	-	-	-	-
ALUE_0000020101	cluster 2	B	3	0.247884	0.480392	-0.779161	-0.949419	-0.833388	0.931145	1.25487	-0.352327	546	40.01	22.84	72.24	60.36	19.23	77.29	5.61	0.93	9.78	25.52	33.46	30.12	42.27	28.44	34.04	38.06	5.22	5.42	5.66	5.16	9.15	3.83	1.85	2.83	ALUE_contig0000144	1158	4990	-	ALUE_0000020101	-	-	-	-	-
ALUE_0000020401	cluster 2	B	3	0.13837	-0.332971	-0.64771	-0.64771	-0.64771	1.05649	1.4526	-0.371354	153	7.45	2.13	1.52	5.22	2.31	6.15	0	0	0	1.14	3.98	0	0.46	1.59	0	1.8	0	0	0	0	0	0	0	0	ALUE_contig0000147	3161	3313	+	ALUE_0000020401	-	-	-	-	-
ALUE_0000025001	cluster 2	B	3	-0.524476	-0.524476	-0.261823	-0.524476	-0.524476	0.692375	2.19183	-0.524476	837	1.59	0.68	1.39	3.58	2.95	1.64	0	0	0	0	0	0	0	0	0	0	0	0	0	0	0.79	0	0	0	ALUE_contig0000213	1460	4787	-	ALUE_0000025001	-	-	-	-	-
ALUE_0000026201	cluster 2	B	3	-0.501148	-0.501148	-0.501148	-0.501148	-0.498923	1.59958	1.40508	-0.501148	624	28.01	48.85	17.54	19.2	48.35	18.11	0	0	0.1	0	0	0	0	0	0	0	0	0	0	0	0	0	0	0	ALUE_contig0000235	942	4208	+	ALUE_0000026201	-	-	-	-	-
ALUE_0000027001	cluster 2	B	3	-0.359446	-0.182113	-0.722692	-0.729213	-0.716066	1.39418	1.72173	-0.406387	693	342.4	570.9	308.33	370.91	615.13	423.44	4.2	2.1	5.11	69.2	110.63	36.1	112.5	150.7	54.43	157.48	18.43	13.1	0.31	7.09	0.21	2.19	1.01	0.67	ALUE_contig0000249	1568	4540	-	ALUE_0000027001	-	-	-	-	-
ALUE_0000029001	cluster 2	B	3	-0.495361	-0.495361	-0.223102	-0.495361	-0.495361	1.56603	1.13387	-0.495361	585	1.95	0.7	2.12	2.73	0.45	0.59	0	0	0	0	0	0	0	0	0	0	0	0	0	0	0.63	0	0	0	ALUE_contig0000288	577	4275	+	ALUE_0000029001	Protein kinase domain-containing protein	-	-	-	-
ALUE_0000029501	cluster 2	B	3	-0.452088	-0.469229	-0.383525	-0.33932	-0.340222	0.634096	1.72208	-0.371797	303	3.76	0.27	8.2	13.84	0	10.45	1.01	0	0.42	0.19	0	0	0	0	0	0	0.75	0.33	0.71	0	0.24	1.19	0	0.25	ALUE_contig0000300	517	1484	+	ALUE_0000029501	SH3 domain-containing protein	-	-	-	-
ALUE_0000031001	cluster 2	B	3	-0.546899	-0.546899	-0.546899	-0.546899	-0.539873	1.23804	2.02453	-0.535101	240	53.04	49.58	32.03	76.56	62.49	54.93	0	0.53	0	0	0	0	0	0	0	0	0.48	0.41	0	0	0	0	0	0	ALUE_contig0000316	930	2865	-	ALUE_0000031001	-	-	-	-	-
ALUE_0000031101	cluster 2	B	3	-0.501143	-0.514862	-0.522842	-0.52189	-0.504839	1.044	2.04265	-0.521078	660	169.25	261.56	128.81	250.86	435.09	230.35	2.55	1.25	2.63	0.88	2.05	4.82	1.07	1.47	0.31	0.28	0.35	0	0	0	0	0.22	0	0.12	ALUE_contig0000317	66	3331	+	ALUE_0000031101	-	-	-	-	-
ALUE_0000032201	cluster 2	B	3	-0.4356	-0.4356	-0.410483	-0.394368	-0.433933	0.875812	1.6671	-0.432933	414	14.23	92.14	11.63	29.91	114.01	45.28	0	0.15	0	0	0	0	0	0	0	0	0	0.24	2.26	0	0	0.17	0.19	3.35	ALUE_contig0000341	1108	3829	-	ALUE_0000032201	-	-	-	-	-
ALUE_0000033701	cluster 2	B	3	-0.469254	-0.468217	-0.46295	-0.46263	-0.456406	0.740991	2.04453	-0.466062	456	30.41	97.06	24.18	81.47	164.25	69.27	0.34	0.56	0.71	0	0	0	0	0.13	0	0.4	0	0	0.47	0.32	0	0.32	0.51	0	ALUE_contig0000367	1399	3812	+	ALUE_0000033701	-	-	-	-	-
ALUE_0000034501	cluster 2	B	3	-0.544719	-0.551262	-0.554534	-0.554398	-0.539947	1.72209	1.56695	-0.544173	579	55.45	36.04	75.63	49.67	52.11	53.96	0.53	0.66	0	0	0	0.84	0	0	0.36	0.32	0.39	0.17	0.12	0	0	0	0.13	0	ALUE_contig0000379	1436	3530	-	ALUE_0000034501	Serine/threonine-protein phosphatase	-	-	GO:0004721:phosphoprotein phosphatase activity;	-
ALUE_0000035201	cluster 2	B	3	-0.573625	-0.545769	-0.586523	-0.585163	-0.441755	1.36753	1.92814	-0.562834	264	144.64	176.91	124.7	223.93	194.15	155.96	1.16	32.42	0.24	0.66	2.05	1.05	1.07	4.36	4.68	1.39	2.59	2.24	0	0.82	0	0.55	0	0.58	ALUE_contig0000390	729	2726	-	ALUE_0000035201	-	-	-	-	-
ALUE_0000035801	cluster 2	B	3	-0.481423	-0.481423	-0.481423	-0.481423	-0.467057	1.62689	1.24728	-0.481423	672	41.56	6.79	27.96	33.88	9.71	18.98	0.23	0	0.29	0	0	0	0	0	0	0	0	0	0	0	0	0	0	0	ALUE_contig0000399	1566	3407	+	ALUE_0000035801	-	-	-	-	-
ALUE_0000039401	cluster 2	B	3	-0.470092	-0.469962	-0.469962	-0.453157	-0.463318	0.903726	1.88934	-0.466575	483	31.86	46.41	27.33	37.63	109.96	33.67	0	0.66	0	0	0.14	0	0.15	0	0	0	0	0.41	0	0	0.15	0	0.32	1.12	ALUE_contig0000474	1151	3035	+	ALUE_0000039401	-	-	-	-	-
ALUE_0000040901	cluster 2	B	3	-0.516838	-0.485171	-0.546394	-0.546394	-0.546394	1.59749	1.5901	-0.546394	210	5.43	9.7	5.18	6.66	4.2	9.38	0	0	0	0.28	0	0	0	0.58	0	0	0	0	0	0	0	0	0	0	ALUE_contig0000509	1421	3439	-	ALUE_0000040901	-	-	-	-	-
ALUE_0000043601	cluster 2	B	3	-0.503279	-0.503279	-0.503279	-0.493752	-0.503279	0.710803	2.27366	-0.477597	331	6.31	15.02	7.98	18.1	28.25	20.69	0	0	0	0	0	0	0	0	0	0.28	0.34	0	0	0	0	0	0.23	0	ALUE_contig0000562	1467	1797	+	ALUE_0000043601	-	-	-	-	-
ALUE_0000044101	cluster 2	B	3	-0.481632	-0.432289	-0.346475	-0.481632	-0.481632	1.43846	1.23251	-0.447307	576	2.31	0.71	5.93	3.81	0.61	3.57	0	0	0	0	0	0	0.12	0.11	0	0.16	0	0	0.12	0	0.51	0	0	0	ALUE_contig0000569	716	3042	+	ALUE_0000044101	ABC transporter domain-containing protein	GO:0009987:cellular process;GO:0006810:transport;	-	GO:0016887:ATPase activity;GO:0000166:nucleotide binding;GO:0005215:transporter activity;	-
ALUE_0000047001	cluster 2	B	3	-0.428041	-0.324608	-0.428041	-0.412181	-0.428041	0.0105157	2.43844	-0.428041	336	1.13	3.15	2.08	8.92	18.64	14.01	0	0	0	0	0	0	0.42	1.08	0	0	0	0	0	0	0	0	0	0.23	ALUE_contig0000648	70	2249	+	ALUE_0000047001	-	-	-	-	-
ALUE_0000047601	cluster 2	B	3	-0.995328	-0.863536	-0.376591	0.0757803	-0.00671796	1.26174	1.526	-0.621347	547	54.18	42.62	35.91	50.75	70.8	26.6	22.69	21.79	14.12	0.21	0	0.63	1.8	5.99	0.75	4.87	13.13	4.69	22.47	6.73	7.79	7.78	27.85	27.79	ALUE_contig0000657	481	2557	+	ALUE_0000047601	XendoU domain-containing protein	-	-	-	-
ALUE_0000049601	cluster 2	B	3	-0.516345	-0.519526	-0.520899	-0.516321	-0.510682	0.898222	2.20267	-0.517116	483	146.32	292.62	149.98	307.65	444.39	378.21	0.95	2.36	0.93	1.32	0.28	0.29	0.29	0	0.28	1.33	0.24	0	0	0	0	0.45	1.13	0.32	ALUE_contig0000709	780	2892	-	ALUE_0000049601	-	GO:0016310:phosphorylation;	-	GO:0016301:kinase activity;GO:0000166:nucleotide binding;	-
ALUE_0000052801	cluster 2	B	3	-0.350273	-0.408104	-0.408104	-0.408104	-0.25564	-0.176779	2.41511	-0.408104	529	0	0	0.44	2.27	1	2.1	0.29	0	0	0.11	0	0	0	0	0	0	0	0	0	0	0	0	0	0	ALUE_contig0000775	403	2279	+	ALUE_0000052801	-	-	-	-	-
ALUE_0000053601	cluster 2	B	3	-0.533506	-0.533506	-0.528931	-0.533506	-0.525373	1.23817	1.94389	-0.527236	264	36.7	48.16	19.7	50.69	61.15	34.37	0	0.48	0	0	0	0	0	0	0	0	0	0.37	0	0.27	0	0	0	0	ALUE_contig0000800	1046	2879	-	ALUE_0000053601	UBIQUITIN_CONJUGAT_2 domain-containing protein	-	-	GO:0016881:acid-amino acid ligase activity;	-
ALUE_0000054301	cluster 2	B	3	-0.548151	-0.548151	-0.548151	-0.548151	-0.5334	1.92142	1.35273	-0.548151	219	13.01	16.75	18.79	11.86	16.52	8.99	0	0	0.29	0	0	0	0	0	0	0	0	0	0	0	0	0	0	0	ALUE_contig0000822	1976	2758	+	ALUE_0000054301	-	-	-	-	-
ALUE_0000054801	cluster 2	B	3	-0.523956	-0.523956	-0.523956	-0.523956	-0.523956	1.00719	2.13655	-0.523956	522	3.64	2.97	3.87	6.5	7.61	4.1	0	0	0	0	0	0	0	0	0	0	0	0	0	0	0	0	0	0	ALUE_contig0000829	202	2703	-	ALUE_0000054801	Protein kinase domain-containing protein	GO:0006468:protein phosphorylation;	-	GO:0004713:protein tyrosine kinase activity;GO:0005524:ATP binding;	-
ALUE_0000056301	cluster 2	B	3	-0.643761	-0.643761	-0.643761	-0.643761	0.0395755	1.45062	1.72861	-0.643761	267	31.31	22.28	33.73	26.18	41.63	31.1	3.44	16.86	8.19	0	0	0	0	0	0	0	0	0	0	0	0	0	0	0	ALUE_contig0000856	1211	2673	+	ALUE_0000056301	-	-	-	-	-
ALUE_0000058101	cluster 2	B	3	-0.473423	-0.491072	-0.453004	-0.394	-0.354894	1.55247	1.11711	-0.503184	216	71.24	4.53	43.49	51.78	10.62	31.7	4.26	0	4.77	0.27	0.63	1.28	0	0.84	0.32	0	0	0.46	0.33	2.01	1.02	0.33	1.44	5	ALUE_contig0000899	168	1878	+	ALUE_0000058101	-	-	-	-	-
ALUE_0000060801	cluster 2	B	3	-0.079601	-0.521121	-0.589047	-0.835279	-0.62301	0.667587	1.78837	0.192104	513	0.37	0.64	0.76	1.56	1.03	0.5	0	0.12	0.13	0.23	0.26	0.4	0	0.24	0.13	0	0.44	0.77	0	0	0.29	0	0	0	ALUE_contig0000966	1123	2534	+	ALUE_0000060801	NR LBD domain-containing protein	-	-	-	-
ALUE_0000061301	cluster 2	B	3	-0.533096	-0.533096	-0.533096	-0.496045	-0.533096	2.2077	0.95382	-0.533096	375	8.11	11.3	8.7	4.79	6.12	4.34	0	0	0	0	0	0	0	0	0	0	0	0	0	0	0	0.38	0	0	ALUE_contig0000994	1574	2654	-	ALUE_0000061301	EGF-like domain-containing protein	-	-	-	-
ALUE_0000062101	cluster 2	B	3	-0.430833	-0.493535	-0.491576	-0.58367	-0.58367	1.59915	1.50902	-0.524886	309	3.69	3.43	4.02	2.59	2	6.09	0	0	0	0.56	0	0.22	0.46	0	0	0.3	0	0	0.47	0	0	0	0	0	ALUE_contig0001023	19	2509	+	ALUE_0000062101	Protein kinase domain-containing protein	GO:0006468:protein phosphorylation;	-	GO:0004672:protein kinase activity;GO:0005524:ATP binding;	-
ALUE_0000064601	cluster 2	B	3	-0.417634	-0.421417	-0.421417	-0.421417	-0.421417	1.0469	1.47782	-0.421417	576	9.89	34.67	2.02	18.72	37.07	4.46	0	0	0	0	0.12	0	0	0	0	0	0	0	0	0	0	0	0	0	ALUE_contig0001098	147	2618	-	ALUE_0000064601	-	-	-	-	-
ALUE_0000064801	cluster 2	B	3	-0.550782	-0.552176	-0.588905	-0.592624	-0.315766	1.00995	2.1734	-0.583093	897	29.02	22.35	17.57	43.42	34.82	40.75	5.29	3.46	3.16	1.42	0.15	0.23	0.39	0.2	1.15	0.41	0	0	0.16	0	0	0	0	0	ALUE_contig0001103	682	2048	+	ALUE_0000064801	-	-	-	-	-
ALUE_0000064901	cluster 2	B	3	-0.532862	-0.0729704	-0.724513	-0.724513	-0.705096	0.989202	2.04526	-0.27451	378	25.63	40.11	29.58	59.71	42.94	51.41	0.41	0.5	0.17	5.07	3.76	1.83	16.94	6.42	12.88	22.38	0.3	2.35	0	0	0	0	0	0	ALUE_contig0001104	135	2561	-	ALUE_0000064901	Protein kinase domain-containing protein	-	-	-	-
ALUE_0000065301	cluster 2	B	3	-0.238111	-0.291647	-0.543114	-0.523229	-0.667088	1.79672	1.13318	-0.666705	291	149.5	82.63	106.46	127.66	20.62	103.55	8.95	1.74	5.75	29.13	24.88	18.52	20.07	25.43	20.03	7.27	5.49	3.73	10.13	11.66	10.86	2.23	18.7	14.32	ALUE_contig0001119	1075	2110	-	ALUE_0000065301	-	GO:0006412:translation;	GO:0005840:ribosome;	GO:0003735:structural constituent of ribosome;	-
ALUE_0000065601	cluster 2	B	3	-0.543509	-0.543509	-0.543509	-0.536444	-0.543509	1.58041	1.66519	-0.53512	489	21.76	9.67	16.67	20.42	12.09	17.51	0	0	0	0	0	0	0	0	0	0.19	0	0	0	0	0	0	0	0.16	ALUE_contig0001122	290	1667	-	ALUE_0000065601	Protein kinase domain-containing protein	-	-	-	-
ALUE_0000065801	cluster 2	B	3	-0.476764	-0.479053	-0.479053	-0.478206	-0.471084	0.534861	2.32835	-0.479053	702	54.67	32.51	32.41	147.94	103.93	79.26	0.22	0.63	0.09	0.08	0.19	0	0	0	0	0	0	0	0	0	0	0.1	0	0	ALUE_contig0001125	56	2492	+	ALUE_0000065801	-	-	-	-	-
ALUE_0000066001	cluster 2	B	3	-0.525131	-0.492798	-0.525131	-0.525131	-0.525131	1.36638	1.57655	-0.349606	426	3.12	3.25	1.82	5.63	1.66	1.81	0	0	0	0	0	0	0	0.14	0	0.22	0.54	0	0	0	0	0	0	0	ALUE_contig0001134	352	780	+	ALUE_0000066001	-	-	-	-	-
ALUE_0000067101	cluster 2	B	3	-0.411116	-0.411116	-0.411116	-0.409168	-0.403209	0.530378	1.92646	-0.411116	447	43.35	5.29	33.52	118.85	10.07	75.07	0.69	0	0	0	0	0	0	0	0	0	0	0	0	0	0	0	0.17	0	ALUE_contig0001166	50	1926	+	ALUE_0000067101	Asparaginase_C domain-containing protein	-	-	-	-
ALUE_0000069501	cluster 2	B	3	-0.461159	-0.460508	-0.459764	-0.458079	-0.447105	0.595877	2.1511	-0.460363	240	205.81	431.65	385.94	430.24	764.95	1333.24	3.19	7.4	3.49	0.48	0	0	0	0.25	0.86	0.77	0.48	0	0	0.3	1.53	1.2	0.65	1.61	ALUE_contig0001232	1381	2374	-	ALUE_0000069501	-	-	-	-	-
ALUE_0000069901	cluster 2	B	3	-0.362034	-0.4877	-0.615805	-0.597825	-0.63782	1.07298	2.1423	-0.514098	399	119.03	109.29	118.12	185.21	196.78	179.14	0.38	0.32	2.26	46.13	4.58	7.62	22.75	3.65	6.7	26.27	0.29	1.24	6.66	0.54	0.18	8.86	1.36	0.77	ALUE_contig0001239	45	2134	+	ALUE_0000069901	KH_dom_type_1 domain-containing protein	-	-	-	-
ALUE_0000070301	cluster 2	B	3	-0.480634	-0.484118	-0.526186	-0.526186	-0.492692	1.04909	1.94458	-0.48385	354	12.34	31.54	14.91	26.52	46.1	19.59	0	1.07	0.18	1.31	0	0.39	0.99	0	0.58	1.3	0	0.28	0	0	0	0	0	0	ALUE_contig0001245	1	2275	+	ALUE_0000070301	Protein kinase domain-containing protein	-	-	-	-
ALUE_0000072501	cluster 2	B	3	-0.508237	-0.508237	-0.508237	-0.500872	-0.490352	0.798082	2.22609	-0.508237	378	14.07	12.29	10.89	28.53	32.91	16.53	0	0.17	0.34	0	0	0	0	0	0	0	0	0	0	0	0	0	0.21	0	ALUE_contig0001312	452	2089	+	ALUE_0000072501	-	-	-	-	-
ALUE_0000073801	cluster 2	B	3	-0.555706	-0.55061	-0.551629	-0.547722	-0.562331	1.59169	1.71332	-0.53702	378	32.17	40.54	54.43	33.82	51.11	49.37	0	0.17	0.17	0	0.36	0.37	0.37	0.48	0.18	0.49	0.3	1.04	0	0	0.97	0.38	0.62	0.2	ALUE_contig0001338	211	2359	+	ALUE_0000073801	-	-	-	-	-
ALUE_0000075001	cluster 2	B	3	-0.0567108	-0.0952919	-0.654362	-0.488606	-0.715806	1.22468	1.08465	-0.298558	358	8.49	35.97	16.05	10.6	34.99	11	1.71	1.06	3.42	8.11	3.21	13.32	4.13	5.25	14.18	3.85	3.82	10.2	1.81	3.43	2.67	8.46	0.43	3.66	ALUE_contig0001372	188	2185	+	ALUE_0000075001	-	-	-	-	-
ALUE_0000080001	cluster 2	B	3	-0.15141	-0.310514	-0.665885	-0.620593	-0.283803	1.10865	0.732372	0.191186	567	5.36	0	10.82	7.04	0.16	5.74	1.35	0.34	2.5	0	1.19	4.14	0.5	1.28	2.18	0	2.01	6.27	0	0.38	0.52	1.15	0.14	0	ALUE_contig0001508	151	2136	-	ALUE_0000080001	CCHC-type domain-containing protein	-	-	-	-
ALUE_0000080501	cluster 2	B	3	-0.645878	-0.490557	-0.645878	-0.645878	1.18174	0.374066	1.41472	-0.542331	465	0.41	1.23	0.33	1.72	1.71	0.55	1.32	0.27	1.94	0	0	0	0.3	0	0	0.2	0	0	0	0	0	0	0	0	ALUE_contig0001519	444	1894	+	ALUE_0000080501	-	-	-	-	-
ALUE_0000085501	cluster 2	B	3	-0.507546	-0.521644	-0.506606	-0.47183	-0.521644	1.49914	1.53204	-0.501906	438	3.47	6.51	11.52	5.47	5.04	11.34	0	0	0	0	0.15	0	0	0	0	0.21	0	0	0	0.16	0	0	0	0.53	ALUE_contig0001679	304	2121	+	ALUE_0000085501	-	-	-	-	-
ALUE_0000087301	cluster 2	B	3	-0.486951	-0.578288	0.0079654	-0.578288	-0.00265513	0.602715	1.35252	-0.317023	160	1.19	0	4.37	3.74	0	5.35	1.91	0.4	0.4	0	0	0.43	0	0	0	0	0	1.23	0	0	2.76	0	0	0	ALUE_contig0001721	254	413	+	ALUE_0000087301	-	-	-	-	-
ALUE_0000089201	cluster 2	B	3	-0.50886	-0.466305	-0.533227	-0.533227	-0.505772	1.15868	1.90048	-0.511778	294	40.06	26.06	32.48	75.41	30.61	35.81	0.52	0.86	0.22	1.18	0	0.24	1.44	0.83	1.63	1.25	0	0	0	0	0	0	0	0	ALUE_contig0001779	1267	1941	+	ALUE_0000089201	Protein kinase domain-containing protein	-	-	-	-
ALUE_0000094601	cluster 2	B	3	-0.411843	-0.41147	-0.412748	-0.411394	-0.40552	0.490846	1.97458	-0.412451	225	110.61	1150.15	286.76	375.48	2290.23	1422.89	1.36	9.02	2	1.55	0	0	2.19	0	0	0	0.51	0	0	0	0	1.28	1.04	0	ALUE_contig0001943	412	1865	-	ALUE_0000094601	V-SNARE coiled-coil homology domain-containing protein	-	-	-	-
ALUE_0000095601	cluster 2	B	3	-0.530328	-0.530328	-0.530328	-0.530328	-0.530328	2.16739	1.01457	-0.530328	228	23.33	16.44	20.09	12.26	8.13	13.89	0	0	0	0	0	0	0	0	0	0	0	0	0	0	0	0	0	0	ALUE_contig0001971	494	1868	+	ALUE_0000095601	-	-	-	-	-
ALUE_0000096001	cluster 2	B	3	-0.574273	-0.566575	-0.574273	-0.565765	-0.407359	1.67825	1.58426	-0.574273	372	20.43	10.96	24.21	20.4	14.7	18.18	2.06	1.02	1.04	0	0	0	0.19	0	0	0	0	0	0	0	0	0	0.21	0	ALUE_contig0001983	358	1709	+	ALUE_0000096001	Protein kinase domain-containing protein	-	-	-	-
ALUE_0000097401	cluster 2	B	3	-0.513033	-0.506388	-0.513033	-0.513033	-0.49681	1.8876	1.16773	-0.513033	387	36.33	21.69	64.8	35.09	23.25	27.65	0	0.16	0.67	0	0	0	0.18	0.16	0	0	0	0	0	0	0	0	0	0	ALUE_contig0002029	80	2074	+	ALUE_0000097401	SH2 domain-containing protein	-	-	-	-
ALUE_0000099301	cluster 2	B	3	-0.465413	-0.350194	-0.589964	-0.575145	-0.472181	0.680159	2.02848	-0.255742	1035	131.61	48.59	68.41	272.09	126.58	112.89	16.43	0.98	6.47	16.04	2.62	6.54	34.6	3.93	9.14	62.98	0.44	2.67	0.42	0.21	0.28	1.25	1.28	1.27	ALUE_contig0002111	667	1704	+	ALUE_0000099301	-	-	-	-	-
ALUE_0000102001	cluster 2	B	3	-0.522758	-0.522758	-0.472128	-0.411371	-0.522758	1.2012	1.44676	-0.196192	353	1.08	4.85	0.88	3.39	1	3.39	0	0	0	0	0	0	0	0	0	0	1.29	0	0	0.2	0	0	0.22	0.22	ALUE_contig0002198	201	2036	+	ALUE_0000102001	-	-	-	-	-
ALUE_0000102901	cluster 2	B	3	-0.439907	-0.283141	-0.560803	-0.528918	-0.531575	1.33766	1.51701	-0.510319	297	3.2	2.2	8.89	6.05	2.38	7.21	0	0	0.22	0	0.91	0	0	1.63	0.46	0	0.38	0	0	0	0	0.24	0	0	ALUE_contig0002243	770	1764	-	ALUE_0000102901	PEPCK_N domain-containing protein	-	-	-	-
ALUE_0000104401	cluster 2	B	3	-0.381658	-0.381658	-0.381658	-0.381658	-0.363108	0.433365	1.83803	-0.381658	273	22.27	1.79	11.09	65.11	6.79	23.83	0.56	0	0.24	0	0	0	0	0	0	0	0	0	0	0	0	0	0	0	ALUE_contig0002283	462	1912	+	ALUE_0000104401	Asparaginase domain-containing protein	-	-	-	-
ALUE_0000104501	cluster 2	B	3	-0.550431	-0.543244	-0.550431	-0.550431	-0.543898	1.68282	1.60605	-0.550431	315	22.92	17.34	28.1	25.36	14.56	26.09	0	0.2	0	0	0	0	0.22	0	0	0	0	0	0	0	0	0	0	0	ALUE_contig0002287	958	1522	-	ALUE_0000104501	-	-	-	-	-
ALUE_0000107301	cluster 2	B	3	-0.460625	-0.529259	-0.358299	-0.556712	-0.531755	1.85545	0.824695	-0.243493	318	4.18	10.51	4.64	2.51	7.21	1.35	0	0.2	0	0.55	0	0.22	0.22	0	0	0	2.51	0	0.68	0.45	0.46	0	0	0	ALUE_contig0002367	645	1644	+	ALUE_0000107301	-	-	-	-	-
ALUE_0000108401	cluster 2	B	3	-0.446125	-0.446125	-0.446125	-0.446125	0.351854	0.610024	1.26875	-0.446125	321	3.55	1.02	2.18	9.33	1.1	0.53	4.3	0	0.8	0	0	0	0	0	0	0	0	0	0	0	0	0	0	0	ALUE_contig0002392	753	1484	+	ALUE_0000108401	Protein kinase domain-containing protein	GO:0006468:protein phosphorylation;	-	GO:0004713:protein tyrosine kinase activity;GO:0005524:ATP binding;	-
ALUE_0000108601	cluster 2	B	3	-0.480995	-0.549293	-0.523969	-0.6917	-0.231042	1.70182	0.982325	-0.207143	369	77.23	29.6	130.67	72.53	48.77	50.57	10.79	34.36	16.04	7.87	17.79	12.73	8.01	14.3	9.85	8.72	40.48	14.17	3.31	6.46	24.7	5.28	11.17	2.72	ALUE_contig0002403	83	1769	-	ALUE_0000108601	Gamma-glutamylcyclotransferase	-	-	-	-
ALUE_0000109801	cluster 2	B	3	-0.563648	-0.479565	-0.563648	-0.563648	-0.563648	2.00186	1.21773	-0.485432	285	3.33	5.43	4.36	2.1	3.71	3.3	0	0	0	0	0	0	0	0.43	0	0	0.4	0	0	0	0	0	0	0	ALUE_contig0002437	1232	1896	-	ALUE_0000109801	-	-	-	-	-
ALUE_0000111101	cluster 2	B	3	-0.504075	-0.504075	-0.504075	-0.504075	-0.472943	0.648616	2.3447	-0.504075	231	38.65	24.7	22.18	82.14	71.8	57.44	0.66	1.65	0	0	0	0	0	0	0	0	0	0	0	0	0	0	0	0	ALUE_contig0002456	25	614	+	ALUE_0000111101	Asparaginase domain-containing protein	-	-	-	-
ALUE_0000111401	cluster 2	B	3	-0.538094	-0.538094	-0.538094	-0.538094	-0.538094	1.97768	1.23708	-0.524289	570	14	7.72	9.26	8.41	7.74	5.71	0	0	0	0	0	0	0	0	0	0	0	0.17	0	0	0	0	0	0	ALUE_contig0002462	81	1556	-	ALUE_0000111401	Tyrosine-protein phosphatase domain-containing protein	GO:0006470:protein dephosphorylation;	-	GO:0004721:phosphoprotein phosphatase activity;	-
ALUE_0000115101	cluster 2	B	3	-0.52459	-0.530457	-0.574463	-0.557594	-0.592066	0.97822	2.16785	-0.366901	345	7.16	5.43	9	13.31	14.58	9.92	0	0.18	0	0.5	0.2	0.4	0.82	0	0.2	1.6	1.65	0	0	0.21	0.21	0.42	0.23	0	ALUE_contig0002582	518	1607	+	ALUE_0000115101	-	-	-	-	-
ALUE_0000118801	cluster 2	B	3	-0.526528	-0.526528	-0.526528	-0.526528	-0.0495678	1.59483	1.08737	-0.526528	267	4.98	1.22	1.45	2.24	1.98	1.6	1.72	0	0	0	0	0	0	0	0	0	0	0	0	0	0	0	0	0	ALUE_contig0002708	345	611	+	ALUE_0000118801	-	-	-	-	-
ALUE_0000119801	cluster 2	B	3	-0.404664	-0.555373	-0.377371	-0.635295	-0.352253	1.87968	0.887564	-0.442287	139	110.71	28.73	102.78	68.97	24.12	57.89	23.14	5.02	8.8	12.95	9.25	9.94	3.54	11.78	2.96	5.29	15.58	7.81	5.17	7.27	22.21	3.11	6.15	1.67	ALUE_contig0002751	282	420	+	ALUE_0000119801	-	-	-	-	-
ALUE_0000120001	cluster 2	B	3	-0.59703	-0.59703	0.00289119	-0.59703	-0.482828	1.21574	1.61184	-0.556553	354	6.98	1.61	3.95	3.95	6.98	4.35	0.43	0.36	0	0	0	0	0	0	0	0	0	0.28	0	0	4.15	0	0	0	ALUE_contig0002753	150	1804	-	ALUE_0000120001	-	-	-	-	-
ALUE_0000123301	cluster 2	B	3	-0.580983	-0.587772	-0.587772	-0.587772	-0.587772	2.06136	1.13939	-0.268681	465	17.57	22.09	18.87	17.61	10.06	10.49	0	0	0	0	0	0.15	0	0	0	1.58	4.41	1.06	0	0	0	0	0	0	ALUE_contig0002867	569	1656	-	ALUE_0000123301	-	-	-	-	-
ALUE_0000123701	cluster 2	B	3	-0.538248	-0.530829	-0.425895	-0.538248	-0.5144	1.43959	1.63409	-0.526059	486	18.76	3.86	14.7	18.49	10.17	12.33	0.32	0	0.13	0	0	0	0.14	0	0	0	0.23	0	0	0	2.12	0	0	0	ALUE_contig0002892	145	1527	-	ALUE_0000123701	FGGY_N domain-containing protein	GO:0005975:carbohydrate metabolic process;GO:0006072:glycerol-3-phosphate metabolic process;GO:0016310:phosphorylation;	-	GO:0004370:glycerol kinase activity;	-
ALUE_0000124701	cluster 2	B	3	-0.539728	-0.541351	-0.541351	-0.534954	-0.525312	1.19832	2.02248	-0.538105	339	43.71	90.88	47.64	83.07	98.63	86.86	0	1.68	0	0.17	0	0	0	0	0	0	0.34	0	0	0	0	0.21	0	0.46	ALUE_contig0002949	21	1374	+	ALUE_0000124701	-	-	-	-	-
ALUE_0000132201	cluster 2	B	3	-0.47325	-0.47325	-0.47325	-0.47325	-0.47325	1.50818	1.33132	-0.47325	216	8.8	3.02	2.52	7.4	3.68	1.98	0	0	0	0	0	0	0	0	0	0	0	0	0	0	0	0	0	0	ALUE_contig0003235	424	639	-	ALUE_0000132201	-	-	-	-	-
ALUE_0000132601	cluster 2	B	3	-0.508573	-0.508573	-0.508573	-0.508573	-0.45159	1.57985	1.33768	-0.431646	384	7.42	3.4	3.84	7.8	1.15	4.01	0.4	0	0	0	0	0	0	0	0	0.24	0.3	0	0	0	0	0	0	0	ALUE_contig0003264	204	592	-	ALUE_0000132601	-	-	-	-	-
ALUE_0000139301	cluster 2	B	3	0.258604	0.374105	-0.658612	-0.736745	-0.736745	-0.237372	1.50874	0.22803	324	0	0.75	0.72	3.08	3	0.53	0	0	0	1.25	1.04	0.64	1.3	1.12	0.85	2.84	0	0	0	0	0.23	0	0	0	ALUE_contig0003517	645	1584	+	ALUE_0000139301	-	GO:0007155:cell adhesion;	GO:0016020:membrane;	-	-
ALUE_0000142101	cluster 2	B	3	-0.401426	-0.401426	-0.401426	-0.401426	-0.375311	1.54851	0.833934	-0.401426	372	13.28	0.88	37.36	12.35	1.42	18.87	0	0	0.69	0	0	0	0	0	0	0	0	0	0	0	0	0	0	0	ALUE_contig0003601	181	1451	-	ALUE_0000142101	SH2 domain-containing protein	-	-	-	-
ALUE_0000145801	cluster 2	B	3	-0.492753	-0.492753	-0.492753	-0.465336	-0.492753	1.81143	1.11767	-0.492753	345	7.16	9.92	2.25	4.63	6.65	2.23	0	0	0	0	0	0	0	0	0	0	0	0	0	0	0	0	0.23	0	ALUE_contig0003731	117	873	+	ALUE_0000145801	Protein kinase domain-containing protein	GO:0006468:protein phosphorylation;	-	GO:0004713:protein tyrosine kinase activity;GO:0005524:ATP binding;	-
ALUE_0000148901	cluster 2	B	3	-0.47261	-0.0238409	-0.596022	-0.596022	-0.596022	0.98589	1.72636	-0.427733	627	0	0.91	0.5	0.96	0.56	0.55	0	0	0	0	0.11	0	0.22	0.29	0	0.15	0	0	0	0	0	0	0	0	ALUE_contig0003836	714	1345	-	ALUE_0000148901	-	-	-	-	-
ALUE_0000155001	cluster 2	B	3	-0.515615	-0.523451	-0.532695	-0.517021	-0.509586	0.962307	2.12977	-0.493712	300	24.06	35.59	14.75	36.62	57.93	37.95	0.51	0.21	0.43	0.39	0	0.46	0.23	0	0.23	1.23	0.38	0.33	0	0	0	0	0.52	0.26	ALUE_contig0004116	444	1227	+	ALUE_0000155001	ClpB_D2-small domain-containing protein	GO:0006457:protein folding;	-	GO:0005524:ATP binding;GO:0051082:unfolded protein binding;GO:0017111:nucleoside-triphosphatase activity;	-
ALUE_0000160901	cluster 2	B	3	-0.423047	-0.064098	-0.842597	-0.763349	-0.0244738	0.963801	1.14328	0.0104888	216	2.64	1.13	4.31	0	4.49	4.36	0	2.35	1.49	0.54	0.63	0.96	1.63	1.4	0.64	2.55	0.53	0.91	0	0.33	0	0.67	0	0	ALUE_contig0004346	303	518	-	ALUE_0000160901	-	-	-	-	-
ALUE_0000161101	cluster 2	B	3	-0.482467	-0.472904	-0.487116	-0.481006	-0.475959	0.494223	2.36644	-0.461215	330	19.57	39.02	15.29	75.05	86.08	53.7	0.46	0.19	0.19	0.35	0	0	1.07	0	0	1.95	0	0	0	0	0	0.22	0.24	0	ALUE_contig0004347	152	1316	+	ALUE_0000161101	-	-	-	-	-
ALUE_0000161701	cluster 2	B	3	-0.533364	-0.557625	-0.557625	-0.557625	-0.557625	1.70981	1.58887	-0.534813	294	21.32	24.4	16.9	20.38	25.51	13.39	0	0	0	0.2	0	0.47	0	0	0	0.63	0	0	0	0	0	0	0	0	ALUE_contig0004369	535	1552	-	ALUE_0000161701	UBIQUITIN_CONJUGAT_2 domain-containing protein	-	-	GO:0016881:acid-amino acid ligase activity;	-
ALUE_0000164301	cluster 2	B	3	-0.504279	-0.0140078	-0.498443	-0.649026	-0.687547	0.49961	1.27237	0.581322	219	6.94	0.74	3.19	9.12	5.24	3.13	0.7	0	0	1.33	0.31	0.63	3.21	1.38	1.88	10.08	1.04	0.45	0.33	1.32	0.67	0.33	0.35	0.35	ALUE_contig0004454	446	1135	+	ALUE_0000164301	-	GO:0046939:nucleotide phosphorylation;GO:0040010:positive regulation of growth rate;GO:0006915:apoptotic process;GO:0040035:hermaphrodite genitalia development;GO:0035046:pronuclear migration;GO:0002119:nematode larval development;GO:0009792:embryo development ending in birth or egg hatching;GO:0040018:positive regulation of multicellular organism growth;	GO:0005758:mitochondrial intermembrane space;	GO:0004017:adenylate kinase activity;GO:0005524:ATP binding;	-
ALUE_0000164601	cluster 2	B	3	-0.516121	-0.516577	-0.468853	-0.436039	-0.512019	0.592557	2.3734	-0.516349	330	121.47	147.45	72	338.32	252.9	296.75	0.46	1.15	0	0.35	0	0	0.21	0	0	0.28	0	0	8.49	4.38	2	5.47	10.13	9.35	ALUE_contig0004464	572	1269	-	ALUE_0000164601	-	GO:0006520:cellular amino acid metabolic process;GO:0055114:oxidation-reduction process;	-	GO:0000166:nucleotide binding;GO:0016639:oxidoreductase activity, acting on the CH-NH2 group of donors, NAD or NADP as acceptor;	-
ALUE_0000169201	cluster 2	B	3	-0.337996	-0.407543	-0.471526	-0.471526	-0.146048	0.585582	1.72058	-0.471526	261	2.91	0	0.89	4.59	0.34	2.95	1.17	0	0	0.22	0.26	0	0	0.23	0	0	0	0	0	0	0	0	0	0	ALUE_contig0004667	257	517	-	ALUE_0000169201	Protein kinase domain-containing protein	GO:0006468:protein phosphorylation;	-	GO:0004713:protein tyrosine kinase activity;GO:0005524:ATP binding;	-
ALUE_0000169401	cluster 2	B	3	0.098686	0.308394	0.234379	-0.703138	-0.703138	0.0370073	1.13489	-0.40708	387	0	0	0.6	1.03	0.46	0	0	0	0	0.3	0.17	0.18	0	0.47	0.35	0.24	0	0	0.19	0	0.57	0	0	0	ALUE_contig0004670	635	1021	+	ALUE_0000169401	-	-	-	-	-
ALUE_0000169801	cluster 2	B	3	-0.431957	-0.431957	-0.431957	-0.431957	-0.298589	1.5261	0.932275	-0.431957	156	15.83	0	10.45	12.8	0.57	4.94	0.98	0.81	0	0	0	0	0	0	0	0	0	0	0	0	0	0	0	0	ALUE_contig0004692	450	1248	+	ALUE_0000169801	-	-	-	-	-
ALUE_0000175901	cluster 2	B	3	-0.313316	-0.419525	0.0955879	-0.0849671	0.233659	-0.0955879	1.20547	-0.621322	330	1.15	0	0.47	1.21	0.27	2.59	1.86	0.19	0.19	0.18	0.82	0.21	0.21	0.18	0.62	0.28	0.35	0	0.87	0.22	0.89	0	0.94	0.7	ALUE_contig0005016	605	994	-	ALUE_0000175901	Milton domain-containing protein	-	-	-	-
ALUE_0000176101	cluster 2	B	3	-0.559077	-0.567642	-0.567642	-0.562264	-0.541152	1.63302	1.7324	-0.567642	564	30.99	36.27	43.23	36.83	36.76	41.89	0.54	0.56	0.23	0.31	0	0.12	0	0	0	0	0	0	0	0	0	0	0	0.27	ALUE_contig0005030	3	1267	-	ALUE_0000176101	Protein kinase domain-containing protein	-	-	-	-
ALUE_0000177201	cluster 2	B	3	-0.320948	-0.266718	-0.320948	-0.320948	-0.320948	0.308955	1.4603	-0.218746	231	1.64	0.71	0.67	7.78	0.76	0	0	0	0	0	0	0	0	0.26	0	0	0.49	0	0	0	0	0	0	0	ALUE_contig0005095	257	1272	-	ALUE_0000177201	-	-	-	-	-
ALUE_0000177801	cluster 2	B	3	-0.571375	-0.555092	-0.547494	-0.546408	-0.573546	1.51494	1.81345	-0.534468	348	6.01	5.15	8.26	7.46	6.59	8.12	0	0.18	0	0	0	0.2	0	0.35	0	0.26	0	0.28	0	0	0.42	0.21	0.22	0	ALUE_contig0005129	73	676	+	ALUE_0000177801	-	-	-	-	-
ALUE_0000178001	cluster 2	B	3	-0.524269	-0.524269	-0.524269	-0.433325	-0.524269	1.59956	1.34812	-0.417275	453	0.84	0.9	2.23	0.44	1.36	1.7	0	0	0	0	0	0	0	0	0	0.2	0	0	0	0	0	0	0	0.17	ALUE_contig0005132	27	1152	-	ALUE_0000178001	-	-	-	GO:0005488:binding;GO:0003824:catalytic activity;	-
ALUE_0000185101	cluster 2	B	3	-0.434551	-0.434132	-0.435962	-0.434309	-0.423662	0.336093	2.26176	-0.435234	303	111.61	77.2	161.43	334.19	246.9	642.72	3.03	0	2.55	0.19	0.45	0	0.23	0.6	0	0	0	0.33	0	0	0	0.24	0.26	0.25	ALUE_contig0005472	695	1353	-	ALUE_0000185101	-	-	-	-	-
ALUE_0000189801	cluster 2	B	3	-0.585084	-0.377663	-0.142847	-0.749455	0.103711	0.659442	0.72206	0.369836	186	3.06	1.31	0.42	2.15	1.42	1.38	1.65	0.34	1.38	1.25	0.36	0	0.38	0.65	1.11	0.99	3.06	0	0.77	0.39	1.58	0.78	0	0.41	ALUE_contig0005669	520	1103	-	ALUE_0000189801	-	-	-	-	-
ALUE_0000192201	cluster 2	B	3	-0.522337	-0.522337	-0.445927	-0.522337	-0.522337	1.34017	1.71744	-0.522337	459	1.66	0.89	1.35	2.61	1.15	0.93	0	0	0	0	0	0	0	0	0	0	0	0	0	0	0.16	0	0	0	ALUE_contig0005816	27	882	+	ALUE_0000192201	Protein kinase domain-containing protein	GO:0006468:protein phosphorylation;	-	GO:0004672:protein kinase activity;GO:0005524:ATP binding;	-
ALUE_0000193301	cluster 2	B	3	-0.412983	-0.345669	-0.531099	-0.551843	-0.576398	1.87737	0.907038	-0.366414	282	16.17	32.66	9.36	14.16	15.95	5.16	0	0	0.23	1.65	0.72	1.72	4.49	0.22	0.97	2.28	0.81	2.1	0	0	1.3	0.26	0	0.55	ALUE_contig0005845	275	796	+	ALUE_0000193301	-	-	-	-	-
ALUE_0000193901	cluster 2	B	3	-0.36845	-0.502158	-0.449881	-0.516233	-0.564488	2.01718	0.891218	-0.507185	321	7.69	6.86	11.13	0.62	8.79	5.07	0	0	0	1.09	0	0.86	0.22	0.19	0.21	0.57	0	0	0.22	0	0.92	0	0.48	0	ALUE_contig0005884	4	1292	+	ALUE_0000193901	-	-	-	-	-
ALUE_0000195901	cluster 2	B	3	-0.555141	-0.555141	-0.555141	-0.555141	-0.555141	1.46098	1.86986	-0.555141	306	9.93	9.32	11.42	12.4	14.7	9.79	0	0	0	0	0	0	0	0	0	0	0	0	0	0	0	0	0	0	ALUE_contig0006004	516	1142	+	ALUE_0000195901	-	GO:0006468:protein phosphorylation;	-	GO:0004672:protein kinase activity;	-
ALUE_0000197001	cluster 2	B	3	-0.528926	-0.523861	-0.528926	-0.528926	-0.503961	1.92616	1.21737	-0.528926	252	53.53	30.73	51.45	48.35	32.21	15.97	0.61	0	0.77	0	0	0	0.28	0	0	0	0	0	0	0	0	0	0	0	ALUE_contig0006065	608	1334	+	ALUE_0000197001	Protein kinase domain-containing protein	GO:0006468:protein phosphorylation;	-	GO:0005524:ATP binding;GO:0004674:protein serine/threonine kinase activity;	-
ALUE_0000198301	cluster 2	B	3	-0.485633	-0.485633	-0.485633	-0.483282	-0.457161	0.585528	2.29688	-0.48506	297	209.81	130.91	237.89	608.58	304.17	590.28	3.61	9.39	2.38	0	0	0	0	0	0	0.31	0	0	0	0	0	0.49	0	0.78	ALUE_contig0006108	24	1321	-	ALUE_0000198301	-	-	GO:0005856:cytoskeleton;	GO:0005198:structural molecule activity;	-
ALUE_0000203701	cluster 2	B	3	-0.518069	-0.518069	-0.518069	-0.518069	-0.504693	1.20703	1.86874	-0.498792	189	20.1	15.53	8.22	26.42	24.74	9.51	0	0.34	0	0	0	0	0	0	0	0.49	0	0	0	0	0	0	0	0	ALUE_contig0006327	704	1256	-	ALUE_0000203701	-	GO:0016310:phosphorylation;	-	GO:0016301:kinase activity;	-
ALUE_0000204701	cluster 2	B	3	-0.519101	-0.517291	-0.515415	-0.507287	-0.503799	1.25284	1.82915	-0.519101	129	210.6	60.66	267.23	287.97	144.3	281.36	1.19	2.46	1	0	0	0	0.55	0	0	0	0	0	0	1.12	0	0	0	3.59	ALUE_contig0006372	124	255	+	ALUE_0000204701	-	-	-	-	-
ALUE_0000210701	cluster 2	B	3	-0.48059	-0.48059	-0.48059	-0.48059	-0.48059	1.26902	1.61452	-0.48059	315	0.6	1.29	4.44	3.17	2.24	2.17	0	0	0	0	0	0	0	0	0	0	0	0	0	0	0	0	0	0	ALUE_contig0006629	297	983	-	ALUE_0000210701	-	-	-	-	-
ALUE_0000213701	cluster 2	B	3	-0.487712	-0.395143	-0.487712	-0.487712	-0.487712	0.449407	2.36514	-0.468559	159	15.53	13.84	5.86	46.48	33.85	26.92	0	0	0	0	0	0	3.1	0.38	0	0	0.72	0	0	0	0	0	0	0	ALUE_contig0006762	113	271	+	ALUE_0000213701	-	-	-	-	-
ALUE_0000216701	cluster 2	B	3	-0.394198	-0.407253	-0.401683	-0.408123	-0.222219	1.14961	1.0664	-0.382535	543	73.12	10.21	6.86	64.37	13	8.04	10.44	0.47	0.47	0.11	0.37	1.02	0.13	0.11	0.51	0	1.26	0.91	0	0.66	0.41	0.27	0.29	0.14	ALUE_contig0006951	648	1194	+	ALUE_0000216701	-	-	-	-	-
ALUE_0000223401	cluster 2	B	3	-0.364828	-0.203395	-0.603236	-0.603236	-0.5872	1.13083	1.46439	-0.23333	324	9.38	2.26	5.03	12.33	2.18	5.28	0	0	0.6	1.43	1.25	0	1.3	0.56	2.33	2.55	1.06	0.3	0	0.45	0	0.45	0	0	ALUE_contig0007292	498	1051	+	ALUE_0000223401	-	-	-	-	-
ALUE_0000226401	cluster 2	B	3	-0.46055	-0.457283	-0.4584	-0.462528	-0.444213	0.525144	2.21245	-0.454617	300	66.49	21.46	26.92	155.12	92.93	63.06	0	1.06	1.07	0	0	0.23	0	0.61	0	0.92	0	0	0	0.48	0	0	0	0	ALUE_contig0007463	618	1218	-	ALUE_0000226401	-	-	-	-	-
ALUE_0000229001	cluster 2	B	3	-0.467883	-0.467883	-0.35977	-0.35977	-0.443533	-0.044195	2.15606	-0.0130272	261	0.73	0.94	2.68	14.54	8.79	3.61	0	0	0.25	0	0	0	0	0	0	4.23	0.44	0	0	1.11	0	1.11	0	0	ALUE_contig0007596	497	1040	-	ALUE_0000229001	-	-	-	-	-
ALUE_0000229601	cluster 2	B	3	0.0592691	0.0244979	-0.517617	-0.517617	0.0908793	-0.274219	1.65242	-0.517617	159	0	1.54	0	3.77	8.88	1.08	3.85	0	0	1.1	2.55	0	0	3.43	0	0	0	0	0	0	0	0	0	0	ALUE_contig0007637	630	791	-	ALUE_0000229601	-	-	-	-	-
ALUE_0000231401	cluster 2	B	3	-0.479828	-0.479828	-0.479828	-0.479828	-0.479828	0.982043	1.84561	-0.428517	174	6.55	1.41	7.14	9.18	2.54	12.3	0	0	0	0	0	0	0	0	0	0.53	0	0	0	0	0	0	0	0	ALUE_contig0007693	263	1077	+	ALUE_0000231401	Protein kinase domain-containing protein	-	-	-	-
ALUE_0000233401	cluster 2	B	3	-0.43854	-0.436919	-0.43854	-0.435003	-0.431369	0.343753	2.27516	-0.43854	150	170.98	446.11	256.74	500.64	1467.42	1063.17	2.04	2.54	3.43	0	0	0	1.41	0.4	0	0	0	0	0	0	0	2.4	1.55	0	ALUE_contig0007804	1	150	+	ALUE_0000233401	-	-	-	-	-
ALUE_0000242601	cluster 2	B	3	-0.479655	-0.488942	-0.488942	-0.488942	-0.478881	1.74313	1.17118	-0.488942	474	9.62	4.81	14.41	13.06	2.79	5.6	0	0.13	0	0.12	0	0	0	0	0	0	0	0	0	0	0	0	0	0	ALUE_contig0008345	112	1018	-	ALUE_0000242601	Protein kinase domain-containing protein	-	-	-	-
ALUE_0000250101	cluster 2	B	3	-0.427436	-0.427436	-0.427436	-0.427436	-0.427436	0.85995	1.64906	-0.371834	381	1.99	3.21	0.82	0.52	6.72	2.47	0	0	0	0	0	0	0	0	0	0	0	0.26	0	0	0	0	0	0	ALUE_contig0008854	391	774	+	ALUE_0000250101	-	-	-	-	-
ALUE_0000251601	cluster 2	B	3	-0.392674	-0.274956	-0.527208	-0.543184	-0.412013	1.474	1.09814	-0.422103	387	10.31	0.84	12.84	12.39	1.82	5.31	0.4	0.33	0.83	0	0	1.79	0	0	3.19	1.19	0	0.25	0	0	0.19	0	0	0	ALUE_contig0008982	337	1071	+	ALUE_0000251601	-	-	-	-	-
ALUE_0000256201	cluster 2	B	3	-0.263663	-0.502375	-0.343186	-0.849153	-0.476956	1.66373	0.819651	-0.0480512	174	322.09	166.76	220.88	269.74	97.85	163.82	110.93	91.09	55.47	108.44	79.33	114.78	69.96	108.05	74.11	80.84	110.74	156.52	46.67	71.8	167.28	57.22	77.29	44.35	ALUE_contig0009258	273	446	-	ALUE_0000256201	SGS domain-containing protein	-	-	-	-
ALUE_0000256601	cluster 2	B	3	-0.388093	-0.388093	-0.388093	-0.380473	-0.388093	1.20096	1.11094	-0.379055	182	3.13	70.76	15.78	3.29	61.08	20.22	0	0	0	0	0	0	0	0	0	0.51	0	0	0	0	0	0	0.43	0	ALUE_contig0009310	781	962	-	ALUE_0000256601	-	-	-	-	-
ALUE_0000257401	cluster 2	B	3	-0.477533	-0.477533	-0.477533	-0.0678136	-0.477533	0.902574	1.38493	-0.309559	186	7.15	0	5.01	11.81	0	4.6	0	0	0	0	0	0	0	0	0	1.48	0	0	0	0	0	1.94	1.67	0	ALUE_contig0009347	256	724	-	ALUE_0000257401	-	-	-	-	-
ALUE_0000263001	cluster 2	B	3	-0.438903	-0.164565	-0.864587	-0.854242	-0.898305	1.56499	0.943134	0.712475	327	23.24	19.44	21.61	14.66	14.03	19.37	0	0	0	6.39	4.97	0.63	6.89	8.9	3.36	18.56	21.97	1.51	0	0.88	0	0.44	0.24	0.47	ALUE_contig0009698	222	837	+	ALUE_0000263001	-	-	-	-	-
ALUE_0000266501	cluster 2	B	3	-0.395725	-0.395725	-0.395725	-0.395725	-0.395725	0.644771	1.72541	-0.391558	225	17.73	38.76	45.89	7.99	148.6	52.12	0	0	0	0	0	0	0	0	0	0.41	0	0	0	0	0	0	0	0	ALUE_contig0009963	131	355	+	ALUE_0000266501	-	-	-	-	-
ALUE_0000269201	cluster 2	B	3	-0.724102	-0.622431	-0.404565	0.0529536	-0.632114	0.771912	1.12776	0.430588	165	2.3	2.47	1.41	6.05	1.6	0	0	0.38	0	0	0	0	0	0	0.42	2.79	1.38	0.6	0.87	0	0.45	0.87	0.94	1.4	ALUE_contig0010188	404	568	+	ALUE_0000269201	-	-	-	-	-
ALUE_0000278401	cluster 2	B	3	-0.561954	-0.560839	-0.561143	-0.562766	-0.560433	1.49985	1.85687	-0.549584	1194	65.71	77.96	59.95	86.65	81.13	71.05	0	0.32	0.11	0.05	0.23	0	0.24	0.15	0	1.23	0.19	0.08	0	0.36	0	0	0.2	0	ALUE_scaffold0000002	9799	20756	-	ALUE_0000278401	-	-	-	-	-
ALUE_0000278501	cluster 2	B	3	-0.488741	-0.488741	-0.488741	-0.488741	-0.488741	0.836733	1.92061	-0.313636	348	0.55	1.64	3.79	3.44	1.77	5.66	0	0	0	0	0	0	0	0	0	0.79	0	0	0	0	0	0	0	0	ALUE_scaffold0000002	18364	18711	+	ALUE_0000278501	-	-	-	-	-
ALUE_0000278601	cluster 2	B	3	-0.596897	-0.664619	-0.188991	-0.707142	-0.64257	0.65202	0.915033	1.23317	7377	2.42	3.01	3.3	4.39	1.4	4.61	0.15	0.03	0.33	0.33	0.06	0.41	0.07	0.07	0.23	8.38	2.61	1.43	0	3.37	0.02	0.08	0	0.02	ALUE_scaffold0000002	25717	34713	+	ALUE_0000278601	-	-	-	-	-
ALUE_0000278701	cluster 2	B	3	-0.525075	-0.538028	-0.589028	-0.580393	-0.527427	1.24642	2.05395	-0.540418	1176	174.96	155.25	146.17	255.43	211.4	219.03	7.29	2.32	6.62	11.21	3.16	2.47	6.1	5.05	2.33	11.34	0.68	0.84	0	0.12	0.13	1.9	0.33	0.26	ALUE_scaffold0000002	36499	43197	-	ALUE_0000278701	Serine/threonine-protein phosphatase	-	-	GO:0016787:hydrolase activity;	-
ALUE_0000278901	cluster 2	B	3	-0.523946	-0.529126	-0.53197	-0.527196	-0.512773	1.33122	1.81459	-0.520797	1437	54.73	65.06	63.7	63.38	120.82	46.88	0.43	0.57	0.94	0.65	0.09	0.1	0.29	0.04	0	0.83	0.32	0	0	0.05	0	0.15	0.32	0.05	ALUE_scaffold0000002	53519	63593	+	ALUE_0000278901	Tyrosine-protein kinase	GO:0016310:phosphorylation;	-	GO:0004672:protein kinase activity;GO:0000166:nucleotide binding;	-
ALUE_0000279001	cluster 2	B	3	-0.516936	-0.530839	-0.541846	-0.53644	-0.493598	1.29268	1.85562	-0.528642	1095	710.3	252.63	740.75	997.7	542.3	686.38	21.13	3.42	20.51	13.89	1.11	8.39	9.12	0.61	0.75	11.42	0.83	0.27	0	0.26	0	2.31	0.57	2.4	ALUE_scaffold0000002	66859	76666	-	ALUE_0000279001	PKS_ER domain-containing protein	GO:0055114:oxidation-reduction process;	-	GO:0016491:oxidoreductase activity;GO:0000166:nucleotide binding;GO:0008270:zinc ion binding;	-
ALUE_0000279301	cluster 2	B	3	-0.524235	-0.472303	-0.596257	-0.598657	-0.566437	1.37461	1.92785	-0.544578	1668	122.78	77.3	112.88	151.47	132.97	116.09	2.39	1.25	2.08	3.59	8.15	0.66	6.29	14.29	0.04	7.33	1.85	0	0	0.91	0.09	0.52	0.05	0.05	ALUE_scaffold0000002	111512	124181	+	ALUE_0000279301	-	GO:0016310:phosphorylation;	-	GO:0004672:protein kinase activity;GO:0000166:nucleotide binding;	-
ALUE_0000279401	cluster 2	B	3	-0.559117	-0.560464	-0.559979	-0.559225	-0.554266	1.43647	1.91112	-0.554536	1560	115.08	135.9	119.6	160.29	166.94	131.42	0.59	0.28	0.33	0.3	0	0	0.05	0	0	0.94	0.15	0.06	0	0.09	0.05	0.18	0.05	0.05	ALUE_scaffold0000002	126751	139449	-	ALUE_0000279401	-	-	-	-	-
ALUE_0000279601	cluster 2	B	3	-0.501874	-0.495574	-0.502871	-0.501285	-0.487755	0.596328	2.38863	-0.495597	3666	165.78	140.36	178.96	478	361.07	436.88	1.5	3.44	1.81	0.19	0.07	0.26	1.29	1.06	0.95	2.21	0.62	0.46	0	0.08	0	0.3	0.23	0.25	ALUE_scaffold0000002	142972	173686	+	ALUE_0000279601	-	GO:0051640:organelle localization;GO:0007286:spermatid development;GO:0009792:embryo development ending in birth or egg hatching;	-	-	K10358
ALUE_0000279701	cluster 2	B	3	-0.543797	-0.545576	-0.546653	-0.544452	-0.531627	1.27981	1.97614	-0.543844	306	150.25	88.97	150.97	222.57	150.21	166.17	0.5	1.66	1.05	0.38	0	0.23	0.23	0	0	0.6	0	0	0	0	0	0.47	0	0	ALUE_scaffold0000002	180370	181469	+	ALUE_0000279701	Oxidoreductase-like domain-containing protein	-	-	-	-
ALUE_0000279801	cluster 2	B	3	-0.484158	-0.483777	-0.484467	-0.482922	-0.474478	0.50229	2.39044	-0.482928	783	505.16	406.91	748.55	1249.86	1673.84	1914.5	2.74	9.39	4.68	0.52	0	0	1.08	0.08	0	0.23	1.6	0.76	0	0	0	1.11	1.39	0.1	ALUE_scaffold0000002	184867	187864	+	ALUE_0000279801	Major sperm protein	-	-	-	-
ALUE_0000280001	cluster 2	B	3	-0.514743	-0.513606	-0.514743	-0.512697	-0.506062	0.975654	2.1003	-0.514106	843	105.92	142.32	79.67	167.74	270.42	137.19	0.18	1.35	0.38	0	0	0	0.25	0	0	0	0.14	0	0	0	0	0.09	0.09	0.27	ALUE_scaffold0000002	201993	210226	-	ALUE_0000280001	-	-	-	-	-
ALUE_0000280101	cluster 2	B	3	-0.491917	-0.490964	-0.493625	-0.491831	-0.489441	1.46394	1.48636	-0.492524	309	352.29	882.86	346.25	312.83	910.48	376.2	0.5	2.46	0.42	0.94	0.22	0.22	1.14	0.79	0.22	0.89	0	0	0	0	0	0.7	0.75	0	ALUE_scaffold0000002	211348	213002	-	ALUE_0000280101	-	-	-	-	-
ALUE_0000280201	cluster 2	B	3	-0.549329	-0.560698	-0.567341	-0.55886	-0.537434	1.68536	1.64789	-0.559595	2217	327.09	197.28	333.82	283.32	297.81	262.79	5.6	1.43	4.59	4.74	0.89	1.46	1.87	0.77	0.12	2.7	0.21	0.27	0.03	0.2	0	0.98	0.32	2.16	ALUE_scaffold0000002	214802	228447	-	ALUE_0000280201	ANK_REP_REGION domain-containing protein	GO:0006541:glutamine metabolic process;	-	GO:0004359:glutaminase activity;	-
ALUE_0000283001	cluster 2	B	3	-0.499695	-0.490141	-0.51147	-0.510137	-0.495251	0.608121	2.36027	-0.461701	1122	20.49	13.29	16.61	51.62	34.52	43.11	0.27	0.23	0.23	0.05	0.3	0.18	0.31	0.22	0.43	0.98	0.2	1.06	0	0	0	0.06	0	0	ALUE_scaffold0000002	563139	564743	-	ALUE_0000283001	-	-	-	-	-
ALUE_0000284101	cluster 2	B	3	-0.288656	-0.27277	-0.483836	-0.478162	-0.474758	0.6271	1.58598	-0.214896	1551	2.08	6.46	1.25	2.45	13.25	2.54	0	0.04	0.04	1.68	0	0.04	1.68	0	0.18	2.37	0	0	0	0	0	0	0.05	0	ALUE_scaffold0000002	753016	762047	-	ALUE_0000284101	-	-	-	-	-
ALUE_0000284201	cluster 2	B	3	-0.463126	-0.476831	-0.487149	-0.484312	-0.468382	0.576138	2.27943	-0.475767	1017	122.36	74.69	132.91	329.53	163.78	364.88	1.81	1.31	2.91	4.22	1.06	2.38	1.87	1.07	0.47	2.44	1.01	0.29	0.21	0	0	0.71	0.15	0.23	ALUE_scaffold0000002	764148	770036	-	ALUE_0000284201	-	-	-	-	-
ALUE_0000284301	cluster 2	B	3	-0.485281	-0.49517	-0.500105	-0.501325	-0.490648	0.711678	2.24429	-0.483442	762	228.87	130.71	287.34	524.21	313.98	625.5	1.81	2.16	2.2	7.85	0.09	1.09	2.86	0	0.9	9.17	0.45	0.39	1.04	0.09	0	0.28	0	0.2	ALUE_scaffold0000002	771288	776751	-	ALUE_0000284301	-	-	-	-	-
ALUE_0000284401	cluster 2	B	3	-0.499684	-0.500376	-0.501674	-0.498213	-0.488004	0.773916	2.21424	-0.500203	948	110.82	52.19	131.86	281.25	152.43	194.14	0.81	1.87	0.48	0.31	0	0.15	0.3	0	0	0.1	0.24	0	0	0	0	0.15	0.41	0.24	ALUE_scaffold0000002	778625	792149	-	ALUE_0000284401	-	-	-	-	-
ALUE_0000284501	cluster 2	B	3	-0.450791	-0.450218	-0.450879	-0.448499	-0.438408	0.380977	2.30583	-0.448015	2376	41.58	90.36	56.86	146.43	310.85	168.32	0.39	1.79	0.68	0.05	0	0	0.18	0	0	0.08	0.48	0.12	0	0.03	0	0.18	0.36	0.03	ALUE_scaffold0000002	794334	797551	+	ALUE_0000284501	-	-	-	-	-
ALUE_0000285501	cluster 2	B	3	-0.54063	-0.540685	-0.537675	-0.535055	-0.529314	1.9993	1.22062	-0.53656	846	189.76	104.53	161.52	130.08	84.15	101.89	0.91	0.37	0.91	0	0.08	0.08	0	0.07	0.08	0.54	0	0.35	0	0.6	0.09	0.43	0.37	0.36	ALUE_scaffold0000002	913635	917622	-	ALUE_0000285501	-	-	-	GO:0004721:phosphoprotein phosphatase activity;	-
ALUE_0000298501	cluster 2	B	3	-0.482596	-0.535397	-0.586483	-0.580452	-0.58057	1.41308	1.92944	-0.577023	1131	112.38	129	96.93	152.75	138.85	134.04	0	0.5	0.63	4.47	9.99	3.24	2.99	2.14	3.64	1.06	0.5	0.17	0.13	0	0	0.26	0.14	0.75	ALUE_scaffold0000005	473934	477710	+	ALUE_0000298501	-	-	-	-	-
ALUE_0000299101	cluster 2	B	3	-0.476337	-0.47571	-0.476497	-0.47523	-0.462134	0.594004	2.24712	-0.475219	408	375.3	280.68	282.4	1185.12	633.77	568.58	3.38	6.84	2.37	0.14	0	0	0.52	0	0.17	0	1.12	0	0	0	0	0.35	0.76	0	ALUE_scaffold0000005	592681	594772	+	ALUE_0000299101	Major sperm protein	-	-	-	-
ALUE_0000299201	cluster 2	B	3	-0.53351	-0.53351	-0.523071	-0.530248	-0.530248	1.85758	1.3076	-0.51459	1344	15.41	5.7	15.54	10.1	9.78	8.34	0	0	0.05	0	0	0	0	0	0	0.14	0.08	0.07	0	0.16	0	0.05	0	0	ALUE_scaffold0000005	600827	609330	+	ALUE_0000299201	-	-	-	-	-
ALUE_0000299401	cluster 2	B	3	0.112354	0.271556	-0.859545	-0.822443	-0.743055	0.875806	1.64739	-0.482062	1278	182.4	249.5	103.28	226.13	393.61	132.76	41.72	7.44	30.06	109.03	110.87	100.25	115.79	146.69	102.51	93.45	33.1	26.18	18.22	18.36	9.83	11.18	21.29	24.39	ALUE_scaffold0000005	623209	632818	+	ALUE_0000299401	-	-	-	-	-
ALUE_0000301501	cluster 2	B	3	-0.594069	-0.58424	-0.540496	-0.531423	-0.453116	1.29222	2.00292	-0.5918	1038	50.7	70.2	53.93	82.35	89.75	68.53	4.58	5.31	3.35	0.06	0	0.13	0.47	0.23	0.4	0.18	0.22	0	1.66	2.57	0.92	0.76	3.89	1.34	ALUE_scaffold0000006	97986	106302	-	ALUE_0000301501	-	-	-	-	-
ALUE_0000301901	cluster 2	B	3	-0.679472	-0.685033	-0.581849	-0.636399	1.47677	0.645992	1.1112	-0.651212	432	56.73	136.6	70.81	79.52	220.96	55.68	124.12	187.27	117.08	0.54	0.78	0.64	0.16	0.7	0	1.28	5.81	0.46	9.82	6.18	5.27	4.18	5.76	0.54	ALUE_scaffold0000006	153380	157634	+	ALUE_0000301901	-	-	-	-	-
ALUE_0000302001	cluster 2	B	3	0.117861	0.222269	-1.02454	-1.13775	-0.867841	1.32135	0.995093	0.373551	2490	52.95	45.83	69.66	51.66	51.06	46.44	13.47	10.95	14.65	33.13	33.83	30.36	36.88	36.15	30.46	68.9	17.22	26.31	6.73	11.63	11.45	8.43	8.93	5.76	ALUE_scaffold0000006	162333	177024	+	ALUE_0000302001	-	GO:0006511:ubiquitin-dependent protein catabolic process;	GO:0031461:cullin-RING ubiquitin ligase complex;	GO:0031625:ubiquitin protein ligase binding;	K03347
ALUE_0000302101	cluster 2	B	3	-0.527007	-0.52677	-0.526581	-0.525918	-0.516219	1.31046	1.83767	-0.525635	2292	147.21	78.88	162.4	223.6	88.76	187.56	0.6	1.08	0.73	0.1	0.03	0	0.15	0.03	0	0.08	0.3	0.04	0.13	0.09	0	0.16	0.17	0.03	ALUE_scaffold0000006	182105	190314	-	ALUE_0000302101	-	-	-	-	-
ALUE_0000302601	cluster 2	B	3	-0.545417	-0.546908	-0.547217	-0.545006	-0.540328	1.25448	2.01565	-0.545263	1077	132.65	122.15	95.66	195.09	175.62	127.81	0.28	1.06	0	0.16	0.06	0.13	0	0.06	0	0.17	0.21	0	0	0	0	0.07	0.22	0.14	ALUE_scaffold0000006	267764	273510	+	ALUE_0000302601	-	-	-	-	-
ALUE_0000303201	cluster 2	B	3	-0.550392	-0.548209	-0.55112	-0.549301	-0.541357	1.44126	1.84878	-0.549665	1419	117.68	97.02	114.14	173.68	95.68	126.68	0.97	0.31	0.63	0.04	0.19	0.19	0.15	0.34	0.29	0.39	0.08	0.07	0.05	0.15	0.1	0.05	0.22	0.33	ALUE_scaffold0000006	330312	336690	+	ALUE_0000303201	Tyrosine-protein kinase	GO:0006468:protein phosphorylation;	-	GO:0004713:protein tyrosine kinase activity;GO:0005524:ATP binding;	-
ALUE_0000303601	cluster 2	B	3	-0.54146	-0.543862	-0.547001	-0.545096	-0.529532	1.10502	2.14705	-0.545118	1284	256.56	291.05	215.57	424.8	442.89	376.87	2.86	3.26	1.95	0.41	0.05	2.1	0.49	0	0.96	0.36	0.36	0.15	0	0	0	0.28	0.48	0.12	ALUE_scaffold0000006	416489	424053	-	ALUE_0000303601	Protein kinase domain-containing protein	GO:0016310:phosphorylation;	-	GO:0004672:protein kinase activity;	-
ALUE_0000304301	cluster 2	B	3	-0.549572	-0.54849	-0.549827	-0.547535	-0.542252	1.1808	2.10562	-0.548745	1629	88.52	99.02	84.36	150.31	130.84	136.05	0.09	0.74	0.36	0.04	0	0	0.17	0	0.04	0.17	0	0	0	0	0	0.22	0.14	0	ALUE_scaffold0000006	592453	600435	-	ALUE_0000304301	Protein kinase domain-containing protein	-	-	GO:0016772:transferase activity, transferring phosphorus-containing groups;	-
ALUE_0000305101	cluster 2	B	3	-0.436132	-0.56626	-0.49713	0.0457482	-0.629291	0.456465	2.25589	-0.629291	903	0.63	3.25	1.46	4.64	5.47	4.08	0	0	0	0.64	0	0.31	0.16	0.07	0.08	0	0	0	0	0	0.65	0.32	0.95	2.05	ALUE_scaffold0000006	728102	732654	-	ALUE_0000305101	-	-	-	-	-
ALUE_0000305701	cluster 2	B	3	-0.536082	-0.53648	-0.535201	-0.532621	-0.527962	1.39919	1.80472	-0.535564	428	1058.21	2119.94	1302.49	1174.54	2351.88	1892.64	3.58	11.55	6.01	1.22	0.32	0.81	1.15	0.28	0	1.72	1.6	0.23	1.01	3.21	0.17	2.02	7.08	1.26	ALUE_scaffold0000007	1991	4438	-	ALUE_0000305701	-	-	-	-	-
ALUE_0000305901	cluster 2	B	3	-0.467058	-0.467777	-0.547044	-0.551139	-0.546952	0.883518	2.20536	-0.508905	2382	533.09	547.25	789.29	1183.91	887.1	1509.71	3.67	10.33	3.92	28.78	41.62	50.94	32.85	41.35	46.21	50.64	7.75	8.78	3.02	8.58	6.2	5.79	4.73	1.98	ALUE_scaffold0000007	22967	31209	+	ALUE_0000305901	6-phosphofructokinase	GO:0071704:organic substance metabolic process;GO:0006796:phosphate-containing compound metabolic process;	GO:0005737:cytoplasm;	GO:0016301:kinase activity;GO:0000166:nucleotide binding;	-
ALUE_0000307501	cluster 2	B	3	-0.528546	-0.529166	-0.529786	-0.528433	-0.517672	0.966502	2.19365	-0.526546	1719	196.06	121.76	213.46	360.87	259.58	346.44	1.25	2.32	0.86	0.41	0.04	0.12	0.16	0.11	0.08	0.48	0.8	0	0	0.13	0	0.21	0.27	0.13	ALUE_scaffold0000007	217413	224268	-	ALUE_0000307501	-	-	-	-	-
ALUE_0000308301	cluster 2	B	3	-0.505159	-0.505023	-0.505764	-0.503492	-0.498901	0.865835	2.15637	-0.503867	456	444.54	877.99	398.08	913.64	1521.82	904.07	1.34	4.17	3.1	0.76	0	0	0.93	0	0	0.2	1.75	0.43	0	0	0	0.63	2.05	0.17	ALUE_scaffold0000007	311142	313043	+	ALUE_0000308301	-	-	-	-	-
ALUE_0000308401	cluster 2	B	3	-0.5538	-0.554384	-0.551884	-0.549531	-0.545927	1.52535	1.78131	-0.551138	1125	377.93	443.54	460.95	374.24	640.06	425.8	2.18	2.14	2.12	0.98	0.06	0.55	0.81	0.05	0.37	1.96	1.01	0.26	1.53	0.26	0.98	0.71	2.69	0.82	ALUE_scaffold0000007	313739	318182	+	ALUE_0000308401	Major sperm protein	-	-	-	-
ALUE_0000327101	cluster 2	B	3	-0.439592	-0.434249	-0.439338	-0.440355	-0.439846	0.519795	2.09995	-0.426363	1413	10.76	20.88	6.21	26.43	56.32	17.21	0	0.13	0	0.04	0.05	0.05	0.25	0	0.1	0.52	0	0.14	0	0.15	0	0.05	0.06	0	ALUE_scaffold0000011	14442	22676	+	ALUE_0000327101	-	-	-	-	-
ALUE_0000327901	cluster 2	B	3	-0.552993	-0.553893	-0.525312	-0.532401	-0.55063	1.42066	1.80064	-0.506071	2181	40.42	89.54	45.71	55.49	74.35	79.6	0.07	0.26	0.15	0.11	0	0.16	0.13	0	0.06	1.14	1.99	1.31	0.66	1.26	0.81	0.86	1.03	0.21	ALUE_scaffold0000011	115473	126280	-	ALUE_0000327901	-	-	-	-	-
ALUE_0000328301	cluster 2	B	3	-0.562219	-0.562617	-0.56636	-0.541673	-0.561661	1.47834	1.86189	-0.545695	996	199.9	155.73	160.43	240.83	188.93	182.63	1.08	0.89	1.74	2.74	0.07	0.76	1.62	1.64	0.21	5.26	1.37	1.09	0.07	2.39	0.07	2.1	5.62	1.01	ALUE_scaffold0000011	173398	180483	+	ALUE_0000328301	-	GO:0006468:protein phosphorylation;	-	GO:0004672:protein kinase activity;GO:0005524:ATP binding;	-
ALUE_0000329301	cluster 2	B	3	-0.571825	-0.58031	-0.490742	-0.336118	-0.575596	1.32609	1.78619	-0.557682	1389	9.3	3.58	7.38	11.07	4.64	9.43	0	0	0.09	0.08	0.05	0	0	0.04	0	0.2	0.08	0	0.47	0.26	0.26	0.57	1.34	0.72	ALUE_scaffold0000011	326729	336227	-	ALUE_0000329301	-	-	-	-	-
ALUE_0000329601	cluster 2	B	3	-0.539844	-0.539539	-0.538013	-0.537577	-0.534525	1.59832	1.62814	-0.536967	1029	197.73	112.56	180.11	234.47	103.05	159.72	0.6	0.31	0.31	0	0	0	0.07	0	0	0.36	0.11	0.19	0.42	0	0	0.07	0.45	0	ALUE_scaffold0000011	360874	368088	+	ALUE_0000329601	Protein kinase domain-containing protein	-	-	GO:0016772:transferase activity, transferring phosphorus-containing groups;	-
ALUE_0000329901	cluster 2	B	3	-0.643949	-0.642281	-0.643135	-0.639718	-0.0603208	1.30646	1.95909	-0.636138	1191	162.07	169.31	148.11	197.04	238.59	204.27	51.06	50.94	41.55	0.1	0	0	0.35	0.1	0.06	0.62	1.15	0.25	0	0.3	0	0.3	0.39	0.45	ALUE_scaffold0000011	391472	399769	+	ALUE_0000329901	-	GO:0006470:protein dephosphorylation;	-	GO:0004721:phosphoprotein phosphatase activity;	-
ALUE_0000330401	cluster 2	B	3	-0.514744	-0.514471	-0.503362	-0.50999	-0.510888	1.38676	1.68212	-0.515429	804	517.48	1627	717.32	696.3	1488.35	1121.44	3.05	2.13	2.16	1.37	0.08	0.09	1.31	0.3	0.34	0.23	0.28	0	3.04	0.81	14.81	2.33	3	3.36	ALUE_scaffold0000011	442421	450860	+	ALUE_0000330401	-	-	-	-	-
ALUE_0000338501	cluster 2	B	3	-0.525843	-0.518486	-0.525514	-0.525678	-0.537186	1.98887	1.17818	-0.53435	987	211.92	265.58	143.17	198.71	101.9	122.81	1.09	4.11	0.85	6.59	1.17	1.05	7.98	1.23	1.39	5.68	0.46	0.6	6.55	2.19	0.15	0.51	7.48	0.86	ALUE_scaffold0000014	13405	15845	+	ALUE_0000338501	-	-	-	-	-
ALUE_0000339101	cluster 2	B	3	-0.580381	-0.578457	-0.52757	-0.542836	-0.576318	1.70807	1.6748	-0.577302	966	191.75	167.99	176.02	190.21	172.33	165.44	0.63	0.85	0.07	0.24	0.07	0.29	0.66	0.25	0.14	0.67	0.24	0.41	3.12	3.44	6.39	3.36	2.9	3.12	ALUE_scaffold0000014	77125	80353	+	ALUE_0000339101	MPN domain-containing protein	-	-	-	-
ALUE_0000349401	cluster 2	B	3	-0.54906	-0.549212	-0.549924	-0.548093	-0.543771	1.34359	1.9408	-0.54433	1317	108.19	160.85	103.4	148.62	197.74	143.51	0.35	0.48	0.49	0.18	0	0.1	0.11	0.09	0.05	0.63	0.43	0.15	0.05	0	0.06	0.11	0.24	0.12	ALUE_scaffold0000017	9676	19704	+	ALUE_0000349401	-	-	-	-	-
ALUE_0000350301	cluster 2	B	3	-0.573806	-0.587959	-0.4501	-0.309744	-0.498384	1.99139	0.988422	-0.559821	750	62.82	23.58	69.77	37.55	24.94	33.44	0.61	4.9	1.12	0.54	0.45	1.11	0.38	0.32	0.55	0.98	0.91	1.05	2.87	0.58	6.08	2.12	13.27	2.57	ALUE_scaffold0000017	175338	182279	-	ALUE_0000350301	-	-	-	-	-
ALUE_0000352301	cluster 2	B	3	-0.531759	-0.611275	-0.0447274	-0.293213	-0.611275	0.929336	1.77419	-0.611275	1653	0.23	0.94	0.38	1.09	0.43	0.88	0	0	0	0	0	0.08	0	0	0	0	0	0	0.57	0	0	0.09	0.09	0.14	ALUE_scaffold0000017	541283	561187	-	ALUE_0000352301	-	GO:0006810:transport;	GO:0016020:membrane;GO:0045202:synapse;	-	-
ALUE_0000358301	cluster 2	B	3	-0.473091	-0.508798	-0.568709	-0.566242	-0.547775	1.3267	1.86349	-0.525571	333	363.41	596.49	347.17	389.25	769.35	516.18	4.6	8.57	9.86	23.89	25.4	24.9	20.07	17.3	12.36	30.09	5.48	2.67	4.53	1.73	2.43	1.3	5.6	3.48	ALUE_scaffold0000019	189207	190283	-	ALUE_0000358301	-	-	-	-	-
ALUE_0000360001	cluster 2	B	3	-0.352406	-0.528916	-0.421049	-0.63188	-0.445564	1.38817	1.04496	-0.0533206	336	2.26	0.24	1.62	2.38	0.53	0.51	0	0.38	0	0.17	0.4	0	0.21	0	0	0.55	0.34	0.29	0.43	0	0	0	0	0	ALUE_scaffold0000019	390503	392810	+	ALUE_0000360001	-	-	-	-	-
ALUE_0000398301	cluster 2	B	3	-0.55547	-0.550809	-0.560936	-0.55898	-0.547817	1.45216	1.87571	-0.553859	2904	110.89	98.49	140.5	154.19	115.11	154.19	0.74	0.85	0.71	0.34	0.3	0.33	0.36	0.88	0.54	0.54	0.51	0.2	0	0.02	0	0.12	0.11	0.13	ALUE_scaffold0000033	99571	110469	+	ALUE_0000398301	-	-	-	-	-
ALUE_0000398801	cluster 2	B	3	-0.636804	-0.636804	-0.495188	0.0973606	-0.58463	1.7073	1.2042	-0.655437	1341	2.55	2.98	0.81	1.49	1.84	1.66	0	0.19	0	0	0.05	0	0	0.05	0	0	0	0	0.11	0.05	0.27	0	0.81	1.21	ALUE_scaffold0000033	164036	173868	-	ALUE_0000398801	-	-	-	-	-
ALUE_0000401101	cluster 2	B	3	-0.543853	-0.7285	-0.79331	-0.775579	0.81043	1.84555	0.902753	-0.717495	10263	11.11	16.37	15.74	10.31	8.94	8.55	8.45	8.65	9.19	1.71	0.94	1.49	0.37	0.43	0.32	0.99	0.17	0.14	0.01	0.05	0	0.26	0.06	0.03	ALUE_scaffold0000034	42699	133513	-	ALUE_0000401101	-	-	-	-	-
ALUE_0000401301	cluster 2	B	3	-0.560459	-0.56137	-0.561748	-0.560962	-0.556185	1.77529	1.58014	-0.554708	570	220.31	293.57	229.79	230.56	253.68	197.33	0.54	0.44	0.79	0.41	0	0	0.12	0	0	1.29	0.6	0.35	0	0	0	0.25	0	0	ALUE_scaffold0000034	147725	148294	+	ALUE_0000401301	-	-	-	-	-
ALUE_0000402401	cluster 2	B	3	-0.477284	-0.520186	-0.520186	-0.520186	-0.520186	0.879234	2.19898	-0.520186	336	1.13	3.64	2.08	4.76	4.73	3.82	0	0	0	0	0	0.21	0	0	0	0	0	0	0	0	0	0	0	0	ALUE_scaffold0000034	302063	303281	-	ALUE_0000402401	-	-	-	-	-
ALUE_0000404101	cluster 2	B	3	-0.446089	-0.433343	-0.52511	-0.486874	-0.44354	1.59827	1.23375	-0.49707	1932	4.13	1.39	2.89	4.14	0.27	2.57	0.4	0	0	0.18	0	0.21	0.15	0.25	0.04	0.19	0	0	0.04	0.04	0	0.07	0.12	0.04	ALUE_scaffold0000035	134289	142640	-	ALUE_0000404101	-	-	-	-	-
ALUE_0000411801	cluster 2	B	3	-0.437472	-0.437472	-0.412789	-0.418363	-0.437472	1.29629	1.28475	-0.437472	471	17.34	0	26.21	17.81	0.37	25.08	0	0	0	0	0	0	0	0	0	0	0	0	0	0	0.62	0.15	0.17	0.16	ALUE_scaffold0000038	144924	145394	-	ALUE_0000411801	-	-	-	-	-
ALUE_0000413201	cluster 2	B	3	-0.475541	-0.475449	-0.475137	-0.471447	-0.463535	0.44487	2.3908	-0.474557	774	939.59	1276.31	976.64	2936.23	4328.32	2672.12	9.5	24	10.72	1.65	0.87	0.09	2.36	0.39	0.18	1.31	2.8	1.91	2.14	1.21	0.66	4.1	5.42	7.28	ALUE_scaffold0000039	23504	25684	+	ALUE_0000413201	Major sperm protein	-	-	-	-
ALUE_0000413701	cluster 2	B	3	-0.530858	-0.486189	-0.617584	-0.601692	-0.532577	2.09485	1.18934	-0.515289	1320	250.28	257.24	251.51	185.05	174.17	146.82	12.07	1.87	11.02	9.76	3.9	11.78	20.63	6.85	10.44	25.7	2.07	2.02	0.44	0.44	0.33	1.31	1.24	3.1	ALUE_scaffold0000039	64511	74073	+	ALUE_0000413701	-	-	-	-	-
ALUE_0000415001	cluster 2	B	3	-0.601639	-0.53288	0.696526	-0.653896	-0.653896	0.765285	1.01007	-0.0295663	313	2.43	0	2.73	3.83	1.13	1.09	0	0	0	0.19	0	0	0.22	0	0.22	0.59	0.73	0.95	0.23	0.69	3.99	0	0	0	ALUE_scaffold0000039	279505	289961	-	ALUE_0000415001	-	GO:0035556:intracellular signal transduction;GO:0006468:protein phosphorylation;	-	GO:0046872:metal ion binding;GO:0004697:protein kinase C activity;GO:0005524:ATP binding;	-
ALUE_0000424601	cluster 2	B	3	-0.54138	-0.541217	-0.540579	-0.540203	-0.538233	1.12811	2.11056	-0.537056	1131	671.4	877.7	493.72	1154.01	1128.31	962.43	0.95	2.24	1.02	0.36	0	0	0.56	0	0	2.6	1.92	1.13	0	1.34	0	0.57	0.96	0.27	ALUE_scaffold0000044	17709	29196	+	ALUE_0000424601	-	-	-	-	-
ALUE_0000424701	cluster 2	B	3	-0.553823	-0.553823	-0.543892	-0.553823	-0.538087	1.26018	2.0186	-0.535337	333	31.95	45.28	41.5	60.58	63.32	44.47	0.46	0.57	0	0	0	0	0	0	0	0.28	0.34	0.59	0	0.65	0	0	0	0	ALUE_scaffold0000044	35340	36511	-	ALUE_0000424701	-	-	-	-	-
ALUE_0000428601	cluster 2	B	3	-0.317307	-0.33456	-0.327659	-0.340311	-0.302355	0.640796	1.2757	-0.294303	1311	0.58	7.83	0.12	0.76	12.38	0.91	0.23	0	0.1	0	0.15	0.05	0	0	0.05	0.14	0.26	0	0	0	0.11	0	0	0	ALUE_scaffold0000046	128409	138614	-	ALUE_0000428601	-	-	-	-	-
ALUE_0000440101	cluster 2	B	3	-0.557721	-0.557873	-0.558382	-0.551565	-0.5507	1.89452	1.43685	-0.555126	1341	186.44	152.92	142.78	152.96	132.17	107.05	0.23	1.04	0.24	0.13	0	0	0.1	0	0	0.48	0.09	0.07	0	0	0	0.59	0.46	0.29	ALUE_scaffold0000051	194720	204181	+	ALUE_0000440101	Tyrosine-protein kinase	GO:0016310:phosphorylation;	-	GO:0004672:protein kinase activity;GO:0000166:nucleotide binding;	-
ALUE_0000440501	cluster 2	B	3	-0.534445	-0.390171	-0.298538	-0.493502	-0.119172	0.0134038	2.28083	-0.458409	1317	1.01	0.93	1.65	7.28	2.61	5.33	1.4	0.39	1.12	0.26	0.36	0.16	0.43	0.78	0.31	0.7	0.17	0.3	0.22	1.21	0.56	0.22	0.71	0.06	ALUE_scaffold0000051	223762	237712	-	ALUE_0000440501	Protein kinase domain-containing protein	GO:0009987:cellular process;GO:0040007:growth;GO:0002119:nematode larval development;GO:0009792:embryo development ending in birth or egg hatching;	-	GO:0004672:protein kinase activity;	-
ALUE_0000441301	cluster 2	B	3	-0.55771	-0.556829	-0.554283	-0.557808	-0.551345	1.42074	1.91465	-0.557416	1149	72.59	62.71	66.9	86.91	96.74	68.99	0.13	0.28	0.39	0.15	0	0	0.24	0	0	0.08	0.1	0	0	0.5	0	0	0.07	0.07	ALUE_scaffold0000051	308792	316030	-	ALUE_0000441301	-	-	-	-	-
ALUE_0000445001	cluster 2	B	3	-0.465816	-0.488763	-0.549179	-0.523214	-0.563735	2.0548	1.06405	-0.52814	3234	269.81	199.73	373.32	197.19	109.55	224.38	5.73	6.76	6.45	13	19.04	17.71	10.57	15.38	16.58	6.62	8.14	15.38	6.16	5.02	12.34	12.36	7.69	11.64	ALUE_scaffold0000053	112481	143595	-	ALUE_0000445001	-	-	-	-	-
ALUE_0000445601	cluster 2	B	3	-0.557735	-0.556618	-0.553825	-0.553469	-0.523301	1.60053	1.6999	-0.555484	909	398.35	524.73	352.16	373.96	586.69	373.29	2.02	17.58	1.13	0.32	0.07	0	0.62	0.2	0.23	0.3	0.88	0.54	0.95	1.51	0.24	0.87	0.68	1.36	ALUE_scaffold0000053	167537	178748	+	ALUE_0000445601	-	-	-	-	-
ALUE_0000448201	cluster 2	B	3	-0.540252	-0.544632	-0.545727	-0.543923	-0.534455	1.29204	1.95933	-0.542377	816	96.62	60.63	128.07	148.57	106.6	133.75	0.19	1.09	0.47	0	0	0.85	0.17	0	0	0	0.28	0.24	0	0	0	0.09	0.19	0	ALUE_scaffold0000055	3698	7239	-	ALUE_0000448201	-	-	-	-	-
ALUE_0000449001	cluster 2	B	3	-0.510225	-0.513898	-0.513846	-0.512429	-0.502091	2.08036	0.98272	-0.510592	2832	166.63	95.67	232.16	103.39	77.32	104.58	0.92	0.4	1.02	0.33	0.02	0.44	0.07	0	0.02	0.58	0.04	0.1	0	0.1	0	0.18	0.05	0.14	ALUE_scaffold0000055	85691	112057	+	ALUE_0000449001	-	-	-	-	-
ALUE_0000449301	cluster 2	B	3	-0.490717	-0.523647	-0.525367	-0.517218	-0.41722	2.09103	0.90642	-0.523285	900	369.62	166.18	331.27	230.79	78.03	165.78	20.43	0.63	15.01	6.84	1.5	3.38	0.23	0.2	0.38	0.82	0	0.11	0.08	0.16	0	2.16	0.09	0.69	ALUE_scaffold0000055	123979	131612	+	ALUE_0000449301	-	GO:0000398:mRNA splicing, via spliceosome;	-	GO:0017069:snRNA binding;GO:0000166:nucleotide binding;	-
ALUE_0000449401	cluster 2	B	3	-0.503735	-0.504679	-0.504787	-0.503425	-0.493521	1.5473	1.46675	-0.503905	1029	524.52	167.92	633.66	536.28	161.1	576.67	2.38	2.59	2.31	0.68	0	0	0.07	0	0	0.27	0.11	0.19	0	0	0	0.28	0	0.6	ALUE_scaffold0000055	133533	139442	-	ALUE_0000449401	Peripheral subunit-binding (PSBD) domain-containing protein	-	-	-	-
ALUE_0000449701	cluster 2	B	3	-0.536106	-0.538057	-0.539536	-0.538536	-0.525742	0.990947	2.22375	-0.536716	1080	559.03	675.98	648.16	1109.38	1157.74	1132.72	4.54	7.1	5.6	1.88	0.56	2.05	1.17	0.28	0.64	3.32	0.42	0	0	0.27	0	1	0.43	0.07	ALUE_scaffold0000055	167428	171817	-	ALUE_0000449701	-	-	-	-	-
ALUE_0000449801	cluster 2	B	3	-0.549536	-0.551982	-0.551506	-0.54709	-0.540635	2.04455	1.24648	-0.550283	1302	129.57	143.86	108.83	102.16	83.61	79.03	0.35	0.78	0.64	0.31	0.1	0.05	0.05	0	0.05	0.35	0	0	0	0.17	0	0.11	0.12	0.59	ALUE_scaffold0000055	176494	182547	-	ALUE_0000449801	-	-	-	GO:0016301:kinase activity;	-
ALUE_0000449901	cluster 2	B	3	-0.562491	-0.562798	-0.563182	-0.56038	-0.549786	1.48974	1.87101	-0.562107	2082	186.06	171.04	177.73	241.16	194.62	198.38	0.88	1.71	0.9	0.08	0	0.1	0.07	0	0.03	0.18	0.05	0.05	0	0	0	0.28	0.41	0.04	ALUE_scaffold0000055	188355	204134	-	ALUE_0000449901	-	-	-	-	-
ALUE_0000450001	cluster 2	B	3	-0.423949	-0.423949	-0.423949	-0.423949	-0.423949	0.482866	2.04546	-0.408579	279	2.04	15.48	1.95	15.03	29.09	8.9	0	0	0	0	0	0	0	0	0	0.33	0	0	0	0	0	0	0	0	ALUE_scaffold0000055	206589	206867	-	ALUE_0000450001	-	-	-	-	-
ALUE_0000450301	cluster 2	B	3	-0.521811	-0.52134	-0.522126	-0.522126	-0.507817	1.05567	2.06117	-0.521623	558	187.26	87.79	226.66	315.33	181.5	324.61	1.92	2.05	0.58	0.1	0	0	0.25	0	0	0.16	0	0	0	0	0	0	0	0	ALUE_scaffold0000055	224275	233058	-	ALUE_0000450301	-	-	-	-	-
ALUE_0000450501	cluster 2	B	3	-0.556709	-0.558429	-0.558429	-0.556064	-0.550905	1.71517	1.61112	-0.545745	717	38.95	24.9	41.91	38.72	31.99	30.21	0	0.35	0	0.08	0	0	0	0	0	0.13	0.32	0.14	0	0	0	0	0.11	0	ALUE_scaffold0000055	284096	289625	+	ALUE_0000450501	-	-	-	-	-
ALUE_0000450601	cluster 2	B	3	-0.349046	-0.328842	-0.710742	-0.696627	-0.644385	1.86509	1.4226	-0.558048	1116	441.75	604.8	444.63	375.28	432.33	427.78	15.92	2.44	22.14	82.3	49.42	79.51	88.71	69.67	64.53	78.92	6.54	4.95	0.13	1.75	0.26	5.17	0.98	4.15	ALUE_scaffold0000055	294442	304267	+	ALUE_0000450601	-	-	-	-	-
ALUE_0000450701	cluster 2	B	3	-0.518601	-0.521486	-0.535986	-0.533101	-0.511171	1.99351	1.15467	-0.527835	381	131.14	64.39	155.49	81.78	81.74	71.22	2.81	0.33	0.68	1.52	0.36	0.91	0.92	1.11	0.36	1.21	0.3	0	0	0.38	0	0.38	0.2	0.2	ALUE_scaffold0000055	307649	308029	+	ALUE_0000450701	Major sperm protein	-	-	-	-
ALUE_0000457301	cluster 2	B	3	-0.664723	-0.65546	-0.307653	-0.0419319	-0.637604	1.03229	1.91702	-0.641939	498	354.78	137.97	408.32	621.22	323.12	418.04	13.23	2.67	14.47	8.63	1.22	6.38	11.59	4.51	4.96	18.28	3.89	5.94	114.44	24.8	63.17	47.08	97.25	196.63	ALUE_scaffold0000059	71826	78881	+	ALUE_0000457301	Homeobox domain-containing protein	-	-	GO:0003677:DNA binding;	-
ALUE_0000457401	cluster 2	B	3	-0.623305	-0.757236	0.418481	0.271026	-0.63901	0.336028	1.49691	-0.502897	357	4.26	10.96	10.22	17.9	11.61	22.54	1.29	0.18	1.62	0.16	0	3.29	0	0	0.38	0.77	3.51	1.93	1.41	1.01	24.91	1.21	5.88	16.86	ALUE_scaffold0000059	80355	82611	+	ALUE_0000457401	-	-	-	-	-
ALUE_0000463801	cluster 2	B	3	-0.477586	-0.477146	-0.476787	-0.474034	-0.458995	0.411064	2.43062	-0.477133	381	715.04	545.95	741.16	1885.57	2690.87	1975.13	9.25	22.63	10.3	0.3	0	0	1.11	0	0.18	0.24	0.3	0.78	0.38	1.14	0.58	3.41	3.88	1.01	ALUE_scaffold0000062	70706	73797	+	ALUE_0000463801	-	-	-	-	-
ALUE_0000475101	cluster 2	B	3	-0.812427	-0.140252	-0.254004	0.743916	-0.48151	0.950739	0.826646	-0.833109	285	1.33	1.43	1.09	2.1	0.31	1.2	1.08	0	0	0.2	0.24	0	0.25	1.49	0	0	0.4	0	1.26	0	0.26	1.01	1.36	1.08	ALUE_scaffold0000067	153101	153902	-	ALUE_0000475101	-	-	-	-	-
ALUE_0000479401	cluster 2	B	3	-0.490088	-0.490088	-0.490088	-0.489418	-0.476991	0.673802	2.25296	-0.490088	672	129.76	63.92	170.65	328.12	179.46	351.07	1.82	1.23	1.05	0	0	0	0	0	0	0	0	0	0	0	0	0.21	0	0	ALUE_scaffold0000070	42825	50692	-	ALUE_0000479401	-	-	-	-	-
ALUE_0000479901	cluster 2	B	3	-0.562838	-0.562838	-0.210201	-0.414152	-0.562838	1.81352	1.00692	-0.507574	269	4.94	2.73	10.39	4.45	5.25	2.23	0	0	0	0	0	0	0	0	0	0	0.42	0	1.34	1.34	0	0.27	0.29	0.57	ALUE_scaffold0000070	117716	134572	+	ALUE_0000479901	-	-	-	-	-
ALUE_0000480201	cluster 2	B	3	-0.52997	-0.527816	-0.532483	-0.530851	-0.514957	1.06026	2.10334	-0.527522	741	161.52	106.26	220.25	285.16	201.21	321.27	1.24	2.74	1.39	0.31	0.27	0.19	0.28	0.41	0.74	1.24	0.15	0.13	0	0	0	0.29	0.21	0	ALUE_scaffold0000070	185808	191690	+	ALUE_0000480201	BAR domain-containing protein	-	-	-	-
ALUE_0000486201	cluster 2	B	3	-0.477814	-0.467626	-0.479435	-0.47874	-0.481055	0.716012	2.1386	-0.469941	894	18.49	7.75	25.88	43.79	18.45	51.32	0	0.35	0.07	0.26	0.15	0.15	0.08	0.61	0.31	0.41	0.38	0.11	0	0.08	0.41	0	0.52	0	ALUE_scaffold0000073	201305	213430	+	ALUE_0000486201	-	-	-	-	-
ALUE_0000490801	cluster 2	B	3	-0.53176	-0.0126409	-0.523669	-0.694911	-0.703001	0.548277	2.17575	-0.258042	1215	3.13	2.95	3.2	9.53	4.28	7.54	0	0	0	0.05	1.11	0.11	2.32	2.35	0.45	0.23	1.69	1.38	0	0.3	1.03	0.06	0	0	ALUE_scaffold0000076	57488	66825	-	ALUE_0000490801	-	-	-	-	-
ALUE_0000491001	cluster 2	B	3	-0.54161	-0.546297	-0.549917	-0.548409	-0.545625	1.89621	1.38262	-0.54697	690	269.83	470.38	314.73	261.09	295.73	276.78	1.11	0.37	1.12	1.26	1.57	1.5	1.02	0.79	0.5	0.8	0.5	0.72	0	0	0.75	0.84	0.34	0.22	ALUE_scaffold0000076	89721	92288	+	ALUE_0000491001	-	-	-	-	-
ALUE_0000491201	cluster 2	B	3	-0.609742	-0.593899	-0.383896	-0.561539	-0.59727	1.62478	1.72861	-0.607045	2079	22.11	21.37	23.08	27.19	23.51	18.94	0.15	0.18	0.31	0	0.07	0.2	0.07	0.64	0.03	0.13	0.22	0	2.8	2.19	1.98	0.21	1.27	0.22	ALUE_scaffold0000076	111614	121008	-	ALUE_0000491201	AMP-binding domain-containing protein	-	-	-	-
ALUE_0000491301	cluster 2	B	3	-0.536199	-0.535464	-0.531606	-0.536107	-0.524624	1.0283	2.17042	-0.534729	1035	65.9	35.91	68.56	106.13	91.89	96.68	0.15	0.61	0.56	0.06	0	0	0.14	0	0	0	0.22	0	0.42	0.07	0.07	0	0	0.07	ALUE_scaffold0000076	128039	129073	-	ALUE_0000491301	-	-	-	-	-
ALUE_0000492501	cluster 2	B	3	-0.502724	-0.502474	-0.502695	-0.501854	-0.489953	0.689735	2.31217	-0.502208	972	317.61	183.56	307.53	799.3	527.24	582.3	2.36	4.63	1.79	0.12	0	0	0.29	0	0	0	0.47	0	0.07	0.07	0	0.07	0.56	0.08	ALUE_scaffold0000076	269823	272735	-	ALUE_0000492501	-	-	-	-	-
ALUE_0000494001	cluster 2	B	3	-0.567838	-0.567271	-0.560537	-0.561592	-0.546665	1.68972	1.6761	-0.561916	882	103.39	74.02	100.88	92.84	96.62	87.15	0.52	1.51	0.58	0	0	0	0	0.07	0	0.21	0.52	0	0.24	0.33	0.33	0.33	0.18	0.26	ALUE_scaffold0000077	180768	186217	+	ALUE_0000494001	-	-	-	-	-
ALUE_0000494201	cluster 2	B	3	-0.666957	-0.675563	0.277725	0.237892	-0.665236	1.1302	1.00947	-0.647533	1797	27.7	9.12	36.85	22.23	23.52	23.01	0.26	0.14	0.25	0	0.04	0.54	0.04	0	0.19	0.82	0.44	0.11	2	3.62	33.38	36.82	0.43	0.13	ALUE_scaffold0000077	194633	202098	-	ALUE_0000494201	-	-	-	-	-
ALUE_0000494501	cluster 2	B	3	-0.546364	-0.547077	-0.543612	-0.537801	-0.523173	2.16472	1.07075	-0.537444	423	191.78	150.49	189.79	106.71	110.54	100.17	1.81	1.05	1.83	0.14	0	0	0	0	0	0.65	0.54	0.7	0	0.68	0	0	0	1.82	ALUE_scaffold0000077	260832	263624	-	ALUE_0000494501	-	-	-	-	-
ALUE_0000494601	cluster 2	B	3	-0.4261	-0.522576	-0.564	-0.564	-0.564	2.0948	1.07445	-0.528571	597	20.68	11.06	17.04	10.71	9.46	9.89	0	0	0	0.58	0.45	1.5	0	0.3	0.46	0.15	0	0.5	0	0	0	0	0	0	ALUE_scaffold0000077	264181	266444	+	ALUE_0000494601	-	-	-	-	-
ALUE_0000494901	cluster 2	B	3	-0.502312	-0.503936	-0.505897	-0.50435	-0.49337	0.629825	2.38541	-0.505368	438	1207.98	1450.94	1146.37	3579.95	3101.04	3006.22	12.59	19.11	10.43	3.98	0.77	7.42	3.05	0.55	3.13	0.63	1.3	0	0	0.16	0	2.14	3.02	0.18	ALUE_scaffold0000077	287419	290022	+	ALUE_0000494901	-	-	-	-	-
ALUE_0000495601	cluster 2	B	3	-0.460811	-0.460714	-0.46084	-0.459347	-0.454991	0.520901	2.23622	-0.460417	411	318.94	989.78	409.37	847.48	2154.23	1716.41	2.61	5.86	2.82	0.28	0.16	0.67	0.51	0.44	0.33	0.45	1.11	0.24	0.35	0.35	0.36	1.4	1.89	0.38	ALUE_scaffold0000078	65675	68705	+	ALUE_0000495601	-	-	-	-	-
ALUE_0000497001	cluster 2	B	3	-0.530661	-0.533044	-0.532023	-0.530917	-0.529214	1.96708	1.21638	-0.527597	639	149.84	280.36	157.47	125.33	160.7	125.25	0.72	0.2	0.2	0.45	0.11	0.22	0.11	0	0.11	1.01	0.18	0.31	0.11	0	0.35	0.23	0.49	0	ALUE_scaffold0000078	270871	277526	-	ALUE_0000497001	-	-	-	-	-
ALUE_0000497101	cluster 2	B	3	-0.528684	-0.530755	-0.530755	-0.529424	-0.523952	2.22042	0.950656	-0.527501	837	57.43	60.77	67.81	42.71	33.83	23.62	0	0.15	0.31	0.14	0	0	0	0	0	0.22	0	0	0	0	0	0.09	0	0	ALUE_scaffold0000078	281363	290125	+	ALUE_0000497101	-	-	-	-	-
ALUE_0000501101	cluster 2	B	3	-0.389719	-0.413138	-0.208631	-0.211599	-0.464265	0.462286	0.803352	0.421715	312	1.22	26.12	0.75	0	37.61	0.82	0	0	0	0.93	0.22	1.11	0.45	0	1.1	0.29	0	26.57	0.23	1.16	6.36	0.46	3.49	3.71	ALUE_scaffold0000081	2238	3821	+	ALUE_0000501101	-	-	-	-	-
ALUE_0000501901	cluster 2	B	3	-0.562949	-0.562651	-0.563499	-0.5624	-0.553923	1.59542	1.77237	-0.562369	783	461.48	481.13	432.83	448.93	581.27	457.96	1.57	3.89	0.82	0.44	0	0.09	0.72	0	0	0.12	0.15	0.63	0	0.18	0	0.28	0.5	0.1	ALUE_scaffold0000081	104344	107721	+	ALUE_0000501901	KH domain-containing protein	-	-	-	-
ALUE_0000502801	cluster 2	B	3	-0.502061	-0.502061	-0.462335	-0.502061	-0.33819	0.34957	2.4592	-0.502061	303	1.88	4.57	3.84	12.52	12.81	10.45	0.51	1.26	0.21	0	0	0	0	0	0	0	0	0	0.24	0.24	0	0	0	0	ALUE_scaffold0000081	281923	286250	+	ALUE_0000502801	-	-	-	-	-
ALUE_0000503001	cluster 2	B	3	-0.554706	-0.554759	-0.555341	-0.552196	-0.544319	1.5457	1.76958	-0.553953	480	603.98	575.81	410.05	668.65	663.31	427.29	3.83	3.04	1.47	0.48	0	0	0.44	0	0	0.57	0.48	0	0	0	0	0.6	1.46	0.32	ALUE_scaffold0000082	18091	22543	-	ALUE_0000503001	-	-	-	-	-
ALUE_0000503201	cluster 2	B	3	-0.568762	-0.567328	-0.56532	-0.484009	-0.445864	1.37911	1.80803	-0.555855	1320	48.79	26.49	60.64	44.18	76.06	45.59	3.6	0.48	4.58	0.09	0	0	0.05	0.09	0.05	0.56	0.43	0	0	0.27	0.06	0.27	0.18	5.55	ALUE_scaffold0000082	38168	46722	+	ALUE_0000503201	-	-	-	-	-
ALUE_0000503401	cluster 2	B	3	-0.546467	-0.546767	-0.546963	-0.543934	-0.535762	1.25846	2.00811	-0.546676	457	502.18	288.22	592.59	609.66	701.91	645.66	3.69	2.5	2.39	0.38	0	0	0.15	0	0	0	0	0.22	0	0	0	0.79	1.19	0.34	ALUE_scaffold0000082	57444	60078	+	ALUE_0000503401	-	-	-	-	-
ALUE_0000503701	cluster 2	B	3	-0.529279	-0.527744	-0.529279	-0.529279	-0.519215	0.972761	2.18927	-0.527232	759	32.29	17.61	38.16	59.47	52.65	47.26	0	0.42	0.17	0	0	0	0.09	0	0	0.12	0	0	0	0	0	0	0	0	ALUE_scaffold0000082	94268	98448	+	ALUE_0000503701	Major sperm protein	-	-	-	-
ALUE_0000510201	cluster 2	B	3	-0.416979	-0.281957	-0.387857	-0.530821	-0.467281	1.15827	1.45744	-0.530821	267	1.42	0.31	4.65	2.99	0.99	3.53	0	0.24	0	0.43	0	0	0	0.68	0.26	0	0	0	0	0.54	0	0	0	0	ALUE_scaffold0000086	124812	126083	-	ALUE_0000510201	-	-	-	-	-
ALUE_0000510701	cluster 2	B	3	-0.548674	-0.555882	-0.553168	-0.55081	-0.537995	1.30734	1.99521	-0.556015	2253	119.82	175.97	125.27	192.1	211.1	172.46	1.09	3.74	1.49	0.52	1.53	1.87	1.06	0.51	0.73	0.98	0.76	0.53	0.48	1.03	1.4	0.38	2.07	0.99	ALUE_scaffold0000086	154536	161820	-	ALUE_0000510701	Trehalase	-	-	-	-
ALUE_0000510901	cluster 2	B	3	-0.561734	-0.561339	-0.560392	-0.560313	-0.552099	1.56958	1.78464	-0.558338	2223	96.23	72.93	100.73	112.39	87.31	97.42	0.76	0.23	0.26	0.03	0	0	0	0.08	0	0.37	0.05	0.04	0	0.13	0.07	0	0.14	0.07	ALUE_scaffold0000086	165583	175111	+	ALUE_0000510901	Trehalase	-	-	-	-
ALUE_0000511101	cluster 2	B	3	-0.839343	-0.882764	-0.0571755	-0.155318	0.796963	1.06344	0.361567	-0.287365	582	10.12	1.68	22.55	14.41	1.67	6.47	9.74	6.75	13.38	0.7	0.12	1.54	0.85	0.31	0.47	3.63	4.11	3.9	9.39	3.47	2.65	1.24	2.94	9.68	ALUE_scaffold0000086	193484	198504	-	ALUE_0000511101	-	-	-	GO:0005509:calcium ion binding;	-
ALUE_0000512701	cluster 2	B	3	-0.52237	-0.181862	-0.509988	-0.658573	-0.677146	0.759178	1.97882	-0.188053	2187	0.96	0.97	0.46	1.28	2.26	0.82	0.07	0	0	0.13	0.03	0.16	0.23	0.39	0.25	0.59	0	0.27	0.07	0.1	0.17	0.03	0.07	0	ALUE_scaffold0000087	175861	189630	+	ALUE_0000512701	-	-	-	-	-
ALUE_0000512801	cluster 2	B	3	-0.529075	-0.529452	-0.529889	-0.528005	-0.520419	1.028	2.13794	-0.529105	390	1002.51	754.25	806.08	1906.58	1203.43	1278.76	6.28	6.83	2.47	1.34	0	0	0.72	0	0	0.71	0.58	0	0	0	0	1.11	1.4	0.59	ALUE_scaffold0000087	198608	203154	-	ALUE_0000512801	-	-	-	-	-
ALUE_0000513301	cluster 2	B	3	-0.298401	0.255331	-0.803653	-0.833384	-0.82856	1.30276	1.65345	-0.447543	303	222.58	287.02	276.49	290.03	355.8	268.95	1.01	1.26	1.7	35.06	131.99	31.47	69.2	254.2	78.32	93.15	39.89	10.75	0.24	12.63	0.24	1.43	0.77	0	ALUE_scaffold0000088	11466	12966	-	ALUE_0000513301	-	-	-	-	-
ALUE_0000513901	cluster 2	B	3	-0.542137	-0.542621	-0.54246	-0.541234	-0.533236	1.11517	2.12379	-0.537268	1419	189.31	162.67	162.18	292.9	313.53	220.49	0.86	1.61	0.54	0.25	0	0	0.1	0	0	0.91	0.64	0.21	0	0.15	0	0.1	0.16	0.27	ALUE_scaffold0000088	164692	170402	+	ALUE_0000513901	-	-	-	-	-
ALUE_0000514001	cluster 2	B	3	-0.536419	-0.569481	-0.573657	-0.570473	-0.542856	1.50312	1.86006	-0.570288	270	298.34	326.03	275.77	312.16	379.68	363.01	6.24	2.11	5	3.87	0.5	11.77	1.3	0	0.51	0	0	1.46	0	0	0	0.8	0.58	0	ALUE_scaffold0000088	177427	178032	-	ALUE_0000514001	-	-	-	-	-
ALUE_0000514201	cluster 2	B	3	-0.56705	-0.555014	-0.575531	-0.586383	-0.551833	1.97577	1.35749	-0.497452	705	126.38	147.87	137	102.27	115.25	94.59	1.3	0.45	4.2	2.14	0	1.37	4.59	0.17	0.68	11.74	0.97	1.96	0	2.15	0	0.41	0	0	ALUE_scaffold0000088	186243	192587	-	ALUE_0000514201	-	-	-	-	-
ALUE_0000514401	cluster 2	B	3	-0.502855	-0.514261	-0.569441	-0.563135	-0.544402	1.05266	2.15245	-0.511016	3024	57.04	45.77	72.22	90.42	114.65	88.55	1.11	0.86	0.85	4.88	0.07	2.35	3.35	0.72	2	5.75	0.34	0.33	0.02	0.1	0	0.72	0.08	0	ALUE_scaffold0000088	216526	240300	-	ALUE_0000514401	-	GO:0042176:regulation of protein catabolic process;GO:0050790:regulation of catalytic activity;	GO:0000502:proteasome complex;	GO:0030234:enzyme regulator activity;	-
ALUE_0000514501	cluster 2	B	3	-0.555559	-0.556272	-0.556272	-0.554578	-0.549231	1.56516	1.75616	-0.549409	744	67.92	98.93	71.17	78.39	107.19	73.87	0.62	0.17	0	0.08	0	0	0	0	0	0.62	0.15	0	0	0	0	0.19	0	0	ALUE_scaffold0000088	244821	249117	+	ALUE_0000514501	-	-	-	-	-
ALUE_0000514601	cluster 2	B	3	-0.456069	-0.580406	-0.551058	-0.47668	-0.602361	1.68767	1.56154	-0.582646	2130	30.68	22.5	49.28	28.79	33.8	34.24	0	0.09	0.15	2.26	1.46	3.05	0.23	0.57	0.42	0.56	0.37	0.19	0.78	0.61	1.14	0.58	2.19	3.08	ALUE_scaffold0000088	250237	268649	-	ALUE_0000514601	-	-	-	-	-
ALUE_0000516201	cluster 2	B	3	-0.453419	-0.453151	-0.453603	-0.452368	-0.433194	0.183794	2.5148	-0.452863	699	1886.48	2819.16	2045.34	9774.68	9762.15	11902.7	53.04	104.94	58.27	1.66	0.19	0.2	4.43	0.35	0.1	0.39	6.69	0.85	0	0.1	0	6.19	5.78	1.21	ALUE_scaffold0000089	220226	222937	-	ALUE_0000516201	Major sperm protein	-	GO:0005856:cytoskeleton;	GO:0005198:structural molecule activity;	-
ALUE_0000516701	cluster 2	B	3	-0.419282	-0.0170308	-0.672311	-0.555528	-0.0235187	0.845863	1.0405	-0.198693	2260	1.6	0.25	0.55	2.12	0.39	0.19	0.61	0.34	0.11	0.03	0.39	0.03	0.06	0.83	0.18	0.08	0.4	0.31	0	0.03	0.03	0.03	0.07	0.14	ALUE_scaffold0000090	4104	7753	+	ALUE_0000516701	-	-	-	-	-
ALUE_0000519001	cluster 2	B	3	-0.460804	-0.460952	-0.461695	-0.459817	-0.446888	0.249527	2.50124	-0.460615	1092	1121.61	2066.41	1091.32	5749.7	6473.12	5604.63	17.54	53.88	17.74	1.59	0.68	3.16	3.74	0.11	0.69	0.17	5.95	0.45	0	0.07	0	4.69	5.34	1.34	ALUE_scaffold0000091	97299	100210	+	ALUE_0000519001	-	-	-	-	-
ALUE_0000519101	cluster 2	B	3	-0.49365	-0.49365	-0.49365	-0.49365	-0.479101	0.547935	2.39942	-0.49365	288	44.2	45.56	43.4	142.16	100.78	126.92	0.53	0.88	0.45	0	0	0	0	0	0	0	0	0	0	0	0	0	0	0	ALUE_scaffold0000091	100839	101126	+	ALUE_0000519101	-	-	-	-	-
ALUE_0000519201	cluster 2	B	3	-0.318132	-0.307818	-0.694605	-0.738441	-0.480583	1.63299	1.24363	-0.337042	4548	8.73	5.63	13.86	10.85	2.66	10.18	1.28	0.6	1.75	1.9	0.51	3.11	1.76	1.09	2.79	3.23	1.2	0.87	0.06	0.27	0.81	0.36	0.24	0.03	ALUE_scaffold0000091	103714	139395	-	ALUE_0000519201	-	GO:0006810:transport;	-	-	-
ALUE_0000519901	cluster 2	B	3	-0.541246	-0.541246	-0.535059	-0.532287	-0.540554	1.22734	2.00308	-0.540028	225	263.44	275.31	201.52	399.44	426.99	238.54	0	0	0.29	0	0	0	0	0	0	0	0.51	0	0.32	0.64	1.63	0.64	2.42	0.69	ALUE_scaffold0000091	200387	202016	-	ALUE_0000519901	-	-	-	-	-
ALUE_0000529201	cluster 2	B	3	-0.496897	-0.496602	-0.496683	-0.493021	-0.484916	0.574638	2.38875	-0.495273	786	365.94	373.31	317.28	1046.13	762	1036.69	2.34	6.61	3.11	0.07	0	0.18	0.54	0	0	0.58	1.02	0.25	0	0.18	0.28	0.73	0.69	2.65	ALUE_scaffold0000097	86369	88269	+	ALUE_0000529201	-	-	-	-	-
ALUE_0000529801	cluster 2	B	3	-0.464192	-0.48183	-0.463596	-0.467767	-0.484571	1.58528	1.24301	-0.466337	300	44.96	102.7	26.66	36.62	85.87	23.11	0	0.21	0.43	0.97	0	1.38	0.47	0.4	0	1.84	0	0.33	2.16	0.24	0	0.24	0.78	1.03	ALUE_scaffold0000097	141983	143045	+	ALUE_0000529801	-	-	-	-	-
ALUE_0000529901	cluster 2	B	3	-0.522698	-0.522698	-0.522698	-0.519239	-0.517077	1.97773	1.14418	-0.517509	483	46.02	27.34	42.28	19.85	41.64	15.6	0	0.26	0	0	0	0	0	0	0	0	0.24	0	0	0	0	0	0	0.16	ALUE_scaffold0000097	143824	145514	-	ALUE_0000529901	-	-	-	-	-
ALUE_0000530101	cluster 2	B	3	-0.53303	-0.530097	-0.533096	-0.531639	-0.517058	0.948109	2.22787	-0.531056	687	504.68	638.53	433.3	1034.66	1051.72	851.41	4.01	9.69	4.31	0.42	0.3	0.3	1.74	2.3	0.1	0.13	2.99	0	0.42	0.53	0	1.26	1.02	0.22	ALUE_scaffold0000097	176251	179387	+	ALUE_0000530101	Receptor expression-enhancing protein	-	-	-	-
ALUE_0000530201	cluster 2	B	3	-0.537979	-0.540018	-0.539192	-0.529824	-0.532028	1.32047	1.90162	-0.543049	510	116.6	148.95	72.62	138.63	192.88	112.12	1.5	0.5	0	0.11	0.27	0.54	0.28	0	0.27	0	0	0	0.7	0	0	0.28	0.61	1.51	ALUE_scaffold0000097	183189	185387	+	ALUE_0000530201	-	-	-	-	-
ALUE_0000530301	cluster 2	B	3	-0.547773	-0.549989	-0.554787	-0.553291	-0.543262	1.6042	1.69407	-0.549169	303	511	826.64	614.21	505.57	850.48	676.9	5.56	2.51	5.95	2.49	2.9	4.56	1.86	3.6	2.49	1.21	7.15	0.33	0.71	0.48	2.43	1.9	1.8	1.27	ALUE_scaffold0000097	186621	188657	-	ALUE_0000530301	-	-	-	-	-
ALUE_0000530401	cluster 2	B	3	-0.506572	-0.510533	-0.582091	-0.581936	-0.57122	1.41972	1.90424	-0.571608	975	153.74	216.1	146.92	205.87	237.61	198.07	0.79	2.47	0.73	3.33	12.35	4.96	1.88	13.87	3.87	2.17	1.52	0.2	0.37	0.67	0.15	0.52	0.08	0.63	ALUE_scaffold0000097	191070	196643	-	ALUE_0000530401	-	-	-	-	-
ALUE_0000530901	cluster 2	B	3	-0.526192	-0.528711	-0.514228	-0.524303	-0.439923	1.7911	1.24956	-0.507301	1323	8.62	18.05	10.27	5.74	15.87	6.73	0.93	0.24	0.34	0.04	0	0.1	0	0.05	0.05	0.07	0	0.37	0	0	0.33	0.05	0.06	0.06	ALUE_scaffold0000097	218329	219913	-	ALUE_0000530901	-	-	-	-	-
ALUE_0000531301	cluster 2	B	3	-0.446808	-0.459389	-0.450822	-0.444899	-0.427947	0.143134	2.5173	-0.430571	435	536.75	882.34	440.86	3212.54	2524.55	3000.98	70.43	78.85	56.21	39.64	66.73	44.48	26.04	57.3	31.06	27.69	98.29	71.91	26.44	62.09	50.69	40.8	61.12	54.46	ALUE_scaffold0000097	240844	242252	+	ALUE_0000531301	Receptor expression-enhancing protein	-	-	-	-
ALUE_0000535301	cluster 2	B	3	-0.535715	-0.535149	-0.536248	-0.534793	-0.523709	0.962763	2.23563	-0.532783	285	417.29	529.94	402.37	840.24	822.47	832.89	3.23	4.45	3.61	0	0.24	0.24	0.99	0	0	0.32	2.8	0	0	0	0	0.76	0.55	0	ALUE_scaffold0000100	103026	107770	+	ALUE_0000535301	-	-	-	-	-
ALUE_0000539001	cluster 2	B	3	-0.496618	-0.621373	-0.21832	-0.0455833	-0.621373	0.914066	1.66259	-0.57339	2067	0.74	0.67	0.19	0.77	1.32	0.29	0	0	0	0	0.03	0.1	0	0	0	0	0	0.05	0.1	0	0.32	0	0.04	0.56	ALUE_scaffold0000102	198175	219256	-	ALUE_0000539001	-	-	-	-	-
ALUE_0000539101	cluster 2	B	3	-0.366588	-0.377119	-0.522789	0.763671	-0.745681	0.598695	0.897055	-0.247244	627	1.51	4.42	1.73	1.59	4.22	3.55	0	0	0	0.19	0.32	1.65	0.22	1.55	0.33	0.29	2.55	0	0.92	0.12	0.23	0.35	0.5	7.75	ALUE_scaffold0000102	232843	238098	-	ALUE_0000539101	HMG box domain-containing protein	-	-	-	-
ALUE_0000539501	cluster 2	B	3	0.0806496	-0.356419	0.288778	-0.0858528	-0.481296	0.392842	0.82991	-0.668611	1476	0.26	0.22	0.11	0.68	0	0.12	0	0.04	0.13	0.2	0.05	0.19	0.05	0.04	0.14	0	0.08	0	0.49	0.05	0	0.15	0.11	0.1	ALUE_scaffold0000103	31325	43905	-	ALUE_0000539501	-	-	-	-	-
ALUE_0000541001	cluster 2	B	3	-0.483324	-0.483132	-0.483803	-0.481533	-0.477219	0.787021	2.10546	-0.483469	339	6698.61	20098.8	10751.7	12550.1	34089.1	29865.1	42.48	96.5	56.19	13.36	0.8	0.61	19.72	0.54	0.2	1.9	7.74	0.87	0.21	0.21	0.22	21.92	34.17	11.61	ALUE_scaffold0000103	227862	229172	-	ALUE_0000541001	-	-	-	-	-
ALUE_0000541101	cluster 2	B	3	-0.488384	-0.487219	-0.488138	-0.484899	-0.477929	0.560117	2.35337	-0.486916	336	214.86	454.6	266.2	625.92	986.98	923.02	1.37	5.28	2.68	0	0	0	0.84	0	0.2	0	1.02	0.29	0	0	0.22	1.72	1.39	0	ALUE_scaffold0000103	231611	233822	-	ALUE_0000541101	-	-	-	-	-
ALUE_0000543701	cluster 2	B	3	-0.444601	0.0326704	-0.740055	-0.396874	-0.821873	1.19176	1.42358	-0.244602	423	1.8	4.82	2.39	2.83	3.96	3.24	0	0	0.15	0.69	1.12	0	0.17	3.58	0.16	0.87	1.35	0.47	0.17	0.17	0.17	0	1.84	0.18	ALUE_scaffold0000105	127065	129124	-	ALUE_0000543701	-	-	-	-	-
ALUE_0000544001	cluster 2	B	3	-0.402029	0.0682499	-0.968025	-1.25069	-0.508757	1.24507	1.5566	0.259574	1176	87.88	66.67	109.07	100.37	97.52	93.46	25.27	47.93	34.31	35.55	43.5	37.96	54.09	51.47	53.31	66.38	42.56	66.96	19.31	13.26	34.06	13.8	16.19	11.48	ALUE_scaffold0000105	169469	183544	-	ALUE_0000544001	-	-	-	-	-
ALUE_0000548501	cluster 2	B	3	-0.539444	-0.536979	-0.309924	-0.534729	-0.517478	0.828031	2.14997	-0.539444	528	43.18	41.06	43.38	60.14	121.14	69.71	0	1.44	0.61	0	0	0	0	0.23	0	0	0	0	0.41	0.27	20.74	0	0.44	0	ALUE_scaffold0000108	115099	122227	+	ALUE_0000548501	-	-	-	-	-
ALUE_0000549401	cluster 2	B	3	-0.534665	-0.532941	-0.534558	-0.536713	-0.530785	1.39669	1.79018	-0.517206	1065	74.74	32.76	71.96	89.45	43.41	83.11	0.14	0.18	0.3	0	0.13	0.13	0.13	0.23	0.06	1.04	0.75	0.09	0.07	0.2	0	0	0.07	0	ALUE_scaffold0000108	230919	238742	+	ALUE_0000549401	-	-	-	GO:0016301:kinase activity;	-
ALUE_0000552701	cluster 2	B	3	-0.553117	-0.553642	-0.520963	-0.529264	-0.557411	1.79321	1.48508	-0.563899	954	143.58	225.38	130.7	143.83	171.36	119.88	3.37	1.4	2.16	2.37	2.2	3.26	1.84	5.02	0.86	3.85	1.31	0.41	4.07	7.57	2.93	3.25	4.16	5.42	ALUE_scaffold0000110	187170	192847	-	ALUE_0000552701	PDZ domain-containing protein	-	-	-	-
ALUE_0000553101	cluster 2	B	3	-0.5234	-0.52392	-0.52392	-0.520453	-0.514819	1.04643	2.0788	-0.518719	957	40.5	95.9	44.78	101.64	120.03	78.62	0.32	0.46	0.27	0.06	0	0	0	0	0	0.48	0.12	0	0	0	0	0.08	0.32	0	ALUE_scaffold0000110	219186	222889	-	ALUE_0000553101	-	-	-	-	-
ALUE_0000553201	cluster 2	B	3	-0.513462	-0.513462	-0.513462	-0.511635	-0.49885	1.13436	1.91718	-0.500677	1494	12.33	9.6	23.18	29.14	11.22	26.18	0.1	0.13	0.17	0	0	0	0	0	0	0.12	0.23	0	0	0	0	0.05	0	0	ALUE_scaffold0000110	223084	236277	-	ALUE_0000553201	-	-	-	-	-
ALUE_0000561401	cluster 2	B	3	-0.556665	-0.556615	-0.555045	-0.540616	-0.548008	1.69706	1.6159	-0.556007	954	180.42	113.89	150.89	179.42	136.96	112.79	0.96	0.47	0.34	0.06	0	0	0.07	0	0	0.19	0	0	0	0.15	0.23	0.38	2.12	0.73	ALUE_scaffold0000115	159574	166290	+	ALUE_0000561401	-	GO:0006468:protein phosphorylation;	-	GO:0005524:ATP binding;GO:0004674:protein serine/threonine kinase activity;	-
ALUE_0000562001	cluster 2	B	3	-0.551946	-0.555334	-0.55483	-0.543078	-0.54488	1.3486	1.95349	-0.552018	990	96.14	74.67	93.8	123.67	134.92	89.92	1.08	0.51	0.39	0.23	0.21	0.56	0.14	0.18	0.21	0.56	0.23	0.2	0	0.15	0.45	0.58	0.79	0.86	ALUE_scaffold0000115	221049	225515	+	ALUE_0000562001	-	-	-	-	-
ALUE_0000562701	cluster 2	B	3	-0.546162	-0.546162	-0.542304	-0.546162	-0.546162	2.01942	1.24169	-0.534158	786	23.45	15.45	20.94	16.01	10.66	15.03	0	0	0	0	0	0	0	0	0	0	0.15	0.13	0	0.09	0	0	0	0	ALUE_scaffold0000116	51622	64855	-	ALUE_0000562701	-	-	-	-	-
ALUE_0000562801	cluster 2	B	3	-0.60411	-0.648722	-0.331486	-0.415752	-0.628894	1.82968	1.13077	-0.331486	1476	1.16	1.16	2.68	1.35	1.08	1.16	0	0	0.04	0.04	0	0.05	0	0	0	0.44	0	0.2	0	0.64	0	0	0.26	0.21	ALUE_scaffold0000116	54505	59191	+	ALUE_0000562801	Col_cuticle_N domain-containing protein	-	-	-	-
ALUE_0000564101	cluster 2	B	3	-0.14314	0.196947	-0.823252	-0.754505	-0.826896	0.600439	2.19166	-0.441251	1191	92.52	70.49	102.81	193.01	179.41	146.62	11.45	14.59	12.64	45.77	48.86	52.86	63.63	62.02	75.96	56.66	20.77	22.62	10.14	14.19	14.93	14.48	20.82	14.9	ALUE_scaffold0000117	9467	23105	-	ALUE_0000564101	-	-	-	-	-
ALUE_0000564301	cluster 2	B	3	-0.800743	-0.799593	-0.0885243	-0.0574833	-0.548966	0.963996	1.87166	-0.540343	1251	10.93	5.21	14.65	13.57	21.86	11.15	1.35	0.86	2.26	0.09	0	0	0.06	0.05	0	1.69	0.64	2.29	5	5.54	1.94	2.02	3.29	7.71	ALUE_scaffold0000117	64449	74301	+	ALUE_0000564301	-	-	-	-	-
ALUE_0000565801	cluster 2	B	3	-0.130122	-0.223904	-0.795971	-0.992913	0.404433	1.16406	1.29536	-0.720946	1044	1.09	0.62	0.59	0.77	0.85	0.82	0.15	1.09	0.25	0.33	0.13	0.46	0.4	0.35	0.07	0.18	0.11	0	0	0.21	0	0	0	0	ALUE_scaffold0000118	98587	103548	+	ALUE_0000565801	Peptidase A1 domain-containing protein	-	-	-	-
ALUE_0000573901	cluster 2	B	3	-0.535906	-0.535795	-0.536165	-0.535093	-0.527648	1.07779	2.1266	-0.533781	1044	338.11	263.49	272.19	603.38	403.08	435.06	2.49	1.34	0.92	0.28	0	0	0.27	0	0.07	0.88	0.55	0	0	0.14	0	0.35	0.3	0.07	ALUE_scaffold0000123	42298	46986	-	ALUE_0000573901	-	-	-	-	-
ALUE_0000574001	cluster 2	B	3	-0.19469	-0.297829	-0.297829	-0.297829	-0.297829	0.0961861	1.38253	-0.0927095	231	1.64	1.76	0	0	14.13	0.37	0	0	0	0	0.29	0.6	0	0	0	0	0.49	1.28	0	0	0	0	0	0	ALUE_scaffold0000123	50399	50629	+	ALUE_0000574001	-	-	-	-	-
ALUE_0000574101	cluster 2	B	3	-0.474312	-0.328894	-0.635932	-0.666717	-0.683325	1.43867	1.88842	-0.537907	558	50.73	48.93	58.16	68.72	61.66	60.75	0.55	0.11	0	5.41	7.76	2.97	5.3	12.39	9.22	9.23	0.61	1.59	0.64	1.16	2.37	0.78	0.42	0.69	ALUE_scaffold0000123	56187	61704	-	ALUE_0000574101	Glycosyltransferase family 92 protein	-	-	-	-
ALUE_0000574301	cluster 2	B	3	-0.553141	-0.578397	-0.459792	-0.189975	-0.593422	1.06352	1.93276	-0.621555	246	10.81	31.48	10.42	21.92	30.84	27.14	0.62	0.26	0	0.47	0.83	0.84	0.86	0.49	0	0	0	0	0.58	0	4.48	0.88	9.48	3.14	ALUE_scaffold0000123	71323	77396	+	ALUE_0000574301	-	-	-	-	-
ALUE_0000574401	cluster 2	B	3	-0.452207	-0.248379	-0.456288	-0.291917	-0.81898	1.17621	1.73749	-0.645927	510	72.27	170.05	67.44	114.74	186.48	95.17	0.3	0.37	1.14	20.49	25.87	12.06	16.97	47.09	25.82	19.83	5.59	3.1	20.43	14.3	23.06	15.7	17.68	49.78	ALUE_scaffold0000123	77994	80388	-	ALUE_0000574401	-	-	-	-	-
ALUE_0000574501	cluster 2	B	3	-0.646159	-0.582576	-0.202705	-0.25591	-0.774952	1.39322	1.81344	-0.744361	1146	75.1	84.14	122.76	116.59	110.24	109.43	0.53	0.72	0.79	5.88	8.15	4.64	5.59	9.68	11.61	3.77	1.19	1.03	17	11.72	47.21	14.79	18.45	35.82	ALUE_scaffold0000123	81706	86250	-	ALUE_0000574501	Glycosyltransferase family 92 protein	-	-	-	-
ALUE_0000574801	cluster 2	B	3	-0.514434	-0.525834	-0.557331	-0.511728	-0.549795	2.02774	1.16959	-0.538201	489	52.84	29.34	51.6	33.9	22.73	32.74	0	0	0.39	0.12	0.55	1.55	0	0.37	1.26	0.38	0	0.61	0	0	0	0.15	0.16	2.05	ALUE_scaffold0000123	140682	143247	-	ALUE_0000574801	-	-	-	-	-
ALUE_0000576601	cluster 2	B	3	-0.462406	-0.595499	-0.61796	-0.581605	-0.262452	1.88574	1.15885	-0.524669	321	49.71	116.8	88.53	34.84	79.15	71.47	19.57	15.41	14.43	9.59	9.49	11.19	5.92	4.35	7.26	4.01	9.23	11.07	4.7	4.5	6.18	6.29	9.93	2.64	ALUE_scaffold0000124	216028	217019	+	ALUE_0000576601	-	-	-	-	-
ALUE_0000577201	cluster 2	B	3	-0.550815	-0.551422	-0.52957	-0.516862	-0.547672	1.70088	1.5469	-0.551432	300	665.56	1080.51	555.4	547.24	900.15	696.8	0.51	2.96	1.29	1.55	0	0	0.47	0	0.46	0.92	0	0	9.58	3.13	10.54	12.26	6.22	17.75	ALUE_scaffold0000125	43932	45891	-	ALUE_0000577201	-	-	-	-	-
ALUE_0000577401	cluster 2	B	3	-0.560354	-0.558975	-0.560884	-0.560884	-0.543601	1.73326	1.61066	-0.559214	294	273.34	229	363.12	260.86	270.97	287.38	2.61	2.16	1.75	0.2	0	0	0.72	0	0	0.63	0	0	0	0	0	0	0	0	ALUE_scaffold0000125	66501	67581	-	ALUE_0000577401	-	-	-	-	-
ALUE_0000577501	cluster 2	B	3	-0.517084	-0.519812	-0.473436	-0.492675	-0.497241	1.15126	1.86949	-0.520501	1335	244.91	177.3	160.23	458.54	176.91	197.11	5.16	1.66	1.54	1.04	0.2	0.21	0.26	0.14	0.1	0	0.26	0	14.59	1.73	0.33	1.35	5.42	3.18	ALUE_scaffold0000125	71007	76259	-	ALUE_0000577501	-	-	-	-	-
ALUE_0000577601	cluster 2	B	3	-0.491989	-0.515019	-0.510319	-0.498569	-0.497629	0.794913	2.2334	-0.514784	1311	10.29	33.01	12.85	40.22	38.16	38.98	0.12	0.34	0.69	0.18	0.31	0.9	0.11	0.14	0.16	0.07	0.35	0	0.05	0.39	0.17	0.22	0.36	0.53	ALUE_scaffold0000125	96133	99572	+	ALUE_0000577601	-	-	-	-	-
ALUE_0000577901	cluster 2	B	3	-0.475724	-0.475676	-0.476719	-0.474716	-0.458746	0.384949	2.45245	-0.475814	774	1277.58	2396.87	1392.84	4964.93	6448.94	5811.29	28.7	48.08	29.18	3.9	0.26	1.96	5.27	0.86	0.27	1.78	3.68	0.13	0.09	0.09	0.09	5.13	5.52	1.4	ALUE_scaffold0000125	173265	176473	-	ALUE_0000577901	-	-	-	-	-
ALUE_0000579801	cluster 2	B	3	-0.531956	-0.531628	-0.532558	-0.5308	-0.517508	0.92601	2.25037	-0.531926	1041	919.79	1089.11	829.74	1649.77	1949.6	1816.71	6.18	17.36	5.75	0.84	0.13	0.2	1.49	0.12	0.2	0.35	0.88	0	0	0	0	1.11	1.87	0.44	ALUE_scaffold0000127	18060	26368	+	ALUE_0000579801	-	-	-	-	-
ALUE_0000579901	cluster 2	B	3	-0.410267	-0.410267	-0.410267	-0.396958	-0.410267	1.07861	1.36968	-0.410267	660	0.58	21.86	3.29	5.45	18.05	7.26	0	0	0	0	0	0	0	0	0	0	0	0	0	0	0	0.11	0.12	0	ALUE_scaffold0000127	26810	31951	+	ALUE_0000579901	-	-	-	-	-
ALUE_0000580401	cluster 2	B	3	-0.558548	-0.554976	-0.558548	-0.554418	-0.541358	1.41166	1.91217	-0.55598	408	65.65	58.53	52.33	63.64	89.52	68.19	0.75	0.47	0.32	0	0	0	0.17	0.15	0	0.23	0	0	0	0	0	0.18	0.19	0	ALUE_scaffold0000127	50594	52503	-	ALUE_0000580401	-	-	-	-	-
ALUE_0000580501	cluster 2	B	3	-0.464763	-0.434477	-0.515291	-0.513398	-0.50828	0.573401	2.36609	-0.503277	693	129.67	248.4	186.32	391.09	523.22	578.21	0.22	2.2	1.95	1.68	24.12	1.1	5.69	29.67	7.22	4.38	2.3	0.28	0	0.63	0.11	0.83	0.67	0.22	ALUE_scaffold0000127	60029	65336	+	ALUE_0000580501	-	-	-	-	-
ALUE_0000580701	cluster 2	B	3	-0.55945	-0.561701	-0.562201	-0.559819	-0.55983	1.62222	1.74133	-0.560548	303	631.39	791.13	586.28	787.02	660.35	670.97	0.51	1.46	0.21	2.3	0	0.23	0.46	0	0	1.52	0	0	0	0	0	1.43	0.51	0.25	ALUE_scaffold0000127	69466	77080	-	ALUE_0000580701	-	-	-	-	-
ALUE_0000580801	cluster 2	B	3	-0.381934	-0.392619	-0.674876	-0.674989	-0.658246	1.87842	1.43396	-0.529711	966	728.26	763.01	781.48	656.23	493.98	727.79	8.09	2.63	9.06	88.77	117.12	59.3	90.91	114.45	50.34	114.4	11.57	7.97	0.15	4.56	0.3	1.87	0.64	2.4	ALUE_scaffold0000127	79788	85811	+	ALUE_0000580801	-	-	-	-	-
ALUE_0000580901	cluster 2	B	3	-0.539856	-0.540101	-0.54059	-0.538532	-0.531156	1.96735	1.26147	-0.538586	540	1409.72	780.96	1087.27	988.26	626.86	740.3	5.96	2.35	4.29	0.97	0.13	0.13	0.78	0	0.13	1.87	0.84	0.18	0	0.27	0	0.53	0.43	2	ALUE_scaffold0000127	94966	98548	+	ALUE_0000580901	C-type lectin domain-containing protein	-	-	-	-
ALUE_0000581001	cluster 2	B	3	-0.536032	-0.561958	-0.565211	-0.562423	-0.547462	1.36449	1.9608	-0.552201	999	52.87	77.92	76.94	90.76	95.2	85.94	0.77	0.57	0.64	2.38	0.07	0.76	0.42	0	0	1.47	0	0	0	0.07	0	0.14	0.23	0	ALUE_scaffold0000127	102359	109838	-	ALUE_0000581001	Eukaryotic translation initiation factor 3 subunit I	GO:0006413:translational initiation;	GO:0005737:cytoplasm;	GO:0003743:translation initiation factor activity;	-
ALUE_0000581101	cluster 2	B	3	-0.378534	-0.500902	-0.669132	-0.658257	-0.54205	1.87402	1.42284	-0.547984	1125	744.38	610.76	896.92	669.47	554.42	629.04	49.98	2.99	61.77	154.92	35.37	69.1	104.89	23.45	22.8	100.93	4.26	4.3	0.26	1.86	0.2	7.82	1.17	2.95	ALUE_scaffold0000127	114964	122347	-	ALUE_0000581101	Transket_pyr domain-containing protein	-	-	-	-
ALUE_0000581401	cluster 2	B	3	-0.495077	-0.376224	-0.650053	-0.665201	-0.6116	1.5266	1.64079	-0.369232	507	7.49	5.47	6.43	8.67	7.48	4.22	0.91	0	0.13	0	0.4	1.64	1.39	1.67	0	2.9	0.22	0	0	0.57	0.14	0.28	0	0.3	ALUE_scaffold0000127	152202	163797	+	ALUE_0000581401	-	-	-	-	-
ALUE_0000581501	cluster 2	B	3	-0.367474	-0.536764	-0.608387	-0.608387	-0.308873	2.06445	0.973826	-0.608387	279	3.4	1.75	3.06	1.43	1.9	1.53	0	0	0.92	0	0	0.74	0	0.22	0	0	0	0	0	0	0	0	0	0	ALUE_scaffold0000127	162933	163211	-	ALUE_0000581501	-	-	-	-	-
ALUE_0000581701	cluster 2	B	3	-0.55332	-0.55332	-0.556516	-0.555451	-0.552254	1.8571	1.46708	-0.55332	5748	8.59	7.9	6.16	6.46	4.96	7.57	0	0	0.04	0.02	0	0.01	0	0.03	0	0.03	0	0	0	0	0	0	0.01	0	ALUE_scaffold0000127	177297	187080	-	ALUE_0000581701	-	-	-	-	-
ALUE_0000582101	cluster 2	B	3	-0.508944	-0.508944	-0.508944	-0.508944	-0.508944	1.72351	1.25424	-0.433034	423	0.45	3.08	2.94	1.42	1.67	2.02	0	0	0	0	0	0	0	0	0	0.22	0	0	0	0	0	0	0	0	ALUE_scaffold0000127	213232	215430	+	ALUE_0000582101	-	-	-	-	-
ALUE_0000582201	cluster 2	B	3	-0.497527	-0.497586	-0.498055	-0.497351	-0.484504	1.05178	1.9203	-0.497058	1875	125.84	88.29	50.06	221.35	103.37	87.52	0.65	1.18	0.48	0.09	0	0	0.08	0	0	0.05	0.12	0	0	0	0	0.12	0	0	ALUE_scaffold0000127	218995	231598	+	ALUE_0000582201	Major sperm protein	-	-	-	-
ALUE_0000589601	cluster 2	B	3	-0.31453	-0.464237	-0.464237	-0.193612	-0.389383	1.17103	1.11921	-0.464237	489	0.78	0	2.06	2.04	0.36	0.35	0	0.13	0	0.12	0	0.14	0	0	0	0	0	0	0	0	0	0.15	0.32	0	ALUE_scaffold0000133	49251	55034	-	ALUE_0000589601	Peptidase S1 domain-containing protein	-	-	-	-
ALUE_0000594001	cluster 2	B	3	-0.559128	-0.558847	-0.556349	-0.515826	-0.547485	1.9058	1.39036	-0.55853	1062	259.75	173.22	267.87	190.7	214.49	149.12	1.44	1.37	0.61	0.11	0	0	0.13	0.06	0	0.17	0.11	0	0	0.14	0.76	0.14	0.07	12.21	ALUE_scaffold0000135	188859	196426	+	ALUE_0000594001	-	-	-	-	-
ALUE_0000595501	cluster 2	B	3	-0.590816	-0.591438	-0.589597	-0.585431	-0.44704	1.49588	1.84197	-0.533534	1101	486.42	536.05	626.35	542.03	754.57	624.71	48.56	28.22	42.31	1.21	1.54	3.14	2.24	1.54	1.62	3.01	26.2	21.78	3	1.05	2.8	0.92	3.53	5.68	ALUE_scaffold0000136	190606	200926	+	ALUE_0000595501	-	-	-	-	-
ALUE_0000598701	cluster 2	B	3	-0.047142	0.70713	-0.935135	-0.707391	-0.984235	1.31619	0.983974	-0.333389	525	8.32	9.16	5.32	9.89	3.86	5.87	0.29	0	0.49	1.44	5.41	2.9	4.82	9.01	3.14	4.55	1.52	0.94	0.27	0.28	0.7	1.37	1.33	0.73	ALUE_scaffold0000138	104439	105938	-	ALUE_0000598701	-	GO:0000003:reproduction;GO:0040010:positive regulation of growth rate;GO:0002119:nematode larval development;	-	-	-
ALUE_0000598801	cluster 2	B	3	-0.538297	-0.532068	-0.539193	-0.53725	-0.532915	2.02789	1.17852	-0.526687	993	183.09	114.91	217.52	131.74	96.93	116.38	0.46	0.26	0.84	0.06	0	0.42	1.42	0.24	0.07	2.04	0.57	0.2	0	0.15	0.15	0.22	0	0.47	ALUE_scaffold0000138	106363	116759	+	ALUE_0000598801	-	-	-	-	-
ALUE_0000598901	cluster 2	B	3	-0.550159	-0.545936	-0.552105	-0.549301	-0.542901	2.04336	1.24437	-0.547322	984	262.38	303.99	220.54	186.12	199.48	159.11	0.78	0.97	1.18	0.24	0.21	0.28	1.5	0.37	0.14	0.84	0.35	0.4	0.07	0.07	0	0.44	0.39	0.16	ALUE_scaffold0000138	118938	124695	-	ALUE_0000598901	-	-	-	-	-
ALUE_0000599701	cluster 2	B	3	-0.490361	-0.489944	-0.490549	-0.489248	-0.479336	0.527939	2.39935	-0.487851	258	1224.56	1391.3	1053.58	3968.9	3694.7	2748.21	12.47	17.45	10.48	0.68	0	0	2.18	0	0	0	9.72	0	0	0	0	1.68	2.71	0.3	ALUE_scaffold0000139	31329	32626	+	ALUE_0000599701	-	-	-	-	-
ALUE_0000599801	cluster 2	B	3	-0.541789	-0.549506	-0.556254	-0.551956	-0.537028	1.56852	1.72399	-0.555976	672	165.67	192.73	101.9	175.65	191.8	126.49	2.51	1.04	1.15	1.21	0.4	2.06	0.94	0.45	0.61	0.14	0.17	0.29	0.32	0	0.22	0.43	0.93	0.11	ALUE_scaffold0000139	39001	42609	-	ALUE_0000599801	-	-	-	-	-
ALUE_0000600301	cluster 2	B	3	-0.548756	-0.547934	-0.549734	-0.548403	-0.546486	1.77133	1.51181	-0.54183	459	140.31	234.04	218.89	139.24	230.45	157.22	0	0.55	0.28	0.25	0	0	0.46	0	0	0.6	0.99	0.43	0	0	0	0	0.17	0.17	ALUE_scaffold0000139	114577	118245	+	ALUE_0000600301	-	-	-	-	-
ALUE_0000602301	cluster 2	B	3	-0.470216	-0.473514	-0.474362	-0.47031	-0.463809	1.18711	1.63946	-0.474362	684	24.16	111.54	40.64	34.46	123.69	66.2	0	0.74	0.38	0.34	0.1	0	0	0.09	0	0	0	0	0	0	0	0.32	0.11	0	ALUE_scaffold0000141	1342	3002	+	ALUE_0000602301	-	-	-	-	-
ALUE_0000602401	cluster 2	B	3	-0.55035	-0.550695	-0.550902	-0.549316	-0.54332	1.20697	2.0797	-0.542079	2513	91.4	66.07	97.57	124.38	131.93	125.35	0.12	0.78	0.2	0.05	0	0.03	0.03	0	0	0.88	0.32	0.08	0	0	0	0.11	0.12	0	ALUE_scaffold0000141	5114	16777	+	ALUE_0000602401	Tyrosine-protein kinase	-	-	-	-
ALUE_0000602701	cluster 2	B	3	-0.29956	-0.399902	-0.580146	-0.58061	-0.547163	1.50996	1.32949	-0.432071	1650	64.48	15.71	100.04	75.41	20.69	68.59	1.39	0.23	1.48	10.84	7.63	5.95	7.29	5.66	2.83	11.37	1.04	0.6	0	0.22	0.04	0.17	0.05	0	ALUE_scaffold0000141	28149	52299	+	ALUE_0000602701	-	-	-	-	-
ALUE_0000613101	cluster 2	B	3	-0.543501	-0.539142	-0.543812	-0.542495	-0.53392	1.06657	2.17348	-0.537177	1398	212.27	263.64	196.66	399.59	361.59	373.51	1.21	2.72	0.46	0.29	0.05	0.05	0.75	1.21	0.25	1.78	0.9	0.35	0	0.26	0	0.31	0.5	0	ALUE_scaffold0000149	1022	7670	+	ALUE_0000613101	-	-	-	-	-
ALUE_0000613201	cluster 2	B	3	-0.537355	-0.539904	-0.533714	-0.531044	-0.528617	2.21882	0.971808	-0.52	843	72.79	67.58	86.94	45.25	37.78	41.53	0.55	0	0.38	0.21	0	0	0	0	0	1.64	0	0	0	0.51	0	0	0	0.73	ALUE_scaffold0000149	10702	18279	-	ALUE_0000613201	-	-	-	-	-
ALUE_0000614201	cluster 2	B	3	-0.552826	-0.555498	-0.555479	-0.546877	-0.543639	2.01751	1.29057	-0.553762	927	494.32	418	406.97	334.81	352.03	259.76	2.64	1.85	1.74	1	0.07	0.45	0.15	0	0	0.79	0.25	0	0	0.16	0	0.23	0.34	4	ALUE_scaffold0000149	137085	141837	-	ALUE_0000614201	Protein kinase domain-containing protein	-	-	-	-
ALUE_0000614301	cluster 2	B	3	-0.507629	-0.54104	-0.554899	-0.554899	-0.537822	1.05823	2.14816	-0.510104	459	25.66	23.62	15.9	41.34	37.48	30.4	0	0.41	0.28	0.25	0	1.66	0	0.26	0.3	1.6	0	0.21	0	0	0	0	0	0	ALUE_scaffold0000149	144000	150200	-	ALUE_0000614301	-	-	-	-	-
ALUE_0000614401	cluster 2	B	3	-0.502367	-0.504967	-0.507672	-0.505212	-0.488434	0.745478	2.26853	-0.505352	567	643.65	1248.34	614.56	1629.13	2329.85	1593.97	11.62	18.23	8.63	4.71	3.22	2.68	3.6	0.96	0.85	2.43	2.21	0	0	0	0	1.91	2.47	0.54	ALUE_scaffold0000149	151312	154675	+	ALUE_0000614401	-	-	-	-	-
ALUE_0000614501	cluster 2	B	3	-0.551988	-0.558338	-0.563018	-0.559759	-0.550679	1.36251	1.98064	-0.559369	1158	220.17	246.14	225.01	288.37	324.24	300.64	1.46	1.86	1.11	1.35	0.58	2.03	0.43	0.42	0.83	1.11	0.2	0	0	0	0	0.37	0.6	0.2	ALUE_scaffold0000149	156801	170568	+	ALUE_0000614501	-	-	-	GO:0016772:transferase activity, transferring phosphorus-containing groups;	-
ALUE_0000614701	cluster 2	B	3	-0.522693	-0.528695	-0.531696	-0.531179	-0.516666	0.944118	2.21688	-0.530066	363	176.9	212.41	181.16	392.29	276.82	393.34	2.11	1.75	1.95	0.64	0.56	2.28	1.16	0	0	0	0.63	0	0	0	0	0.2	0	0	ALUE_scaffold0000149	205070	206982	-	ALUE_0000614701	-	-	-	-	-
ALUE_0000620601	cluster 2	B	3	-0.547684	-0.547886	-0.548963	-0.548088	-0.542093	1.88517	1.3981	-0.548559	1653	144.35	88.46	128.56	112.85	70.98	105.23	0.28	0.04	0.7	0.11	0	0.08	0.09	0.07	0	0.06	0	0	0	0	0	0.13	0	0	ALUE_scaffold0000155	4665	14702	-	ALUE_0000620601	Anti_prolifrtn domain-containing protein	-	-	-	-
ALUE_0000620801	cluster 2	B	3	-0.558529	-0.56073	-0.56073	-0.559481	-0.549725	1.59533	1.75072	-0.556864	711	134.13	102.71	125.58	149.44	101.25	137.85	0.86	0.54	0.45	0.08	0.1	0.19	0	0	0	0.65	0	0	0	0	0	0.1	0	0.11	ALUE_scaffold0000155	24405	30307	-	ALUE_0000620801	-	-	-	-	-
ALUE_0000621001	cluster 2	B	3	-0.531405	-0.541695	-0.541695	-0.5318	-0.532988	1.30271	1.91857	-0.541695	1458	12.64	22.08	11.88	17.81	26.74	17.61	0	0.09	0.13	0.08	0.09	0.09	0	0	0	0	0	0	0	0	0	0.15	0.05	0.05	ALUE_scaffold0000155	32211	49857	-	ALUE_0000621001	-	-	-	GO:0016772:transferase activity, transferring phosphorus-containing groups;	-
ALUE_0000621301	cluster 2	B	3	-0.557931	-0.559449	-0.561136	-0.555401	-0.551521	1.51	1.83017	-0.554726	2895	32.48	44.12	46.18	42.22	55.28	44.26	0.26	0.2	0.11	0.04	0.05	0.1	0.1	0	0	0.38	0	0	0	0	0	0.15	0.19	0	ALUE_scaffold0000155	71233	96541	-	ALUE_0000621301	-	-	-	-	-
ALUE_0000621501	cluster 2	B	3	-0.47303	-0.473595	-0.477152	-0.474889	-0.462091	0.378789	2.4573	-0.475331	1041	602.61	964.15	661.86	2375.76	2953.42	2310.59	9.57	20.34	9.58	4.68	2.28	4.05	4.8	2.1	2.64	3.44	1.2	0.38	0	0.28	0	2.15	2.76	1.26	ALUE_scaffold0000155	116757	126084	-	ALUE_0000621501	-	-	-	-	-
ALUE_0000621601	cluster 2	B	3	-0.55507	-0.555197	-0.555659	-0.553033	-0.545211	1.60561	1.71359	-0.555022	468	873.18	1104.35	738.43	976.85	1157.43	717.37	3.6	6.64	2.89	0.74	0	0	0.3	0.13	0.15	0.59	0	0.21	0	0	0	0.31	2.33	0.66	ALUE_scaffold0000155	129758	133602	-	ALUE_0000621601	-	-	-	GO:0016881:acid-amino acid ligase activity;	-
ALUE_0000621701	cluster 2	B	3	-0.507926	-0.500895	-0.583787	-0.579717	-0.573796	1.92261	1.374	-0.550482	357	46.3	45.66	43.5	30.77	47.94	27.1	0	0	0.54	0.65	1.9	1.55	0.39	2.55	1.54	1.8	0	0	0	0	0	0	0	0.22	ALUE_scaffold0000155	139480	140830	+	ALUE_0000621701	-	-	-	-	-
ALUE_0000622201	cluster 2	B	3	-0.534841	-0.535175	-0.535696	-0.533751	-0.525322	1.11172	2.08675	-0.533682	795	508.05	602.13	566.74	686.59	1167.07	815.75	2.31	5.58	2.67	0.44	0	0.43	0.53	0	0	0.93	1	0.12	0	0	0	1	0.88	0.1	ALUE_scaffold0000155	203346	208232	-	ALUE_0000622201	-	-	-	-	-
ALUE_0000623401	cluster 2	B	3	-0.475188	-0.781503	0.173363	0.184338	-0.0840621	1.21603	0.642314	-0.875294	3132	8.86	2.42	17.03	7.91	4.48	10.17	4.7	4.25	6.33	2.47	4.19	4.7	1.66	4.22	2.41	2.7	3.17	1.48	5.87	5.49	6.5	6.06	4.72	7.19	ALUE_scaffold0000156	176541	210034	-	ALUE_0000623401	-	-	-	-	-
ALUE_0000625501	cluster 2	B	3	-0.504741	-0.509072	-0.511641	-0.509321	-0.495705	0.723636	2.31592	-0.509079	468	1319.71	1243.68	1019.63	3008.21	3100.57	2091.39	14.73	19.78	12.79	14.51	2.31	4.28	6.47	1.04	1.03	5.7	2.19	0.63	0	0.15	0.94	4.01	3.32	0.49	ALUE_scaffold0000158	18378	20144	+	ALUE_0000625501	-	-	-	-	-
ALUE_0000626701	cluster 2	B	3	-0.391536	-0.392362	-0.444289	-0.454046	-0.440816	0.402739	2.14856	-0.428248	972	6.25	35.81	10.14	19.52	73.34	64.91	0.47	0.46	0.26	1.43	1.46	1.28	1.88	1.25	0.99	1.42	0.23	0.3	0	0.3	0.68	0.07	0	0.32	ALUE_scaffold0000158	186928	196086	+	ALUE_0000626701	-	-	-	-	-
ALUE_0000626801	cluster 2	B	3	-0.508643	-0.509061	-0.509163	-0.502279	-0.495655	0.76716	2.26454	-0.506896	810	446.1	489.34	438.92	873.6	1318.64	793.88	4.54	6.89	3.65	0.93	0.17	0	0.43	0.22	0	1.59	1.27	0.12	0.18	0.36	0	1.07	2.4	4.48	ALUE_scaffold0000158	204381	207977	+	ALUE_0000626801	-	-	-	-	-
ALUE_0000629001	cluster 2	B	3	-0.549267	-0.549638	-0.54674	-0.545045	-0.538367	1.50986	1.76705	-0.547853	1608	399.93	249.44	517.37	458.94	343.23	510.15	2	3.04	2.32	0.47	0.55	0.17	0.48	0.41	0.09	1.49	0.5	0	0.67	0.67	1.28	0.49	2.18	0.91	ALUE_scaffold0000160	191499	197505	+	ALUE_0000629001	-	-	-	-	-
ALUE_0000629501	cluster 2	B	3	-0.566282	-0.52321	-0.576258	-0.568015	-0.574222	1.76576	1.61004	-0.567814	3594	288.78	352.04	295.68	273.91	302.25	298.37	1.49	2.4	1.43	2.05	3.07	3.36	6.52	7.86	11.24	5.88	1.11	0.88	0.66	1.31	2.54	1.77	4.22	1.8	ALUE_scaffold0000161	25062	56067	+	ALUE_0000629501	-	-	-	-	-
ALUE_0000630101	cluster 2	B	3	-0.492049	-0.458791	-0.506905	-0.506568	-0.502178	1.94032	0.982093	-0.455921	3312	49.1	20.11	75.77	35.52	17.47	35.23	0.14	0	0.16	0.51	0.06	0.33	1.1	0.13	1.64	2.22	0.1	0.72	0	0	0.02	0.02	0.02	0	ALUE_scaffold0000161	131811	150711	+	ALUE_0000630101	-	-	-	-	-
ALUE_0000634101	cluster 2	B	3	-0.558281	-0.559417	-0.562283	-0.559185	-0.553841	1.58779	1.76647	-0.56125	882	524.06	686.25	456.61	625.43	615.45	564.47	2.26	2.8	2.63	1.05	0.77	2.43	1.28	0.69	1.4	1.15	0.13	0.67	0.49	0.33	0.33	0.65	1.85	1.05	ALUE_scaffold0000164	89769	94687	-	ALUE_0000634101	-	-	-	-	-
ALUE_0000638801	cluster 2	B	3	-0.594389	-0.588422	-0.114552	-0.10759	-0.537704	1.1196	1.36822	-0.545162	1119	10.19	1.31	22.97	21.42	2.6	15.45	0.68	0	0.46	0	0	0	0	0	0.12	0.33	0.31	0.35	1.61	1.87	6.17	3.22	3.47	3.1	ALUE_scaffold0000168	51254	60698	-	ALUE_0000638801	G_PROTEIN_RECEP_F1_2 domain-containing protein	-	-	-	-
ALUE_0000640701	cluster 2	B	3	-0.59671	-0.801616	-0.736888	-0.668975	0.34961	1.66798	1.28867	-0.502078	1389	254.26	164.72	300.11	236.82	125.06	250.03	100.92	144.14	101.5	13.58	6.87	58.71	4.51	6.03	10.72	11.72	40.47	53.71	13.45	8.53	17.57	12.41	30.5	15.83	ALUE_scaffold0000170	53372	64510	+	ALUE_0000640701	Tubulin alpha chain	-	-	-	K07374
ALUE_0000641201	cluster 2	B	3	-0.572201	-0.572979	-0.528971	-0.492958	-0.566116	1.25066	2.05193	-0.569371	1683	89.85	83.83	84.28	138.84	120.88	111.49	0.27	0.6	0.31	0.03	0.04	0.25	0.17	0.04	0	0.33	0.27	0.12	5.51	0.13	0.79	0.13	8.13	3.26	ALUE_scaffold0000170	114386	128198	+	ALUE_0000641201	-	GO:0016310:phosphorylation;	-	GO:0004672:protein kinase activity;GO:0000166:nucleotide binding;	-
ALUE_0000645601	cluster 2	B	3	-0.432975	-0.391203	-0.575647	-0.596056	-0.646792	1.89078	1.30179	-0.549897	450	29.55	47.64	56.76	29.74	41.37	31.96	0.34	0.28	0.29	1.42	9.47	1.23	1.88	12.13	0.3	2.86	2.03	1.1	2.87	1.12	0.65	0.64	2.76	0.17	ALUE_scaffold0000174	40709	44426	+	ALUE_0000645601	-	-	-	-	-
ALUE_0000652301	cluster 2	B	3	-0.447823	-0.447541	-0.448035	-0.44641	-0.435672	0.421621	2.24755	-0.44369	969	107.64	40.88	97.67	376.15	128.1	258.84	1.26	1.11	1.13	0.06	0	0	0.07	0	0.07	0.66	0.47	0.1	0	0	0	0.22	0.08	0.16	ALUE_scaffold0000179	11529	19076	+	ALUE_0000652301	-	-	-	GO:0004721:phosphoprotein phosphatase activity;	-
ALUE_0000655001	cluster 2	B	3	-0.344866	-0.41179	-0.440232	-0.00355532	-0.440232	0.168773	1.91214	-0.440232	405	0.47	2.21	0.96	9.37	1.31	3.38	0	0	0	0.57	0	0	0.17	0	0	0	0	0	0	0	0	0.89	1.15	0.57	ALUE_scaffold0000181	89502	93573	+	ALUE_0000655001	-	-	-	-	-
ALUE_0000655501	cluster 2	B	3	-0.124582	0.267802	-0.791635	-0.713158	-0.658224	0.636643	1.46065	-0.0774959	759	1.5	0.32	0	1.05	0.58	1.24	0	0.17	0	0.31	0.27	0.27	0.28	0.8	0.27	0.61	0.3	0	0	0	0	0	0.1	0	ALUE_scaffold0000181	175139	181066	+	ALUE_0000655501	-	-	-	-	-
ALUE_0000655601	cluster 2	B	3	-0.545786	-0.545786	-0.548424	-0.528141	-0.53787	1.76574	1.48012	-0.539849	441	56.86	33.82	49.65	38.04	57.41	27.56	0.35	0.14	0.15	0	0	0.16	0.16	0	0	0	0.52	0	0	0	0	0	1.23	0	ALUE_scaffold0000181	182437	184391	+	ALUE_0000655601	-	-	-	-	-
ALUE_0000657401	cluster 2	B	3	-0.53183	-0.531988	-0.520327	-0.530722	-0.527978	0.906785	2.26367	-0.527609	2286	94.74	85.57	92.52	194.57	169.46	165.96	0.27	0.44	0.2	0.18	0	0	0.15	0	0	0.36	0.45	0.17	2.33	0.03	0	0.06	0.03	0.3	ALUE_scaffold0000183	7710	12888	+	ALUE_0000657401	-	-	-	-	-
ALUE_0000657901	cluster 2	B	3	-0.310988	-0.365667	-0.36263	-0.441611	-0.225932	0.542615	1.49646	-0.332252	273	2.09	0.3	0.85	5.12	0.32	0.94	0	0	0.71	0.43	0	0	0	0	0.25	0	0	0.36	0	0.26	0	0	0	0	ALUE_scaffold0000183	164219	164491	-	ALUE_0000657901	-	-	-	-	-
ALUE_0000658501	cluster 2	B	3	-0.195933	-0.155262	-0.578041	-0.668238	-0.817474	1.19442	1.65491	-0.434382	1035	18.91	29.93	17.93	19.3	40.83	20.68	3.26	0.49	1.68	8.36	9.74	6.28	8.5	9.96	7.16	12.88	2.42	1.81	11.39	0.98	0.36	1.39	2.7	5.89	ALUE_scaffold0000184	39848	48292	+	ALUE_0000658501	-	-	-	-	-
ALUE_0000664801	cluster 2	B	3	-0.54222	-0.543904	-0.544639	-0.540708	-0.53682	1.29574	1.95451	-0.54196	822	116.72	169.26	140.08	153.31	254.68	170.58	0.19	1.23	0.39	0.14	0	0.42	0.17	0	0	0.22	0.28	0.12	0	0	0	0.53	0.38	0	ALUE_scaffold0000189	117565	122047	-	ALUE_0000664801	Major sperm protein	-	-	-	-
ALUE_0000664901	cluster 2	B	3	-0.535574	-0.535574	-0.535574	-0.535574	-0.522769	1.17468	2.02596	-0.535574	249	11.44	15.71	6.24	19.25	17.01	13.75	0	0.25	0	0	0	0	0	0	0	0	0	0	0	0	0	0	0	0	ALUE_scaffold0000189	125811	126059	-	ALUE_0000664901	-	-	-	-	-
ALUE_0000665001	cluster 2	B	3	-0.476996	-0.476549	-0.47731	-0.475864	-0.467904	0.395578	2.45596	-0.47692	792	266.26	380.78	270.77	887.4	1158.69	1038.14	1.55	6.72	1.62	0.15	0.09	0.09	0.8	0	0	0	0.29	0.12	0	0	0	0.64	0.49	0.39	ALUE_scaffold0000189	128591	131481	-	ALUE_0000665001	-	-	-	-	-
ALUE_0000665201	cluster 2	B	3	-0.445229	-0.449256	-0.453283	-0.453283	-0.453283	1.82697	0.827285	-0.399926	1392	7.78	1.82	13.05	7.03	1.08	4.61	0	0	0	0.08	0	0	0	0.04	0	0.46	0	0.07	0	0	0	0	0	0	ALUE_scaffold0000189	141606	154288	-	ALUE_0000665201	-	-	-	-	-
ALUE_0000665301	cluster 2	B	3	-0.543334	-0.544031	-0.544542	-0.543195	-0.539294	1.98893	1.26873	-0.543265	915	329.71	477.11	284.35	262.15	270.26	248.57	1	0.35	0.91	0.44	0	0.08	0.15	0.07	0	0.3	0.25	0	0	0	0	0.16	0.25	0.17	ALUE_scaffold0000189	164354	174518	-	ALUE_0000665301	Pepsin-I3 domain-containing protein	-	-	-	-
ALUE_0000667001	cluster 2	B	3	-0.418152	-0.428889	-0.455136	-0.403836	-0.443205	0.435451	2.16532	-0.451557	1140	9.33	1.43	4.36	19.62	5.65	18.85	0	0.28	0.11	0.15	0.3	0.36	0	0.27	0.36	0.08	0	0.17	0.13	0.06	0	0.44	0.2	0.41	ALUE_scaffold0000191	70250	73311	-	ALUE_0000667001	-	-	-	-	-
ALUE_0000667101	cluster 2	B	3	-0.538052	-0.551213	-0.536691	-0.509462	-0.467711	1.49503	1.60758	-0.499478	912	21.66	10.72	12.86	25.18	9.96	12.58	1.01	0.63	0.35	0.06	0.15	0.23	0	0	0.15	0.4	0.13	0.76	0.39	0	0.08	0.47	0.6	0	ALUE_scaffold0000191	74998	78179	-	ALUE_0000667101	-	-	-	-	-
ALUE_0000667901	cluster 2	B	3	-0.470832	-0.467509	-0.471604	-0.469503	-0.46275	0.553136	2.25878	-0.469718	438	161.79	258.85	149.97	343.36	746.66	430.35	0.7	2.61	1.62	0.27	0	0.16	0.96	0.69	0.63	1.05	0	0	0	0	0	0.82	0.35	0	ALUE_scaffold0000191	168780	170739	-	ALUE_0000667901	Receptor expression-enhancing protein	-	-	-	-
ALUE_0000668501	cluster 2	B	3	-0.702944	-0.718282	-0.619677	-0.482069	-0.71872	1.5413	1.47119	0.229202	1575	19.3	8.38	24.01	16.74	13.95	19.4	0	0.04	0.08	0.04	0	0.44	0.09	0.04	0	4.85	7.38	9.52	1.19	1.1	0.09	3.85	1.23	0.44	ALUE_scaffold0000192	80518	97683	-	ALUE_0000668501	-	GO:0006811:ion transport;	GO:0016020:membrane;	-	-
ALUE_0000668701	cluster 2	B	3	-0.548986	-0.704827	-0.539541	-0.208969	-0.704827	0.759136	0.730801	1.21721	207	0	1.97	1.13	0.96	0.43	1.65	0	0	0	0	0	0.33	0	0	0	0.44	2.2	1.43	0.35	0	0	1.05	0	0	ALUE_scaffold0000192	124184	125218	-	ALUE_0000668701	-	-	-	-	-
ALUE_0000668901	cluster 2	B	3	-0.540867	-0.541782	-0.545287	-0.541571	-0.531507	1.1529	2.08796	-0.53984	975	353.27	438.55	415.6	562.5	774.36	534.86	3.77	4.88	2.11	0.95	1.53	1.63	1.59	1.31	0.56	3.02	1.52	0.3	0.15	0.59	0.23	0.67	1.59	1.35	ALUE_scaffold0000192	172758	180689	+	ALUE_0000668901	-	-	-	-	-
ALUE_0000669001	cluster 2	B	3	0.573273	0.330474	-0.368279	-0.300545	-0.557735	0.446396	0.539692	-0.663275	294	73.02	177.15	71.3	76.08	201.35	57.07	68.26	70.95	42.02	56.67	144.31	138.21	41.88	144.19	119.21	42.84	43.43	80.22	34.71	85.23	87.75	45.89	124.8	46.46	ALUE_scaffold0000192	182688	185117	-	ALUE_0000669001	-	GO:0006098:pentose-phosphate shunt;	GO:0005737:cytoplasm;	GO:0004801:sedoheptulose-7-phosphate:D-glyceraldehyde-3-phosphate glyceronetransferase activity;	-
ALUE_0000669801	cluster 2	B	3	-0.489333	-0.37595	-0.649362	-0.647837	-0.638508	1.88022	1.40824	-0.487473	942	282.95	292.2	256.33	204.6	296.32	175.75	2.28	1.21	1.84	17.26	22.84	14.16	37.2	36.05	18.2	46.26	6.41	2.2	0.23	1.38	0.16	0.46	0.66	1.15	ALUE_scaffold0000193	24310	28987	-	ALUE_0000669801	-	-	-	-	-
ALUE_0000671801	cluster 2	B	3	-0.535217	-0.534487	-0.536023	-0.533654	-0.526195	1.05435	2.14574	-0.534519	981	777.93	926.65	780.14	1203.83	1745.9	1239.61	3.12	9.89	3.08	0.83	1.1	0.07	1.51	1.42	0.21	1.41	1.28	0.4	0	0.07	0.67	0.88	3.01	0.55	ALUE_scaffold0000194	82961	87655	+	ALUE_0000671801	-	-	-	-	-
ALUE_0000671901	cluster 2	B	3	-0.494248	-0.494397	-0.493973	-0.491497	-0.487625	0.595715	2.36067	-0.494644	405	951.78	1996.01	854.06	2894.74	3721.42	3338.88	10.97	9.08	4.93	1.72	0	0.17	1.22	0.15	0	0.23	0.28	0	1.24	1.43	0.18	2.85	7.87	0.76	ALUE_scaffold0000194	88963	89444	-	ALUE_0000671901	-	-	-	-	-
ALUE_0000672101	cluster 2	B	3	-0.48576	-0.484758	-0.485724	-0.483425	-0.474595	0.509108	2.38925	-0.484097	687	297.55	277.27	238.8	812.26	947.71	591.11	1.34	5.72	2.15	0.08	0	0	0.61	0.09	0.2	0.8	0.5	0.14	0	0.11	0	0.53	1.24	0.22	ALUE_scaffold0000194	102650	106070	-	ALUE_0000672101	-	-	-	-	-
ALUE_0000672501	cluster 2	B	3	-0.541815	-0.541301	-0.541798	-0.541032	-0.479601	0.952699	2.23321	-0.540358	1104	617.09	475.83	684.01	1167.4	1009.27	1121.5	30.39	9.3	35.67	0.58	0.06	0.81	0.89	0.11	1.06	1.5	1.14	0.54	0	0.07	1.4	1.11	1.06	0.21	ALUE_scaffold0000194	122097	128823	+	ALUE_0000672501	Protein kinase domain-containing protein	-	-	-	-
ALUE_0000677301	cluster 2	B	3	-0.515731	-0.516369	-0.514046	-0.512339	-0.512113	0.956606	2.12699	-0.512997	396	205.33	359.17	152.15	436.77	541.8	307.39	0.77	0.96	0.49	0.29	0	0.17	0	0.15	0	0.93	0.86	0	0.54	0.55	0.19	0.55	1.37	0.19	ALUE_scaffold0000198	8017	11115	-	ALUE_0000677301	-	-	-	-	-
ALUE_0000677401	cluster 2	B	3	-0.448121	-0.442835	-0.478077	-0.457813	-0.372792	0.268168	2.42056	-0.48909	870	3.28	5.43	8.48	18.37	18.56	29.12	0.88	0.87	0.89	0.13	0.16	0.64	0.49	0.56	0	0	0	0	0.17	0	0.08	0.17	0.27	0.27	ALUE_scaffold0000198	24010	27263	+	ALUE_0000677401	-	-	-	-	-
ALUE_0000682101	cluster 2	B	3	-0.533528	-0.533595	-0.533449	-0.530452	-0.520867	1.45128	1.73425	-0.533639	606	839.55	348.09	587.31	944.89	553.64	529.43	5.31	4.39	1.91	0.29	0	0	0.23	0	0	0	0.19	0	0.12	0.24	0	0.36	0.64	2.04	ALUE_scaffold0000202	71257	72586	+	ALUE_0000682101	-	-	-	-	-
ALUE_0000682201	cluster 2	B	3	-0.550649	-0.550534	-0.550496	-0.549116	-0.54463	1.26136	2.03391	-0.549844	861	157.76	179.11	135.9	234.05	250.63	189.6	0	1.1	0.6	0.13	0	0	0.16	0	0	0.21	0.13	0	0	0.17	0	0.17	0.27	0.09	ALUE_scaffold0000202	77200	79214	+	ALUE_0000682201	-	-	-	-	-
ALUE_0000682901	cluster 2	B	3	-0.482523	-0.484193	-0.482314	-0.485968	-0.479704	1.95675	0.937134	-0.479182	423	105.99	24.66	103.34	57.6	27.32	51.4	0	0.45	0.15	0	0	0.33	0.17	0	0	0.65	0	0	0	0	0.35	0	0	0	ALUE_scaffold0000203	9	5589	-	ALUE_0000682901	-	-	-	-	-
ALUE_0000683401	cluster 2	B	3	-0.515702	-0.516096	-0.517162	-0.515065	-0.496532	0.803951	2.27137	-0.514765	270	2495.07	1349.69	2356.28	5214.23	3604.66	4269.93	27.23	47.67	21.93	4.3	0.25	2.3	3.65	1.35	0	9.19	1.69	0.37	0	0	0	2.67	4.03	3.14	ALUE_scaffold0000203	88722	90295	+	ALUE_0000683401	-	-	-	-	-
ALUE_0000683501	cluster 2	B	3	-0.411325	-0.5141	-0.532581	-0.522213	-0.499224	0.57315	2.39244	-0.486152	672	7.63	9.95	7.16	20.8	24.94	19.36	0	0.47	0.48	0.86	0.5	1.54	0.21	0	0.41	1.09	0	0.15	0	0.21	0	0.21	0.23	0	ALUE_scaffold0000203	90894	93697	-	ALUE_0000683501	Fork-head domain-containing protein	-	-	-	-
ALUE_0000683901	cluster 2	B	3	-0.270213	-0.105137	-0.553199	-0.325238	-0.506035	0.995365	1.05039	-0.285934	1617	0.59	1.41	0.1	0	1.69	0.48	0.19	0	0	0.11	0.08	0.3	0.3	0.19	0.21	0.34	0.07	0.06	0.13	0	0	0.13	0.29	0	ALUE_scaffold0000203	132850	147293	+	ALUE_0000683901	-	-	-	-	-
ALUE_0000684401	cluster 2	B	3	-0.526232	-0.488126	-0.446973	-0.526232	-0.526232	1.05284	1.58479	-0.123842	279	0.68	4.67	5.01	2.86	8.54	2.45	0	0	0	0	0	0	0.25	0	0	2.64	0	0	0	0.52	0	0	0	0	ALUE_scaffold0000204	44126	44909	+	ALUE_0000684401	-	-	-	-	-
ALUE_0000684501	cluster 2	B	3	-0.473358	-0.512794	-0.543732	-0.540325	-0.499728	0.798883	2.29962	-0.528571	852	742.08	1052.13	622.86	1776.17	1811.23	1530.08	38.84	10.19	31.34	64.26	16.6	46.96	27.09	9.97	19.8	24.82	2.14	1.51	0	1.1	0.09	2.96	2.19	2.17	ALUE_scaffold0000204	46211	50645	+	ALUE_0000684501	-	-	-	-	-
ALUE_0000684801	cluster 2	B	3	-0.537207	-0.535835	-0.539804	-0.537228	-0.531211	1.14779	2.06986	-0.536363	978	270.21	268.19	260.95	354.72	541.69	339.69	1.41	1.94	0.72	0.53	0.21	0.49	0.94	0.31	0.63	0.85	0.58	0.2	0	0	0	0.66	0.48	0.08	ALUE_scaffold0000204	86436	93037	+	ALUE_0000684801	-	-	-	-	-
ALUE_0000684901	cluster 2	B	3	-0.505002	-0.504658	-0.505519	-0.503545	-0.491367	0.632833	2.38245	-0.505193	1131	3159.95	4750.18	3345.66	9138.84	10301.3	9115.4	34.27	75.28	30.44	3.59	0.48	1.1	6.47	1.07	1.03	0.49	2.62	0.17	0	0.06	0	7.21	10.31	2.05	ALUE_scaffold0000204	97110	106676	+	ALUE_0000684901	-	GO:0009792:embryo development ending in birth or egg hatching;GO:0002119:nematode larval development;	GO:0005739:mitochondrion;	-	-
ALUE_0000685001	cluster 2	B	3	-0.446693	-0.436113	-0.544479	-0.542609	-0.532263	0.773128	2.2259	-0.496872	960	98.55	261.08	92.2	289.81	374.76	284.36	1.76	0.99	2.41	8.22	12.83	13.39	12.09	14.47	11.5	12.35	2.14	2.78	0	0.9	0.08	0.98	0.4	0.24	ALUE_scaffold0000204	109369	118570	-	ALUE_0000685001	-	-	-	-	-
ALUE_0000685301	cluster 2	B	3	-0.441037	-0.469375	-0.628878	-0.627644	-0.613147	1.45788	1.87293	-0.550727	717	164.01	158.01	219.82	196.66	220.98	231.85	1.28	0.62	2.78	9.96	12.08	27.28	16.78	9.98	15.21	17.95	1.27	1.65	0	0.6	0	0.7	0.22	0	ALUE_scaffold0000204	151239	155992	-	ALUE_0000685301	-	-	-	-	-
ALUE_0000687701	cluster 2	B	3	-0.560896	-0.296945	-0.511712	-0.347768	-0.321537	1.29824	1.30152	-0.560896	237	0.8	8.25	2.29	2.53	5.58	3.25	0.65	0	0.81	0	0	0	0.59	1.02	0	0	0	0	0.3	0	0	0	0	1.3	ALUE_scaffold0000207	92644	92880	+	ALUE_0000687701	-	-	-	-	-
ALUE_0000688801	cluster 2	B	3	-0.872068	-0.314913	-0.649206	-0.377896	-0.842999	1.09977	1.01741	0.939896	1608	1.06	1.17	1.88	1.12	1.54	1.28	0.1	0	0	0	0	0.04	0.66	0.53	0	0.06	2.06	1.66	0.09	0.27	0.14	0	0.87	0.19	ALUE_scaffold0000208	48115	63510	-	ALUE_0000688801	-	GO:0006810:transport;	-	-	-
ALUE_0000689601	cluster 2	B	3	-0.00626	-0.517076	-0.527092	-0.527092	-0.426932	0.123948	2.07707	-0.196564	4413	0.3	0.02	0.35	1.18	0.3	1.14	0	0	0.12	0	0.02	0.52	0	0.01	0.02	0.19	0.16	0	0	0	0.02	0.02	0	0	ALUE_scaffold0000209	2859	7455	-	ALUE_0000689601	Integrase catalytic domain-containing protein	-	-	-	-
ALUE_0000695101	cluster 2	B	3	-0.559214	-0.628845	-0.25005	-0.273266	-0.74309	1.00229	2.1208	-0.668624	1314	408.15	428.93	358.37	728.97	583.51	535.3	69.25	46.9	61.36	117.31	74.88	92.56	97.03	71.63	75.48	105.73	46.42	68.79	134.93	107.39	222.74	114.59	187.95	148.98	ALUE_scaffold0000214	11954	23356	-	ALUE_0000695101	-	GO:0006470:protein dephosphorylation;	-	GO:0046872:metal ion binding;GO:0004722:protein serine/threonine phosphatase activity;	K14803
ALUE_0000695801	cluster 2	B	3	-0.339174	-0.373975	-0.617519	-0.792101	-0.609315	1.02044	1.95135	-0.239706	5118	97.37	65.39	170.33	181.89	120.11	176.34	21.19	28.18	29.43	38.74	37.55	44.66	40.34	32.82	42.36	64.22	30.43	41.82	17.76	20.05	39.71	17.9	17.85	14.53	ALUE_scaffold0000214	113033	143593	-	ALUE_0000695801	-	GO:0006511:ubiquitin-dependent protein catabolic process;	GO:0031461:cullin-RING ubiquitin ligase complex;	GO:0031625:ubiquitin protein ligase binding;	K03347
ALUE_0000698301	cluster 2	B	3	-0.545707	-0.546792	-0.55951	-0.556848	-0.546595	1.34639	1.95635	-0.547285	1140	55.99	79.51	57.82	78.14	100.76	76.29	0.13	0.78	0.4	0.92	0.24	0.24	0.68	0.43	0.18	0.97	0.1	0.17	0	0	0	0	0.07	0.2	ALUE_scaffold0000217	107301	114451	-	ALUE_0000698301	-	-	-	-	-
ALUE_0000698401	cluster 2	B	3	-0.53887	-0.538491	-0.542053	-0.538329	-0.533087	1.61597	1.61486	-0.540008	333	375.97	817.27	400.1	509.2	590.53	492.79	1.84	3.43	1.35	1.74	0.61	0	1.9	0.73	0	0.83	0.68	0	0	0	0	0.65	1.17	0.93	ALUE_scaffold0000217	116438	117158	+	ALUE_0000698401	MSP domain-containing protein	-	-	-	-
ALUE_0000699501	cluster 2	B	3	-0.551242	-0.546785	-0.49931	-0.501054	-0.560931	1.55064	1.6669	-0.558218	1443	51.35	20.39	37.72	45.4	27.7	42.36	0	0.31	0.18	0.28	0.61	0.1	0.05	0.84	0.33	0.13	0.16	0.34	2.14	0.1	1.43	0.05	0.32	3.21	ALUE_scaffold0000218	76675	90736	+	ALUE_0000699501	-	-	-	-	-
ALUE_0000700401	cluster 2	B	3	-0.514335	-0.465347	-0.749015	-0.725183	-0.704992	1.15126	1.17543	0.832179	711	17.1	30.03	10.48	12.64	34.74	10.96	1.08	0	0.45	3.43	1.62	2.24	2.28	3.5	2.99	7.5	22.29	18.18	0.1	0.1	0	0.81	0.11	0	ALUE_scaffold0000219	42655	49346	+	ALUE_0000700401	-	-	-	-	-
ALUE_0000702001	cluster 2	B	3	-0.332533	-0.283821	-0.311843	0.0146633	-0.800267	0.566773	1.77308	-0.626048	837	49.25	169.34	43.78	122.65	239.68	94.19	9.52	20.22	12.61	33.64	41.64	42.35	36.74	55.21	33.52	58.66	8.31	3.42	47.48	40.2	33.28	43.87	53.31	76.33	ALUE_scaffold0000220	21170	25731	+	ALUE_0000702001	-	-	-	-	K14458
ALUE_0000703301	cluster 2	B	3	-0.435097	-0.434745	-0.435615	-0.433437	-0.427846	0.610554	1.99172	-0.435539	435	1103.63	7354.36	2039.21	3550.47	13543.9	7261.18	11.97	46.49	19.67	5.21	0	0.16	8.9	0	0	0	0.26	0.68	0	0	0.17	10.78	10.19	1.06	ALUE_scaffold0000221	19022	20750	-	ALUE_0000703301	Major sperm protein	-	GO:0005856:cytoskeleton;GO:0031143:pseudopodium;GO:0005737:cytoplasm;	GO:0005198:structural molecule activity;	-
ALUE_0000703401	cluster 2	B	3	-0.504357	-0.504088	-0.504829	-0.502821	-0.495553	0.793449	2.2229	-0.504699	384	30008.4	56527.8	35280.3	59150.1	110210	86578.2	194.29	466.42	211.81	37.95	1.06	7.38	70	0.63	1.07	1.68	11.88	0.77	0.19	0.38	1.53	75.9	94.54	20.09	ALUE_scaffold0000221	21631	22320	+	ALUE_0000703401	Major sperm protein	-	GO:0005856:cytoskeleton;GO:0031143:pseudopodium;GO:0005737:cytoplasm;	GO:0005198:structural molecule activity;	-
ALUE_0000703701	cluster 2	B	3	0.215621	0.0473151	-0.976603	-0.995714	-0.499512	1.31799	1.14835	-0.257446	1521	21.73	13.5	34.3	28.1	10.03	26.34	7.45	0.21	7.66	14.58	11.39	10.68	12.63	12.24	6.76	18.98	1.87	1.69	0	1.09	0	0.52	0	0	ALUE_scaffold0000221	56305	72068	+	ALUE_0000703701	-	-	-	-	-
ALUE_0000703801	cluster 2	B	3	-0.273084	-0.270583	-0.74493	-0.755433	-0.676008	1.14805	2.03213	-0.460142	543	59.83	57.79	73.21	105.19	78.64	95.38	3.39	0.35	4.74	17.96	17.95	12.85	19.05	18.09	11.87	25.57	2.31	2.18	0.13	1.46	0	0.4	0.14	0	ALUE_scaffold0000221	85461	89614	+	ALUE_0000703801	-	-	-	-	-
ALUE_0000703901	cluster 2	B	3	0.157218	-0.150747	-0.878221	-0.881879	-0.759049	1.19138	1.80624	-0.484941	396	224.52	239.99	203.71	373.72	241.72	249.46	24.37	1.6	18.36	112.16	108.17	117.09	91.15	101.69	46.07	106.8	16.99	8.22	0.18	5.84	0.19	3.28	0.98	0.78	ALUE_scaffold0000221	110916	111311	+	ALUE_0000703901	-	-	-	-	-
ALUE_0000704301	cluster 2	B	3	-0.525154	-0.554903	-0.576602	-0.579402	-0.559103	1.70076	1.64721	-0.552803	850	20.12	19.27	25.76	19.97	18.37	25.28	0.36	0.22	0	0.82	0.08	0.65	0.08	0.14	0.48	0.76	0	0	0	0.08	0	0	0	0	ALUE_scaffold0000221	164556	172150	+	ALUE_0000704301	-	-	-	-	-
ALUE_0000704401	cluster 2	B	3	-0.562161	-0.501979	-0.56498	-0.563019	-0.539278	0.557447	2.36881	-0.194842	363	476.78	446.6	453.23	1386.5	1215.17	991.37	9.71	17.47	7.45	0.16	0	6.47	41.29	28.4	10.58	50.91	275.78	129.4	2.38	0.6	0.2	2.58	2.57	0.43	ALUE_scaffold0000222	5033	8742	+	ALUE_0000704401	-	-	-	-	-
ALUE_0000704901	cluster 2	B	3	-0.536566	-0.53618	-0.537322	-0.534514	-0.526171	1.01648	2.18816	-0.53389	1287	1363.81	1801.83	1664.2	2442.14	3250.82	2778.76	7.38	16.55	10.95	1.62	0.47	0.48	3.23	0.38	0.16	1	9.12	0.77	0	0.11	0.11	2.69	2.9	3.36	ALUE_scaffold0000222	40666	43438	-	ALUE_0000704901	-	-	-	-	-
ALUE_0000707901	cluster 2	B	3	-0.480746	-0.475096	-0.490111	-0.488706	-0.471917	0.45823	2.42984	-0.481494	1245	695.52	684.4	685.12	2513.45	1815.87	2028.1	10.34	20.27	9.41	8.86	2.12	9.82	13.56	2.19	17.35	16.03	0.92	2.22	0.06	0.23	0.12	2.09	1.19	0.19	ALUE_scaffold0000224	93997	101324	-	ALUE_0000707901	-	GO:0006468:protein phosphorylation;	-	GO:0004672:protein kinase activity;GO:0005524:ATP binding;	-
ALUE_0000708001	cluster 2	B	3	-0.450374	-0.445031	-0.47887	-0.47887	-0.47887	0.345739	2.3761	-0.38982	369	2.06	1.1	1.47	5.95	3.35	6.73	0	0	0	0.16	0	0	0.19	0	0	0.5	0	0	0	0	0	0	0	0	ALUE_scaffold0000224	102176	102643	+	ALUE_0000708001	-	-	-	-	-
ALUE_0000709601	cluster 2	B	3	-0.4417	-0.519476	-0.557405	-0.559449	-0.53263	0.834759	2.26255	-0.486654	369	30.89	54.12	30.3	82.27	73.16	71.68	3.74	2.41	2.09	3.78	1.28	10.3	4	0.99	4.28	3.49	2.47	5.88	2.34	1.37	2.59	2.15	1.69	2.3	ALUE_scaffold0000226	31750	34759	-	ALUE_0000709601	-	-	-	-	-
ALUE_0000712001	cluster 2	B	3	-0.530914	-0.532237	-0.532237	-0.527335	-0.524923	0.965671	2.20643	-0.524456	342	41.11	85.8	65.61	119.13	112.47	120.39	0	0.56	0.38	0.17	0	0	0	0	0	0	1	0	0	0	0	0.63	0	0	ALUE_scaffold0000228	168213	169730	-	ALUE_0000712001	-	-	-	GO:0004721:phosphoprotein phosphatase activity;	-
ALUE_0000714401	cluster 2	B	3	-0.413738	-0.454993	-0.454993	-0.454993	-0.454993	0.719182	1.96952	-0.454993	447	0.85	1.46	1.39	0.45	3.55	3.64	0	0	0	0.13	0	0	0	0	0	0	0	0	0	0	0	0	0	0	ALUE_scaffold0000231	11798	15190	-	ALUE_0000714401	-	-	-	-	-
ALUE_0000714501	cluster 2	B	3	-0.540439	-0.540439	-0.540439	-0.540439	-0.540439	1.30325	1.93938	-0.540439	378	55.79	24.37	59.77	69.74	54.38	64.09	0	0	0	0	0	0	0	0	0	0	0	0	0	0	0	0	0	0	ALUE_scaffold0000231	20505	24073	+	ALUE_0000714501	-	-	-	-	-
ALUE_0000714601	cluster 2	B	3	-0.529479	-0.531263	-0.531263	-0.529067	-0.516788	0.998812	2.16564	-0.526598	705	78.42	88.56	56.06	154.4	139.65	99.08	1.3	0.63	0.18	0.16	0	0.1	0	0	0	0.52	0.16	0	0	0	0	0.1	0.22	0	ALUE_scaffold0000231	27114	32233	+	ALUE_0000714601	-	-	-	-	-
ALUE_0000714701	cluster 2	B	3	-0.549947	-0.545415	-0.568325	-0.566732	-0.551321	1.36177	1.98043	-0.560468	1305	209.2	249.77	243.81	296.29	318.48	313.22	2.7	2.53	1.13	1.2	2.96	2.7	2.21	3.3	3	2.04	0.61	0.38	0	0.17	0	0.39	0.36	0	ALUE_scaffold0000231	42545	56714	+	ALUE_0000714701	-	-	-	-	-
ALUE_0000714901	cluster 2	B	3	-0.502885	-0.515798	-0.529239	-0.52788	-0.516855	0.950305	2.15218	-0.509832	1323	78.84	43.43	73.71	157.91	98.82	98.41	0.58	0.72	0.39	1.49	1.84	0.21	0.64	1.19	0	1.88	0.52	0.22	0	0.05	0	0.05	0.18	0	ALUE_scaffold0000231	79200	87301	+	ALUE_0000714901	-	GO:0035335:peptidyl-tyrosine dephosphorylation;	-	GO:0004725:protein tyrosine phosphatase activity;	-
ALUE_0000715301	cluster 2	B	3	-0.414429	-0.480519	-0.539857	-0.490218	-0.541093	1.21347	1.775	-0.52236	528	39.94	112.23	34.56	72.25	116.46	57.07	1.74	0.36	0.12	5.28	3.59	6.67	1.73	5.17	1.69	2.96	0.86	0.37	0.14	0.96	1.25	3.01	3.68	0.88	ALUE_scaffold0000231	140491	143046	-	ALUE_0000715301	MSP domain-containing protein	-	-	GO:0005198:structural molecule activity;	-
ALUE_0000719701	cluster 2	B	3	-0.486967	-0.485243	-0.486967	-0.486967	-0.485399	1.55337	1.36279	-0.484616	660	71.1	25.44	33.64	70.51	19.11	28.4	0	0.1	0	0	0	0	0.11	0	0	0	0	0.15	0	0	0	0	0	0	ALUE_scaffold0000236	24435	27942	-	ALUE_0000719701	-	-	-	-	-
ALUE_0000719901	cluster 2	B	3	-0.454925	-0.47451	-0.52347	-0.503264	-0.515854	1.5865	1.40449	-0.518963	387	37.31	19.8	78.64	50.58	23.25	50.21	0	0.49	0	2.1	0.7	1.61	1.27	1.88	0	0	0.29	0	0	0	0	1.3	0	0	ALUE_scaffold0000236	47841	48227	+	ALUE_0000719901	-	-	-	-	-
ALUE_0000720401	cluster 2	B	3	-0.548966	-0.548092	-0.547656	-0.549985	-0.540159	1.3072	1.97895	-0.551295	951	83.3	103.11	69.07	112.78	138.96	96.04	0.32	1.13	0.2	0.37	0	0.07	0.3	0.26	0	0	0.12	0	0	0	0.62	0.3	0	0	ALUE_scaffold0000236	60956	70115	+	ALUE_0000720401	-	-	-	GO:0016787:hydrolase activity;	-
ALUE_0000720501	cluster 2	B	3	-0.414575	-0.4438	0.812887	-0.4438	-0.441915	-0.0440736	1.41059	-0.435315	2340	1.79	0.66	1.82	7.43	1.62	10.65	0	0	0.05	0.02	0	0.32	0.03	0	0	0.08	0	0.04	0.21	0.15	13	0.03	0	0	ALUE_scaffold0000236	71976	90093	-	ALUE_0000720501	-	-	-	-	-
ALUE_0000720601	cluster 2	B	3	-0.536523	-0.540349	-0.540113	-0.537799	-0.529675	1.18462	2.03749	-0.537657	978	133.65	114.93	117.02	241.38	142.16	162.63	0.31	1.88	0.46	0.71	0.14	0.35	0.14	0.25	0	0.66	0	0.3	0.07	0.37	0	0.37	0.48	0.08	ALUE_scaffold0000236	95932	100511	-	ALUE_0000720601	-	-	-	-	-
ALUE_0000721501	cluster 2	B	3	-0.524519	-0.524519	-0.524519	-0.485244	-0.524519	1.99927	1.04924	-0.465194	213	24.97	42.86	24.06	9.38	30.24	17.68	0	0	0	0	0	0	0	0	0	2.16	0	0	0	0	0	0.34	0	1.09	ALUE_scaffold0000237	11433	11648	-	ALUE_0000721501	-	-	-	-	-
ALUE_0000726201	cluster 2	B	3	-0.535778	-0.534125	-0.540737	-0.540737	-0.523104	2.2197	0.990556	-0.535778	675	50.66	51.2	48.43	32.55	24.57	26.25	0.68	0.09	0.19	0.17	0	0.1	0	0.36	0	0.27	0	0	0	0	0	0	0	0	ALUE_scaffold0000240	64174	67098	-	ALUE_0000726201	-	-	-	-	-
ALUE_0000726301	cluster 2	B	3	-0.555646	-0.553953	-0.558276	-0.557184	-0.547056	1.35308	1.97182	-0.552783	744	510.7	692.7	513.02	746.54	818.54	706.67	2.88	4.35	3.81	0.94	1.18	1.21	2.46	1.47	0.92	4.45	0.92	0.53	0.58	0.29	0.1	0.39	0.94	0.62	ALUE_scaffold0000240	69394	72277	-	ALUE_0000726301	-	-	-	-	-
ALUE_0000731001	cluster 2	B	3	-0.361588	-0.243333	-0.452554	-0.51623	-0.352492	0.684516	1.68514	-0.443457	1083	0.35	0.83	0.14	0.55	1.63	0.24	0	0	0.18	0.05	0.06	0.06	0	0.17	0.13	0.08	0	0	0	0	0.07	0	0	0	ALUE_scaffold0000245	6445	15335	-	ALUE_0000731001	-	GO:0007186:G-protein coupled receptor signaling pathway;	-	GO:0019001:guanyl nucleotide binding;	-
ALUE_0000731201	cluster 2	B	3	-0.555037	-0.562488	-0.571341	-0.567007	-0.542221	1.8028	1.56057	-0.565274	2895	374.71	344.86	430.99	338.46	389.55	305.18	5.72	2.28	6.29	3.85	0.82	3.41	1.87	1.49	1.11	2.48	0.47	0.17	0	0.15	0.03	0.55	0.32	1.41	ALUE_scaffold0000245	61716	84620	-	ALUE_0000731201	-	GO:0006810:transport;	-	GO:0005215:transporter activity;	-
ALUE_0000731301	cluster 2	B	3	-0.492589	-0.492209	-0.492952	-0.490954	-0.477824	0.520168	2.41883	-0.492473	312	188.15	241.91	183.4	533.87	557.89	671.37	3.44	3.25	2.47	0	0	0.22	0.45	0	0	0.29	0	0	0	0	0	0.46	0.75	0	ALUE_scaffold0000245	86980	87752	-	ALUE_0000731301	-	-	-	-	-
ALUE_0000732601	cluster 2	B	3	-0.547624	-0.550399	-0.550399	-0.550399	-0.546375	2.03367	1.26193	-0.550399	876	70.7	54.24	61.33	45.14	49.15	36.35	0	0.22	0.07	0.2	0	0	0	0	0	0	0	0	0	0	0	0	0	0	ALUE_scaffold0000246	151553	157114	+	ALUE_0000732601	-	GO:0035335:peptidyl-tyrosine dephosphorylation;	-	GO:0004725:protein tyrosine phosphatase activity;	-
ALUE_0000736001	cluster 2	B	3	-0.437076	-0.437076	-0.437076	-0.437076	-0.353614	0.116407	2.29959	-0.31408	657	0.29	0.62	0.35	1.22	1.75	3.26	0	0.19	0	0	0	0	0	0	0	0.28	0	0	0	0	0	0	0	0	ALUE_scaffold0000250	53671	55427	+	ALUE_0000736001	-	-	-	-	-
ALUE_0000736101	cluster 2	B	3	0.173272	-0.216778	-0.618829	-0.762847	-0.762847	0.173272	1.77548	0.23928	912	0.42	0.71	0.43	0.88	2.32	1.03	0	0	0	0.89	0.37	0.3	0.31	0.6	0	1.31	0.25	0.11	0	0.24	0	0	0	0	ALUE_scaffold0000250	59349	61711	+	ALUE_0000736101	-	-	-	-	-
ALUE_0000736601	cluster 2	B	3	-0.563574	-0.565479	-0.564873	-0.55835	-0.550557	1.58208	1.77665	-0.555896	1279	205.87	295.38	243.24	256.41	296.81	258.68	1.8	2.28	1.56	0.91	0	0.22	0.33	0.14	0	2.08	0.71	1	0.28	0.4	0	0.39	1.4	1.15	ALUE_scaffold0000250	121120	126091	+	ALUE_0000736601	-	GO:0006470:protein dephosphorylation;	-	GO:0004721:phosphoprotein phosphatase activity;	-
ALUE_0000737301	cluster 2	B	3	-0.548691	-0.548691	-0.15183	-0.452482	-0.548691	0.870389	1.50777	-0.127777	883	0.65	0.09	0.44	1.13	0.1	0.48	0	0	0	0	0	0	0	0	0	0	0.13	0.22	0	0	0.33	0.08	0	0	ALUE_scaffold0000251	41533	42901	-	ALUE_0000737301	-	-	-	-	-
ALUE_0000740701	cluster 2	B	3	-0.452175	-0.466669	-0.524096	-0.525172	-0.532441	0.827625	2.18009	-0.507165	1464	153.77	335.21	137.3	325.23	540.24	376.67	2.2	1.99	2.77	11.46	13.31	18.74	11.49	11.6	13.82	13.31	2.8	2.36	5.4	4	1.36	3.4	2.18	4.69	ALUE_scaffold0000254	39457	55026	-	ALUE_0000740701	-	-	-	-	-
ALUE_0000741801	cluster 2	B	3	-0.545252	-0.561446	0.368562	-0.520961	-0.534842	0.294532	2.05854	-0.559133	1344	2.4	1.76	3.29	7.43	6.1	9.17	0	0.14	0.14	0.04	0	0.15	0.05	0	0	0	0	0.07	0.27	0.16	7.66	0.05	0.06	0.29	ALUE_scaffold0000255	70399	88439	-	ALUE_0000741801	-	-	-	-	-
ALUE_0000744201	cluster 2	B	3	-0.526542	-0.598343	-0.335072	0.526542	-0.550476	1.00522	0.981283	-0.502608	2724	0.21	0	0.46	0.22	0	0.44	0	0.02	0	0	0	0.03	0	0	0	0	0	0.04	0	0.08	0.03	0.16	0.03	0.28	ALUE_scaffold0000257	107895	110720	+	ALUE_0000744201	-	-	-	-	-
ALUE_0000744301	cluster 2	B	3	-0.523787	-0.523787	-0.195375	0.181691	-0.523787	1.37371	0.735127	-0.523787	1362	0.84	0	2.28	1.32	0	0.75	0	0	0	0	0	0	0	0	0	0	0	0	0.11	0.05	0.38	0.48	0.51	0.17	ALUE_scaffold0000257	112196	128071	-	ALUE_0000744301	-	-	-	-	-
ALUE_0000744401	cluster 2	B	3	-0.535688	-0.59474	-0.259758	1.04152	-0.615676	0.094549	1.36737	-0.497573	189	2.01	9.92	1.64	2.11	25.21	9.96	0	0.34	0	0	0	1.83	0	0	0.73	0.97	0	1.57	0.76	1.15	5.06	4.58	11.93	14.7	ALUE_scaffold0000257	150504	157201	+	ALUE_0000744401	-	-	-	-	-
ALUE_0000744501	cluster 2	B	3	-0.539695	-0.531233	-0.545604	-0.541738	-0.536194	1.06457	2.16404	-0.534151	3804	71.72	58.09	91.05	133.99	117.47	120.12	0.36	0.57	0.49	0.41	0.28	0.25	0.7	0.77	0.63	1.02	0.63	0.05	0.02	0.09	0.02	0.21	0.06	0.39	ALUE_scaffold0000258	2809	44109	-	ALUE_0000744501	-	-	-	-	-
ALUE_0000744601	cluster 2	B	3	-0.488637	-0.488637	-0.488637	-0.480558	-0.474835	1.06065	1.84929	-0.488637	387	78.54	32.01	119.57	152.76	39.44	155.06	0.4	0.49	1.16	0	0	0	0	0	0	0	0	0	0	0	0	0	0	1.2	ALUE_scaffold0000258	46255	52374	+	ALUE_0000744601	-	-	-	-	-
ALUE_0000744701	cluster 2	B	3	-0.513553	-0.510486	-0.513553	-0.513553	-0.488254	1.26083	1.76873	-0.49017	912	14.58	4.38	27.33	21.68	13.83	24.03	0.17	0.42	0.07	0	0	0	0	0	0.08	0	0.5	0.11	0	0	0	0	0	0	ALUE_scaffold0000258	55131	60488	+	ALUE_0000744701	-	-	-	-	-
ALUE_0000747401	cluster 2	B	3	-0.543428	-0.543428	-0.543428	-0.54214	-0.52434	1.70225	1.53497	-0.540448	495	80.6	62.08	136.15	69.4	98.56	90.1	0.31	1.41	0.65	0	0	0	0	0	0	0.37	0	0	0	0	0	0	0.16	0	ALUE_scaffold0000261	741	4770	-	ALUE_0000747401	-	-	-	-	-
ALUE_0000747501	cluster 2	B	3	-0.531076	-0.531076	-0.531076	-0.531076	-0.531076	1.78069	1.40577	-0.531076	402	26.94	27.57	16.03	16.89	30.07	12.14	0	0	0	0	0	0	0	0	0	0	0	0	0	0	0	0	0	0	ALUE_scaffold0000261	5298	7522	+	ALUE_0000747501	-	-	-	-	-
ALUE_0000747601	cluster 2	B	3	-0.5074	-0.506737	-0.507608	-0.506281	-0.491906	0.646859	2.38047	-0.5074	777	278.49	247.77	308.97	767.27	658.42	663.77	2.17	6.04	3.15	0.15	0	0	0.63	0	0	0	0.15	0	0	0	0	0.46	0.4	0.1	ALUE_scaffold0000261	9307	12789	-	ALUE_0000747601	-	-	-	-	-
ALUE_0000747701	cluster 2	B	3	-0.640754	-0.695166	-0.361894	-0.349803	-0.619594	1.48055	1.69744	-0.510771	2391	12.71	5.69	12.34	13.11	8.86	11.64	0.64	0.8	1.51	0.97	0.57	1.13	0.77	0.63	0.55	1	1	2.39	1.77	3.02	1.57	1.51	1.4	3.61	ALUE_scaffold0000261	15834	24121	-	ALUE_0000747701	COesterase domain-containing protein	-	-	-	-
ALUE_0000748101	cluster 2	B	3	-0.471429	-0.600605	-0.395443	-0.306793	-0.539817	1.35223	0.96977	-0.0079152	267	3.56	1.53	2.62	5.24	0	0.96	0	0.24	0	0	0.51	0	0	0	0	0.69	1.28	0.37	0.81	0	0	0	1.16	0	ALUE_scaffold0000261	82074	82340	+	ALUE_0000748101	-	-	-	-	-
ALUE_0000754401	cluster 2	B	3	-0.528287	-0.470982	-0.622115	-0.616169	-0.596237	2.0514	1.22772	-0.44533	1053	156.06	170.52	145.7	117.97	112.6	96.25	2.47	1.02	1.22	10.2	2.83	3.68	19.51	6.34	0.98	29.86	1.41	0.09	0	0.14	0	0.82	0.22	0.15	ALUE_scaffold0000267	30224	42334	-	ALUE_0000754401	-	-	-	-	-
ALUE_0000754601	cluster 2	B	3	-0.564771	-0.564689	-0.565373	-0.562655	-0.55802	1.54463	1.83621	-0.565336	1152	6916.45	6938.28	6908.49	7590.14	8076.24	7966.08	20.35	32.69	19.44	5.34	0.29	0.42	5.62	0.58	0.65	0	0.49	0	0	0.06	0.06	6.51	9.51	10.85	ALUE_scaffold0000267	61478	63826	+	ALUE_0000754601	-	-	-	GO:0046872:metal ion binding;	-
ALUE_0000759301	cluster 2	B	3	-0.53333	-0.533674	-0.534876	-0.533044	-0.52852	1.06729	2.11774	-0.52159	1614	103.82	55.1	121.03	179.8	130.09	153.49	0.38	0.47	0.44	0.11	0.17	0.17	0.39	0	0	1.14	0.99	0.37	0.04	0.09	0.05	0.31	0.14	0.05	ALUE_scaffold0000271	921	11238	+	ALUE_0000759301	Na_H_Exchanger domain-containing protein	-	-	-	-
ALUE_0000759701	cluster 2	B	3	0.0221131	-0.112705	-0.673022	-0.562457	-0.54391	1.18697	0.927679	-0.244671	942	24.81	0.35	29.84	21.2	0	26.53	2.93	0.4	3.14	0.68	6.25	15.41	0.67	6.82	11.07	2.64	1.33	10.89	0.61	1.3	0.94	1.91	2.48	1.56	ALUE_scaffold0000271	50030	51353	-	ALUE_0000759701	Col_cuticle_N domain-containing protein	-	-	-	-
ALUE_0000759901	cluster 2	B	3	-0.618135	-0.579281	-0.304639	-0.332256	-0.623086	0.863065	2.00296	-0.40863	753	32.04	18.51	29.28	63.39	23.43	52.86	0.61	0.08	1.11	0.15	1.08	0.83	1.21	1.61	1.28	3.79	5.6	3.67	17.56	0.86	0.1	0.77	0.31	15.99	ALUE_scaffold0000271	86018	89756	+	ALUE_0000759901	-	-	-	-	-
ALUE_0000761701	cluster 2	B	3	-0.481338	-0.483353	-0.471131	-0.428547	-0.471946	0.773383	2.045	-0.482067	534	138.04	52.05	103.09	294.72	76.49	218.49	0.29	1.66	0.84	0.22	0.38	0	0	0	0.13	0	0.43	0	1.62	1.08	0.28	2.03	5.53	5.35	ALUE_scaffold0000273	118801	124014	+	ALUE_0000761701	-	-	-	-	-
ALUE_0000768001	cluster 2	B	3	-0.452117	-0.221079	-0.316681	-0.539752	-0.539752	0.766807	0.695105	0.60747	510	0.37	1.12	0.15	0	1.21	0.34	0	0	0	0.11	0	0	0.28	0.12	0	1.44	0	0	0.28	0	0	0	0	0	ALUE_scaffold0000278	54917	59055	+	ALUE_0000768001	Col_cuticle_N domain-containing protein	-	-	-	-
ALUE_0000768601	cluster 2	B	3	-0.55941	-0.55941	-0.55941	-0.55941	-0.55941	1.23236	1.85036	-0.285667	279	2.04	1.17	1.11	1.43	2.85	1.53	0	0	0	0	0	0	0	0	0	0.66	0	0	0	0	0	0	0	0	ALUE_scaffold0000278	102685	103343	-	ALUE_0000768601	-	-	-	-	-
ALUE_0000769501	cluster 2	B	3	-0.533769	-0.548197	-0.551082	-0.542363	-0.534459	2.11761	1.13757	-0.545311	1014	142.58	156.34	126.57	104.39	93.96	70.91	1.51	0.13	1.08	1.89	0.33	0.61	0.14	0.12	0.27	0.36	0.34	0.29	0	0.07	0	1	0.23	0.23	ALUE_scaffold0000279	32605	44846	-	ALUE_0000769501	-	-	-	-	-
ALUE_0000769701	cluster 2	B	3	-0.530482	-0.527229	-0.528179	-0.528834	-0.519941	1.5524	1.60166	-0.519392	498	243.39	497.39	246.49	271.91	488.41	250.27	2.77	2.29	1.16	0.82	0.27	0.14	2.26	0.37	0.14	4.25	1.83	0.4	0.43	1.45	0.44	0.29	1.72	0	ALUE_scaffold0000279	72269	77081	-	ALUE_0000769701	-	-	-	-	-
ALUE_0000770801	cluster 2	B	3	-0.533785	-0.533873	-0.535186	-0.532108	-0.517824	1.26639	1.91865	-0.532263	354	422.89	807.93	402.46	610.45	978.91	635.24	1.73	11.1	2.91	0.49	0	0.78	1.19	0	0	1.04	1.61	0	0	0	0	0.82	1.32	0.65	ALUE_scaffold0000281	28954	30296	-	ALUE_0000770801	-	-	-	-	-
ALUE_0000771401	cluster 2	B	3	-0.062137	-0.677645	-0.548095	-0.783161	-0.128671	1.82571	1.09238	-0.718386	240	38.79	36.68	30.09	34.95	21.69	23.9	22.34	6.08	10.46	7.74	13.25	20.16	4.69	6.32	9.14	2.68	3.33	12.75	5.69	6.02	12.86	3.31	7.77	5.47	ALUE_scaffold0000281	116274	117300	-	ALUE_0000771401	-	-	-	-	-
ALUE_0000774201	cluster 2	B	3	-0.523164	-0.530842	-0.48929	-0.437101	-0.534998	0.719106	2.33604	-0.539751	4635	121.9	124.54	135.72	338.99	265.67	263.92	1.39	1.76	1.74	2.83	2.53	3.09	1.73	2.09	2.32	0.97	1.53	0.96	5.43	8.18	5.03	5.42	9.46	19.46	ALUE_scaffold0000284	31114	60531	-	ALUE_0000774201	-	-	-	-	-
ALUE_0000774301	cluster 2	B	3	-0.55491	-0.539267	-0.565563	-0.563237	-0.553595	1.73696	1.59759	-0.557978	558	237.3	255.04	190.76	185.76	271.3	184.7	0.82	1.48	1.38	0.83	0.73	1.73	1.77	3.7	2.46	1.15	1.23	0	0	0.13	0	0.26	0.28	0.28	ALUE_scaffold0000284	63344	69092	+	ALUE_0000774301	-	-	-	-	-
ALUE_0000775201	cluster 2	B	3	-0.561862	-0.56057	-0.548835	-0.532042	-0.551796	1.68384	1.62904	-0.557771	711	149.37	165.19	102.98	165.73	137.61	104.02	0.86	0.62	0.72	0.33	0	0	0.4	0.17	0	0.13	0.96	0	0.91	1.32	0.52	1.73	2.51	1.63	ALUE_scaffold0000285	26938	30352	+	ALUE_0000775201	Major sperm protein	-	GO:0005856:cytoskeleton;	GO:0005198:structural molecule activity;	-
ALUE_0000775601	cluster 2	B	3	-0.540251	-0.541679	-0.541838	-0.54152	-0.533428	1.15336	2.08851	-0.543152	645	238.28	308.84	202.23	341.54	462.31	358.07	1.43	2.95	0.8	0.9	0.52	0.75	0.87	0.56	0.11	0.71	0.18	0	0.22	0.34	0.91	0.89	0.36	0.36	ALUE_scaffold0000285	45353	51186	-	ALUE_0000775601	-	-	-	-	-
ALUE_0000777701	cluster 2	B	3	-0.522225	-0.523303	-0.523303	-0.519172	-0.507529	1.03087	2.08273	-0.518065	405	116.33	238.89	165.44	216	392.09	263.99	1.51	4.7	0.48	0.43	0.84	0.51	0.52	0.9	0	2.04	1.13	0	0.35	0.89	0.18	0.89	0.96	0.95	ALUE_scaffold0000286	139261	140773	+	ALUE_0000777701	-	-	-	-	-
ALUE_0000777801	cluster 2	B	3	-0.503205	-0.764272	-0.173458	-0.0749182	-0.226781	1.22701	1.07685	-0.56122	1668	16.06	15.98	16.8	4.91	35.33	5.08	6.06	4.03	4.67	1.32	0.37	6.59	0.76	0.33	1.07	1.27	1.09	4.56	1.16	5.11	9.74	4.89	8.06	5.37	ALUE_scaffold0000286	142734	147385	-	ALUE_0000777801	TPR_REGION domain-containing protein	-	-	-	-
ALUE_0000778201	cluster 2	B	3	-0.554737	-0.677709	-0.597771	-0.394109	-0.345821	1.40119	1.61223	-0.443273	474	86.57	63.62	42.75	99.44	67.93	42.44	32	10.97	10.32	9.06	7.99	19.54	10.54	7.68	8.54	11.64	11.79	22.07	9.55	15.54	8.06	10.5	25.58	13.35	ALUE_scaffold0000287	84683	86932	-	ALUE_0000778201	-	-	-	-	-
ALUE_0000779401	cluster 2	B	3	-0.495641	-0.496709	-0.498063	-0.494737	-0.492612	1.13967	1.835	-0.496908	849	1066.48	3862.8	1083.14	1873.72	3683.16	3008.15	4.87	9.63	5.68	5.33	0.88	2.85	3.98	0.43	0.73	0.43	3.63	0.35	0.17	0	0	4.25	5.95	2.18	ALUE_scaffold0000289	13071	14582	-	ALUE_0000779401	-	-	-	-	-
ALUE_0000779901	cluster 2	B	3	-0.382889	0.103375	-0.792891	-0.538214	-0.554306	1.05561	1.83434	-0.725023	1299	7.75	12.17	10.34	10.46	18.34	12.59	1.89	2.54	2.82	2.91	5.73	1.06	3.58	9.9	3.17	2.83	1.14	0.84	1.11	2.11	0.62	1.94	2.99	2.55	ALUE_scaffold0000289	79392	93251	-	ALUE_0000779901	-	-	GO:0055120:striated muscle dense body;	-	-
ALUE_0000780101	cluster 2	B	3	-0.513839	-0.559201	-0.589571	-0.580525	-0.550155	1.47936	1.81718	-0.503242	2256	49.68	41.15	69.52	71.27	49.16	66.06	1.15	0.28	1.88	1.88	0.72	3.52	1.53	0.81	0.27	5.83	0.45	0.66	0	0.26	0	0.86	0.03	0.07	ALUE_scaffold0000290	17629	46124	-	ALUE_0000780101	-	-	-	-	-
ALUE_0000780201	cluster 2	B	3	-0.517184	-0.517631	-0.518115	-0.516468	-0.506501	0.79404	2.29824	-0.516379	1041	202.94	307.47	222.86	467.94	606.45	499.47	1.47	3.41	1.61	0.39	0	0.13	0.27	0	0	0.53	0.44	0	0	0	0	0.55	0.3	0.07	ALUE_scaffold0000290	54279	61752	-	ALUE_0000780201	-	-	-	-	-
ALUE_0000780301	cluster 2	B	3	-0.498617	-0.567946	-0.570161	-0.563688	-0.529108	1.67548	1.60393	-0.54989	2676	46.15	31.13	54.63	51.5	29.28	46.93	1.26	0.17	1.06	1.39	0.15	2.74	0.11	0.02	0.08	1.1	0.17	0	0	0.08	0	0.4	0.03	0.03	ALUE_scaffold0000290	68862	100864	-	ALUE_0000780301	-	-	-	-	-
[truncated: 8,884 more rows]
