# Supplementary material for: Transcriptome profiling of male and female Ascaris lumbricoides reproductive tissues
Source: Parasit Vectors. 2022 Dec 20;15:477. doi: 10.1186/s13071-022-05602-2 (PMC9768952; doi:10.1186/s13071-022-05602-2)
Supplement: Supplementary file 9 — Additional file 9: Table S6. The complete list of GO Terms significantly enriched in A. lumbricoides discrete reproductive tissues. [file 13071_2022_5602_MOESM9_ESM.xlsx]

## Sheet: Tg
Additional file 9: Table S6. The complete list of GO terms significantly enriched in A. lumbricoides discrete reproductive tissues (Tg tissue sample).
category	term	ontology	numDEInCat	numInCat	over_represented_pvalue	over_represented_FDR	GeneNumber(Up)	Gene ID	GeneNumber(Down)	Gene ID
GO:0004672	protein kinase activity	MF	72	104	1.58591e-06	0.00257234	21	ALUE_0000153401, ALUE_0000362701, ALUE_0000455501, ALUE_0000544701, ALUE_0000870301, ALUE_0000875501, ALUE_0001009401, ALUE_0001015101, ALUE_0001057801, ALUE_0001287201, ALUE_0001292701, ALUE_0001350501, ALUE_0001382701, ALUE_0001384101, ALUE_0001452201, ALUE_0001613301, ALUE_0001678201, ALUE_0001709101, ALUE_0001801101, ALUE_0001861201, ALUE_0001887101	51	ALUE_0000062101, ALUE_0000156401, ALUE_0000171101, ALUE_0000192201, ALUE_0000195901, ALUE_0000278901, ALUE_0000279301, ALUE_0000303601, ALUE_0000328301, ALUE_0000440101, ALUE_0000581301, ALUE_0000641201, ALUE_0000707901, ALUE_0000708201, ALUE_0000946901, ALUE_0000975801, ALUE_0001035401, ALUE_0001035501, ALUE_0001069101, ALUE_0001091101, ALUE_0001167301, ALUE_0001309201, ALUE_0001313101, ALUE_000…
GO:0004721	phosphoprotein phosphatase activity	MF	31	42	0.00016861	0.136742	5	ALUE_0000355101, ALUE_0000381901, ALUE_0000511001, ALUE_0001089701, ALUE_0002045801	26	ALUE_0000034501, ALUE_0000111401, ALUE_0000285501, ALUE_0000329901, ALUE_0000652301, ALUE_0000712001, ALUE_0000736601, ALUE_0000822401, ALUE_0000825201, ALUE_0000845001, ALUE_0000874001, ALUE_0000906401, ALUE_0001121701, ALUE_0001162501, ALUE_0001209701, ALUE_0001244401, ALUE_0001503101, ALUE_0001575201, ALUE_0001612301, ALUE_0001644801, ALUE_0001761501, ALUE_0001902301, ALUE_0001977901, ALUE_000…
GO:0016310	phosphorylation	BP	78	126	0.00032574	0.140152	25	ALUE_0000153401, ALUE_0000303901, ALUE_0000311901, ALUE_0000321501, ALUE_0000364401, ALUE_0000475901, ALUE_0000544701, ALUE_0000650601, ALUE_0000705601, ALUE_0000764601, ALUE_0001009401, ALUE_0001010801, ALUE_0001057801, ALUE_0001287201, ALUE_0001292701, ALUE_0001350501, ALUE_0001382701, ALUE_0001384101, ALUE_0001452201, ALUE_0001507501, ALUE_0001519501, ALUE_0001586701, ALUE_0001801101, ALUE_000…	53	ALUE_0000049601, ALUE_0000123701, ALUE_0000203701, ALUE_0000278901, ALUE_0000279301, ALUE_0000303601, ALUE_0000398201, ALUE_0000440101, ALUE_0000467601, ALUE_0000581301, ALUE_0000641201, ALUE_0000708201, ALUE_0000841801, ALUE_0000946901, ALUE_0000975801, ALUE_0000987001, ALUE_0001029201, ALUE_0001035401, ALUE_0001035501, ALUE_0001043401, ALUE_0001048801, ALUE_0001053201, ALUE_0001091101, ALUE_000…
GO:0006468	protein phosphorylation	BP	88	151	0.000345628	0.140152	40	ALUE_0000272901, ALUE_0000352001, ALUE_0000356301, ALUE_0000367401, ALUE_0000372301, ALUE_0000432001, ALUE_0000433201, ALUE_0000557201, ALUE_0000559001, ALUE_0000589001, ALUE_0000647001, ALUE_0000716001, ALUE_0000719301, ALUE_0000730501, ALUE_0000803101, ALUE_0000852101, ALUE_0000856401, ALUE_0000870301, ALUE_0000875501, ALUE_0000892701, ALUE_0000906201, ALUE_0000953401, ALUE_0001015101, ALUE_000…	48	ALUE_0000054801, ALUE_0000062101, ALUE_0000108401, ALUE_0000145801, ALUE_0000156001, ALUE_0000156401, ALUE_0000171101, ALUE_0000192201, ALUE_0000195901, ALUE_0000197001, ALUE_0000225101, ALUE_0000303201, ALUE_0000328301, ALUE_0000561401, ALUE_0000707901, ALUE_0000935601, ALUE_0000960301, ALUE_0001014101, ALUE_0001028901, ALUE_0001046401, ALUE_0001069101, ALUE_0001155701, ALUE_0001215301, ALUE_000…
GO:0005856	cytoskeleton	CC	34	54	0.00147156	0.477374	18	ALUE_0000023501, ALUE_0000061801, ALUE_0000198201, ALUE_0000201801, ALUE_0000328401, ALUE_0000707001, ALUE_0000951501, ALUE_0000997601, ALUE_0001094601, ALUE_0001310901, ALUE_0001311101, ALUE_0001364501, ALUE_0001454301, ALUE_0001571101, ALUE_0001749701, ALUE_0002162901, ALUE_0002259201, ALUE_0002314201	16	ALUE_0000198301, ALUE_0000516201, ALUE_0000703301, ALUE_0000703401, ALUE_0000775201, ALUE_0000979701, ALUE_0000994501, ALUE_0000994601, ALUE_0001228001, ALUE_0001270801, ALUE_0001271001, ALUE_0001320701, ALUE_0001527901, ALUE_0001531801, ALUE_0001561901, ALUE_0001895101
GO:0040011	locomotion	BP	27	40	0.00195915	0.529623	15	ALUE_0000295101, ALUE_0000384801, ALUE_0000466901, ALUE_0000740201, ALUE_0000938501, ALUE_0000949201, ALUE_0001180701, ALUE_0001236101, ALUE_0001250201, ALUE_0001317501, ALUE_0001573501, ALUE_0001653601, ALUE_0001773701, ALUE_0001893901, ALUE_0002031301	12	ALUE_0000545501, ALUE_0000829101, ALUE_0000975201, ALUE_0001110201, ALUE_0001188701, ALUE_0001295301, ALUE_0001606701, ALUE_0001668101, ALUE_0001700101, ALUE_0001758101, ALUE_0001969701, ALUE_0002061701
GO:0006470	protein dephosphorylation	BP	17	23	0.00414301	0.867576	5	ALUE_0000381901, ALUE_0000511001, ALUE_0001089701, ALUE_0001703201, ALUE_0002013601	12	ALUE_0000111401, ALUE_0000329901, ALUE_0000736601, ALUE_0001121701, ALUE_0001415401, ALUE_0001612301, ALUE_0001644801, ALUE_0001902301, ALUE_0001919001, ALUE_0001968901, ALUE_0001977901, ALUE_0002303401
GO:0040035	hermaphrodite genitalia development	BP	21	31	0.00466076	0.867576	13	ALUE_0000055301, ALUE_0000139401, ALUE_0000238301, ALUE_0000295101, ALUE_0000525801, ALUE_0000536401, ALUE_0000557901, ALUE_0000757701, ALUE_0000932601, ALUE_0000949201, ALUE_0001250201, ALUE_0001482301, ALUE_0001653601	8	ALUE_0000545501, ALUE_0000614801, ALUE_0000852501, ALUE_0001110201, ALUE_0001668101, ALUE_0001674401, ALUE_0001876301, ALUE_0002146801
GO:0040007	growth	BP	16	22	0.00536522	0.867576	8	ALUE_0000466901, ALUE_0000525801, ALUE_0000547001, ALUE_0000557901, ALUE_0000757701, ALUE_0000957801, ALUE_0001773701, ALUE_0002130301	8	ALUE_0000545501, ALUE_0000614801, ALUE_0000692401, ALUE_0000852501, ALUE_0001110201, ALUE_0001735901, ALUE_0001845601, ALUE_0002146801
GO:0006334	nucleosome assembly	BP	14	22	0.00617259	0.867576	1	ALUE_0000740201	13	ALUE_0000590801, ALUE_0000829101, ALUE_0000829401, ALUE_0000994801, ALUE_0001295301, ALUE_0001311801, ALUE_0001312001, ALUE_0001443901, ALUE_0001495801, ALUE_0001676701, ALUE_0001700101, ALUE_0001915201, ALUE_0002292301
GO:0005198	structural molecule activity	MF	25	39	0.00636161	0.867576	5	ALUE_0000357201, ALUE_0000777101, ALUE_0000887701, ALUE_0001468601, ALUE_0001948601	20	ALUE_0000198301, ALUE_0000516201, ALUE_0000703301, ALUE_0000703401, ALUE_0000715301, ALUE_0000775201, ALUE_0000979701, ALUE_0000994501, ALUE_0000994601, ALUE_0001049201, ALUE_0001156201, ALUE_0001167701, ALUE_0001228001, ALUE_0001270801, ALUE_0001271001, ALUE_0001320701, ALUE_0001439201, ALUE_0001439301, ALUE_0001531801, ALUE_0001895101
GO:0045202	synapse	CC	14	18	0.00656813	0.867576	10	ALUE_0000314201, ALUE_0000500201, ALUE_0000639101, ALUE_0000755101, ALUE_0000965301, ALUE_0001232201, ALUE_0001341001, ALUE_0001702101, ALUE_0001752501, ALUE_0001775801	4	ALUE_0000950601, ALUE_0001220701, ALUE_0002008801, ALUE_0002187501
GO:0000910	cytokinesis	BP	5	5	0.00695345	0.867576	4	ALUE_0000452701, ALUE_0001180701, ALUE_0001311301, ALUE_0002291601	1	ALUE_0000852501
GO:0006096	glycolytic process	BP	18	25	0.00752597	0.871938	8	ALUE_0000311901, ALUE_0000321501, ALUE_0000898301, ALUE_0001010801, ALUE_0001428901, ALUE_0001597201, ALUE_0002176701, ALUE_0002219401	10	ALUE_0000467601, ALUE_0000783901, ALUE_0000987001, ALUE_0001158001, ALUE_0001244101, ALUE_0001268501, ALUE_0001282401, ALUE_0001551701, ALUE_0001616501, ALUE_0002120301
GO:0000786	nucleosome	CC	12	19	0.00821769	0.888606	1	ALUE_0000740201	11	ALUE_0000590801, ALUE_0000829101, ALUE_0000829401, ALUE_0000994801, ALUE_0001295301, ALUE_0001311801, ALUE_0001312001, ALUE_0001443901, ALUE_0001676701, ALUE_0001700101, ALUE_0002292301
GO:0030036	actin cytoskeleton organization	BP	8	9	0.0101164	1	6	ALUE_0000554901, ALUE_0001094601, ALUE_0001364501, ALUE_0001696801, ALUE_0001717501, ALUE_0002290901	2	ALUE_0000852501, ALUE_0001570601
GO:0005200	structural constituent of cytoskeleton	MF	14	19	0.0152966	1	10	ALUE_0000377601, ALUE_0000543401, ALUE_0000927201, ALUE_0000949201, ALUE_0000986501, ALUE_0001104601, ALUE_0001162601, ALUE_0001311301, ALUE_0001943401, ALUE_0002291601	4	ALUE_0000450101, ALUE_0000852501, ALUE_0001031701, ALUE_0001294101
GO:0008324	cation transmembrane transporter activity	MF	5	5	0.0154037	1	3	ALUE_0000287801, ALUE_0001036701, ALUE_0001036801	2	ALUE_0001553901, ALUE_0001830001
GO:0008076	voltage-gated potassium channel complex	CC	7	8	0.0161196	1	6	ALUE_0000005501, ALUE_0000005601, ALUE_0000018301, ALUE_0000473201, ALUE_0001800501, ALUE_0001834801	1	ALUE_0000473301
GO:0031011	Ino80 complex	CC	4	4	0.016659	1	3	ALUE_0001311301, ALUE_0001370101, ALUE_0002291601	1	ALUE_0000633501
GO:0005249	voltage-gated potassium channel activity	MF	9	11	0.0171538	1	7	ALUE_0000005501, ALUE_0000005601, ALUE_0000018301, ALUE_0000473201, ALUE_0001344301, ALUE_0001800501, ALUE_0001834801	2	ALUE_0000473301, ALUE_0000796001
GO:0010466	negative regulation of peptidase activity	BP	5	6	0.0173764	1	5	ALUE_0000300801, ALUE_0000301001, ALUE_0001430001, ALUE_0002024801, ALUE_0002323401	0
GO:0016301	kinase activity	MF	43	73	0.0186696	1	10	ALUE_0000057301, ALUE_0000311901, ALUE_0000317901, ALUE_0000318001, ALUE_0000650601, ALUE_0000974501, ALUE_0001507501, ALUE_0001650001, ALUE_0001892401, ALUE_0002215101	33	ALUE_0000049601, ALUE_0000203701, ALUE_0000305901, ALUE_0000398201, ALUE_0000449801, ALUE_0000549401, ALUE_0000841801, ALUE_0000890601, ALUE_0000987001, ALUE_0001003101, ALUE_0001029201, ALUE_0001043101, ALUE_0001043401, ALUE_0001048801, ALUE_0001053201, ALUE_0001202801, ALUE_0001204901, ALUE_0001231401, ALUE_0001268501, ALUE_0001517401, ALUE_0001551701, ALUE_0001699101, ALUE_0001733001, ALUE_000…
GO:0031625	ubiquitin protein ligase binding	MF	7	8	0.0189601	1	3	ALUE_0000525801, ALUE_0000557901, ALUE_0000805701	4	ALUE_0000302001 ALUE_0000614801 ALUE_0000695801 ALUE_0002146801
GO:0005759	mitochondrial matrix	CC	9	11	0.0223488	1	6	ALUE_0000898301, ALUE_0001008701, ALUE_0001249501, ALUE_0001519501, ALUE_0001597201, ALUE_0002223301	3	ALUE_0001075801, ALUE_0001158001, ALUE_0001616501
GO:0042787	protein ubiquitination involved in ubiquitin-dependent protein catabolic process	BP	4	4	0.0256259	1	2	ALUE_0000525801, ALUE_0000557901	2	ALUE_0000614801, ALUE_0002146801
GO:0006816	calcium ion transport	BP	5	5	0.0277193	1	5	ALUE_0000418301, ALUE_0000570801, ALUE_0000730301, ALUE_0001497301, ALUE_0001713001	0
GO:0004104	cholinesterase activity	MF	4	4	0.0306175	1	3	ALUE_0000334701, ALUE_0002008601, ALUE_0002271501	1	ALUE_0001233301
GO:0007281	germ cell development	BP	6	7	0.031868	1	2	ALUE_0000525801, ALUE_0000557901	4	ALUE_0001110201, ALUE_0001668101, ALUE_0001735901, ALUE_0002146801
GO:0016787	hydrolase activity	MF	56	104	0.0319862	1	19	ALUE_0000391101, ALUE_0000429101, ALUE_0000457601, ALUE_0000467301, ALUE_0000730001, ALUE_0000805901, ALUE_0000816901, ALUE_0001044701, ALUE_0001155501, ALUE_0001327501, ALUE_0001333001, ALUE_0001428001, ALUE_0001714601, ALUE_0001998801, ALUE_0002104901, ALUE_0002110601, ALUE_0002160601, ALUE_0002196201, ALUE_0002225001	37	ALUE_0000093701, ALUE_0000278701, ALUE_0000340301, ALUE_0000488801, ALUE_0000563201, ALUE_0000643901, ALUE_0000720401, ALUE_0000993501, ALUE_0001032101, ALUE_0001101301, ALUE_0001232301, ALUE_0001232801, ALUE_0001363201, ALUE_0001371701, ALUE_0001424801, ALUE_0001434201, ALUE_0001466101, ALUE_0001487501, ALUE_0001548401, ALUE_0001555501, ALUE_0001609001, ALUE_0001649101, ALUE_0001735801, ALUE_000…
GO:0002121	inter-male aggressive behavior	BP	2	2	0.032173	1	2	ALUE_0001311301, ALUE_0002291601	0
GO:0005884	actin filament	CC	2	2	0.032173	1	2	ALUE_0001311301, ALUE_0002291601	0
GO:0006911	phagocytosis, engulfment	BP	2	2	0.032173	1	2	ALUE_0001311301, ALUE_0002291601	0
GO:0007291	sperm individualization	BP	2	2	0.032173	1	2	ALUE_0001311301, ALUE_0002291601	0
GO:0016319	mushroom body development	BP	2	2	0.032173	1	2	ALUE_0001311301, ALUE_0002291601	0
GO:0032507	maintenance of protein location in cell	BP	2	2	0.032173	1	2	ALUE_0001311301, ALUE_0002291601	0
GO:0004674	protein serine/threonine kinase activity	MF	43	76	0.032444	1	21	ALUE_0000272901, ALUE_0000372301, ALUE_0000557201, ALUE_0000559001, ALUE_0000589001, ALUE_0000647001, ALUE_0000719301, ALUE_0000730501, ALUE_0000852101, ALUE_0000892701, ALUE_0000953401, ALUE_0001085901, ALUE_0001486701, ALUE_0001519501, ALUE_0001541501, ALUE_0001558601, ALUE_0001638901, ALUE_0001802901, ALUE_0001803101, ALUE_0002086001, ALUE_0002177401	22	ALUE_0000156001, ALUE_0000197001, ALUE_0000225101, ALUE_0000561401, ALUE_0000935601, ALUE_0000960301, ALUE_0001014101, ALUE_0001028901, ALUE_0001046401, ALUE_0001155701, ALUE_0001215301, ALUE_0001275101, ALUE_0001293901, ALUE_0001316801, ALUE_0001328501, ALUE_0001573901, ALUE_0001618301, ALUE_0002003701, ALUE_0002260801, ALUE_0002283201, ALUE_0002310201, ALUE_0002320801
GO:0007017	microtubule-based process	BP	11	15	0.0342031	1	7	ALUE_0000377601, ALUE_0000500401, ALUE_0000543401, ALUE_0000927201, ALUE_0000986501, ALUE_0001350701, ALUE_0001943401	4	ALUE_0000450101, ALUE_0001031701, ALUE_0001294101, ALUE_0001717101
GO:0008234	cysteine-type peptidase activity	MF	11	17	0.0354518	1	7	ALUE_0000151001, ALUE_0000170601, ALUE_0000221001, ALUE_0000384801, ALUE_0000639301, ALUE_0000857701, ALUE_0002329401	4	ALUE_0001364901, ALUE_0001790501, ALUE_0001966101, ALUE_0002227701
GO:0060072	large conductance calcium-activated potassium channel activity	MF	4	4	0.0357891	1	4	ALUE_0000005501, ALUE_0000005601, ALUE_0000018301, ALUE_0001834801	0
GO:0015671	oxygen transport	BP	5	6	0.036659	1	5	ALUE_0001280601, ALUE_0001280701, ALUE_0001446901, ALUE_0001899801, ALUE_0002087801	0
GO:0019825	oxygen binding	MF	5	6	0.036659	1	5	ALUE_0001280601, ALUE_0001280701, ALUE_0001446901, ALUE_0001899801, ALUE_0002087801	0
GO:0006006	glucose metabolic process	BP	7	9	0.0367542	1	6	ALUE_0000031201, ALUE_0000459001, ALUE_0001008701, ALUE_0001519501, ALUE_0001961501, ALUE_0002223301	1	ALUE_0001873501
GO:0007229	integrin-mediated signaling pathway	BP	4	4	0.0377425	1	4	ALUE_0000502701, ALUE_0000597301, ALUE_0001802901, ALUE_0002086001	0
GO:0005219	ryanodine-sensitive calcium-release channel activity	MF	4	4	0.0383097	1	4	ALUE_0000220401, ALUE_0001440901, ALUE_0001516401, ALUE_0001516501	0
GO:0006874	cellular calcium ion homeostasis	BP	4	4	0.0383097	1	4	ALUE_0000220401, ALUE_0001440901, ALUE_0001516401, ALUE_0001516501	0
GO:0005667	transcription factor complex	CC	4	4	0.0400568	1	4	ALUE_0000466001, ALUE_0000998201, ALUE_0001877501, ALUE_0002104001	0
GO:0008094	DNA-dependent ATPase activity	MF	3	3	0.041163	1	0		3	ALUE_0000107501, ALUE_0002149801, ALUE_0002317501
GO:0005089	Rho guanyl-nucleotide exchange factor activity	MF	6	7	0.0443297	1	6	ALUE_0000452501, ALUE_0000452701, ALUE_0000782901, ALUE_0001096601, ALUE_0001562001, ALUE_0001581601	0
GO:0003779	actin binding	MF	22	38	0.0450646	1	20	ALUE_0000464601, ALUE_0000554901, ALUE_0000616201, ALUE_0000777101, ALUE_0001094601, ALUE_0001104601, ALUE_0001162601, ALUE_0001276301, ALUE_0001364501, ALUE_0001423501, ALUE_0001696801, ALUE_0001717501, ALUE_0002109701, ALUE_0002244901, ALUE_0002245001, ALUE_0002286101, ALUE_0002290901, ALUE_0002303701, ALUE_0002323101, ALUE_0002338201	2	ALUE_0001570601, ALUE_0001578301
GO:0004360	glutamine-fructose-6-phosphate transaminase (isomerizing) activity	MF	4	4	0.0467098	1	0		4	ALUE_0001708501, ALUE_0001804801, ALUE_0001969001, ALUE_0002269801
GO:0016051	carbohydrate biosynthetic process	BP	4	4	0.0467098	1	0		4	ALUE_0001708501, ALUE_0001804801, ALUE_0001969001, ALUE_0002269801

## Sheet: Tv
Additional file 9: Table S6. The complete list of GO terms significantly enriched in A. lumbricoides discrete reproductive tissues (Tv tissue sample).
category	term	ontology	numDEInCat	numInCat	over_represented_pvalue	over_represented_FDR	GeneNumber(Up)	Gene ID	GeneNumber(Down)	Gene ID
GO:0006468	protein phosphorylation	BP	106	151	5.85081e-11	9.49001e-08	52	ALUE_0000012901, ALUE_0000041301, ALUE_0000272901, ALUE_0000291601, ALUE_0000325801, ALUE_0000352001, ALUE_0000356301, ALUE_0000367401, ALUE_0000372301, ALUE_0000432001, ALUE_0000433201, ALUE_0000487701, ALUE_0000509401, ALUE_0000537601, ALUE_0000538901, ALUE_0000557201, ALUE_0000559001, ALUE_0000573401, ALUE_0000589001, ALUE_0000606001, ALUE_0000647001, ALUE_0000716001, ALUE_0000719301, ALUE_000…	54	ALUE_0000054801, ALUE_0000062101, ALUE_0000108401, ALUE_0000145801, ALUE_0000156001, ALUE_0000156401, ALUE_0000169201, ALUE_0000171101, ALUE_0000192201, ALUE_0000195901, ALUE_0000197001, ALUE_0000225101, ALUE_0000303201, ALUE_0000328301, ALUE_0000415001, ALUE_0000561401, ALUE_0000707901, ALUE_0000783601, ALUE_0000786901, ALUE_0000809901, ALUE_0000935601, ALUE_0000960301, ALUE_0001014101, ALUE_000…
GO:0004672	protein kinase activity	MF	74	104	2.53009e-07	0.000205191	22	ALUE_0000362701, ALUE_0000432501, ALUE_0000455501, ALUE_0000544701, ALUE_0000560301, ALUE_0000822701, ALUE_0000870301, ALUE_0000875501, ALUE_0001015101, ALUE_0001057801, ALUE_0001280301, ALUE_0001287201, ALUE_0001292701, ALUE_0001350501, ALUE_0001353701, ALUE_0001382701, ALUE_0001384101, ALUE_0001613301, ALUE_0001678201, ALUE_0001801101, ALUE_0001861201, ALUE_0001869201	52	ALUE_0000062101, ALUE_0000156401, ALUE_0000171101, ALUE_0000192201, ALUE_0000195901, ALUE_0000278901, ALUE_0000279301, ALUE_0000328301, ALUE_0000440101, ALUE_0000440501, ALUE_0000581301, ALUE_0000641201, ALUE_0000707901, ALUE_0000708201, ALUE_0000742201, ALUE_0000946901, ALUE_0000975801, ALUE_0001035401, ALUE_0001035501, ALUE_0001069101, ALUE_0001091101, ALUE_0001138801, ALUE_0001276601, ALUE_000…
GO:0004674	protein serine/threonine kinase activity	MF	53	76	1.53308e-05	0.00802932	31	ALUE_0000012901, ALUE_0000041301, ALUE_0000272901, ALUE_0000291601, ALUE_0000325801, ALUE_0000372301, ALUE_0000509401, ALUE_0000537601, ALUE_0000557201, ALUE_0000559001, ALUE_0000573401, ALUE_0000589001, ALUE_0000647001, ALUE_0000719301, ALUE_0000729601, ALUE_0000730501, ALUE_0000852101, ALUE_0000892701, ALUE_0000953401, ALUE_0001085901, ALUE_0001486701, ALUE_0001487101, ALUE_0001519501, ALUE_000…	22	ALUE_0000156001, ALUE_0000197001, ALUE_0000225101, ALUE_0000561401, ALUE_0000783601, ALUE_0000786901, ALUE_0000809901, ALUE_0000935601, ALUE_0000960301, ALUE_0001014101, ALUE_0001215301, ALUE_0001275101, ALUE_0001293901, ALUE_0001316801, ALUE_0001328501, ALUE_0001573901, ALUE_0001618301, ALUE_0002003701, ALUE_0002260801, ALUE_0002283201, ALUE_0002310201, ALUE_0002320801
GO:0016310	phosphorylation	BP	82	126	1.9801e-05	0.00802932	29	ALUE_0000303901, ALUE_0000311901, ALUE_0000321501, ALUE_0000347901, ALUE_0000364401, ALUE_0000432501, ALUE_0000544701, ALUE_0000560301, ALUE_0000634801, ALUE_0000650601, ALUE_0000705601, ALUE_0000764601, ALUE_0000804001, ALUE_0000822701, ALUE_0000849101, ALUE_0001010801, ALUE_0001057801, ALUE_0001287201, ALUE_0001292701, ALUE_0001350501, ALUE_0001353701, ALUE_0001382701, ALUE_0001384101, ALUE_000…	53	ALUE_0000049601, ALUE_0000123701, ALUE_0000203701, ALUE_0000278901, ALUE_0000279301, ALUE_0000398201, ALUE_0000440101, ALUE_0000467601, ALUE_0000581301, ALUE_0000641201, ALUE_0000708201, ALUE_0000742201, ALUE_0000841801, ALUE_0000946901, ALUE_0000975801, ALUE_0000987001, ALUE_0001029201, ALUE_0001035401, ALUE_0001035501, ALUE_0001043401, ALUE_0001048801, ALUE_0001053201, ALUE_0001091101, ALUE_000…
GO:0004721	phosphoprotein phosphatase activity	MF	32	42	3.67762e-05	0.0119302	8	ALUE_0000000401, ALUE_0000003401, ALUE_0000355101, ALUE_0000381901, ALUE_0000439901, ALUE_0000511001, ALUE_0001089701, ALUE_0002045801	24	ALUE_0000034501, ALUE_0000111401, ALUE_0000285501, ALUE_0000329901, ALUE_0000652301, ALUE_0000712001, ALUE_0000736601, ALUE_0000825201, ALUE_0000845001, ALUE_0000874001, ALUE_0000906401, ALUE_0001094001, ALUE_0001121701, ALUE_0001162501, ALUE_0001209701, ALUE_0001244401, ALUE_0001503101, ALUE_0001612301, ALUE_0001644801, ALUE_0001902301, ALUE_0001977901, ALUE_0002050801, ALUE_0002224301, ALUE_000…
GO:0016881	acid-amino acid ligase activity	MF	16	18	5.1939e-05	0.0124165	8	ALUE_0000008401, ALUE_0000378201, ALUE_0000392101, ALUE_0000414001, ALUE_0000755901, ALUE_0001301201, ALUE_0001730401, ALUE_0002192201	8	ALUE_0000053601, ALUE_0000161701, ALUE_0000458901, ALUE_0000621601, ALUE_0001033301, ALUE_0001084601, ALUE_0001273601, ALUE_0001689101
GO:0005856	cytoskeleton	CC	37	54	5.35853e-05	0.0124165	18	ALUE_0000023501, ALUE_0000061801, ALUE_0000328401, ALUE_0000472001, ALUE_0000707001, ALUE_0000951501, ALUE_0000997601, ALUE_0001094601, ALUE_0001310901, ALUE_0001311101, ALUE_0001454301, ALUE_0001570901, ALUE_0001571101, ALUE_0001749701, ALUE_0001960201, ALUE_0002162901, ALUE_0002259201, ALUE_0002314201	19	ALUE_0000198301, ALUE_0000516201, ALUE_0000703301, ALUE_0000703401, ALUE_0000775201, ALUE_0000979701, ALUE_0000994501, ALUE_0000994601, ALUE_0001228001, ALUE_0001270601, ALUE_0001270801, ALUE_0001271001, ALUE_0001320701, ALUE_0001527901, ALUE_0001531801, ALUE_0001561901, ALUE_0001591301, ALUE_0001895101, ALUE_0002223201
GO:0005524	ATP binding	MF	224	430	0.000249502	0.0505866	118	ALUE_0000012901, ALUE_0000023501, ALUE_0000041301, ALUE_0000061801, ALUE_0000128201, ALUE_0000185701, ALUE_0000272901, ALUE_0000277101, ALUE_0000291601, ALUE_0000303901, ALUE_0000311901, ALUE_0000321501, ALUE_0000325801, ALUE_0000352001, ALUE_0000356301, ALUE_0000363201, ALUE_0000367401, ALUE_0000372301, ALUE_0000378201, ALUE_0000379701, ALUE_0000379901, ALUE_0000384701, ALUE_0000390001, ALUE_000…	106	ALUE_0000054801, ALUE_0000062101, ALUE_0000106101, ALUE_0000107501, ALUE_0000108401, ALUE_0000145801, ALUE_0000155001, ALUE_0000156001, ALUE_0000156401, ALUE_0000164301, ALUE_0000169201, ALUE_0000171101, ALUE_0000179601, ALUE_0000192201, ALUE_0000197001, ALUE_0000225101, ALUE_0000303201, ALUE_0000328301, ALUE_0000415001, ALUE_0000457801, ALUE_0000467601, ALUE_0000561401, ALUE_0000563601, ALUE_000…
GO:0005198	structural molecule activity	MF	28	39	0.000291335	0.052505	7	ALUE_0000006901, ALUE_0000357201, ALUE_0000599901, ALUE_0000710101, ALUE_0000777101, ALUE_0001468601, ALUE_0001948601	21	ALUE_0000198301, ALUE_0000516201, ALUE_0000703301, ALUE_0000703401, ALUE_0000715301, ALUE_0000775201, ALUE_0000979701, ALUE_0000994501, ALUE_0000994601, ALUE_0001049201, ALUE_0001167701, ALUE_0001228001, ALUE_0001270601, ALUE_0001270801, ALUE_0001271001, ALUE_0001320701, ALUE_0001439301, ALUE_0001531801, ALUE_0001591301, ALUE_0001895101, ALUE_0002223201
GO:0000166	nucleotide binding	MF	141	261	0.00196757	0.310969	64	ALUE_0000005501, ALUE_0000005601, ALUE_0000018301, ALUE_0000272301, ALUE_0000316601, ALUE_0000319901, ALUE_0000324201, ALUE_0000324301, ALUE_0000347901, ALUE_0000430501, ALUE_0000432501, ALUE_0000460201, ALUE_0000468101, ALUE_0000544701, ALUE_0000550301, ALUE_0000567101, ALUE_0000572801, ALUE_0000587001, ALUE_0000588301, ALUE_0000610101, ALUE_0000624501, ALUE_0000630701, ALUE_0000651201, ALUE_000…	77	ALUE_0000037701, ALUE_0000044101, ALUE_0000049601, ALUE_0000051701, ALUE_0000164601, ALUE_0000237401, ALUE_0000278901, ALUE_0000279001, ALUE_0000279301, ALUE_0000305901, ALUE_0000376901, ALUE_0000440101, ALUE_0000449301, ALUE_0000498101, ALUE_0000581301, ALUE_0000592801, ALUE_0000628501, ALUE_0000641201, ALUE_0000708201, ALUE_0000736301, ALUE_0000841801, ALUE_0000872901, ALUE_0000889701, ALUE_000…
GO:0006096	glycolytic process	BP	19	25	0.00210892	0.310969	8	ALUE_0000311901, ALUE_0000321501, ALUE_0000486601, ALUE_0000898301, ALUE_0001010801, ALUE_0001428901, ALUE_0001597201, ALUE_0002219401	11	ALUE_0000467601, ALUE_0000783901, ALUE_0000987001, ALUE_0001158001, ALUE_0001244101, ALUE_0001268501, ALUE_0001282401, ALUE_0001551701, ALUE_0001616501, ALUE_0002120301, ALUE_0002250301
GO:0006470	protein dephosphorylation	BP	17	23	0.00367507	0.496747	5	ALUE_0000381901, ALUE_0000511001, ALUE_0001089701, ALUE_0001703201 ALUE_0002013601	12	ALUE_0000111401, ALUE_0000329901, ALUE_0000695101, ALUE_0000736601, ALUE_0001094001, ALUE_0001121701, ALUE_0001415401, ALUE_0001612301, ALUE_0001644801, ALUE_0001902301, ALUE_0001977901, ALUE_0002303401
GO:0016301	kinase activity	MF	45	73	0.00538258	0.67158	17	ALUE_0000057301, ALUE_0000311901, ALUE_0000317901, ALUE_0000318001, ALUE_0000347901, ALUE_0000465601, ALUE_0000634801, ALUE_0000650601, ALUE_0000804001, ALUE_0000849101, ALUE_0000974501, ALUE_0001287001, ALUE_0001507501, ALUE_0001588901, ALUE_0001650001, ALUE_0001892401, ALUE_0002215101	28	ALUE_0000049601, ALUE_0000203701, ALUE_0000305901, ALUE_0000398201, ALUE_0000449801, ALUE_0000549401, ALUE_0000841801, ALUE_0000987001, ALUE_0001003101, ALUE_0001029201, ALUE_0001043401, ALUE_0001048801, ALUE_0001053201, ALUE_0001202801, ALUE_0001204901, ALUE_0001231401, ALUE_0001268501, ALUE_0001517401, ALUE_0001551701, ALUE_0001733001, ALUE_0001951501, ALUE_0001965401, ALUE_0002014201, ALUE_000…
GO:0016773	phosphotransferase activity, alcohol group as acceptor	MF	7	7	0.00779327	0.837109	4	ALUE_0000311901, ALUE_0000347901, ALUE_0000634801, ALUE_0000849101	3	ALUE_0000987001, ALUE_0001268501, ALUE_0001551701
GO:0008406	gonad development	BP	7	8	0.0083678	0.837109	3	ALUE_0000525801, ALUE_0000557901, ALUE_0000974001	4	ALUE_0000614801, ALUE_0001315001, ALUE_0001674401, ALUE_0002146801
GO:0006099	tricarboxylic acid cycle	BP	14	18	0.00855968	0.837109	7	ALUE_0000898301, ALUE_0001008701, ALUE_0001127101, ALUE_0001392001, ALUE_0001597201, ALUE_0001680401, ALUE_0002223301	7	ALUE_0000543901, ALUE_0000628501, ALUE_0001158001, ALUE_0001327401, ALUE_0001564701, ALUE_0001597801, ALUE_0001616501
GO:0016772	transferase activity, transferring phosphorus-containing groups	MF	33	51	0.00877365	0.837109	14	ALUE_0000106301, ALUE_0000224301, ALUE_0000394501, ALUE_0000452601, ALUE_0000558901, ALUE_0000685801, ALUE_0000893301, ALUE_0001097901, ALUE_0001139901, ALUE_0001382601, ALUE_0001509401, ALUE_0001583101, ALUE_0001840701, ALUE_0002301101	19	ALUE_0000285201, ALUE_0000329601, ALUE_0000480101, ALUE_0000614501, ALUE_0000621001, ALUE_0001138401, ALUE_0001179601, ALUE_0001259301, ALUE_0001460601, ALUE_0001585101, ALUE_0001627601, ALUE_0001641301, ALUE_0001649401, ALUE_0001755201, ALUE_0001800701, ALUE_0001835701, ALUE_0001952301, ALUE_0002189401, ALUE_0002264701
GO:0005737	cytoplasm	CC	101	191	0.00944588	0.851179	68	ALUE_0000023501, ALUE_0000024901, ALUE_0000061801, ALUE_0000128201, ALUE_0000185701, ALUE_0000303901, ALUE_0000347201, ALUE_0000357201, ALUE_0000377601, ALUE_0000379701, ALUE_0000390001, ALUE_0000397201, ALUE_0000404701, ALUE_0000427801, ALUE_0000466001, ALUE_0000536601, ALUE_0000571601, ALUE_0000651901, ALUE_0000707001, ALUE_0000722201, ALUE_0000722401, ALUE_0000741601, ALUE_0000764101, ALUE_000…	33	ALUE_0000179601, ALUE_0000305901, ALUE_0000424901, ALUE_0000457801, ALUE_0000540501, ALUE_0000581001, ALUE_0000638901, ALUE_0000669001, ALUE_0000703301, ALUE_0000703401, ALUE_0000748201, ALUE_0000857801, ALUE_0000907701, ALUE_0000994501, ALUE_0001031701, ALUE_0001082901, ALUE_0001102801, ALUE_0001121701, ALUE_0001129401, ALUE_0001220301, ALUE_0001390201, ALUE_0001481301, ALUE_0001527901, ALUE_000…
GO:0004739	pyruvate dehydrogenase (acetyl-transferring) activity	MF	6	6	0.0103068	0.879873	5	ALUE_0000898301, ALUE_0001008701, ALUE_0001508301, ALUE_0001597201, ALUE_0002223301	1	ALUE_0001616501
GO:0031143	pseudopodium	CC	4	4	0.0120397	0.93223	0		4	ALUE_0000703301, ALUE_0000703401, ALUE_0000994501, ALUE_0001591301
GO:0008270	zinc ion binding	MF	86	171	0.0120696	0.93223	53	ALUE_0000139401, ALUE_0000323501, ALUE_0000342801, ALUE_0000367401, ALUE_0000384001, ALUE_0000416001, ALUE_0000446501, ALUE_0000451401, ALUE_0000460201, ALUE_0000465801, ALUE_0000472101, ALUE_0000557801, ALUE_0000584501, ALUE_0000587901, ALUE_0000592601, ALUE_0000595801, ALUE_0000604301, ALUE_0000607601, ALUE_0000630701, ALUE_0000635401, ALUE_0000676001, ALUE_0000705601, ALUE_0000755801, ALUE_000…	33	ALUE_0000005901, ALUE_0000039501, ALUE_0000131801, ALUE_0000266901, ALUE_0000279001, ALUE_0000303301, ALUE_0000592801, ALUE_0000733001, ALUE_0001022501, ALUE_0001087301, ALUE_0001181401, ALUE_0001208201, ALUE_0001244201, ALUE_0001460301, ALUE_0001460401, ALUE_0001462701, ALUE_0001541701, ALUE_0001576001, ALUE_0001577201, ALUE_0001611401, ALUE_0001675401, ALUE_0001729901, ALUE_0001732401, ALUE_000…
GO:0008324	cation transmembrane transporter activity	MF	5	5	0.0143069	1	3	ALUE_0000287801, ALUE_0001036701, ALUE_0001036801	2	ALUE_0001553901, ALUE_0001830001
GO:0006334	nucleosome assembly	BP	13	22	0.0153369	1	1	ALUE_0000740201	12	ALUE_0000444701, ALUE_0000590801, ALUE_0000829101, ALUE_0000829401, ALUE_0000994801, ALUE_0001295301, ALUE_0001443901, ALUE_0001495801, ALUE_0001676701, ALUE_0001700101, ALUE_0001915201, ALUE_0002292301
GO:0005622	intracellular	CC	70	129	0.0159155	1	45	ALUE_0000282301, ALUE_0000309001, ALUE_0000323501, ALUE_0000326801, ALUE_0000384301, ALUE_0000407601, ALUE_0000550301, ALUE_0000556201, ALUE_0000565401, ALUE_0000573501, ALUE_0000584501, ALUE_0000604301, ALUE_0000605201, ALUE_0000607601, ALUE_0000677501, ALUE_0000796901, ALUE_0000805601, ALUE_0000833901, ALUE_0000834601, ALUE_0000836301, ALUE_0000943401, ALUE_0000976501, ALUE_0001044901, ALUE_000…	25	ALUE_0000131801, ALUE_0000298201, ALUE_0000447301, ALUE_0000485901, ALUE_0000592801, ALUE_0000733001, ALUE_0000884701, ALUE_0000989301, ALUE_0000998801, ALUE_0001014701, ALUE_0001111301, ALUE_0001181401, ALUE_0001196801, ALUE_0001349701, ALUE_0001580301, ALUE_0001611401, ALUE_0001666501, ALUE_0001675401, ALUE_0001707301, ALUE_0001729901, ALUE_0001868001, ALUE_0001912001, ALUE_0001927201, ALUE_000…
GO:0005581	collagen trimer	CC	8	9	0.0159214	1	5	ALUE_0000969901, ALUE_0001120901, ALUE_0001584301, ALUE_0001796601, ALUE_0001953201	3	ALUE_0000425101, ALUE_0001022301, ALUE_0001324201
GO:0007010	cytoskeleton organization	BP	4	4	0.0166409	1	4	ALUE_0000500901, ALUE_0000898601, ALUE_0001311301, ALUE_0002291601	0
GO:0001664	G-protein coupled receptor binding	MF	5	5	0.0167626	1	4	ALUE_0000416101, ALUE_0000416201, ALUE_0000647201, ALUE_0001726201	1	ALUE_0000405701
GO:0031625	ubiquitin protein ligase binding	MF	7	8	0.0216072	1	3	ALUE_0000525801, ALUE_0000557901, ALUE_0000805701	4	ALUE_0000614801, ALUE_0000695801, ALUE_0000778301, ALUE_0002146801
GO:0004298	threonine-type endopeptidase activity	MF	10	14	0.021981	1	0		10	ALUE_0001082901, ALUE_0001220301, ALUE_0001275801, ALUE_0001390201, ALUE_0001417001, ALUE_0001481301, ALUE_0001642301, ALUE_0001879701, ALUE_0001928901, ALUE_0002330101
GO:0005759	mitochondrial matrix	CC	9	11	0.0227001	1	6	ALUE_0000898301, ALUE_0001008701, ALUE_0001249501, ALUE_0001519501, ALUE_0001597201, ALUE_0002223301	3	ALUE_0001075801, ALUE_0001158001, ALUE_0001616501
GO:0042787	protein ubiquitination involved in ubiquitin-dependent protein catabolic process	BP	4	4	0.0238935	1	2	ALUE_0000525801, ALUE_0000557901	2	ALUE_0000614801, ALUE_0002146801
GO:0046168	glycerol-3-phosphate catabolic process	BP	4	4	0.0240941	1	2	ALUE_0001411501, ALUE_0002161301	2	ALUE_0001048701, ALUE_0001792401
GO:0002121	inter-male aggressive behavior	BP	2	2	0.0265107	1	2	ALUE_0001311301, ALUE_0002291601	0
GO:0005884	actin filament	CC	2	2	0.0265107	1	2	ALUE_0001311301, ALUE_0002291601	0
GO:0006911	phagocytosis, engulfment	BP	2	2	0.0265107	1	2	ALUE_0001311301, ALUE_0002291601	0
GO:0007291	sperm individualization	BP	2	2	0.0265107	1	2	ALUE_0001311301, ALUE_0002291601	0
GO:0016319	mushroom body development	BP	2	2	0.0265107	1	2	ALUE_0001311301, ALUE_0002291601	0
GO:0032507	maintenance of protein location in cell	BP	2	2	0.0265107	1	2	ALUE_0001311301, ALUE_0002291601	0
GO:0042302	structural constituent of cuticle	MF	10	13	0.0336037	1	7	ALUE_0000552201, ALUE_0000969901, ALUE_0001120901, ALUE_0001530101, ALUE_0001584301, ALUE_0001796601, ALUE_0001953201	3	ALUE_0000425101, ALUE_0001022301, ALUE_0001324201
GO:0015671	oxygen transport	BP	5	6	0.033762	1	5	ALUE_0001280601, ALUE_0001280701, ALUE_0001446901, ALUE_0001899801, ALUE_0002087801	0
GO:0019825	oxygen binding	MF	5	6	0.033762	1	5	ALUE_0001280601, ALUE_0001280701, ALUE_0001446901, ALUE_0001899801, ALUE_0002087801	0
GO:0060072	large conductance calcium-activated potassium channel activity	MF	4	4	0.0338599	1	4	ALUE_0000005501, ALUE_0000005601, ALUE_0000018301, ALUE_0001834801	0
GO:0006006	glucose metabolic process	BP	7	9	0.0345848	1	6	ALUE_0000031201, ALUE_0000459001, ALUE_0001008701, ALUE_0001519501, ALUE_0001961501, ALUE_0002223301	1	ALUE_0001873501
GO:0019773	proteasome core complex, alpha-subunit complex	CC	6	8	0.034767	1	0		6	ALUE_0001082901, ALUE_0001390201, ALUE_0001417001, ALUE_0001642301, ALUE_0001928901, ALUE_0002330101
GO:0030127	COPII vesicle coat	CC	4	4	0.035049	1	1	ALUE_0000557801	3	ALUE_0000266901, ALUE_0001087301, ALUE_0002044501
GO:0046914	transition metal ion binding	MF	4	4	0.037768	1	3	ALUE_0000544401, ALUE_0000679601, ALUE_0001074301	1	ALUE_0002124601
GO:0044763	single-organism cellular process	BP	15	21	0.038057	1	7	ALUE_0001397001, ALUE_0001441001, ALUE_0001508101, ALUE_0001559801, ALUE_0001761901, ALUE_0001826101, ALUE_0001949301	8	ALUE_0001014701, ALUE_0001052001, ALUE_0001178701, ALUE_0001205701, ALUE_0001323001, ALUE_0001552101, ALUE_0001653801, ALUE_0001718801
GO:0008094	DNA-dependent ATPase activity	MF	3	3	0.0381824	1	0		3	ALUE_0000107501, ALUE_0002149801, ALUE_0002317501
GO:0005834	heterotrimeric G-protein complex	CC	6	8	0.0382509	1	4	ALUE_0000416101, ALUE_0000416201, ALUE_0000749101, ALUE_0000995301	2	ALUE_0000405701, ALUE_0000942301
GO:0030728	ovulation	BP	3	3	0.0391083	1	3	ALUE_0000974001, ALUE_0001180701, ALUE_0001954901	0
GO:0071704	organic substance metabolic process	BP	12	16	0.0407353	1	7	ALUE_0000324201, ALUE_0000652101, ALUE_0000730001, ALUE_0000802101, ALUE_0000904101, ALUE_0001144001, ALUE_0001147501	5	ALUE_0000305901, ALUE_0001047301, ALUE_0001138401, ALUE_0001232801, ALUE_0001249901
GO:0005085	guanyl-nucleotide exchange factor activity	MF	5	5	0.0421235	1	4	ALUE_0000320401, ALUE_0000556201, ALUE_0000796901, ALUE_0001276001	1	ALUE_0001102101
GO:0003729	mRNA binding	MF	4	5	0.0448477	1	1	ALUE_0000457601	3	ALUE_0000041901, ALUE_0000093701, ALUE_0002066101
GO:0005849	mRNA cleavage factor complex	CC	4	5	0.0448477	1	1	ALUE_0000457601	3	ALUE_0000041901, ALUE_0000093701, ALUE_0002066101
GO:0044444	cytoplasmic part	CC	4	4	0.0452881	1	3	ALUE_0001090701, ALUE_0001188301, ALUE_0001301201	1	ALUE_0001205701
GO:0016787	hydrolase activity	MF	55	104	0.0487569	1	24	ALUE_0000029901, ALUE_0000288001, ALUE_0000361901, ALUE_0000391101, ALUE_0000429101, ALUE_0000457601, ALUE_0000467301, ALUE_0000598201, ALUE_0000650901, ALUE_0000651201, ALUE_0000730001, ALUE_0000805901, ALUE_0000816901, ALUE_0001044701, ALUE_0001155501, ALUE_0001327501, ALUE_0001333001, ALUE_0001512201, ALUE_0001593801, ALUE_0001714601, ALUE_0002104901, ALUE_0002160601, ALUE_0002196201, ALUE_000…	31	ALUE_0000041901, ALUE_0000093701, ALUE_0000278701, ALUE_0000340301, ALUE_0000488801, ALUE_0000563201, ALUE_0000720401, ALUE_0000914401, ALUE_0001032101, ALUE_0001101301, ALUE_0001232301, ALUE_0001232801, ALUE_0001371701, ALUE_0001434201, ALUE_0001548401, ALUE_0001609001, ALUE_0001630801, ALUE_0001649101, ALUE_0001735801, ALUE_0001778401, ALUE_0001784701, ALUE_0001801001, ALUE_0001837001, ALUE_000…

## Sheet: Sv
Additional file 9: Table S6. The complete list of GO terms significantly enriched in A. lumbricoides discrete reproductive tissues (Sv tissue sample).
category	term	ontology	numDEInCat	numInCat	over_represented_pvalue	over_represented_FDR	GeneNumber(Up)	Gene ID	GeneNumber(Down)	Gene ID
GO:0005856	cytoskeleton	CC	32	54	4.52934e-08	7.34659e-05	18	ALUE_0000023501, ALUE_0000061801, ALUE_0000198201, ALUE_0000201801, ALUE_0000328401, ALUE_0000775201, ALUE_0000951501, ALUE_0000997601, ALUE_0001094601, ALUE_0001310901, ALUE_0001311101, ALUE_0001454301, ALUE_0001570901, ALUE_0001571101, ALUE_0001749701, ALUE_0002162901, ALUE_0002259201, ALUE_0002314201	14	ALUE_0000198301, ALUE_0000703401, ALUE_0000707001, ALUE_0000890001, ALUE_0000994501, ALUE_0001228001, ALUE_0001270601, ALUE_0001270801, ALUE_0001271001, ALUE_0001320701, ALUE_0001364501, ALUE_0001531801, ALUE_0001561901, ALUE_0002223201
GO:0016021	integral component of membrane	CC	122	330	7.12805e-07	0.000578085	86	ALUE_0000004601, ALUE_0000028001, ALUE_0000028401, ALUE_0000045401, ALUE_0000096401, ALUE_0000220401, ALUE_0000308701, ALUE_0000372201, ALUE_0000373901, ALUE_0000379901, ALUE_0000387801, ALUE_0000396701, ALUE_0000404301, ALUE_0000438001, ALUE_0000457701, ALUE_0000476001, ALUE_0000483501, ALUE_0000502701, ALUE_0000507301, ALUE_0000524401, ALUE_0000560401, ALUE_0000569201, ALUE_0000570801, ALUE_000…	36	ALUE_0000072701, ALUE_0000317701, ALUE_0000645701, ALUE_0000646101, ALUE_0000650101, ALUE_0000677501, ALUE_0000715001, ALUE_0000881201, ALUE_0000907501, ALUE_0000907601, ALUE_0000910601, ALUE_0000997201, ALUE_0001001101, ALUE_0001122301, ALUE_0001304801, ALUE_0001356701, ALUE_0001400401, ALUE_0001401601, ALUE_0001460101, ALUE_0001464001, ALUE_0001532401, ALUE_0001539201, ALUE_0001639601, ALUE_000…
GO:0003779	actin binding	MF	21	38	8.63389e-05	0.0466805	16	ALUE_0000464601, ALUE_0000554901, ALUE_0000616201, ALUE_0000777101, ALUE_0001094601, ALUE_0001276301, ALUE_0001423501, ALUE_0001717501, ALUE_0002109701, ALUE_0002244901, ALUE_0002245001, ALUE_0002286101, ALUE_0002290901, ALUE_0002303701, ALUE_0002323101, ALUE_0002338201	5	ALUE_0000073701, ALUE_0001141201, ALUE_0001188901, ALUE_0001364501, ALUE_0001578301
GO:0020037	heme binding	MF	19	38	0.000135936	0.0551221	18	ALUE_0000049301, ALUE_0000212701, ALUE_0000936001, ALUE_0001098801, ALUE_0001195101, ALUE_0001216701, ALUE_0001280601, ALUE_0001280701, ALUE_0001446901, ALUE_0001486101, ALUE_0001707001, ALUE_0001773701, ALUE_0001899801, ALUE_0001973901, ALUE_0002087801, ALUE_0002191201, ALUE_0002199201, ALUE_0002210701	1	ALUE_0002088601
GO:0006811	ion transport	BP	32	73	0.000287756	0.0933481	21	ALUE_0000028401, ALUE_0000069001, ALUE_0000308701, ALUE_0000524401, ALUE_0000639001, ALUE_0000668501, ALUE_0000717401, ALUE_0000751501, ALUE_0000887601, ALUE_0000998101, ALUE_0001194401, ALUE_0001227001, ALUE_0001344301, ALUE_0001489101, ALUE_0001534901, ALUE_0001581701, ALUE_0001650801, ALUE_0001938901, ALUE_0002134701, ALUE_0002314001, ALUE_0002330601	11	ALUE_0000072701, ALUE_0000317701, ALUE_0000350901, ALUE_0001122301, ALUE_0001304801, ALUE_0001356701, ALUE_0001722101, ALUE_0001941801, ALUE_0001988901, ALUE_0002068601, ALUE_0002186201
GO:0005506	iron ion binding	MF	13	24	0.000355231	0.0960309	13	ALUE_0000177301, ALUE_0000212701, ALUE_0000936001, ALUE_0000994201, ALUE_0001098801, ALUE_0001206801, ALUE_0001216701, ALUE_0001280601, ALUE_0001280701, ALUE_0001446901, ALUE_0001486101, ALUE_0001899801, ALUE_0002087801	0
GO:0005975	carbohydrate metabolic process	BP	13	22	0.000976734	0.220544	11	ALUE_0000106601, ALUE_0000153701, ALUE_0000242401, ALUE_0000339701, ALUE_0000582501, ALUE_0000976801, ALUE_0001048701, ALUE_0001280801, ALUE_0001282001, ALUE_0001792401, ALUE_0001951001	2	ALUE_0001750701, ALUE_0002012901
GO:0006813	potassium ion transport	BP	11	17	0.00124771	0.220544	10	ALUE_0000005501, ALUE_0000005601, ALUE_0000018301, ALUE_0000473201, ALUE_0000579401, ALUE_0001181801, ALUE_0001325801, ALUE_0001804301, ALUE_0001834801, ALUE_0002163901	1	ALUE_0001303901
GO:0070469	respiratory chain	CC	5	7	0.00132587	0.220544	5	ALUE_0000936001, ALUE_0001098801, ALUE_0001486101, ALUE_0002065201, ALUE_0002065301	0
GO:0005267	potassium channel activity	MF	10	15	0.00136769	0.220544	7	ALUE_0000404301, ALUE_0000579401, ALUE_0001325801, ALUE_0001804301, ALUE_0002163901, ALUE_0002263001, ALUE_0002291201	3	ALUE_0001401601, ALUE_0001539201, ALUE_0002349701
GO:0016020	membrane	CC	83	233	0.00149567	0.220544	55	ALUE_0000069001, ALUE_0000311501, ALUE_0000314201, ALUE_0000342001, ALUE_0000421501, ALUE_0000429001, ALUE_0000500201, ALUE_0000547101, ALUE_0000578901, ALUE_0000582501, ALUE_0000586201, ALUE_0000595101, ALUE_0000639101, ALUE_0000650201, ALUE_0000667501, ALUE_0000668501, ALUE_0000673701, ALUE_0000678501, ALUE_0000679901, ALUE_0000717601, ALUE_0000735001, ALUE_0000774901, ALUE_0000793301, ALUE_000…	28	ALUE_0000015801, ALUE_0000136501, ALUE_0000297801, ALUE_0000350901, ALUE_0000360901, ALUE_0000418601, ALUE_0000426301, ALUE_0000545501, ALUE_0000680201, ALUE_0000730301, ALUE_0000751401, ALUE_0000755101, ALUE_0000867301, ALUE_0001002501, ALUE_0001220001, ALUE_0001342701, ALUE_0001397001, ALUE_0001651101, ALUE_0001730801, ALUE_0001739001, ALUE_0001750701, ALUE_0001781101, ALUE_0001814701, ALUE_000…
GO:0022900	electron transport chain	BP	6	9	0.00220641	0.264495	6	ALUE_0000736401, ALUE_0000936001, ALUE_0001098801, ALUE_0001486101, ALUE_0002065201, ALUE_0002065301	0
GO:0040011	locomotion	BP	19	40	0.00237256	0.264495	12	ALUE_0000295101, ALUE_0000384801, ALUE_0000466901, ALUE_0000740201, ALUE_0000949201, ALUE_0001180701, ALUE_0001317501, ALUE_0001653601, ALUE_0001773701, ALUE_0001893901, ALUE_0001972801, ALUE_0002031301	7	ALUE_0000545501, ALUE_0000829101, ALUE_0000975201, ALUE_0001110201, ALUE_0001236101, ALUE_0001573501, ALUE_0001700101
GO:0016491	oxidoreductase activity	MF	29	71	0.00249416	0.264495	25	ALUE_0000109001, ALUE_0000140801, ALUE_0000177301, ALUE_0000481401, ALUE_0000578001, ALUE_0000659601, ALUE_0000685801, ALUE_0000745501, ALUE_0000867601, ALUE_0000935901, ALUE_0000994201, ALUE_0001509501, ALUE_0001597501, ALUE_0001797801, ALUE_0001831701, ALUE_0001866801, ALUE_0001896301, ALUE_0001915101, ALUE_0002068401, ALUE_0002086101, ALUE_0002100801, ALUE_0002155501, ALUE_0002280101, ALUE_000…	4	ALUE_0000279001, ALUE_0000938101, ALUE_0001549701, ALUE_0001564701
GO:0015671	oxygen transport	BP	5	6	0.00266176	0.264495	5	ALUE_0001280601, ALUE_0001280701, ALUE_0001446901, ALUE_0001899801, ALUE_0002087801	0
GO:0019825	oxygen binding	MF	5	6	0.00266176	0.264495	5	ALUE_0001280601, ALUE_0001280701, ALUE_0001446901, ALUE_0001899801, ALUE_0002087801	0
GO:0046168	glycerol-3-phosphate catabolic process	BP	4	4	0.00277214	0.264495	4	ALUE_0001048701, ALUE_0001411501, ALUE_0001792401, ALUE_0002161301	0
GO:0005198	structural molecule activity	MF	18	39	0.0039204	0.312202	5	ALUE_0000357201, ALUE_0000775201, ALUE_0000777101, ALUE_0000887701, ALUE_0001468601	13	ALUE_0000198301, ALUE_0000703401, ALUE_0000977901, ALUE_0000994501, ALUE_0001228001, ALUE_0001270601, ALUE_0001270801, ALUE_0001271001, ALUE_0001320701, ALUE_0001531801, ALUE_0001948601, ALUE_0001963101, ALUE_0002223201
GO:0005509	calcium ion binding	MF	32	88	0.00404177	0.312202	20	ALUE_0000101801, ALUE_0000220401, ALUE_0000295001, ALUE_0000396101, ALUE_0000500501, ALUE_0000547001, ALUE_0000547401, ALUE_0000597301, ALUE_0000616201, ALUE_0000939101, ALUE_0001056001, ALUE_0001180701, ALUE_0001199701, ALUE_0001223201, ALUE_0001433301, ALUE_0001440901, ALUE_0001516401, ALUE_0001516501, ALUE_0001603601, ALUE_0001660001	12	ALUE_0000234901, ALUE_0001188901, ALUE_0001199901, ALUE_0001494201, ALUE_0001733501, ALUE_0001919401, ALUE_0002085201, ALUE_0002088601, ALUE_0002090201, ALUE_0002132501, ALUE_0002167801, ALUE_0002207901
GO:0060072	large conductance calcium-activated potassium channel activity	MF	4	4	0.00407871	0.312202	4	ALUE_0000005501, ALUE_0000005601, ALUE_0000018301, ALUE_0001834801	0
GO:0006486	protein glycosylation	BP	7	9	0.00411159	0.312202	2	ALUE_0000823001, ALUE_0001573801	5	ALUE_0001215101, ALUE_0001400401, ALUE_0001532401, ALUE_0001780101, ALUE_0002176901
GO:0007229	integrin-mediated signaling pathway	BP	4	4	0.00459422	0.312202	4	ALUE_0000502701, ALUE_0000597301, ALUE_0001802901, ALUE_0002086001	0
GO:0005219	ryanodine-sensitive calcium-release channel activity	MF	4	4	0.00461951	0.312202	4	ALUE_0000220401, ALUE_0001440901, ALUE_0001516401, ALUE_0001516501	0
GO:0006874	cellular calcium ion homeostasis	BP	4	4	0.00461951	0.312202	4	ALUE_0000220401, ALUE_0001440901, ALUE_0001516401, ALUE_0001516501	0
GO:0004360	glutamine-fructose-6-phosphate transaminase (isomerizing) activity	MF	4	4	0.00561813	0.350485	0		4	ALUE_0001708501, ALUE_0001804801, ALUE_0001969001, ALUE_0002269801
GO:0016051	carbohydrate biosynthetic process	BP	4	4	0.00561813	0.350485	0		4	ALUE_0001708501, ALUE_0001804801, ALUE_0001969001, ALUE_0002269801
GO:0055114	oxidation-reduction process	BP	45	133	0.00650204	0.380094	36	ALUE_0000049301, ALUE_0000109001, ALUE_0000140801, ALUE_0000164601, ALUE_0000177301, ALUE_0000212701, ALUE_0000404701, ALUE_0000545601, ALUE_0000577701, ALUE_0000577801, ALUE_0000630701, ALUE_0000685801, ALUE_0000722401, ALUE_0000768201, ALUE_0000935901, ALUE_0000994201, ALUE_0001048701, ALUE_0001195101, ALUE_0001249501, ALUE_0001300801, ALUE_0001419401, ALUE_0001509501, ALUE_0001597501, ALUE_000…	9	ALUE_0000279001, ALUE_0000319801, ALUE_0000373101, ALUE_0000902201, ALUE_0000938101, ALUE_0001002501, ALUE_0001514501, ALUE_0001873501, ALUE_0002088601
GO:0004739	pyruvate dehydrogenase (acetyl-transferring) activity	MF	5	6	0.00771901	0.380094	4	ALUE_0000898301, ALUE_0001008701, ALUE_0001597201, ALUE_0002223301	1	ALUE_0001616501
GO:0002121	inter-male aggressive behavior	BP	2	2	0.00813896	0.380094	2	ALUE_0001311301, ALUE_0002291601	0
GO:0005884	actin filament	CC	2	2	0.00813896	0.380094	2	ALUE_0001311301, ALUE_0002291601	0
GO:0006911	phagocytosis, engulfment	BP	2	2	0.00813896	0.380094	2	ALUE_0001311301, ALUE_0002291601	0
GO:0007291	sperm individualization	BP	2	2	0.00813896	0.380094	2	ALUE_0001311301, ALUE_0002291601	0
GO:0016319	mushroom body development	BP	2	2	0.00813896	0.380094	2	ALUE_0001311301, ALUE_0002291601	0
GO:0032507	maintenance of protein location in cell	BP	2	2	0.00813896	0.380094	2	ALUE_0001311301, ALUE_0002291601	0
GO:0005344	oxygen transporter activity	MF	4	5	0.00820179	0.380094	4	ALUE_0001280601, ALUE_0001280701, ALUE_0001446901, ALUE_0001899801	0
GO:0005615	extracellular space	CC	7	12	0.00966879	0.435633	7	ALUE_0000140801, ALUE_0000385401, ALUE_0000460601, ALUE_0000765501, ALUE_0001056001, ALUE_0001446901, ALUE_0001899801	0
GO:0045211	postsynaptic membrane	CC	17	40	0.010805	0.473669	12	ALUE_0000028401, ALUE_0000524401, ALUE_0000639001, ALUE_0000717401, ALUE_0000887601, ALUE_0000998101, ALUE_0001227001, ALUE_0001489101, ALUE_0001581701, ALUE_0002134701, ALUE_0002314001, ALUE_0002330601	5	ALUE_0000317701, ALUE_0001122301, ALUE_0001304801, ALUE_0001356701, ALUE_0002068601
GO:0005886	plasma membrane	CC	21	56	0.0121537	0.510536	12	ALUE_0000028401, ALUE_0000347201, ALUE_0000524401, ALUE_0000639001, ALUE_0000693701, ALUE_0000777101, ALUE_0000998101, ALUE_0001227001, ALUE_0001489101, ALUE_0001650801, ALUE_0002314001, ALUE_0002330601	9	ALUE_0000317701, ALUE_0000989601, ALUE_0001122301, ALUE_0001304801, ALUE_0001356701, ALUE_0001722101, ALUE_0002068601, ALUE_0002090201, ALUE_0002132501
GO:0015923	mannosidase activity	MF	3	3	0.0122755	0.510536	2	ALUE_0000106601, ALUE_0000153701	1	ALUE_0002012901
GO:0005543	phospholipid binding	MF	18	43	0.0135269	0.53602	11	ALUE_0000538901, ALUE_0000782901, ALUE_0000821801, ALUE_0000913001, ALUE_0000932501, ALUE_0000997601, ALUE_0001508801, ALUE_0001519701, ALUE_0001581601, ALUE_0001924201, ALUE_0001930401	7	ALUE_0000073701, ALUE_0000324501, ALUE_0000608201, ALUE_0001102101, ALUE_0001141201, ALUE_0001918801, ALUE_0002160901
GO:0042302	structural constituent of cuticle	MF	8	13	0.0138008	0.53602	7	ALUE_0000552201, ALUE_0001120901, ALUE_0001158501, ALUE_0001530101, ALUE_0001584301, ALUE_0001796601, ALUE_0001953201	1	ALUE_0000425101
GO:0000910	cytokinesis	BP	4	5	0.0138797	0.53602	4	ALUE_0000452701, ALUE_0001180701, ALUE_0001311301, ALUE_0002291601	0
GO:0005230	extracellular ligand-gated ion channel activity	MF	18	46	0.014485	0.546389	12	ALUE_0000028401, ALUE_0000639001, ALUE_0000717401, ALUE_0000887601, ALUE_0000965301, ALUE_0001227001, ALUE_0001232201, ALUE_0001581701, ALUE_0001650801, ALUE_0002134701, ALUE_0002314001, ALUE_0002330601	6	ALUE_0000317701, ALUE_0001122301, ALUE_0001304801, ALUE_0001356701, ALUE_0001722101, ALUE_0002068601
GO:0005578	proteinaceous extracellular matrix	CC	7	13	0.0154104	0.564558	7	ALUE_0000101801, ALUE_0000139401, ALUE_0000238301, ALUE_0001056001, ALUE_0001159601, ALUE_0001317601, ALUE_0001635001	0
GO:0005759	mitochondrial matrix	CC	7	11	0.0159171	0.564558	6	ALUE_0000898301, ALUE_0001008701, ALUE_0001249501, ALUE_0001519501, ALUE_0001597201, ALUE_0002223301	1	ALUE_0001616501
GO:0006561	proline biosynthetic process	BP	3	3	0.0163363	0.564558	3	ALUE_0000404701, ALUE_0001411501, ALUE_0002161301	0
GO:0030054	cell junction	CC	14	32	0.016359	0.564558	9	ALUE_0000028401, ALUE_0000316101, ALUE_0000524401, ALUE_0000639001, ALUE_0000998101, ALUE_0001227001, ALUE_0001489101, ALUE_0002314001, ALUE_0002330601	5	ALUE_0000317701, ALUE_0001122301, ALUE_0001304801, ALUE_0001356701, ALUE_0002068601
GO:0007218	neuropeptide signaling pathway	BP	6	11	0.0193562	0.640729	4	ALUE_0000352001, ALUE_0001030201, ALUE_0001913101, ALUE_0001951701	2	ALUE_0001429201, ALUE_0001839401
GO:0038032	termination of G-protein coupled receptor signaling pathway	BP	4	5	0.0205704	0.642104	3	ALUE_0000347201, ALUE_0001508801, ALUE_0002142501	1	ALUE_0000471201
GO:0007275	multicellular organismal development	BP	12	26	0.0205778	0.642104	8	ALUE_0000341901, ALUE_0000372201, ALUE_0000500301, ALUE_0000502701, ALUE_0001159601, ALUE_0001317601, ALUE_0001635001, ALUE_0001797201	4	ALUE_0000006301, ALUE_0000677501, ALUE_0000820201, ALUE_0002099501
GO:0034220	ion transmembrane transport	BP	6	9	0.0209253	0.642104	6	ALUE_0001093801, ALUE_0001325801, ALUE_0001713001, ALUE_0001804301, ALUE_0001900601, ALUE_0002163901	0
GO:0006096	glycolytic process	BP	12	25	0.0209812	0.642104	7	ALUE_0000311901, ALUE_0000321501, ALUE_0000898301, ALUE_0001010801, ALUE_0001428901, ALUE_0001597201, ALUE_0001790401	5	ALUE_0000467601, ALUE_0001244101, ALUE_0001282401, ALUE_0001616501, ALUE_0002120301
GO:0006352	DNA-templated transcription, initiation	BP	5	9	0.0236406	0.70147	3	ALUE_0000740201, ALUE_0001972801, ALUE_0002029201	2	ALUE_0000829101, ALUE_0001700101
GO:0005786	signal recognition particle, endoplasmic reticulum targeting	CC	2	2	0.023786	0.70147	2	ALUE_0001484201, ALUE_0002090701	0
GO:0016747	transferase activity, transferring acyl groups other than amino-acyl groups	MF	8	16	0.0262577	0.752638	6	ALUE_0000109001, ALUE_0000346701, ALUE_0000904101, ALUE_0001115201, ALUE_0001597501, ALUE_0001770301	2	ALUE_0001291301, ALUE_0001570301
GO:0008234	cysteine-type peptidase activity	MF	8	17	0.0266673	0.752638	6	ALUE_0000151001, ALUE_0000170601, ALUE_0000221001, ALUE_0000384801, ALUE_0001638101, ALUE_0002329401	2	ALUE_0001790501, ALUE_0002227701
GO:0031011	Ino80 complex	CC	3	4	0.0277794	0.752638	3	ALUE_0001311301, ALUE_0001370101, ALUE_0002291601	0
GO:0003934	GTP cyclohydrolase I activity	MF	2	2	0.0279445	0.752638	2	ALUE_0000024901, ALUE_0001873101	0
GO:0046654	tetrahydrofolate biosynthetic process	BP	2	2	0.0279445	0.752638	2	ALUE_0000024901, ALUE_0001873101	0
GO:0015377	cation:chloride symporter activity	MF	3	4	0.0289456	0.752638	0		3	ALUE_0000072701, ALUE_0001988901, ALUE_0002186201
GO:0016459	myosin complex	CC	11	25	0.0292087	0.752638	8	ALUE_0001276301, ALUE_0001302501, ALUE_0002244901, ALUE_0002245001, ALUE_0002286101, ALUE_0002303701, ALUE_0002323101, ALUE_0002338201	3	ALUE_0001578301, ALUE_0001670701, ALUE_0002156401
GO:0007010	cytoskeleton organization	BP	3	4	0.0292332	0.752638	3	ALUE_0000898601, ALUE_0001311301, ALUE_0002291601	0
GO:0008076	voltage-gated potassium channel complex	CC	5	8	0.0312111	0.791006	5	ALUE_0000005501, ALUE_0000005601, ALUE_0000018301, ALUE_0000473201, ALUE_0001834801	0
GO:0051287	NAD binding	MF	8	16	0.0367111	0.908986	5	ALUE_0001048701, ALUE_0001249501, ALUE_0001411501, ALUE_0001792401, ALUE_0002161301	3	ALUE_0000319801, ALUE_0001873501, ALUE_0002223901
GO:0003774	motor activity	MF	11	26	0.0369871	0.908986	8	ALUE_0001276301, ALUE_0002109701, ALUE_0002244901, ALUE_0002245001, ALUE_0002286101, ALUE_0002303701, ALUE_0002323101, ALUE_0002338201	3	ALUE_0001578301, ALUE_0001670701, ALUE_0002156401
GO:0055085	transmembrane transport	BP	25	67	0.0389616	0.94322	16	ALUE_0000069001, ALUE_0000308701, ALUE_0000429001, ALUE_0000438001, ALUE_0000457701, ALUE_0000473201, ALUE_0000579401, ALUE_0000693701, ALUE_0000864301, ALUE_0001036701, ALUE_0001036801, ALUE_0001181801, ALUE_0001344301, ALUE_0001534901, ALUE_0002032001, ALUE_0002258301	9	ALUE_0000015801, ALUE_0000072701, ALUE_0000646101, ALUE_0000730301, ALUE_0000997201, ALUE_0001732701, ALUE_0001941801, ALUE_0001988901, ALUE_0002186201
GO:0005737	cytoplasm	CC	61	191	0.0408268	0.943709	49	ALUE_0000023501, ALUE_0000024901, ALUE_0000061801, ALUE_0000198201, ALUE_0000303901, ALUE_0000347201, ALUE_0000357201, ALUE_0000377601, ALUE_0000404701, ALUE_0000427801, ALUE_0000543401, ALUE_0000722401, ALUE_0000732801, ALUE_0000773901, ALUE_0000777101, ALUE_0000904101, ALUE_0000909801, ALUE_0000923501, ALUE_0000949201, ALUE_0000951501, ALUE_0000986501, ALUE_0001094601, ALUE_0001147201, ALUE_000…	12	ALUE_0000703401, ALUE_0000707001, ALUE_0000748201, ALUE_0000994501, ALUE_0001364501, ALUE_0001434001, ALUE_0001561901, ALUE_0001708501, ALUE_0001804801, ALUE_0001923601, ALUE_0001969001, ALUE_0002269801
GO:0006099	tricarboxylic acid cycle	BP	9	18	0.0416743	0.943709	5	ALUE_0000736401, ALUE_0000898301, ALUE_0001008701, ALUE_0001597201, ALUE_0002223301	4	ALUE_0000628501, ALUE_0001564701, ALUE_0001616501, ALUE_0002223901
GO:0006810	transport	BP	33	95	0.0434765	0.943709	23	ALUE_0000120601, ALUE_0000311501, ALUE_0000314201, ALUE_0000362801, ALUE_0000416501, ALUE_0000466801, ALUE_0000487101, ALUE_0000500201, ALUE_0000584801, ALUE_0000586201, ALUE_0000639101, ALUE_0000717601, ALUE_0000916601, ALUE_0000965301, ALUE_0001232201, ALUE_0001256701, ALUE_0001274301, ALUE_0001405901, ALUE_0001406001, ALUE_0001418401, ALUE_0001662801, ALUE_0001752501, ALUE_0001836601	10	ALUE_0000136501, ALUE_0000395301, ALUE_0000519201, ALUE_0000731201, ALUE_0000755101, ALUE_0000867301, ALUE_0001062801, ALUE_0001464001, ALUE_0001466601, ALUE_0002184201
GO:0008137	NADH dehydrogenase (ubiquinone) activity	MF	4	7	0.0452168	0.943709	4	ALUE_0000382201, ALUE_0000936101, ALUE_0002065201, ALUE_0002065301	0
GO:0005096	GTPase activator activity	MF	3	4	0.0457068	0.943709	3	ALUE_0000347201, ALUE_0000404501, ALUE_0001924201	0
GO:0043547	positive regulation of GTPase activity	BP	3	4	0.0457068	0.943709	3	ALUE_0000347201, ALUE_0000404501, ALUE_0001924201	0
GO:0000187	activation of MAPK activity	BP	2	2	0.0466414	0.943709	1	ALUE_0001391301	1	ALUE_0000989601
GO:0008446	GDP-mannose 4,6-dehydratase activity	MF	2	2	0.0472741	0.943709	0		2	ALUE_0000908101, ALUE_0000955601
GO:0019673	GDP-mannose metabolic process	BP	2	2	0.0472741	0.943709	0		2	ALUE_0000908101, ALUE_0000955601
GO:0006006	glucose metabolic process	BP	5	9	0.0475313	0.943709	4	ALUE_0000459001, ALUE_0001008701, ALUE_0001519501, ALUE_0002223301	1	ALUE_0001873501
GO:0051015	actin filament binding	MF	2	2	0.0477949	0.943709	2	ALUE_0001146001, ALUE_0001317501	0
GO:0051016	barbed-end actin filament capping	BP	2	2	0.0477949	0.943709	2	ALUE_0001146001, ALUE_0001317501	0
GO:0004198	calcium-dependent cysteine-type endopeptidase activity	MF	4	6	0.0492782	0.943709	2	ALUE_0002063301, ALUE_0002114701	2	ALUE_0002129801, ALUE_0002244701
GO:0004455	ketol-acid reductoisomerase activity	MF	2	2	0.0494184	0.943709	2	ALUE_0001411501, ALUE_0002161301	0
GO:0004616	phosphogluconate dehydrogenase (decarboxylating) activity	MF	2	2	0.0494184	0.943709	2	ALUE_0001411501, ALUE_0002161301	0
GO:0004735	pyrroline-5-carboxylate reductase activity	MF	2	2	0.0494184	0.943709	2	ALUE_0001411501, ALUE_0002161301	0
GO:0005249	voltage-gated potassium channel activity	MF	6	11	0.0498671	0.943709	6	ALUE_0000005501, ALUE_0000005601, ALUE_0000018301, ALUE_0000473201, ALUE_0001344301, ALUE_0001834801	0

## Sheet: Og
Additional file 9: Table S6. The complete list of GO terms significantly enriched in A. lumbricoides discrete reproductive tissues (Og tissue sample).
category	term	ontology	numDEInCat	numInCat	over_represented_pvalue	over_represented_FDR	GeneNumber(Up)	Gene ID	GeneNumber(Down)	Gene ID
GO:0070469	respiratory chain	CC	6	7	0.00146099	1	5	ALUE_0000936001, ALUE_0001098801, ALUE_0001126801, ALUE_0002065201, ALUE_0002065401	1	ALUE_0001486101
GO:0008234	cysteine-type peptidase activity	MF	12	17	0.00407401	1	9	ALUE_0000151001, ALUE_0000170601, ALUE_0000221001, ALUE_0000342701, ALUE_0000384801, ALUE_0000639301, ALUE_0001638101, ALUE_0001961701, ALUE_0002329401	3	ALUE_0001594301, ALUE_0001966101, ALUE_0002227701
GO:0004359	glutaminase activity	MF	5	5	0.0100307	1	4	ALUE_0000759201, ALUE_0000803901, ALUE_0000851101, ALUE_0000851201	1	ALUE_0000280201
GO:0006541	glutamine metabolic process	BP	5	5	0.0100307	1	4	ALUE_0000759201, ALUE_0000803901, ALUE_0000851101, ALUE_0000851201	1	ALUE_0000280201
GO:0000786	nucleosome	CC	11	19	0.0112201	1	1	ALUE_0000740201	10	ALUE_0000829101, ALUE_0000829401, ALUE_0000994801, ALUE_0001295301, ALUE_0001295401, ALUE_0001311901, ALUE_0001312001, ALUE_0001390301, ALUE_0001676701, ALUE_0001700101
GO:0003684	damaged DNA binding	MF	4	4	0.0124569	1	0		4	ALUE_0000107501, ALUE_0001200101, ALUE_0002149801, ALUE_0002317501
GO:0016747	transferase activity, transferring acyl groups other than amino-acyl groups	MF	11	16	0.0133221	1	5	ALUE_0000109001, ALUE_0000904101, ALUE_0001115201, ALUE_0001597501, ALUE_0002231701	6	ALUE_0000201001, ALUE_0000346701, ALUE_0001291301, ALUE_0001570301, ALUE_0001766001, ALUE_0001969701
GO:0003779	actin binding	MF	22	38	0.0133823	1	20	ALUE_0000464601, ALUE_0000554901, ALUE_0000616201, ALUE_0000777101, ALUE_0001094601, ALUE_0001104601, ALUE_0001162601, ALUE_0001276301, ALUE_0001364501, ALUE_0001423501, ALUE_0001696801, ALUE_0001717501, ALUE_0002109701, ALUE_0002244901, ALUE_0002245001, ALUE_0002286101, ALUE_0002290901, ALUE_0002303701, ALUE_0002323101, ALUE_0002338201	2	ALUE_0001570601, ALUE_0001578301
GO:0007049	cell cycle	BP	6	8	0.014384	1	2	ALUE_0002162901, ALUE_0002278801	4	ALUE_0001029901, ALUE_0001583901, ALUE_0001838501, ALUE_0002032401
GO:0005578	proteinaceous extracellular matrix	CC	9	13	0.0150859	1	9	ALUE_0000070201, ALUE_0000101801, ALUE_0000139401, ALUE_0000238301, ALUE_0001056001, ALUE_0001159601, ALUE_0001317601, ALUE_0001635001, ALUE_0002335901	0
GO:0005576	extracellular region	CC	14	23	0.0151814	1	9	ALUE_0000300801, ALUE_0000301001, ALUE_0000445301, ALUE_0000445801, ALUE_0000693801, ALUE_0001024301, ALUE_0001030201, ALUE_0001797301, ALUE_0002024801	5	ALUE_0000475801, ALUE_0000652501, ALUE_0000843501, ALUE_0000860501, ALUE_0000915301
GO:0005488	binding	MF	66	131	0.0157658	1	35	ALUE_0000249301, ALUE_0000309901, ALUE_0000387101, ALUE_0000397901, ALUE_0000429801, ALUE_0000467001, ALUE_0000484001, ALUE_0000492101, ALUE_0000497201, ALUE_0000512201, ALUE_0000583801, ALUE_0000603501, ALUE_0000660701, ALUE_0000699801, ALUE_0000755601, ALUE_0000819301, ALUE_0000867601, ALUE_0000972701, ALUE_0001102801, ALUE_0001208301, ALUE_0001224201, ALUE_0001276001, ALUE_0001378901, ALUE_000…	31	ALUE_0000008701, ALUE_0000227501, ALUE_0000360101, ALUE_0000506801, ALUE_0000517701, ALUE_0000573101, ALUE_0000579201, ALUE_0000700601, ALUE_0000764201, ALUE_0000770701, ALUE_0000885301, ALUE_0000892601, ALUE_0000900401, ALUE_0001040401, ALUE_0001067601, ALUE_0001081901, ALUE_0001105301, ALUE_0001133401, ALUE_0001263601, ALUE_0001494401, ALUE_0001498501, ALUE_0001626701, ALUE_0001832801, ALUE_000…
GO:0006816	calcium ion transport	BP	5	5	0.0181812	1	4	ALUE_0000570801, ALUE_0000730301, ALUE_0001497301, ALUE_0001713001	1	ALUE_0000418301
GO:0009086	methionine biosynthetic process	BP	4	4	0.0181975	1	1	ALUE_0001012201	3	ALUE_0000128301, ALUE_0001280201, ALUE_0002351101
GO:0008484	sulfuric ester hydrolase activity	MF	4	4	0.0187943	1	4	ALUE_0000154501, ALUE_0001448501, ALUE_0002105501, ALUE_0002110201	0
GO:0004104	cholinesterase activity	MF	4	4	0.020021	1	1	ALUE_0000334701	3	ALUE_0001233301, ALUE_0002008601, ALUE_0002271501
GO:0006629	lipid metabolic process	BP	11	16	0.0216871	1	4	ALUE_0000599401, ALUE_0001174101, ALUE_0001797801, ALUE_0002035401	7	ALUE_0000360201, ALUE_0001371701, ALUE_0001494201, ALUE_0001626401, ALUE_0001745001, ALUE_0001923701, ALUE_0002085201
GO:0005262	calcium channel activity	MF	6	7	0.022412	1	5	ALUE_0000069001, ALUE_0000633901, ALUE_0000730301, ALUE_0001534901 ALUE_0001713001	1	ALUE_0000418301
GO:0060072	large conductance calcium-activated potassium channel activity	MF	4	4	0.0232357	1	4	ALUE_0000005501, ALUE_0000005601, ALUE_0000018301, ALUE_0001834801	0
GO:0005215	transporter activity	MF	20	33	0.0236942	1	9	ALUE_0000347501, ALUE_0000429001, ALUE_0000466801, ALUE_0000584801, ALUE_0000693701, ALUE_0000994001, ALUE_0001405901, ALUE_0001406001, ALUE_0001662801	11	ALUE_0000136501, ALUE_0000449501, ALUE_0000592501, ALUE_0000681501, ALUE_0000731201, ALUE_0001427301, ALUE_0001469901, ALUE_0001910101, ALUE_0002180801, ALUE_0002254501, ALUE_0002307601
GO:0016055	Wnt signaling pathway	BP	9	12	0.0238309	1	7	ALUE_0000372201, ALUE_0000899201, ALUE_0001159601, ALUE_0001317601, ALUE_0001635001, ALUE_0001797201, ALUE_0001797301	2	ALUE_0000044501, ALUE_0001988601
GO:0007229	integrin-mediated signaling pathway	BP	4	4	0.0250082	1	4	ALUE_0000502701, ALUE_0000597301, ALUE_0001802901, ALUE_0002086001	0
GO:0005219	ryanodine-sensitive calcium-release channel activity	MF	4	4	0.0252808	1	4	ALUE_0000220401, ALUE_0001440901, ALUE_0001516401, ALUE_0001516501	0
GO:0006874	cellular calcium ion homeostasis	BP	4	4	0.0252808	1	4	ALUE_0000220401, ALUE_0001440901, ALUE_0001516401, ALUE_0001516501	0
GO:0002121	inter-male aggressive behavior	BP	2	2	0.0267988	1	2	ALUE_0001311301, ALUE_0002291601	0
GO:0005884	actin filament	CC	2	2	0.0267988	1	2	ALUE_0001311301, ALUE_0002291601	0
GO:0006911	phagocytosis, engulfment	BP	2	2	0.0267988	1	2	ALUE_0001311301, ALUE_0002291601	0
GO:0007291	sperm individualization	BP	2	2	0.0267988	1	2	ALUE_0001311301, ALUE_0002291601	0
GO:0016319	mushroom body development	BP	2	2	0.0267988	1	2	ALUE_0001311301, ALUE_0002291601	0
GO:0032507	maintenance of protein location in cell	BP	2	2	0.0267988	1	2	ALUE_0001311301, ALUE_0002291601	0
GO:0004930	G-protein coupled receptor activity	MF	20	34	0.028763	1	11	ALUE_0000277001, ALUE_0000372201, ALUE_0000560401, ALUE_0000782601, ALUE_0000815101, ALUE_0000895201, ALUE_0000899201, ALUE_0000900601, ALUE_0001675901, ALUE_0001889901, ALUE_0002248801	9	ALUE_0000366601, ALUE_0000490201, ALUE_0000507301, ALUE_0000886201, ALUE_0001086701, ALUE_0001523701, ALUE_0001984501, ALUE_0002002801, ALUE_0002188501
GO:0008094	DNA-dependent ATPase activity	MF	3	3	0.0296868	1	0		3	ALUE_0000107501, ALUE_0002149801, ALUE_0002317501
GO:0030036	actin cytoskeleton organization	BP	7	9	0.0302879	1	6	ALUE_0000554901, ALUE_0001094601, ALUE_0001364501, ALUE_0001696801, ALUE_0001717501, ALUE_0002290901	1	ALUE_0001570601
GO:0030728	ovulation	BP	3	3	0.0303703	1	3	ALUE_0000974001, ALUE_0001180701, ALUE_0001954901	0
GO:0004360	glutamine-fructose-6-phosphate transaminase (isomerizing) activity	MF	4	4	0.0304898	1	0		4	ALUE_0001708501, ALUE_0001804801, ALUE_0001969001, ALUE_0002269801
GO:0016051	carbohydrate biosynthetic process	BP	4	4	0.0304898	1	0		4	ALUE_0001708501, ALUE_0001804801, ALUE_0001969001, ALUE_0002269801
GO:0005875	microtubule associated complex	CC	7	12	0.0305952	1	6	ALUE_0000500401, ALUE_0001311301, ALUE_0001350701, ALUE_0001513301, ALUE_0001772301, ALUE_0002291601	1	ALUE_0000614801
GO:0040011	locomotion	BP	22	40	0.0321418	1	15	ALUE_0000295101, ALUE_0000384801, ALUE_0000466901, ALUE_0000663501, ALUE_0000740201, ALUE_0000938501, ALUE_0001180701, ALUE_0001236101, ALUE_0001250201, ALUE_0001317501, ALUE_0001653601, ALUE_0001773701, ALUE_0001893901, ALUE_0002031301, ALUE_0002061701	7	ALUE_0000829101, ALUE_0001020601, ALUE_0001295301, ALUE_0001390301, ALUE_0001700101, ALUE_0001758101, ALUE_0001969701
GO:0004364	glutathione transferase activity	MF	5	6	0.0373121	1	4	ALUE_0000300401, ALUE_0000568001, ALUE_0000568601, ALUE_0001430201	1	ALUE_0000725701
GO:0005604	basement membrane	CC	4	4	0.0385409	1	3	ALUE_0001058401, ALUE_0001250201, ALUE_0001315601	1	ALUE_0000296801
GO:0005811	lipid particle	CC	3	4	0.0403446	1	2	ALUE_0001311301, ALUE_0002291601	1	ALUE_0001390301
GO:0004129	cytochrome-c oxidase activity	MF	2	2	0.0428158	1	2	ALUE_0000936001, ALUE_0002065401	0
GO:0006754	ATP biosynthetic process	BP	4	4	0.0435138	1	2	ALUE_0001302401, ALUE_0001460101	2	ALUE_0000642101, ALUE_0001001101
GO:0005581	collagen trimer	CC	7	9	0.0440137	1	6	ALUE_0000969901, ALUE_0001120901, ALUE_0001489301, ALUE_0001584301, ALUE_0001796601, ALUE_0001953201	1	ALUE_0001022301
GO:0070588	calcium ion transmembrane transport	BP	10	16	0.0448281	1	7	ALUE_0000220401, ALUE_0000633901, ALUE_0001142501, ALUE_0001440901, ALUE_0001482301, ALUE_0001516401, ALUE_0001516501	3	ALUE_0001524701, ALUE_0002041401, ALUE_0002339001
GO:0005759	mitochondrial matrix	CC	8	11	0.0454344	1	6	ALUE_0000898301, ALUE_0001008701, ALUE_0001249501, ALUE_0001597201, ALUE_0002170001, ALUE_0002223301	2	ALUE_0001158001, ALUE_0001616501
GO:0005344	oxygen transporter activity	MF	4	5	0.0456879	1	4	ALUE_0001280601, ALUE_0001280701, ALUE_0001446901, ALUE_0001899801	0
GO:0004180	carboxypeptidase activity	MF	3	3	0.0466891	1	2	ALUE_0000597701, ALUE_0002024801	1	ALUE_0000752201
GO:0004867	serine-type endopeptidase inhibitor activity	MF	8	12	0.0476187	1	5	ALUE_0000139401, ALUE_0000238301, ALUE_0000300801, ALUE_0000301001, ALUE_0001592101	3	ALUE_0001131501, ALUE_0002160801, ALUE_0002172501
GO:0008076	voltage-gated potassium channel complex	CC	6	8	0.0479776	1	6	ALUE_0000005501, ALUE_0000005601, ALUE_0000018301, ALUE_0000473201, ALUE_0001800501, ALUE_0001834801	0

## Sheet: Ov
Additional file 9: Table S6. The complete list of GO terms significantly enriched in A. lumbricoides discrete reproductive tissues (Ov tissue sample).
category	term	ontology	numDEInCat	numInCat	over_represented_pvalue	over_represented_FDR	GeneNumber(Up)	Gene ID	GeneNumber(Down)	Gene ID
GO:0008234	cysteine-type peptidase activity	MF	13	17	0.00082783	0.798899	9	ALUE_0000151001, ALUE_0000170601, ALUE_0000221001, ALUE_0000342701, ALUE_0000384801, ALUE_0000639301, ALUE_0001638101, ALUE_0001961701, ALUE_0002329401	4	ALUE_0001594301, ALUE_0001790501, ALUE_0001966101, ALUE_0002227701
GO:0007049	cell cycle	BP	7	8	0.00180651	0.798899	2	ALUE_0002162901, ALUE_0002278801	5	ALUE_0001029901, ALUE_0001234401, ALUE_0001583901, ALUE_0001838501, ALUE_0002032401
GO:0006096	glycolytic process	BP	18	25	0.00192285	0.798899	9	ALUE_0000207301, ALUE_0000311901, ALUE_0000321501, ALUE_0000898301, ALUE_0001397701, ALUE_0001428901, ALUE_0001597201, ALUE_0002176701, ALUE_0002219401	9	ALUE_0000783901, ALUE_0001158001, ALUE_0001244101, ALUE_0001268501, ALUE_0001282401, ALUE_0001551701, ALUE_0001616501, ALUE_0002120301, ALUE_0002250301
GO:0000910	cytokinesis	BP	5	5	0.00408714	1	4	ALUE_0000452701, ALUE_0001180701, ALUE_0001311301, ALUE_0002291601	1	ALUE_0000852501
GO:0008289	lipid binding	MF	6	7	0.010092	1	3	ALUE_0001405901, ALUE_0001406001, ALUE_0001694701	3	ALUE_0001846201, ALUE_0002022401, ALUE_0002159301
GO:0005759	mitochondrial matrix	CC	9	11	0.010186	1	7	ALUE_0000693001, ALUE_0000898301, ALUE_0001008701, ALUE_0001249501, ALUE_0001597201, ALUE_0002170001, ALUE_0002223301	2	ALUE_0001158001, ALUE_0001616501
GO:0007010	cytoskeleton organization	BP	4	4	0.0107932	1	3	ALUE_0000898601, ALUE_0001311301, ALUE_0002291601	1	ALUE_0000500901
GO:0070403	NAD+ binding	MF	4	4	0.0108007	1	4	ALUE_0000038701, ALUE_0000985101, ALUE_0001431401, ALUE_0001786301	0
GO:0006631	fatty acid metabolic process	BP	4	4	0.0108007	1	3	ALUE_0000038701, ALUE_0000985101, ALUE_0001786301	1	ALUE_0000778001
GO:0003774	motor activity	MF	16	26	0.0119251	1	10	ALUE_0000921901, ALUE_0001276301, ALUE_0001654901, ALUE_0002109701, ALUE_0002244901, ALUE_0002245001, ALUE_0002286101, ALUE_0002303701, ALUE_0002323101, ALUE_0002338201	6	ALUE_0001578301, ALUE_0001606901, ALUE_0001607001, ALUE_0001643401, ALUE_0001670701, ALUE_0002122101
GO:0070469	respiratory chain	CC	5	7	0.0141552	1	4	ALUE_0000936001, ALUE_0001098801, ALUE_0001126801, ALUE_0002065401	1	ALUE_0001486101
GO:0005578	proteinaceous extracellular matrix	CC	9	13	0.015219	1	9	ALUE_0000070201, ALUE_0000101801, ALUE_0000139401, ALUE_0000238301, ALUE_0001056001, ALUE_0001159601, ALUE_0001317601, ALUE_0001635001, ALUE_0002335901	0
GO:0005488	binding	MF	66	131	0.0154059	1	33	ALUE_0000249301, ALUE_0000274301, ALUE_0000309901, ALUE_0000387101, ALUE_0000397901, ALUE_0000429801, ALUE_0000467001, ALUE_0000484001, ALUE_0000492101, ALUE_0000497201, ALUE_0000512201, ALUE_0000583801, ALUE_0000660701, ALUE_0000699801, ALUE_0000755601, ALUE_0000819301, ALUE_0000867601, ALUE_0000972701, ALUE_0001102801, ALUE_0001208301, ALUE_0001224201, ALUE_0001276001, ALUE_0001378901, ALUE_000…	33	ALUE_0000008701, ALUE_0000227501, ALUE_0000360101, ALUE_0000496901, ALUE_0000506801, ALUE_0000517701, ALUE_0000573101, ALUE_0000579201, ALUE_0000633201, ALUE_0000700601, ALUE_0000764201, ALUE_0000770701, ALUE_0000885301, ALUE_0000892601, ALUE_0000900401, ALUE_0000914401, ALUE_0001040401, ALUE_0001067601, ALUE_0001081901, ALUE_0001133401, ALUE_0001494401, ALUE_0001498501, ALUE_0001736701, ALUE_000…
GO:0016477	cell migration	BP	7	9	0.0156693	1	3	ALUE_0000452701, ALUE_0000557901, ALUE_0000974001	4	ALUE_0000296801, ALUE_0000614801, ALUE_0001674401, ALUE_0002146801
GO:0009086	methionine biosynthetic process	BP	4	4	0.0184714	1	1	ALUE_0001012201	3	ALUE_0000128301, ALUE_0001280201, ALUE_0002351101
GO:0008484	sulfuric ester hydrolase activity	MF	4	4	0.018853	1	4	ALUE_0000154501, ALUE_0001448501, ALUE_0002105501, ALUE_0002110201	0
GO:0004104	cholinesterase activity	MF	4	4	0.0201452	1	1	ALUE_0000334701	3	ALUE_0001233301, ALUE_0002008601, ALUE_0002271501
GO:0003857	3-hydroxyacyl-CoA dehydrogenase activity	MF	3	3	0.0201505	1	3	ALUE_0000038701, ALUE_0000985101, ALUE_0001786301	0
GO:0016459	myosin complex	CC	15	25	0.021585	1	9	ALUE_0001276301, ALUE_0001302501, ALUE_0001654901, ALUE_0002244901, ALUE_0002245001, ALUE_0002286101, ALUE_0002303701, ALUE_0002323101, ALUE_0002338201	6	ALUE_0001578301, ALUE_0001606901, ALUE_0001607001, ALUE_0001643401, ALUE_0001670701, ALUE_0002122101
GO:0005215	transporter activity	MF	20	33	0.0232427	1	8	ALUE_0000429001, ALUE_0000466801, ALUE_0000584801, ALUE_0000693701, ALUE_0000994001, ALUE_0001405901, ALUE_0001406001, ALUE_0001662801	12	ALUE_0000136501, ALUE_0000449501, ALUE_0000592501, ALUE_0000681501, ALUE_0000731201, ALUE_0001062801, ALUE_0001427301, ALUE_0001469901, ALUE_0001910101, ALUE_0002180801, ALUE_0002254501, ALUE_0002307601
GO:0016055	Wnt signaling pathway	BP	9	12	0.0240653	1	6	ALUE_0000899201, ALUE_0001159601, ALUE_0001317601, ALUE_0001635001, ALUE_0001797201, ALUE_0001797301	3	ALUE_0000044501, ALUE_0000945701, ALUE_0001988601
GO:0016616	oxidoreductase activity, acting on the CH-OH group of donors, NAD or NADP as acceptor	MF	6	7	0.0247941	1	4	ALUE_0000309901, ALUE_0000567101, ALUE_0000583801, ALUE_0001102801	2	ALUE_0000319801, ALUE_0002190301
GO:0005219	ryanodine-sensitive calcium-release channel activity	MF	4	4	0.0252689	1	4	ALUE_0000220401, ALUE_0001440901, ALUE_0001516401, ALUE_0001516501	0
GO:0006874	cellular calcium ion homeostasis	BP	4	4	0.0252689	1	4	ALUE_0000220401, ALUE_0001440901, ALUE_0001516401, ALUE_0001516501	0
GO:0002121	inter-male aggressive behavior	BP	2	2	0.0274597	1	2	ALUE_0001311301, ALUE_0002291601	0
GO:0005884	actin filament	CC	2	2	0.0274597	1	2	ALUE_0001311301, ALUE_0002291601	0
GO:0006911	phagocytosis, engulfment	BP	2	2	0.0274597	1	2	ALUE_0001311301, ALUE_0002291601	0
GO:0007291	sperm individualization	BP	2	2	0.0274597	1	2	ALUE_0001311301, ALUE_0002291601	0
GO:0016319	mushroom body development	BP	2	2	0.0274597	1	2	ALUE_0001311301, ALUE_0002291601	0
GO:0032507	maintenance of protein location in cell	BP	2	2	0.0274597	1	2	ALUE_0001311301, ALUE_0002291601	0
GO:0003779	actin binding	MF	21	38	0.0278166	1	19	ALUE_0000464601, ALUE_0000554901, ALUE_0000616201, ALUE_0000777101, ALUE_0001094601, ALUE_0001104601, ALUE_0001162601, ALUE_0001276301, ALUE_0001423501, ALUE_0001654901, ALUE_0001696801, ALUE_0002109701, ALUE_0002244901, ALUE_0002245001, ALUE_0002286101, ALUE_0002290901, ALUE_0002303701, ALUE_0002323101, ALUE_0002338201	2	ALUE_0001570601, ALUE_0001578301
GO:0005509	calcium ion binding	MF	41	88	0.0282541	1	31	ALUE_0000070201, ALUE_0000101801, ALUE_0000131301, ALUE_0000220401, ALUE_0000234901, ALUE_0000295001, ALUE_0000396101, ALUE_0000416001, ALUE_0000437001, ALUE_0000511101, ALUE_0000547001, ALUE_0000547401, ALUE_0000616201, ALUE_0000939101, ALUE_0001056001, ALUE_0001180701, ALUE_0001199901, ALUE_0001223201, ALUE_0001328801, ALUE_0001369201, ALUE_0001440901, ALUE_0001442901, ALUE_0001516401, ALUE_000…	10	ALUE_0000303501, ALUE_0000360201, ALUE_0001297501, ALUE_0001494201, ALUE_0001524701, ALUE_0001527501, ALUE_0002085201, ALUE_0002088601, ALUE_0002150401, ALUE_0002235001
GO:0004930	G-protein coupled receptor activity	MF	20	34	0.0291277	1	8	ALUE_0000277001, ALUE_0000560401, ALUE_0000895201, ALUE_0000899201, ALUE_0000900601, ALUE_0001675901, ALUE_0001889901, ALUE_0002248801	12	ALUE_0000366601, ALUE_0000452001, ALUE_0000507301, ALUE_0000686301, ALUE_0000886201, ALUE_0001045401, ALUE_0001086701, ALUE_0001523701, ALUE_0001851601, ALUE_0001984501, ALUE_0002002801, ALUE_0002188501
GO:0030728	ovulation	BP	3	3	0.0307862	1	3	ALUE_0000974001, ALUE_0001180701, ALUE_0001954901	0
GO:0004360	glutamine-fructose-6-phosphate transaminase (isomerizing) activity	MF	4	4	0.0309123	1	0		4	ALUE_0001708501, ALUE_0001804801, ALUE_0001969001, ALUE_0002269801
GO:0016051	carbohydrate biosynthetic process	BP	4	4	0.0309123	1	0		4	ALUE_0001708501, ALUE_0001804801, ALUE_0001969001, ALUE_0002269801
GO:0005604	basement membrane	CC	4	4	0.0360987	1	3	ALUE_0001058401, ALUE_0001250201, ALUE_0001315601	1	ALUE_0000296801
GO:0055085	transmembrane transport	BP	35	67	0.0377444	1	17	ALUE_0000069001, ALUE_0000308701, ALUE_0000429001, ALUE_0000438001, ALUE_0000457701, ALUE_0000473201, ALUE_0000503801, ALUE_0000646101, ALUE_0000693701, ALUE_0000730301, ALUE_0000937901, ALUE_0001036701, ALUE_0001036801, ALUE_0001344301, ALUE_0001497301, ALUE_0001534901, ALUE_0002011101	18	ALUE_0000015801, ALUE_0000215501, ALUE_0000277101, ALUE_0000287801, ALUE_0000376901, ALUE_0000449501, ALUE_0000650701, ALUE_0000997201, ALUE_0001034501, ALUE_0001404501, ALUE_0001421101, ALUE_0001427301, ALUE_0001553901, ALUE_0001732701, ALUE_0001941801, ALUE_0002180801, ALUE_0002258301, ALUE_0002307601
GO:0005811	lipid particle	CC	3	4	0.041191	1	2	ALUE_0001311301, ALUE_0002291601	1	ALUE_0001390301
GO:0016747	transferase activity, transferring acyl groups other than amino-acyl groups	MF	10	16	0.0432631	1	5	ALUE_0000109001, ALUE_0000904101, ALUE_0001115201, ALUE_0001597501, ALUE_0002231701	5	ALUE_0000201001, ALUE_0000346701, ALUE_0001291301, ALUE_0001570301, ALUE_0001766001
GO:0004129	cytochrome-c oxidase activity	MF	2	2	0.043567	1	2	ALUE_0000936001, ALUE_0002065401	0
GO:0005581	collagen trimer	CC	7	9	0.0445672	1	6	ALUE_0000969901, ALUE_0001120901, ALUE_0001489301, ALUE_0001584301, ALUE_0001796601, ALUE_0001953201	1	ALUE_0001022301
GO:0005344	oxygen transporter activity	MF	4	5	0.0463757	1	4	ALUE_0001280601, ALUE_0001280701, ALUE_0001446901, ALUE_0001899801	0

## Sheet: Ut
Additional file 9: Table S6. The complete list of GO terms significantly enriched in A. lumbricoides discrete reproductive tissues (Ut tissue sample).
category	term	ontology	numDEInCat	numInCat	over_represented_pvalue	over_represented_FDR	GeneNumber(Up)	Gene ID	GeneNumber(Down)	Gene ID
GO:0000910	cytokinesis	BP	5	5	0.00037431	0.279448	4	ALUE_0000452701, ALUE_0001180701, ALUE_0001311301, ALUE_0002291601	1	ALUE_0000852501
GO:0005834	heterotrimeric G-protein complex	CC	6	8	0.000803101	0.279448	3	ALUE_0000416101, ALUE_0000416201, ALUE_0000942301	3	ALUE_0000405701, ALUE_0000471201, ALUE_0000749101
GO:0004867	serine-type endopeptidase inhibitor activity	MF	8	12	0.00084946	0.279448	5	ALUE_0000139401, ALUE_0000238301, ALUE_0000300801, ALUE_0000301001, ALUE_0001592101	3	ALUE_0000351401, ALUE_0001131501, ALUE_0002172501
GO:0003735	structural constituent of ribosome	MF	30	88	0.00127487	0.279448	23	ALUE_0000065301, ALUE_0000315801, ALUE_0000493601, ALUE_0000561901, ALUE_0000803501, ALUE_0000861001, ALUE_0000887001, ALUE_0000905101, ALUE_0000914201, ALUE_0000950401, ALUE_0000973601, ALUE_0001071501, ALUE_0001100301, ALUE_0001191301, ALUE_0001231901, ALUE_0001291901, ALUE_0001325901, ALUE_0001353301, ALUE_0001621701, ALUE_0001815101, ALUE_0002021901, ALUE_0002064101, ALUE_0002251601	7	ALUE_0000685201, ALUE_0000824501, ALUE_0000824901, ALUE_0000877401, ALUE_0001223701, ALUE_0001728201, ALUE_0001748801
GO:0015935	small ribosomal subunit	CC	7	10	0.0015433	0.279448	5	ALUE_0000493601, ALUE_0000861001, ALUE_0000973601, ALUE_0001100301, ALUE_0002021901	2	ALUE_0000877401, ALUE_0001223701
GO:0008484	sulfuric ester hydrolase activity	MF	4	4	0.00160137	0.279448	4	ALUE_0000154501, ALUE_0001448501, ALUE_0002105501, ALUE_0002110201	0
GO:0008076	voltage-gated potassium channel complex	CC	6	8	0.00196653	0.279448	6	ALUE_0000005501, ALUE_0000005601, ALUE_0000018301, ALUE_0000473201, ALUE_0001800501, ALUE_0001834801	0
GO:0008234	cysteine-type peptidase activity	MF	9	17	0.00207003	0.279448	8	ALUE_0000151001, ALUE_0000170601, ALUE_0000221001, ALUE_0000384801, ALUE_0000639301, ALUE_0001638101, ALUE_0001961701, ALUE_0002329401	1	ALUE_0001966101
GO:0060072	large conductance calcium-activated potassium channel activity	MF	4	4	0.00207791	0.279448	4	ALUE_0000005501, ALUE_0000005601, ALUE_0000018301, ALUE_0001834801	0
GO:0007229	integrin-mediated signaling pathway	BP	4	4	0.00222167	0.279448	4	ALUE_0000502701, ALUE_0000597301, ALUE_0001802901, ALUE_0002086001	0
GO:0005576	extracellular region	CC	11	23	0.00222732	0.279448	5	ALUE_0000300801, ALUE_0000301001, ALUE_0000445301, ALUE_0000693801, ALUE_0000779501	6	ALUE_0000351401, ALUE_0000652501, ALUE_0000843501, ALUE_0000860501, ALUE_0000915301, ALUE_0001024301
GO:0005219	ryanodine-sensitive calcium-release channel activity	MF	4	4	0.00226028	0.279448	4	ALUE_0000220401, ALUE_0001440901, ALUE_0001516401, ALUE_0001516501	0
GO:0006874	cellular calcium ion homeostasis	BP	4	4	0.00226028	0.279448	4	ALUE_0000220401, ALUE_0001440901, ALUE_0001516401, ALUE_0001516501	0
GO:0006811	ion transport	BP	26	73	0.00243305	0.279448	21	ALUE_0000028401, ALUE_0000069001, ALUE_0000308701, ALUE_0000350901, ALUE_0000524401, ALUE_0000717401, ALUE_0000751501, ALUE_0000937901, ALUE_0000998101, ALUE_0001124001, ALUE_0001194401, ALUE_0001227001, ALUE_0001344301, ALUE_0001489101, ALUE_0001534901, ALUE_0001618801, ALUE_0001650801, ALUE_0001938901, ALUE_0002134701, ALUE_0002314001, ALUE_0002330601	5	ALUE_0000495201, ALUE_0000668501, ALUE_0001065101, ALUE_0001794801, ALUE_0001912101
GO:0003779	actin binding	MF	16	38	0.00275615	0.279448	15	ALUE_0000616201, ALUE_0000777101, ALUE_0001094601, ALUE_0001104601, ALUE_0001162601, ALUE_0001276301, ALUE_0001423501, ALUE_0001717501, ALUE_0002109701, ALUE_0002244901, ALUE_0002245001, ALUE_0002286101, ALUE_0002303701, ALUE_0002323101, ALUE_0002338201	1	ALUE_0001570601
GO:0006412	translation	BP	30	92	0.0029033	0.279448	22	ALUE_0000065301, ALUE_0000493601, ALUE_0000561901, ALUE_0000803501, ALUE_0000861001, ALUE_0000887001, ALUE_0000905101, ALUE_0000914201, ALUE_0000950401, ALUE_0000973601, ALUE_0001071501, ALUE_0001100301, ALUE_0001191301, ALUE_0001231901, ALUE_0001291901, ALUE_0001353301, ALUE_0001473001, ALUE_0001621701, ALUE_0001815101, ALUE_0002021901, ALUE_0002064101, ALUE_0002251601	8	ALUE_0000548901, ALUE_0000685201, ALUE_0000824501, ALUE_0000824901, ALUE_0000877401, ALUE_0001223701, ALUE_0001728201, ALUE_0001748801
GO:0003774	motor activity	MF	12	26	0.00292887	0.279448	9	ALUE_0000921901, ALUE_0001276301, ALUE_0002109701, ALUE_0002244901, ALUE_0002245001, ALUE_0002286101, ALUE_0002303701, ALUE_0002323101, ALUE_0002338201	3	ALUE_0001607001, ALUE_0001643401, ALUE_0002122101
GO:0005615	extracellular space	CC	7	12	0.00349335	0.31479	6	ALUE_0000385401, ALUE_0000460601, ALUE_0000765501, ALUE_0001056001, ALUE_0001446901, ALUE_0001899801	1	ALUE_0000972201
GO:0005344	oxygen transporter activity	MF	4	5	0.00431897	0.33879	4	ALUE_0001280601, ALUE_0001280701, ALUE_0001446901, ALUE_0001899801	0
GO:0005249	voltage-gated potassium channel activity	MF	7	11	0.0043338	0.33879	7	ALUE_0000005501, ALUE_0000005601, ALUE_0000018301, ALUE_0000473201, ALUE_0001344301, ALUE_0001800501, ALUE_0001834801	0
GO:0042302	structural constituent of cuticle	MF	8	13	0.0043863	0.33879	7	ALUE_0000552201, ALUE_0000969901, ALUE_0001120901, ALUE_0001158501, ALUE_0001530101, ALUE_0001584301, ALUE_0001796601	1	ALUE_0000425101
GO:0005578	proteinaceous extracellular matrix	CC	7	13	0.00576243	0.35293	7	ALUE_0000101801, ALUE_0000139401, ALUE_0000238301, ALUE_0001056001, ALUE_0001159601, ALUE_0001317601, ALUE_0001635001	0
GO:0048598	embryonic morphogenesis	BP	4	5	0.00633691	0.35293	4	ALUE_0000139401, ALUE_0000238301, ALUE_0000932601, ALUE_0001317501	0
GO:0002121	inter-male aggressive behavior	BP	2	2	0.00636432	0.35293	2	ALUE_0001311301, ALUE_0002291601	0
GO:0005884	actin filament	CC	2	2	0.00636432	0.35293	2	ALUE_0001311301, ALUE_0002291601	0
GO:0006911	phagocytosis, engulfment	BP	2	2	0.00636432	0.35293	2	ALUE_0001311301, ALUE_0002291601	0
GO:0007291	sperm individualization	BP	2	2	0.00636432	0.35293	2	ALUE_0001311301, ALUE_0002291601	0
GO:0016319	mushroom body development	BP	2	2	0.00636432	0.35293	2	ALUE_0001311301, ALUE_0002291601	0
GO:0032507	maintenance of protein location in cell	BP	2	2	0.00636432	0.35293	2	ALUE_0001311301, ALUE_0002291601	0
GO:0040039	inductive cell migration	BP	4	5	0.00652768	0.35293	3	ALUE_0000139401, ALUE_0000238301, ALUE_0000932601	1	ALUE_0000852501
GO:0016459	myosin complex	CC	11	25	0.00730042	0.381977	8	ALUE_0001276301, ALUE_0001302501, ALUE_0002244901, ALUE_0002245001, ALUE_0002286101, ALUE_0002303701, ALUE_0002323101, ALUE_0002338201	3	ALUE_0001607001, ALUE_0001643401, ALUE_0002122101
GO:0005581	collagen trimer	CC	6	9	0.00919705	0.466176	5	ALUE_0000969901, ALUE_0001120901, ALUE_0001489301, ALUE_0001584301, ALUE_0001796601	1	ALUE_0000425101
GO:0019904	protein domain specific binding	MF	4	5	0.0114165	0.56114	1	ALUE_0000941001	3	ALUE_0000414301, ALUE_0001325501, ALUE_0001480101
GO:0006729	tetrahydrobiopterin biosynthetic process	BP	2	2	0.0125514	0.598774	1	ALUE_0001873101	1	ALUE_0000651601
GO:0015671	oxygen transport	BP	4	6	0.0135281	0.609514	4	ALUE_0001280601, ALUE_0001280701, ALUE_0001446901, ALUE_0001899801	0
GO:0019825	oxygen binding	MF	4	6	0.0135281	0.609514	4	ALUE_0001280601, ALUE_0001280701, ALUE_0001446901, ALUE_0001899801	0
GO:0020037	heme binding	MF	13	38	0.0159446	0.698977	12	ALUE_0000936001, ALUE_0001098801, ALUE_0001280601, ALUE_0001280701, ALUE_0001446901, ALUE_0001707001, ALUE_0001899801, ALUE_0001973901, ALUE_0002109301, ALUE_0002191201, ALUE_0002199201, ALUE_0002210701	1	ALUE_0002088601
GO:0006631	fatty acid metabolic process	BP	3	4	0.0172136	0.704613	2	ALUE_0000038701, ALUE_0001786301	1	ALUE_0000778001
GO:0007010	cytoskeleton organization	BP	3	4	0.0172214	0.704613	3	ALUE_0000898601, ALUE_0001311301, ALUE_0002291601	0
GO:0031011	Ino80 complex	CC	3	4	0.0173764	0.704613	3	ALUE_0001311301, ALUE_0001370101, ALUE_0002291601	0
GO:0015934	large ribosomal subunit	CC	5	8	0.0183154	0.713957	5	ALUE_0000561901, ALUE_0000887001, ALUE_0001071501, ALUE_0001291901, ALUE_0001621701	0
GO:0030414	peptidase inhibitor activity	MF	3	4	0.0192327	0.713957	3	ALUE_0001162901, ALUE_0001303401, ALUE_0001868501	0
GO:0000902	cell morphogenesis	BP	4	6	0.0197247	0.713957	4	ALUE_0000139401, ALUE_0000238301, ALUE_0000932601, ALUE_0001000901	0
GO:0007188	adenylate cyclase-modulating G-protein coupled receptor signaling pathway	BP	5	8	0.0202179	0.713957	3	ALUE_0000416101, ALUE_0000416201, ALUE_0001005001	2	ALUE_0000405701, ALUE_0001418901
GO:0003934	GTP cyclohydrolase I activity	MF	2	2	0.0202478	0.713957	2	ALUE_0000024901, ALUE_0001873101	0
GO:0046654	tetrahydrofolate biosynthetic process	BP	2	2	0.0202478	0.713957	2	ALUE_0000024901, ALUE_0001873101	0
GO:0006334	nucleosome assembly	BP	8	22	0.0212145	0.728897	1	ALUE_0000444701	7	ALUE_0000829101, ALUE_0000994801, ALUE_0001311801, ALUE_0001312001, ALUE_0001443901, ALUE_0001676701, ALUE_0002292301
GO:0032504	multicellular organism reproduction	BP	3	4	0.0216751	0.728897	3	ALUE_0000139401, ALUE_0000238301, ALUE_0000932601	0
GO:0000786	nucleosome	CC	7	19	0.0220197	0.728897	0		7	ALUE_0000829101, ALUE_0000994801, ALUE_0001311801, ALUE_0001312001, ALUE_0001443901, ALUE_0001676701, ALUE_0002292301
GO:0005875	microtubule associated complex	CC	5	12	0.0232297	0.75357	4	ALUE_0000500401, ALUE_0001311301, ALUE_0001350701, ALUE_0002291601	1	ALUE_0000614801
GO:0005215	transporter activity	MF	13	33	0.0269232	0.843763	4	ALUE_0000994001, ALUE_0001405901, ALUE_0001406001, ALUE_0001662801	9	ALUE_0000136501, ALUE_0000278801, ALUE_0000449501, ALUE_0000681501, ALUE_0000731201, ALUE_0001427301, ALUE_0001469901, ALUE_0001910101, ALUE_0002180801
GO:0005759	mitochondrial matrix	CC	6	11	0.0270504	0.843763	6	ALUE_0000898301, ALUE_0001008701, ALUE_0001249501, ALUE_0001597201, ALUE_0002170001, ALUE_0002223301	0
GO:0016813	hydrolase activity, acting on carbon-nitrogen (but not peptide) bonds, in linear amidines	MF	2	2	0.0299823	0.908066	2	ALUE_0000103801, ALUE_0002192801	0
GO:0004739	pyruvate dehydrogenase (acetyl-transferring) activity	MF	4	6	0.0305034	0.908066	4	ALUE_0000898301, ALUE_0001008701, ALUE_0001597201, ALUE_0002223301	0
GO:0046982	protein heterodimerization activity	MF	8	23	0.0307914	0.908066	1	ALUE_0001562001	7	ALUE_0000994801, ALUE_0001311801, ALUE_0001312001, ALUE_0001443901, ALUE_0001676701, ALUE_0001917501, ALUE_0002292301
GO:0051015	actin filament binding	MF	2	2	0.0342361	0.966909	2	ALUE_0001146001, ALUE_0001317501	0
GO:0051016	barbed-end actin filament capping	BP	2	2	0.0342361	0.966909	2	ALUE_0001146001, ALUE_0001317501	0
GO:0031683	G-protein beta/gamma-subunit complex binding	MF	6	12	0.035376	0.966909	3	ALUE_0000416101, ALUE_0000416201, ALUE_0001005001	3	ALUE_0000405701, ALUE_0000894801, ALUE_0001418901
GO:0046872	metal ion binding	MF	49	177	0.0370035	0.966909	39	ALUE_0000015401, ALUE_0000281501, ALUE_0000352001, ALUE_0000402101, ALUE_0000416101, ALUE_0000416201, ALUE_0000436501, ALUE_0000536401, ALUE_0000570801, ALUE_0000595901, ALUE_0000597701, ALUE_0000611201, ALUE_0000695101, ALUE_0000745501, ALUE_0000768201, ALUE_0000782901, ALUE_0000817001, ALUE_0000822801, ALUE_0000854201, ALUE_0000914201, ALUE_0000935901, ALUE_0001112601, ALUE_0001184601, ALUE_000…	10	ALUE_0000311001, ALUE_0000398101, ALUE_0000454901, ALUE_0000752201, ALUE_0000990801, ALUE_0001001101, ALUE_0001017301, ALUE_0001200601, ALUE_0001661601, ALUE_0002262701
GO:0008017	microtubule binding	MF	2	2	0.0374917	0.966909	2	ALUE_0000750901, ALUE_0001264401	0
GO:0015993	molecular hydrogen transport	BP	2	2	0.0374924	0.966909	2	ALUE_0000086501, ALUE_0001745501	0
GO:0047988	hydroxyacid-oxoacid transhydrogenase activity	MF	2	2	0.0374924	0.966909	2	ALUE_0000086501, ALUE_0001745501	0
GO:0005856	cytoskeleton	CC	17	54	0.0375556	0.966909	13	ALUE_0000023501, ALUE_0000061801, ALUE_0000198201, ALUE_0000328401, ALUE_0000979701, ALUE_0001094601, ALUE_0001310901, ALUE_0001311101, ALUE_0001570901, ALUE_0001571101, ALUE_0002162901, ALUE_0002259201, ALUE_0002314201	4	ALUE_0000516201, ALUE_0001005901, ALUE_0001561901, ALUE_0001591301
GO:0009966	regulation of signal transduction	BP	2	2	0.0407624	1	2	ALUE_0001802901, ALUE_0002086001	0
GO:0004360	glutamine-fructose-6-phosphate transaminase (isomerizing) activity	MF	3	4	0.0409309	1	0		3	ALUE_0001708501, ALUE_0001804801, ALUE_0002269801
GO:0016051	carbohydrate biosynthetic process	BP	3	4	0.0409309	1	0		3	ALUE_0001708501, ALUE_0001804801, ALUE_0002269801
GO:0032982	myosin filament	CC	2	2	0.0426791	1	2	ALUE_0000921901, ALUE_0002109701	0
GO:0034220	ion transmembrane transport	BP	5	9	0.0435549	1	5	ALUE_0000566201, ALUE_0001325801, ALUE_0001713001, ALUE_0001900601, ALUE_0002163901	0
GO:0007186	G-protein coupled receptor signaling pathway	BP	15	44	0.0457495	1	9	ALUE_0000277001, ALUE_0000560401, ALUE_0000617401, ALUE_0000895201, ALUE_0000900601, ALUE_0000942301, ALUE_0001770901, ALUE_0001889901, ALUE_0002248801	6	ALUE_0000749101, ALUE_0000894801, ALUE_0001086701, ALUE_0001523701, ALUE_0001851601, ALUE_0001984501
GO:0007286	spermatid development	BP	2	2	0.0462414	1	0		2	ALUE_0000279601, ALUE_0000614801
GO:0040035	hermaphrodite genitalia development	BP	11	31	0.0466947	1	8	ALUE_0000055301, ALUE_0000139401, ALUE_0000238301, ALUE_0000295101, ALUE_0000536401, ALUE_0000932601, ALUE_0001250201, ALUE_0001482301	3	ALUE_0000614801, ALUE_0000852501, ALUE_0002146801
GO:0035999	tetrahydrofolate interconversion	BP	2	2	0.0470539	1	1	ALUE_0001889301	1	ALUE_0001198101
