# Supplementary material for: Transcriptome profiling of male and female Ascaris lumbricoides reproductive tissues
Source: Parasit Vectors. 2022 Dec 20;15:477. doi: 10.1186/s13071-022-05602-2 (PMC9768952; doi:10.1186/s13071-022-05602-2)
Supplement: Supplementary file 10 — Additional file 10: Table S7. The complete list of KEGG pathway significantly enriched in A. lumbricoides discrete reproductive tissues. [file 13071_2022_5602_MOESM10_ESM.xlsx]

## Sheet: Tg
Additional file 10: Table S7. The complete list of KEGG pathway significantly enriched in A. lumbricoides discrete reproductive tissues (Tg tissue sample).
Pathway ID	Pathway	Level1	Level2	DEGs with pathway annotation (279)	All genes with pathway annotation (560)	Pvalue	Qvalue	Genelist
ko05412	Arrhythmogenic right ventricular cardiomyopathy (ARVC)	Human Diseases	Cardiovascular diseases	24(8.60%)	26(4.64%)	2.18985e-07	2.06471e-06	ALUE_0000502701,ALUE_0001571301,ALUE_0001311101,ALUE_0001534901,ALUE_0001311201,ALUE_0001311301,ALUE_0001441001,ALUE_0001311001,ALUE_0000951501,ALUE_0000061801,ALUE_0001310901,ALUE_0002058101,ALUE_0001440901,ALUE_0002259201,ALUE_0001571101,ALUE_0001454301,ALUE_0000090501,ALUE_0002314201,ALUE_0002291601,ALUE_0001749701,ALUE_0001561901,ALUE_0001527901,ALUE_0001156201,ALUE_0000198201,
ko05143	African trypanosomiasis	Human Diseases	Infectious diseases: Parasitic	2(0.72%)	2(0.36%)	0	0	ALUE_0001726201,ALUE_0000367401,
ko04144	Endocytosis	Cellular Processes	Transport and catabolism	10(3.58%)	32(5.71%)	0.977047	0.992079	ALUE_0000958001,ALUE_0001340601,ALUE_0001579201,ALUE_0001772301,ALUE_0001333201,ALUE_0001073701,ALUE_0000987101,ALUE_0001838201,ALUE_0001272801,ALUE_0002335001,
ko04020	Calcium signaling pathway	Environmental Information Processing	Signal transduction	14(5.02%)	18(3.21%)	0.00317591	0.0158196	ALUE_0001534901,ALUE_0001376801,ALUE_0001441001,ALUE_0000895001,ALUE_0000355101,ALUE_0001440901,ALUE_0001501401,ALUE_0000570801,ALUE_0001760801,ALUE_0000730301,ALUE_0001142501,ALUE_0001726201,ALUE_0000367401,ALUE_0001747701,
ko05416	Viral myocarditis	Human Diseases	Cardiovascular diseases	21(7.53%)	25(4.46%)	5.26826e-05	0.000401975	ALUE_0001571301,ALUE_0001311101,ALUE_0001311201,ALUE_0001311301,ALUE_0001311001,ALUE_0000951501,ALUE_0000061801,ALUE_0001310901,ALUE_0002058101,ALUE_0001157301,ALUE_0002259201,ALUE_0001571101,ALUE_0001454301,ALUE_0000090501,ALUE_0002314201,ALUE_0002291601,ALUE_0001749701,ALUE_0001561901,ALUE_0001527901,ALUE_0000973401,ALUE_0000198201,
ko04391	Hippo signaling pathway - fly	Environmental Information Processing	Signal transduction	26(9.32%)	30(5.36%)	2.2757e-06	1.93802e-05	ALUE_0001571301,ALUE_0001311101,ALUE_0001311201,ALUE_0001311301,ALUE_0001311001,ALUE_0000951501,ALUE_0000061801,ALUE_0001310901,ALUE_0002058101,ALUE_0000603101,ALUE_0001723601,ALUE_0001325501,ALUE_0002259201,ALUE_0001571101,ALUE_0001454301,ALUE_0000414301,ALUE_0000090501,ALUE_0002314201,ALUE_0002291601,ALUE_0001749701,ALUE_0000719301,ALUE_0001561901,ALUE_0001527901,ALUE_0001656301,ALUE_0000336301…
ko05130	Pathogenic Escherichia coli infection	Human Diseases	Infectious diseases: Bacterial	33(11.83%)	46(8.21%)	0.000470942	0.00276286	ALUE_0000502701,ALUE_0001571301,ALUE_0001311101,ALUE_0001031701,ALUE_0001311201,ALUE_0001311301,ALUE_0001311001,ALUE_0001340601,ALUE_0000951501,ALUE_0000061801,ALUE_0001310901,ALUE_0002058101,ALUE_0000640701,ALUE_0000377601,ALUE_0002259201,ALUE_0001571101,ALUE_0001454301,ALUE_0000090501,ALUE_0002314201,ALUE_0002291601,ALUE_0000450101,ALUE_0000927201,ALUE_0001749701,ALUE_0001561901,ALUE_0000987101…
ko04740	Olfactory transduction	Organismal Systems	Sensory system	3(1.08%)	5(0.89%)	0.184155	0.339978	ALUE_0001501401,ALUE_0001760801,ALUE_0001433001,
ko03013	RNA transport	Genetic Information Processing	Translation	3(1.08%)	15(2.68%)	0.983024	0.994324	ALUE_0001490201,ALUE_0000923301,ALUE_0000770901,
ko01524	Platinum drug resistance	Human Diseases	Drug resistance: Antineoplastic	1(0.36%)	3(0.54%)	0.497317	0.586123	ALUE_0000740601,
ko04390	Hippo signaling pathway	Environmental Information Processing	Signal transduction	29(10.39%)	37(6.61%)	5.32921e-05	0.000401975	ALUE_0001571301,ALUE_0000874001,ALUE_0001311101,ALUE_0001311201,ALUE_0001311301,ALUE_0001311001,ALUE_0000951501,ALUE_0000061801,ALUE_0001310901,ALUE_0002058101,ALUE_0000603101,ALUE_0001723601,ALUE_0001325501,ALUE_0002259201,ALUE_0001571101,ALUE_0001454301,ALUE_0000414301,ALUE_0000090501,ALUE_0002314201,ALUE_0002291601,ALUE_0001749701,ALUE_0000719301,ALUE_0001561901,ALUE_0001316801,ALUE_0001527901…
ko00524	Neomycin, kanamycin and gentamicin biosynthesis	Metabolism	Biosynthesis of other secondary metabolites	1(0.36%)	1(0.18%)	0	0	ALUE_0002239901,
ko04120	Ubiquitin mediated proteolysis	Genetic Information Processing	Folding, sorting and degradation	9(3.23%)	14(2.50%)	0.0848974	0.221313	ALUE_0000302001,ALUE_0002146801,ALUE_0000392101,ALUE_0000695801,ALUE_0000414001,ALUE_0001891301,ALUE_0000525801,ALUE_0000557901,ALUE_0001268301,
ko04926	Relaxin signaling pathway	Organismal Systems	Endocrine system	7(2.51%)	12(2.14%)	0.187788	0.341903	ALUE_0000895001,ALUE_0001433001,ALUE_0001540901,ALUE_0000432001,ALUE_0000367401,ALUE_0001005001,ALUE_0001214601,
ko04070	Phosphatidylinositol signaling system	Environmental Information Processing	Signal transduction	3(1.08%)	5(0.89%)	0.184155	0.339978	ALUE_0001760801,ALUE_0000730301,ALUE_0000367401,
ko00450	Selenocompound metabolism	Metabolism	Metabolism of other amino acids	1(0.36%)	2(0.36%)	0.24777	0.383827	ALUE_0000792001,
ko04910	Insulin signaling pathway	Organismal Systems	Endocrine system	9(3.23%)	20(3.57%)	0.583306	0.681384	ALUE_0000874001,ALUE_0001107801,ALUE_0000692301,ALUE_0002239901,ALUE_0000953401,ALUE_0001760801,ALUE_0001316801,ALUE_0001214601,ALUE_0001522601,
ko04727	GABAergic synapse	Organismal Systems	Nervous system	6(2.15%)	9(1.61%)	0.0863457	0.221313	ALUE_0001697101,ALUE_0001433001,ALUE_0000367401,ALUE_0001005001,ALUE_0000607401,ALUE_0001123701,
ko04145	Phagosome	Cellular Processes	Transport and catabolism	39(13.98%)	55(9.82%)	0.000247529	0.00159384	ALUE_0000502701,ALUE_0001571301,ALUE_0001311101,ALUE_0001031701,ALUE_0001311201,ALUE_0001311301,ALUE_0001311001,ALUE_0000951501,ALUE_0000061801,ALUE_0001310901,ALUE_0002058101,ALUE_0000640701,ALUE_0000533201,ALUE_0001157301,ALUE_0000377601,ALUE_0002259201,ALUE_0001571101,ALUE_0001454301,ALUE_0000631401,ALUE_0000090501,ALUE_0002314201,ALUE_0002291601,ALUE_0000450101,ALUE_0001382801,ALUE_0000927201…
ko05164	Influenza A	Human Diseases	Infectious diseases: Viral	24(8.60%)	34(6.07%)	0.00333531	0.0160095	ALUE_0001571301,ALUE_0001311101,ALUE_0001311201,ALUE_0001311301,ALUE_0001311001,ALUE_0000951501,ALUE_0000061801,ALUE_0001310901,ALUE_0002058101,ALUE_0002259201,ALUE_0001571101,ALUE_0001454301,ALUE_0000090501,ALUE_0002314201,ALUE_0000923301,ALUE_0002291601,ALUE_0001749701,ALUE_0001561901,ALUE_0001316801,ALUE_0000432001,ALUE_0000367401,ALUE_0001527901,ALUE_0000198201,ALUE_0001492301,
ko05205	Proteoglycans in cancer	Human Diseases	Cancers: Overview	30(10.75%)	45(8.04%)	0.00565245	0.0252923	ALUE_0000502701,ALUE_0001571301,ALUE_0000874001,ALUE_0001311101,ALUE_0001311201,ALUE_0001311301,ALUE_0001311001,ALUE_0001340601,ALUE_0000951501,ALUE_0000061801,ALUE_0001310901,ALUE_0002058101,ALUE_0001157301,ALUE_0001501401,ALUE_0000730301,ALUE_0002259201,ALUE_0001571101,ALUE_0001454301,ALUE_0000090501,ALUE_0002314201,ALUE_0002291601,ALUE_0000802801,ALUE_0001749701,ALUE_0001561901,ALUE_0000432001…
ko05206	MicroRNAs in cancer	Human Diseases	Cancers: Overview	4(1.43%)	11(1.96%)	0.723561	0.779674	ALUE_0001340601,ALUE_0000657501,ALUE_0000367401,ALUE_0001214601,
ko04550	Signaling pathways regulating pluripotency of stem cells	Cellular Processes	Cellular community - eukaryotes	3(1.08%)	7(1.25%)	0.496073	0.586123	ALUE_0001316801,ALUE_0000432001,ALUE_0001214601,
ko04725	Cholinergic synapse	Organismal Systems	Nervous system	7(2.51%)	13(2.32%)	0.283744	0.423211	ALUE_0001501401,ALUE_0000730301,ALUE_0001433001,ALUE_0001726201,ALUE_0000367401,ALUE_0001005001,ALUE_0001214601,
ko04623	Cytosolic DNA-sensing pathway	Organismal Systems	Immune system	3(1.08%)	4(0.71%)	0.0609465	0.17495	ALUE_0001576001,ALUE_0001541801,ALUE_0002124301,
ko04512	ECM-receptor interaction	Environmental Information Processing	Signaling molecules and interaction	2(0.72%)	2(0.36%)	0	0	ALUE_0000502701,ALUE_0000407201,
ko04014	Ras signaling pathway	Environmental Information Processing	Signal transduction	10(3.58%)	21(3.75%)	0.493271	0.586123	ALUE_0001340601,ALUE_0001157301,ALUE_0002054301,ALUE_0001760801,ALUE_0001433001,ALUE_0000367401,ALUE_0002080701,ALUE_0000973401,ALUE_0001214601,ALUE_0000750801,
ko00350	Tyrosine metabolism	Metabolism	Amino acid metabolism	1(0.36%)	1(0.18%)	0	0	ALUE_0001758101,
ko04371	Apelin signaling pathway	Environmental Information Processing	Signal transduction	10(3.58%)	17(3.04%)	0.158705	0.308074	ALUE_0001534901,ALUE_0001441001,ALUE_0000953401,ALUE_0001440901,ALUE_0001760801,ALUE_0000730301,ALUE_0001433001,ALUE_0001540901,ALUE_0001726201,ALUE_0001214601,
ko03320	PPAR signaling pathway	Organismal Systems	Endocrine system	5(1.79%)	8(1.43%)	0.140436	0.284336	ALUE_0000577701,ALUE_0000692301,ALUE_0000989501,ALUE_0000989601,ALUE_0000549601,
ko03040	Spliceosome	Genetic Information Processing	Transcription	17(6.09%)	36(6.43%)	0.559483	0.65646	ALUE_0001244201,ALUE_0001787501,ALUE_0001465201,ALUE_0001110201,ALUE_0000923301,ALUE_0001526301,ALUE_0001945601,ALUE_0000021001,ALUE_0001179201,ALUE_0001677601,ALUE_0001312301,ALUE_0001553601,ALUE_0001668101,ALUE_0000896901,ALUE_0001254901,ALUE_0001923201,ALUE_0001834901,
ko03030	DNA replication	Genetic Information Processing	Replication and repair	2(0.72%)	3(0.54%)	0.122997	0.261572	ALUE_0001602401,ALUE_0001928701,
ko05224	Breast cancer	Human Diseases	Cancers: Specific types	2(0.72%)	7(1.25%)	0.771967	0.80236	ALUE_0001316801,ALUE_0001214601,
ko05222	Small cell lung cancer	Human Diseases	Cancers: Specific types	2(0.72%)	3(0.54%)	0.122997	0.261572	ALUE_0000502701,ALUE_0000407201,
ko04218	Cellular senescence	Cellular Processes	Cell growth and death	8(2.87%)	16(2.86%)	0.394706	0.548433	ALUE_0000874001,ALUE_0000355101,ALUE_0001760801,ALUE_0000730301,ALUE_0000432001,ALUE_0000730501,ALUE_0001214601,ALUE_0000750801,
ko00500	Starch and sucrose metabolism	Metabolism	Carbohydrate metabolism	6(2.15%)	9(1.61%)	0.0863457	0.221313	ALUE_0002239901,ALUE_0001277301,ALUE_0001136201,ALUE_0000459001,ALUE_0001280801,ALUE_0001522601,
ko00020	Citrate cycle (TCA cycle)	Metabolism	Carbohydrate metabolism	12(4.30%)	17(3.04%)	0.0220511	0.0797465	ALUE_0001402801,ALUE_0001564701,ALUE_0001158001,ALUE_0001346401,ALUE_0000898301,ALUE_0000692301,ALUE_0001597201,ALUE_0002115601,ALUE_0001077001,ALUE_0000736401,ALUE_0001584001,ALUE_0001127101,
ko05167	Kaposi's sarcoma-associated herpesvirus infection	Human Diseases	Infectious diseases: Viral	9(3.23%)	15(2.68%)	0.144322	0.284336	ALUE_0000355101,ALUE_0001157301,ALUE_0001760801,ALUE_0000730301,ALUE_0001433001,ALUE_0001316801,ALUE_0000432001,ALUE_0000973401,ALUE_0001214601,
ko00280	Valine, leucine and isoleucine degradation	Metabolism	Amino acid metabolism	3(1.08%)	6(1.07%)	0.339553	0.495259	ALUE_0000577701,ALUE_0001063001,ALUE_0000902801,
ko05213	Endometrial cancer	Human Diseases	Cancers: Specific types	3(1.08%)	5(0.89%)	0.184155	0.339978	ALUE_0001316801,ALUE_0001214601,ALUE_0001156201,
ko04066	HIF-1 signaling pathway	Environmental Information Processing	Signal transduction	14(5.02%)	19(3.39%)	0.00827478	0.036409	ALUE_0001873501,ALUE_0001346401,ALUE_0002176701,ALUE_0000898301,ALUE_0001597201,ALUE_0001244101,ALUE_0002239901,ALUE_0001501401,ALUE_0000031201,ALUE_0002163601,ALUE_0002347201,ALUE_0000367401,ALUE_0001891301,ALUE_0001961501,
ko04370	VEGF signaling pathway	Environmental Information Processing	Signal transduction	6(2.15%)	11(1.96%)	0.268339	0.404809	ALUE_0000355101,ALUE_0001157301,ALUE_0000432001,ALUE_0000367401,ALUE_0000973401,ALUE_0001214601,
ko03460	Fanconi anemia pathway	Genetic Information Processing	Replication and repair	4(1.43%)	4(0.71%)	0	0	ALUE_0000992501,ALUE_0001599001,ALUE_0001634701,ALUE_0001410801,
ko05142	Chagas disease (American trypanosomiasis)	Human Diseases	Infectious diseases: Parasitic	6(2.15%)	12(2.14%)	0.381111	0.538039	ALUE_0000895001,ALUE_0000603101,ALUE_0001726201,ALUE_0000432001,ALUE_0001005001,ALUE_0000336301,
ko04211	Longevity regulating pathway	Organismal Systems	Aging	2(0.72%)	5(0.89%)	0.49664	0.586123	ALUE_0000953401,ALUE_0001214601,
ko04919	Thyroid hormone signaling pathway	Organismal Systems	Endocrine system	23(8.24%)	32(5.71%)	0.00258946	0.0134043	ALUE_0001571301,ALUE_0001311101,ALUE_0001311201,ALUE_0001311301,ALUE_0001311001,ALUE_0000951501,ALUE_0000061801,ALUE_0001310901,ALUE_0002058101,ALUE_0002259201,ALUE_0001571101,ALUE_0001454301,ALUE_0000090501,ALUE_0002314201,ALUE_0002291601,ALUE_0001749701,ALUE_0001561901,ALUE_0001316801,ALUE_0000367401,ALUE_0001527901,ALUE_0001214601,ALUE_0001578101,ALUE_0000198201,
ko04927	Cortisol synthesis and secretion	Organismal Systems	Endocrine system	3(1.08%)	4(0.71%)	0.0609465	0.17495	ALUE_0000895001,ALUE_0000730301,ALUE_0001726201,
ko04917	Prolactin signaling pathway	Organismal Systems	Endocrine system	3(1.08%)	5(0.89%)	0.184155	0.339978	ALUE_0001316801,ALUE_0000432001,ALUE_0001214601,
ko04933	AGE-RAGE signaling pathway in diabetic complications	Human Diseases	Endocrine and metabolic diseases	5(1.79%)	9(1.61%)	0.248616	0.383827	ALUE_0001157301,ALUE_0000432001,ALUE_0000367401,ALUE_0000973401,ALUE_0001214601,
ko04921	Oxytocin signaling pathway	Organismal Systems	Endocrine system	35(12.54%)	47(8.39%)	8.58054e-05	0.000612233	ALUE_0001571301,ALUE_0000874001,ALUE_0001311101,ALUE_0001534901,ALUE_0001311201,ALUE_0001311301,ALUE_0001441001,ALUE_0001311001,ALUE_0001340601,ALUE_0000951501,ALUE_0000061801,ALUE_0000895001,ALUE_0000355101,ALUE_0001310901,ALUE_0002058101,ALUE_0000953401,ALUE_0001440901,ALUE_0001501401,ALUE_0001760801,ALUE_0000730301,ALUE_0002259201,ALUE_0001571101,ALUE_0001454301,ALUE_0000090501,ALUE_0002314201…
ko04611	Platelet activation	Organismal Systems	Immune system	28(10.04%)	38(6.79%)	0.000525473	0.00301576	ALUE_0000502701,ALUE_0001571301,ALUE_0000874001,ALUE_0001311101,ALUE_0001311201,ALUE_0001311301,ALUE_0001311001,ALUE_0001340601,ALUE_0000951501,ALUE_0000061801,ALUE_0000895001,ALUE_0001310901,ALUE_0002058101,ALUE_0000730301,ALUE_0002259201,ALUE_0001571101,ALUE_0001454301,ALUE_0000090501,ALUE_0002314201,ALUE_0002291601,ALUE_0001749701,ALUE_0001726201,ALUE_0001561901,ALUE_0000432001,ALUE_0001527901…
ko04976	Bile secretion	Organismal Systems	Digestive system	2(0.72%)	7(1.25%)	0.771967	0.80236	ALUE_0000657501,ALUE_0000895001,
ko00230	Purine metabolism	Metabolism	Nucleotide metabolism	11(3.94%)	22(3.93%)	0.407489	0.560298	ALUE_0001468801,ALUE_0001576001,ALUE_0001370201,ALUE_0002125801,ALUE_0001541801,ALUE_0002124301,ALUE_0001280801,ALUE_0001367201,ALUE_0001895601,ALUE_0000471701,ALUE_0000056801,
ko05216	Thyroid cancer	Human Diseases	Cancers: Specific types	2(0.72%)	3(0.54%)	0.122997	0.261572	ALUE_0001417201,ALUE_0001214601,
ko00010	Glycolysis / Gluconeogenesis	Metabolism	Carbohydrate metabolism	15(5.38%)	21(3.75%)	0.0114347	0.0471681	ALUE_0001873501,ALUE_0001346401,ALUE_0001044301,ALUE_0002176701,ALUE_0000898301,ALUE_0000692301,ALUE_0001597201,ALUE_0001244101,ALUE_0002239901,ALUE_0000031201,ALUE_0002163601,ALUE_0002347201,ALUE_0001961501,ALUE_0000459001,ALUE_0001280801,
ko04621	NOD-like receptor signaling pathway	Organismal Systems	Immune system	7(2.51%)	11(1.96%)	0.10869	0.256198	ALUE_0001023901,ALUE_0001340601,ALUE_0000730301,ALUE_0000432001,ALUE_0000170601,ALUE_0000221001,ALUE_0001647301,
ko04714	Thermogenesis	Organismal Systems	Environmental adaptation	26(9.32%)	39(6.96%)	0.00896761	0.0388107	ALUE_0001571301,ALUE_0001311101,ALUE_0001311201,ALUE_0001311301,ALUE_0001311001,ALUE_0000951501,ALUE_0000061801,ALUE_0000895001,ALUE_0001310901,ALUE_0002058101,ALUE_0000953401,ALUE_0002259201,ALUE_0001571101,ALUE_0001454301,ALUE_0000090501,ALUE_0002314201,ALUE_0002291601,ALUE_0001749701,ALUE_0001561901,ALUE_0000432001,ALUE_0000736401,ALUE_0001527901,ALUE_0001133401,ALUE_0001214601,ALUE_0000198201…
ko00380	Tryptophan metabolism	Metabolism	Amino acid metabolism	2(0.72%)	4(0.71%)	0.309149	0.453418	ALUE_0001163001,ALUE_0001158001,
ko04925	Aldosterone synthesis and secretion	Organismal Systems	Endocrine system	10(3.58%)	15(2.68%)	0.0551852	0.17495	ALUE_0001376801,ALUE_0000895001,ALUE_0001501401,ALUE_0001760801,ALUE_0000730301,ALUE_0001142501,ALUE_0001014101,ALUE_0001726201,ALUE_0000367401,ALUE_0001747701,
ko04110	Cell cycle	Cellular Processes	Cell growth and death	11(3.94%)	16(2.86%)	0.0351871	0.119095	ALUE_0000302001,ALUE_0000695801,ALUE_0001325501,ALUE_0000414301,ALUE_0001602401,ALUE_0001316801,ALUE_0001891301,ALUE_0001928701,ALUE_0000767301,ALUE_0001578101,ALUE_0000941001,
ko05323	Rheumatoid arthritis	Human Diseases	Immune diseases	5(1.79%)	5(0.89%)	0	0	ALUE_0000533201,ALUE_0000631401,ALUE_0001382801,ALUE_0000837901,ALUE_0000628701,
ko05140	Leishmaniasis	Human Diseases	Infectious diseases: Parasitic	2(0.72%)	3(0.54%)	0.122997	0.261572	ALUE_0000502701,ALUE_0000432001,
ko05220	Chronic myeloid leukemia	Human Diseases	Cancers: Specific types	2(0.72%)	6(1.07%)	0.653727	0.734399	ALUE_0001214601,ALUE_0001578101,
ko00660	C5-Branched dibasic acid metabolism	Metabolism	Carbohydrate metabolism	2(0.72%)	2(0.36%)	0	0	ALUE_0001402801,ALUE_0002115601,
ko04721	Synaptic vesicle cycle	Organismal Systems	Nervous system	5(1.79%)	11(1.96%)	0.495122	0.586123	ALUE_0000533201,ALUE_0000631401,ALUE_0001382801,ALUE_0000837901,ALUE_0000628701,
ko01212	Fatty acid metabolism	Metabolism	Global and overview maps	1(0.36%)	1(0.18%)	0	0	ALUE_0000577701,
ko04710	Circadian rhythm	Organismal Systems	Environmental adaptation	4(1.43%)	5(0.89%)	0.0301444	0.106108	ALUE_0000302001,ALUE_0000953401,ALUE_0000695801,ALUE_0001891301,
ko04728	Dopaminergic synapse	Organismal Systems	Nervous system	16(5.73%)	23(4.11%)	0.0148788	0.0569402	ALUE_0000874001,ALUE_0000895001,ALUE_0000355101,ALUE_0001579201,ALUE_0000603101,ALUE_0001772301,ALUE_0001501401,ALUE_0001760801,ALUE_0000730301,ALUE_0001433001,ALUE_0001726201,ALUE_0001316801,ALUE_0000432001,ALUE_0000367401,ALUE_0001005001,ALUE_0000336301,
ko04350	TGF-beta signaling pathway	Environmental Information Processing	Signal transduction	5(1.79%)	11(1.96%)	0.495122	0.586123	ALUE_0001340601,ALUE_0000302001,ALUE_0000603101,ALUE_0000695801,ALUE_0001891301,
ko04923	Regulation of lipolysis in adipocytes	Organismal Systems	Endocrine system	1(0.36%)	4(0.71%)	0.685485	0.754033	ALUE_0000895001,
ko04310	Wnt signaling pathway	Environmental Information Processing	Signal transduction	11(3.94%)	18(3.21%)	0.112116	0.259638	ALUE_0001340601,ALUE_0000302001,ALUE_0000355101,ALUE_0001157301,ALUE_0000695801,ALUE_0001501401,ALUE_0001316801,ALUE_0001119101,ALUE_0000367401,ALUE_0001891301,ALUE_0000973401,
ko04514	Cell adhesion molecules (CAMs)	Environmental Information Processing	Signaling molecules and interaction	1(0.36%)	1(0.18%)	0	0	ALUE_0000502701,
ko04217	Necroptosis	Cellular Processes	Cell growth and death	10(3.58%)	12(2.14%)	0.00281399	0.0142864	ALUE_0001023901,ALUE_0001501401,ALUE_0002150901,ALUE_0001549701,ALUE_0002292301,ALUE_0001443901,ALUE_0001463101,ALUE_0000590801,ALUE_0000607401,ALUE_0001647301,
ko05200	Pathways in cancer	Human Diseases	Cancers: Overview	23(8.24%)	37(6.61%)	0.0418134	0.139731	ALUE_0001417201,ALUE_0000502701,ALUE_0001023901,ALUE_0000407201,ALUE_0001340601,ALUE_0000895001,ALUE_0000302001,ALUE_0001157301,ALUE_0000695801,ALUE_0002054301,ALUE_0001501401,ALUE_0001760801,ALUE_0001433001,ALUE_0001726201,ALUE_0001316801,ALUE_0000367401,ALUE_0001891301,ALUE_0000973401,ALUE_0001214601,ALUE_0001156201,ALUE_0000750801,ALUE_0001578101,ALUE_0001647301,
ko01522	Endocrine resistance	Human Diseases	Drug resistance: Antineoplastic	3(1.08%)	9(1.61%)	0.744328	0.789167	ALUE_0000895001,ALUE_0000432001,ALUE_0001214601,
ko05034	Alcoholism	Human Diseases	Substance dependence	20(7.17%)	35(6.25%)	0.142427	0.284336	ALUE_0000874001,ALUE_0000829101,ALUE_0000895001,ALUE_0000994801,ALUE_0000829401,ALUE_0001676801,ALUE_0001116101,ALUE_0001760801,ALUE_0001433001,ALUE_0000829301,ALUE_0001700101,ALUE_0002292301,ALUE_0001443901,ALUE_0001005001,ALUE_0001214601,ALUE_0000740201,ALUE_0000590801,ALUE_0001578101,ALUE_0001295301,ALUE_0001312001,
ko04341	Hedgehog signaling pathway - fly	Environmental Information Processing	Signal transduction	5(1.79%)	7(1.25%)	0.0601731	0.17495	ALUE_0000302001,ALUE_0000695801,ALUE_0001316801,ALUE_0001891301,ALUE_0000829601,
ko00970	Aminoacyl-tRNA biosynthesis	Genetic Information Processing	Translation	4(1.43%)	26(4.64%)	0.999787	0.999951	ALUE_0001010601,ALUE_0000385201,ALUE_0000390001,ALUE_0001533901,
ko03015	mRNA surveillance pathway	Genetic Information Processing	Translation	7(2.51%)	14(2.50%)	0.388647	0.542871	ALUE_0000874001,ALUE_0000603101,ALUE_0000923301,ALUE_0001466101,ALUE_0001327901,ALUE_0000770901,ALUE_0000336301,
ko03008	Ribosome biogenesis in eukaryotes	Genetic Information Processing	Translation	7(2.51%)	16(2.86%)	0.59393	0.687708	ALUE_0001927201,ALUE_0001310601,ALUE_0000698001,ALUE_0000990601,ALUE_0001954101,ALUE_0002258601,ALUE_0000342901,
ko00040	Pentose and glucuronate interconversions	Metabolism	Carbohydrate metabolism	1(0.36%)	1(0.18%)	0	0	ALUE_0001277301,
ko05030	Cocaine addiction	Human Diseases	Substance dependence	1(0.36%)	1(0.18%)	0	0	ALUE_0000895001,
ko00430	Taurine and hypotaurine metabolism	Metabolism	Metabolism of other amino acids	1(0.36%)	1(0.18%)	0	0	ALUE_0001123701,
ko05230	Central carbon metabolism in cancer	Human Diseases	Cancers: Overview	5(1.79%)	10(1.79%)	0.371422	0.53003	ALUE_0001346401,ALUE_0000898301,ALUE_0001597201,ALUE_0002239901,ALUE_0001214601,
ko04713	Circadian entrainment	Organismal Systems	Environmental adaptation	11(3.94%)	16(2.86%)	0.0351871	0.119095	ALUE_0001534901,ALUE_0001441001,ALUE_0000895001,ALUE_0001440901,ALUE_0001501401,ALUE_0001760801,ALUE_0000730301,ALUE_0001433001,ALUE_0001726201,ALUE_0000367401,ALUE_0001005001,
ko05214	Glioma	Human Diseases	Cancers: Specific types	4(1.43%)	8(1.43%)	0.358375	0.51419	ALUE_0001501401,ALUE_0001760801,ALUE_0000367401,ALUE_0001214601,
ko01521	EGFR tyrosine kinase inhibitor resistance	Human Diseases	Drug resistance: Antineoplastic	3(1.08%)	7(1.25%)	0.496073	0.586123	ALUE_0001316801,ALUE_0000367401,ALUE_0001214601,
ko04724	Glutamatergic synapse	Organismal Systems	Nervous system	9(3.23%)	15(2.68%)	0.144322	0.284336	ALUE_0000895001,ALUE_0000355101,ALUE_0000730301,ALUE_0001433001,ALUE_0000637301,ALUE_0001726201,ALUE_0000367401,ALUE_0001005001,ALUE_0000607401,
ko05322	Systemic lupus erythematosus	Human Diseases	Immune diseases	12(4.30%)	19(3.39%)	0.0775616	0.213294	ALUE_0000829101,ALUE_0000994801,ALUE_0000829401,ALUE_0001676801,ALUE_0000829301,ALUE_0001700101,ALUE_0002292301,ALUE_0001443901,ALUE_0000740201,ALUE_0000590801,ALUE_0001295301,ALUE_0001312001,
ko04660	T cell receptor signaling pathway	Organismal Systems	Immune system	5(1.79%)	9(1.61%)	0.248616	0.383827	ALUE_0001340601,ALUE_0000355101,ALUE_0001316801,ALUE_0000432001,ALUE_0001214601,
ko04744	Phototransduction	Organismal Systems	Sensory system	2(0.72%)	3(0.54%)	0.122997	0.261572	ALUE_0001760801,ALUE_0001433001,
ko05032	Morphine addiction	Human Diseases	Substance dependence	5(1.79%)	9(1.61%)	0.248616	0.383827	ALUE_0000895001,ALUE_0001433001,ALUE_0000367401,ALUE_0001005001,ALUE_0000471701,
ko05231	Choline metabolism in cancer	Human Diseases	Cancers: Overview	4(1.43%)	9(1.61%)	0.495574	0.586123	ALUE_0001157301,ALUE_0000367401,ALUE_0000973401,ALUE_0001214601,
ko04212	Longevity regulating pathway - worm	Organismal Systems	Aging	6(2.15%)	12(2.14%)	0.381111	0.538039	ALUE_0001000901,ALUE_0001465201,ALUE_0001564401,ALUE_0001075801,ALUE_0000432001,ALUE_0002337301,
ko04670	Leukocyte transendothelial migration	Organismal Systems	Immune system	27(9.68%)	34(6.07%)	5.72473e-05	0.000419814	ALUE_0000502701,ALUE_0001571301,ALUE_0001311101,ALUE_0001311201,ALUE_0001311301,ALUE_0001311001,ALUE_0001340601,ALUE_0000951501,ALUE_0000061801,ALUE_0001310901,ALUE_0002058101,ALUE_0001157301,ALUE_0002259201,ALUE_0001571101,ALUE_0001454301,ALUE_0000090501,ALUE_0002314201,ALUE_0002291601,ALUE_0001749701,ALUE_0001561901,ALUE_0000432001,ALUE_0000367401,ALUE_0001527901,ALUE_0002080701,ALUE_0000973401…
ko05010	Alzheimer's disease	Human Diseases	Neurodegenerative diseases	12(4.30%)	19(3.39%)	0.0775616	0.213294	ALUE_0001873501,ALUE_0000355101,ALUE_0000570801,ALUE_0001760801,ALUE_0000730301,ALUE_0000031201,ALUE_0002163601,ALUE_0001726201,ALUE_0001316801,ALUE_0000736401,ALUE_0001961501,ALUE_0001127101,
ko04392	Hippo signaling pathway - multiple species	Environmental Information Processing	Signal transduction	2(0.72%)	2(0.36%)	0	0	ALUE_0001723601,ALUE_0000719301,
ko04530	Tight junction	Cellular Processes	Cellular community - eukaryotes	37(13.26%)	59(10.54%)	0.0125122	0.0500487	ALUE_0002286101,ALUE_0002245001,ALUE_0001276301,ALUE_0000502701,ALUE_0001571301,ALUE_0001311101,ALUE_0001311201,ALUE_0001311301,ALUE_0001311001,ALUE_0001340601,ALUE_0000951501,ALUE_0000061801,ALUE_0001310901,ALUE_0002058101,ALUE_0000640701,ALUE_0000953401,ALUE_0000603101,ALUE_0001157301,ALUE_0000377601,ALUE_0002259201,ALUE_0001571101,ALUE_0001454301,ALUE_0000090501,ALUE_0002314201,ALUE_0002291601…
ko05169	Epstein-Barr virus infection	Human Diseases	Infectious diseases: Viral	13(4.66%)	30(5.36%)	0.706001	0.768331	ALUE_0001468801,ALUE_0001576001,ALUE_0001370201,ALUE_0001325501,ALUE_0000414301,ALUE_0001316801,ALUE_0000857801,ALUE_0000432001,ALUE_0001541801,ALUE_0002124301,ALUE_0001129401,ALUE_0001578101,ALUE_0000941001,
ko04114	Oocyte meiosis	Cellular Processes	Cell growth and death	14(5.02%)	22(3.93%)	0.0609674	0.17495	ALUE_0000874001,ALUE_0000960301,ALUE_0000302001,ALUE_0000355101,ALUE_0000603101,ALUE_0000695801,ALUE_0001501401,ALUE_0001325501,ALUE_0001760801,ALUE_0000730301,ALUE_0000414301,ALUE_0001891301,ALUE_0000767301,ALUE_0000941001,
ko04918	Thyroid hormone synthesis	Organismal Systems	Endocrine system	7(2.51%)	12(2.14%)	0.187788	0.341903	ALUE_0000431301,ALUE_0000895001,ALUE_0000730301,ALUE_0001887001,ALUE_0001726201,ALUE_0000367401,ALUE_0001660001,
ko04711	Circadian rhythm - fly	Organismal Systems	Environmental adaptation	1(0.36%)	1(0.18%)	0	0	ALUE_0001316801,
ko00190	Oxidative phosphorylation	Metabolism	Energy metabolism	8(2.87%)	14(2.50%)	0.205067	0.368283	ALUE_0001564701,ALUE_0000533201,ALUE_0000631401,ALUE_0001382801,ALUE_0000736401,ALUE_0000837901,ALUE_0000628701,ALUE_0001127101,
ko04971	Gastric acid secretion	Organismal Systems	Digestive system	6(2.15%)	9(1.61%)	0.0863457	0.221313	ALUE_0000895001,ALUE_0001501401,ALUE_0001760801,ALUE_0000730301,ALUE_0001726201,ALUE_0000367401,
ko05134	Legionellosis	Human Diseases	Infectious diseases: Bacterial	6(2.15%)	16(2.86%)	0.771669	0.80236	ALUE_0001434001,ALUE_0001849001,ALUE_0001564401,ALUE_0002337301,ALUE_0001838201,ALUE_0001555001,
ko05145	Toxoplasmosis	Human Diseases	Infectious diseases: Parasitic	4(1.43%)	12(2.14%)	0.805295	0.833717	ALUE_0000502701,ALUE_0000407201,ALUE_0000432001,ALUE_0001005001,
ko04072	Phospholipase D signaling pathway	Environmental Information Processing	Signal transduction	5(1.79%)	13(2.32%)	0.707214	0.768331	ALUE_0001340601,ALUE_0000895001,ALUE_0000367401,ALUE_0001838201,ALUE_0001214601,
ko05226	Gastric cancer	Human Diseases	Cancers: Specific types	4(1.43%)	11(1.96%)	0.723561	0.779674	ALUE_0000657501,ALUE_0001316801,ALUE_0001214601,ALUE_0001156201,
ko04750	Inflammatory mediator regulation of TRP channels	Organismal Systems	Sensory system	8(2.87%)	12(2.14%)	0.0691415	0.194185	ALUE_0000874001,ALUE_0000895001,ALUE_0001501401,ALUE_0001760801,ALUE_0000730301,ALUE_0001726201,ALUE_0000432001,ALUE_0000367401,
ko04962	Vasopressin-regulated water reabsorption	Organismal Systems	Excretory system	5(1.79%)	12(2.14%)	0.609133	0.693152	ALUE_0000958001,ALUE_0000895001,ALUE_0001073701,ALUE_0002335001,ALUE_0001027701,
ko00030	Pentose phosphate pathway	Metabolism	Carbohydrate metabolism	3(1.08%)	5(0.89%)	0.184155	0.339978	ALUE_0000567101,ALUE_0000459001,ALUE_0001280801,
ko05212	Pancreatic cancer	Human Diseases	Cancers: Specific types	3(1.08%)	9(1.61%)	0.744328	0.789167	ALUE_0001157301,ALUE_0000973401,ALUE_0001214601,
ko03022	Basal transcription factors	Genetic Information Processing	Transcription	2(0.72%)	3(0.54%)	0.122997	0.261572	ALUE_0001182801,ALUE_0001233201,
ko00250	Alanine, aspartate and glutamate metabolism	Metabolism	Amino acid metabolism	7(2.51%)	8(1.43%)	0.00360712	0.0167067	ALUE_0002150901,ALUE_0001549701,ALUE_0000468101,ALUE_0001463101,ALUE_0001367201,ALUE_0000607401,ALUE_0001123701,
ko04068	FoxO signaling pathway	Environmental Information Processing	Signal transduction	5(1.79%)	9(1.61%)	0.248616	0.383827	ALUE_0000692301,ALUE_0000953401,ALUE_0002054301,ALUE_0000432001,ALUE_0001214601,
ko01210	2-Oxocarboxylic acid metabolism	Metabolism	Global and overview maps	1(0.36%)	2(0.36%)	0.24777	0.383827	ALUE_0001077001,
ko04726	Serotonergic synapse	Organismal Systems	Nervous system	7(2.51%)	11(1.96%)	0.10869	0.256198	ALUE_0000895001,ALUE_0000730301,ALUE_0001433001,ALUE_0001726201,ALUE_0000367401,ALUE_0001005001,ALUE_0001214601,
ko05202	Transcriptional misregulation in cancer	Human Diseases	Cancers: Overview	5(1.79%)	12(2.14%)	0.609133	0.693152	ALUE_0000994801,ALUE_0000829401,ALUE_0000605701,ALUE_0001578101,ALUE_0001312001,
ko05165	Human papillomavirus infection	Human Diseases	Infectious diseases: Viral	12(4.30%)	25(4.46%)	0.492645	0.586123	ALUE_0000502701,ALUE_0000407201,ALUE_0000895001,ALUE_0000603101,ALUE_0000533201,ALUE_0001116101,ALUE_0001316801,ALUE_0000628701,ALUE_0001214601,ALUE_0001129401,ALUE_0000336301,ALUE_0001578101,
ko00860	Porphyrin and chlorophyll metabolism	Metabolism	Metabolism of cofactors and vitamins	1(0.36%)	2(0.36%)	0.24777	0.383827	ALUE_0000385201,
ko04540	Gap junction	Cellular Processes	Cellular community - eukaryotes	15(5.38%)	26(4.64%)	0.153203	0.299598	ALUE_0001031701,ALUE_0000895001,ALUE_0000640701,ALUE_0000377601,ALUE_0000730301,ALUE_0000450101,ALUE_0000927201,ALUE_0001726201,ALUE_0000367401,ALUE_0001943401,ALUE_0000949201,ALUE_0001214601,ALUE_0000986501,ALUE_0000543401,ALUE_0001294101,
ko04380	Osteoclast differentiation	Organismal Systems	Development	4(1.43%)	7(1.25%)	0.222163	0.383827	ALUE_0000355101,ALUE_0001157301,ALUE_0000432001,ALUE_0000973401,
ko04214	Apoptosis - fly	Cellular Processes	Cell growth and death	3(1.08%)	8(1.43%)	0.633771	0.718092	ALUE_0001490201,ALUE_0000719301,ALUE_0001214601,
ko05131	Shigellosis	Human Diseases	Infectious diseases: Bacterial	25(8.96%)	32(5.71%)	0.000171286	0.00113049	ALUE_0000502701,ALUE_0001571301,ALUE_0001311101,ALUE_0001311201,ALUE_0001311301,ALUE_0001311001,ALUE_0000951501,ALUE_0000061801,ALUE_0001310901,ALUE_0002058101,ALUE_0001244201,ALUE_0001157301,ALUE_0002259201,ALUE_0001571101,ALUE_0001454301,ALUE_0000090501,ALUE_0002314201,ALUE_0002291601,ALUE_0001749701,ALUE_0001561901,ALUE_0000987101,ALUE_0000432001,ALUE_0001527901,ALUE_0000973401,ALUE_0000198201,
ko04071	Sphingolipid signaling pathway	Environmental Information Processing	Signal transduction	9(3.23%)	15(2.68%)	0.144322	0.284336	ALUE_0001340601,ALUE_0000603101,ALUE_0001157301,ALUE_0001726201,ALUE_0000432001,ALUE_0000367401,ALUE_0000973401,ALUE_0001214601,ALUE_0000336301,
ko05210	Colorectal cancer	Human Diseases	Cancers: Specific types	5(1.79%)	11(1.96%)	0.495122	0.586123	ALUE_0001340601,ALUE_0001157301,ALUE_0001316801,ALUE_0000973401,ALUE_0001214601,
ko05031	Amphetamine addiction	Human Diseases	Substance dependence	6(2.15%)	9(1.61%)	0.0863457	0.221313	ALUE_0000874001,ALUE_0000895001,ALUE_0000355101,ALUE_0001501401,ALUE_0001760801,ALUE_0000367401,
ko04915	Estrogen signaling pathway	Organismal Systems	Endocrine system	8(2.87%)	18(3.21%)	0.588202	0.684076	ALUE_0001023901,ALUE_0000895001,ALUE_0001760801,ALUE_0000730301,ALUE_0001726201,ALUE_0001005001,ALUE_0001214601,ALUE_0001647301,
ko05146	Amoebiasis	Human Diseases	Infectious diseases: Parasitic	5(1.79%)	6(1.07%)	0.0148821	0.0569402	ALUE_0000407201,ALUE_0000895001,ALUE_0001726201,ALUE_0000367401,ALUE_0001272801,
ko04922	Glucagon signaling pathway	Organismal Systems	Endocrine system	13(4.66%)	21(3.75%)	0.0877162	0.222664	ALUE_0001346401,ALUE_0001044301,ALUE_0000898301,ALUE_0000692301,ALUE_0000895001,ALUE_0001597201,ALUE_0000355101,ALUE_0000953401,ALUE_0001501401,ALUE_0001760801,ALUE_0000730301,ALUE_0001726201,ALUE_0001522601,
ko03050	Proteasome	Genetic Information Processing	Folding, sorting and degradation	4(1.43%)	9(1.61%)	0.495574	0.586123	ALUE_0000857801,ALUE_0001129401,ALUE_0001928901,ALUE_0001390201,
ko04210	Apoptosis	Cellular Processes	Cell growth and death	28(10.04%)	39(6.96%)	0.00111182	0.00624512	ALUE_0001571301,ALUE_0001311101,ALUE_0001311201,ALUE_0001311301,ALUE_0001311001,ALUE_0000951501,ALUE_0000061801,ALUE_0001310901,ALUE_0002058101,ALUE_0000640701,ALUE_0000377601,ALUE_0000730301,ALUE_0002259201,ALUE_0001571101,ALUE_0001454301,ALUE_0000090501,ALUE_0002314201,ALUE_0002291601,ALUE_0000450101,ALUE_0001749701,ALUE_0001561901,ALUE_0001943401,ALUE_0001527901,ALUE_0000170601,ALUE_0001214601…
ko00100	Steroid biosynthesis	Metabolism	Lipid metabolism	1(0.36%)	1(0.18%)	0	0	ALUE_0001778601,
ko05152	Tuberculosis	Human Diseases	Infectious diseases: Bacterial	12(4.30%)	20(3.57%)	0.123851	0.261572	ALUE_0001000901,ALUE_0001340601,ALUE_0000355101,ALUE_0000533201,ALUE_0001501401,ALUE_0001760801,ALUE_0001382801,ALUE_0001564401,ALUE_0000432001,ALUE_0002337301,ALUE_0000628701,ALUE_0001272801,
ko01230	Biosynthesis of amino acids	Metabolism	Global and overview maps	14(5.02%)	20(3.57%)	0.0181954	0.067089	ALUE_0000536401,ALUE_0001873501,ALUE_0001458501,ALUE_0002176701,ALUE_0001244101,ALUE_0000031201,ALUE_0001077001,ALUE_0002163601,ALUE_0002347201,ALUE_0001961501,ALUE_0001584001,ALUE_0000468101,ALUE_0000607401,ALUE_0002207501,
ko04664	Fc epsilon RI signaling pathway	Organismal Systems	Immune system	5(1.79%)	9(1.61%)	0.248616	0.383827	ALUE_0001157301,ALUE_0000432001,ALUE_0000367401,ALUE_0000973401,ALUE_0001214601,
ko04360	Axon guidance	Organismal Systems	Development	9(3.23%)	15(2.68%)	0.144322	0.284336	ALUE_0000502701,ALUE_0001340601,ALUE_0000355101,ALUE_0001157301,ALUE_0001501401,ALUE_0001316801,ALUE_0000367401,ALUE_0000973401,ALUE_0001214601,
ko00770	Pantothenate and CoA biosynthesis	Metabolism	Metabolism of cofactors and vitamins	1(0.36%)	1(0.18%)	0	0	ALUE_0001029801,
ko04140	Autophagy - animal	Cellular Processes	Transport and catabolism	7(2.51%)	15(2.68%)	0.494318	0.586123	ALUE_0000953401,ALUE_0000603101,ALUE_0000730301,ALUE_0001272801,ALUE_0000170601,ALUE_0001214601,ALUE_0000221001,
ko04911	Insulin secretion	Organismal Systems	Endocrine system	7(2.51%)	9(1.61%)	0.018297	0.067089	ALUE_0001534901,ALUE_0001441001,ALUE_0000895001,ALUE_0001440901,ALUE_0001501401,ALUE_0001726201,ALUE_0000367401,
ko04974	Protein digestion and absorption	Organismal Systems	Digestive system	1(0.36%)	3(0.54%)	0.497317	0.586123	ALUE_0001804901,
ko05203	Viral carcinogenesis	Human Diseases	Cancers: Overview	18(6.45%)	36(6.43%)	0.422998	0.578609	ALUE_0001340601,ALUE_0000829101,ALUE_0001157301,ALUE_0001609001,ALUE_0001676801,ALUE_0001116101,ALUE_0001325501,ALUE_0000414301,ALUE_0000829301,ALUE_0001382801,ALUE_0001700101,ALUE_0000973401,ALUE_0001214601,ALUE_0001129401,ALUE_0000740201,ALUE_0001578101,ALUE_0000941001,ALUE_0001295301,
ko00520	Amino sugar and nucleotide sugar metabolism	Metabolism	Carbohydrate metabolism	7(2.51%)	8(1.43%)	0.00360712	0.0167067	ALUE_0002239901,ALUE_0001277301,ALUE_0001146501,ALUE_0000459001,ALUE_0000628201,ALUE_0001280801,ALUE_0001147501,
ko01100	Metabolic pathways	Metabolism	Global and overview maps	68(24.37%)	106(18.93%)	0.000333049	0.00209345	ALUE_0001249501,ALUE_0000536401,ALUE_0001873501,ALUE_0001402801,ALUE_0000577701,ALUE_0001564701,ALUE_0001158001,ALUE_0001346401,ALUE_0001991701,ALUE_0001044301,ALUE_0000407201,ALUE_0001458501,ALUE_0002176701,ALUE_0000898301,ALUE_0001063001,ALUE_0000545101,ALUE_0000692301,ALUE_0001597201,ALUE_0001244101,ALUE_0002239901,ALUE_0001277301,ALUE_0000303901,ALUE_0001468801,ALUE_0000024901,ALUE_0001576001…
ko04510	Focal adhesion	Cellular Processes	Cellular community - eukaryotes	30(10.75%)	44(7.86%)	0.00324282	0.0158538	ALUE_0000502701,ALUE_0001571301,ALUE_0000874001,ALUE_0001311101,ALUE_0001311201,ALUE_0000407201,ALUE_0001311301,ALUE_0001311001,ALUE_0001340601,ALUE_0000951501,ALUE_0000061801,ALUE_0001310901,ALUE_0002058101,ALUE_0001157301,ALUE_0002259201,ALUE_0001571101,ALUE_0001454301,ALUE_0000090501,ALUE_0002314201,ALUE_0001179301,ALUE_0002291601,ALUE_0001749701,ALUE_0001561901,ALUE_0001316801,ALUE_0000367401…
ko05161	Hepatitis B	Human Diseases	Infectious diseases: Viral	3(1.08%)	9(1.61%)	0.744328	0.789167	ALUE_0001609001,ALUE_0000367401,ALUE_0001214601,
ko04964	Proximal tubule bicarbonate reclamation	Organismal Systems	Excretory system	4(1.43%)	6(1.07%)	0.106456	0.256198	ALUE_0000692301,ALUE_0002150901,ALUE_0001549701,ALUE_0001463101,
ko05110	Vibrio cholerae infection	Human Diseases	Infectious diseases: Bacterial	27(9.68%)	32(5.71%)	5.18903e-06	4.28095e-05	ALUE_0001571301,ALUE_0001311101,ALUE_0001311201,ALUE_0001311301,ALUE_0001311001,ALUE_0000951501,ALUE_0000061801,ALUE_0000895001,ALUE_0001310901,ALUE_0002058101,ALUE_0000533201,ALUE_0002259201,ALUE_0001571101,ALUE_0001454301,ALUE_0000631401,ALUE_0000090501,ALUE_0002314201,ALUE_0002291601,ALUE_0001382801,ALUE_0001749701,ALUE_0001561901,ALUE_0000367401,ALUE_0001838201,ALUE_0000837901,ALUE_0000628701…
ko05215	Prostate cancer	Human Diseases	Cancers: Specific types	4(1.43%)	8(1.43%)	0.358375	0.51419	ALUE_0001023901,ALUE_0001316801,ALUE_0001214601,ALUE_0001647301,
ko00270	Cysteine and methionine metabolism	Metabolism	Amino acid metabolism	4(1.43%)	8(1.43%)	0.358375	0.51419	ALUE_0000536401,ALUE_0001044301,ALUE_0001458501,ALUE_0000545101,
ko04136	Autophagy - other	Cellular Processes	Transport and catabolism	1(0.36%)	3(0.54%)	0.497317	0.586123	ALUE_0000603101,
ko02010	ABC transporters	Environmental Information Processing	Membrane transport	1(0.36%)	6(1.07%)	0.890208	0.914455	ALUE_0000657501,
ko00650	Butanoate metabolism	Metabolism	Carbohydrate metabolism	2(0.72%)	2(0.36%)	0	0	ALUE_0001564701,ALUE_0001123701,
ko04914	Progesterone-mediated oocyte maturation	Organismal Systems	Endocrine system	5(1.79%)	9(1.61%)	0.248616	0.383827	ALUE_0001023901,ALUE_0000960301,ALUE_0000432001,ALUE_0001214601,ALUE_0001647301,
ko00511	Other glycan degradation	Metabolism	Glycan biosynthesis and metabolism	1(0.36%)	2(0.36%)	0.24777	0.383827	ALUE_0000529101,
ko05166	HTLV-I infection	Human Diseases	Infectious diseases: Viral	6(2.15%)	15(2.68%)	0.693908	0.760132	ALUE_0000355101,ALUE_0000439401,ALUE_0001316801,ALUE_0001096501,ALUE_0001214601,ALUE_0000750801,
ko00900	Terpenoid backbone biosynthesis	Metabolism	Metabolism of terpenoids and polyketides	2(0.72%)	3(0.54%)	0.122997	0.261572	ALUE_0000303901,ALUE_0002053501,
ko05132	Salmonella infection	Human Diseases	Infectious diseases: Bacterial	25(8.96%)	33(5.89%)	0.000438227	0.00262936	ALUE_0001571301,ALUE_0001311101,ALUE_0001311201,ALUE_0001311301,ALUE_0001311001,ALUE_0000951501,ALUE_0000061801,ALUE_0001310901,ALUE_0002058101,ALUE_0001157301,ALUE_0002259201,ALUE_0001571101,ALUE_0001454301,ALUE_0000090501,ALUE_0002314201,ALUE_0002291601,ALUE_0001749701,ALUE_0001561901,ALUE_0000987101,ALUE_0000432001,ALUE_0001527901,ALUE_0000973401,ALUE_0001272801,ALUE_0000198201,ALUE_0001027701,
ko05219	Bladder cancer	Human Diseases	Cancers: Specific types	1(0.36%)	2(0.36%)	0.24777	0.383827	ALUE_0001214601,
ko05418	Fluid shear stress and atherosclerosis	Human Diseases	Cardiovascular diseases	27(9.68%)	35(6.25%)	0.000155376	0.00105178	ALUE_0001023901,ALUE_0001571301,ALUE_0001311101,ALUE_0001311201,ALUE_0001311301,ALUE_0001311001,ALUE_0001340601,ALUE_0000951501,ALUE_0000061801,ALUE_0001310901,ALUE_0002058101,ALUE_0000953401,ALUE_0001157301,ALUE_0001760801,ALUE_0002259201,ALUE_0001571101,ALUE_0001454301,ALUE_0000090501,ALUE_0002314201,ALUE_0002291601,ALUE_0001749701,ALUE_0001561901,ALUE_0000432001,ALUE_0001527901,ALUE_0000973401…
ko00071	Fatty acid degradation	Metabolism	Lipid metabolism	1(0.36%)	2(0.36%)	0.24777	0.383827	ALUE_0000577701,
ko04973	Carbohydrate digestion and absorption	Organismal Systems	Digestive system	1(0.36%)	3(0.54%)	0.497317	0.586123	ALUE_0002239901,
ko04961	Endocrine and other factor-regulated calcium reabsorption	Organismal Systems	Excretory system	5(1.79%)	12(2.14%)	0.609133	0.693152	ALUE_0000958001,ALUE_0000895001,ALUE_0001726201,ALUE_0000367401,ALUE_0002335001,
ko01523	Antifolate resistance	Human Diseases	Drug resistance: Antineoplastic	1(0.36%)	1(0.18%)	0	0	ALUE_0002207501,
ko04940	Type I diabetes mellitus	Human Diseases	Endocrine and metabolic diseases	3(1.08%)	4(0.71%)	0.0609465	0.17495	ALUE_0001564401,ALUE_0002337301,ALUE_0001123701,
ko04520	Adherens junction	Cellular Processes	Cellular community - eukaryotes	24(8.60%)	33(5.89%)	0.00162606	0.00858561	ALUE_0001571301,ALUE_0001311101,ALUE_0001311201,ALUE_0001311301,ALUE_0001311001,ALUE_0001340601,ALUE_0000951501,ALUE_0000061801,ALUE_0001310901,ALUE_0002058101,ALUE_0001157301,ALUE_0002259201,ALUE_0001571101,ALUE_0001454301,ALUE_0000090501,ALUE_0002314201,ALUE_0002291601,ALUE_0001749701,ALUE_0001561901,ALUE_0000381901,ALUE_0001527901,ALUE_0000973401,ALUE_0001156201,ALUE_0000198201,
ko05100	Bacterial invasion of epithelial cells	Human Diseases	Infectious diseases: Bacterial	25(8.96%)	33(5.89%)	0.000438227	0.00262936	ALUE_0000502701,ALUE_0001571301,ALUE_0001311101,ALUE_0001311201,ALUE_0001311301,ALUE_0001311001,ALUE_0001340601,ALUE_0000951501,ALUE_0000061801,ALUE_0001310901,ALUE_0002058101,ALUE_0001157301,ALUE_0002259201,ALUE_0001571101,ALUE_0001454301,ALUE_0000090501,ALUE_0002314201,ALUE_0002291601,ALUE_0001749701,ALUE_0001561901,ALUE_0000987101,ALUE_0001527901,ALUE_0000973401,ALUE_0001156201,ALUE_0000198201,
ko04012	ErbB signaling pathway	Environmental Information Processing	Signal transduction	4(1.43%)	7(1.25%)	0.222163	0.383827	ALUE_0001501401,ALUE_0001316801,ALUE_0000367401,ALUE_0001214601,
ko04137	Mitophagy - animal	Cellular Processes	Transport and catabolism	2(0.72%)	5(0.89%)	0.49664	0.586123	ALUE_0001272801,ALUE_0001214601,
ko05162	Measles	Human Diseases	Infectious diseases: Viral	1(0.36%)	10(1.79%)	0.989496	0.997049	ALUE_0001316801,
ko03420	Nucleotide excision repair	Genetic Information Processing	Replication and repair	3(1.08%)	3(0.54%)	0	0	ALUE_0001891301,ALUE_0001182801,ALUE_0001233201,
ko04152	AMPK signaling pathway	Environmental Information Processing	Signal transduction	7(2.51%)	15(2.68%)	0.494318	0.586123	ALUE_0000692301,ALUE_0000953401,ALUE_0000603101,ALUE_0001073701,ALUE_0000830301,ALUE_0000336301,ALUE_0001522601,
ko05133	Pertussis	Human Diseases	Infectious diseases: Bacterial	4(1.43%)	7(1.25%)	0.222163	0.383827	ALUE_0000502701,ALUE_0001340601,ALUE_0001760801,ALUE_0000432001,
ko04261	Adrenergic signaling in cardiomyocytes	Organismal Systems	Circulatory system	17(6.09%)	27(4.82%)	0.0543858	0.17495	ALUE_0001417201,ALUE_0000874001,ALUE_0001534901,ALUE_0001376801,ALUE_0000023501,ALUE_0001441001,ALUE_0000895001,ALUE_0000603101,ALUE_0001440901,ALUE_0001501401,ALUE_0001760801,ALUE_0001142501,ALUE_0001726201,ALUE_0000432001,ALUE_0000367401,ALUE_0000336301,ALUE_0001747701,
ko04142	Lysosome	Cellular Processes	Transport and catabolism	9(3.23%)	19(3.39%)	0.493604	0.586123	ALUE_0001766801,ALUE_0000533201,ALUE_0001046301,ALUE_0001382801,ALUE_0000628701,ALUE_0000711401,ALUE_0000170601,ALUE_0001778601,ALUE_0000221001,
ko04662	B cell receptor signaling pathway	Organismal Systems	Immune system	5(1.79%)	9(1.61%)	0.248616	0.383827	ALUE_0000355101,ALUE_0001157301,ALUE_0001316801,ALUE_0000973401,ALUE_0001214601,
ko04930	Type II diabetes mellitus	Human Diseases	Endocrine and metabolic diseases	1(0.36%)	4(0.71%)	0.685485	0.754033	ALUE_0002239901,
ko04960	Aldosterone-regulated sodium reabsorption	Organismal Systems	Excretory system	2(0.72%)	5(0.89%)	0.49664	0.586123	ALUE_0000367401,ALUE_0001214601,
ko04213	Longevity regulating pathway - multiple species	Organismal Systems	Aging	3(1.08%)	12(2.14%)	0.92745	0.945354	ALUE_0000953401,ALUE_0001214601,ALUE_0001578101,
ko00260	Glycine, serine and threonine metabolism	Metabolism	Amino acid metabolism	3(1.08%)	4(0.71%)	0.0609465	0.17495	ALUE_0001305101,ALUE_0000968401,ALUE_0002207501,
ko05211	Renal cell carcinoma	Human Diseases	Cancers: Specific types	6(2.15%)	11(1.96%)	0.268339	0.404809	ALUE_0001157301,ALUE_0001891301,ALUE_0002080701,ALUE_0000973401,ALUE_0001214601,ALUE_0000750801,
ko04115	p53 signaling pathway	Cellular Processes	Cell growth and death	2(0.72%)	3(0.54%)	0.122997	0.261572	ALUE_0002125801,ALUE_0000056801,
ko04622	RIG-I-like receptor signaling pathway	Organismal Systems	Immune system	2(0.72%)	6(1.07%)	0.653727	0.734399	ALUE_0001609001,ALUE_0000432001,
ko05225	Hepatocellular carcinoma	Human Diseases	Cancers: Specific types	23(8.24%)	31(5.54%)	0.00119201	0.00655603	ALUE_0001571301,ALUE_0001311101,ALUE_0001311201,ALUE_0001311301,ALUE_0001311001,ALUE_0000951501,ALUE_0000061801,ALUE_0001310901,ALUE_0002058101,ALUE_0002259201,ALUE_0001571101,ALUE_0001454301,ALUE_0000090501,ALUE_0002314201,ALUE_0002291601,ALUE_0001749701,ALUE_0001561901,ALUE_0001316801,ALUE_0000367401,ALUE_0001527901,ALUE_0001133401,ALUE_0001214601,ALUE_0000198201,
ko00480	Glutathione metabolism	Metabolism	Metabolism of other amino acids	3(1.08%)	9(1.61%)	0.744328	0.789167	ALUE_0002125801,ALUE_0000567101,ALUE_0000056801,
ko04062	Chemokine signaling pathway	Organismal Systems	Immune system	7(2.51%)	14(2.50%)	0.388647	0.542871	ALUE_0001340601,ALUE_0001157301,ALUE_0001433001,ALUE_0001316801,ALUE_0002080701,ALUE_0000973401,ALUE_0001214601,
ko00410	beta-Alanine metabolism	Metabolism	Metabolism of other amino acids	3(1.08%)	4(0.71%)	0.0609465	0.17495	ALUE_0000577701,ALUE_0001029801,ALUE_0001123701,
ko04723	Retrograde endocannabinoid signaling	Organismal Systems	Nervous system	6(2.15%)	14(2.50%)	0.600766	0.692586	ALUE_0000730301,ALUE_0001433001,ALUE_0001726201,ALUE_0000432001,ALUE_0000367401,ALUE_0001005001,
ko04928	Parathyroid hormone synthesis, secretion and action	Organismal Systems	Endocrine system	5(1.79%)	9(1.61%)	0.248616	0.383827	ALUE_0001340601,ALUE_0000895001,ALUE_0000730301,ALUE_0001726201,ALUE_0000367401,
ko05221	Acute myeloid leukemia	Human Diseases	Cancers: Specific types	1(0.36%)	4(0.71%)	0.685485	0.754033	ALUE_0001214601,
ko04745	Phototransduction - fly	Organismal Systems	Sensory system	24(8.60%)	27(4.82%)	1.60605e-06	1.46206e-05	ALUE_0001571301,ALUE_0001311101,ALUE_0001311201,ALUE_0001311301,ALUE_0001311001,ALUE_0000951501,ALUE_0000061801,ALUE_0001310901,ALUE_0002058101,ALUE_0001501401,ALUE_0001760801,ALUE_0000730301,ALUE_0002259201,ALUE_0001571101,ALUE_0001454301,ALUE_0000090501,ALUE_0002314201,ALUE_0002291601,ALUE_0001749701,ALUE_0001726201,ALUE_0001561901,ALUE_0000367401,ALUE_0001527901,ALUE_0000198201,
ko04013	MAPK signaling pathway - fly	Environmental Information Processing	Signal transduction	9(3.23%)	14(2.50%)	0.0848974	0.221313	ALUE_0002146801,ALUE_0000603101,ALUE_0001157301,ALUE_0000432001,ALUE_0000525801,ALUE_0000973401,ALUE_0001214601,ALUE_0000750801,ALUE_0000557901,
ko04620	Toll-like receptor signaling pathway	Organismal Systems	Immune system	3(1.08%)	7(1.25%)	0.496073	0.586123	ALUE_0001157301,ALUE_0000432001,ALUE_0000973401,
ko04320	Dorso-ventral axis formation	Organismal Systems	Development	2(0.72%)	4(0.71%)	0.309149	0.453418	ALUE_0001214601,ALUE_0000750801,
ko00640	Propanoate metabolism	Metabolism	Carbohydrate metabolism	5(1.79%)	7(1.25%)	0.0601731	0.17495	ALUE_0001402801,ALUE_0000577701,ALUE_0001044301,ALUE_0001063001,ALUE_0002115601,
ko05012	Parkinson's disease	Human Diseases	Neurodegenerative diseases	2(0.72%)	8(1.43%)	0.854885	0.881601	ALUE_0000736401,ALUE_0001127101,
ko05160	Hepatitis C	Human Diseases	Infectious diseases: Viral	5(1.79%)	9(1.61%)	0.248616	0.383827	ALUE_0000603101,ALUE_0001316801,ALUE_0000432001,ALUE_0001214601,ALUE_0000336301,
ko04625	C-type lectin receptor signaling pathway	Organismal Systems	Immune system	6(2.15%)	10(1.79%)	0.166744	0.321318	ALUE_0001340601,ALUE_0000355101,ALUE_0001760801,ALUE_0000730301,ALUE_0000432001,ALUE_0001214601,
ko04658	Th1 and Th2 cell differentiation	Organismal Systems	Immune system	2(0.72%)	4(0.71%)	0.309149	0.453418	ALUE_0000355101,ALUE_0000432001,
ko01200	Carbon metabolism	Metabolism	Global and overview maps	28(10.04%)	36(6.43%)	9.13587e-05	0.000634703	ALUE_0001249501,ALUE_0001873501,ALUE_0001402801,ALUE_0000577701,ALUE_0001564701,ALUE_0001158001,ALUE_0001346401,ALUE_0002176701,ALUE_0000898301,ALUE_0001063001,ALUE_0001597201,ALUE_0001244101,ALUE_0002239901,ALUE_0000031201,ALUE_0002115601,ALUE_0001077001,ALUE_0002150901,ALUE_0001549701,ALUE_0002163601,ALUE_0000567101,ALUE_0000736401,ALUE_0002347201,ALUE_0001961501,ALUE_0000459001,ALUE_0001584001…
ko03020	RNA polymerase	Genetic Information Processing	Transcription	5(1.79%)	7(1.25%)	0.0601731	0.17495	ALUE_0001468801,ALUE_0001576001,ALUE_0001370201,ALUE_0001541801,ALUE_0002124301,
ko04659	Th17 cell differentiation	Organismal Systems	Immune system	4(1.43%)	6(1.07%)	0.106456	0.256198	ALUE_0001023901,ALUE_0000355101,ALUE_0000432001,ALUE_0001647301,
ko00240	Pyrimidine metabolism	Metabolism	Nucleotide metabolism	9(3.23%)	14(2.50%)	0.0848974	0.221313	ALUE_0001468801,ALUE_0001576001,ALUE_0001370201,ALUE_0002125801,ALUE_0000943101,ALUE_0001541801,ALUE_0001029801,ALUE_0002124301,ALUE_0000056801,
ko04330	Notch signaling pathway	Environmental Information Processing	Signal transduction	1(0.36%)	4(0.71%)	0.685485	0.754033	ALUE_0001578101,
ko04666	Fc gamma R-mediated phagocytosis	Organismal Systems	Immune system	4(1.43%)	9(1.61%)	0.495574	0.586123	ALUE_0001157301,ALUE_0000987101,ALUE_0000367401,ALUE_0000973401,
ko05120	Epithelial cell signaling in Helicobacter pylori infection	Human Diseases	Infectious diseases: Bacterial	8(2.87%)	10(1.79%)	0.00989897	0.0414814	ALUE_0000533201,ALUE_0001157301,ALUE_0000631401,ALUE_0001382801,ALUE_0000432001,ALUE_0000837901,ALUE_0000628701,ALUE_0000973401,
ko04141	Protein processing in endoplasmic reticulum	Genetic Information Processing	Folding, sorting and degradation	16(5.73%)	33(5.89%)	0.491507	0.586123	ALUE_0001023901,ALUE_0001434001,ALUE_0000302001,ALUE_0002146801,ALUE_0000439401,ALUE_0000695801,ALUE_0002309801,ALUE_0000536501,ALUE_0000861101,ALUE_0001891301,ALUE_0000525801,ALUE_0000647701,ALUE_0000534701,ALUE_0000557901,ALUE_0001492301,ALUE_0001647301,
ko04260	Cardiac muscle contraction	Organismal Systems	Circulatory system	5(1.79%)	8(1.43%)	0.140436	0.284336	ALUE_0001417201,ALUE_0001534901,ALUE_0000023501,ALUE_0001441001,ALUE_0001440901,
ko04150	mTOR signaling pathway	Environmental Information Processing	Signal transduction	7(2.51%)	15(2.68%)	0.494318	0.586123	ALUE_0001340601,ALUE_0000953401,ALUE_0000631401,ALUE_0001316801,ALUE_0000367401,ALUE_0000837901,ALUE_0001214601,
ko04979	Cholesterol metabolism	Organismal Systems	Digestive system	4(1.43%)	6(1.07%)	0.106456	0.256198	ALUE_0000431301,ALUE_0001887001,ALUE_0001660001,ALUE_0001778601,
ko05218	Melanoma	Human Diseases	Cancers: Specific types	1(0.36%)	3(0.54%)	0.497317	0.586123	ALUE_0001214601,
ko00310	Lysine degradation	Metabolism	Amino acid metabolism	2(0.72%)	3(0.54%)	0.122997	0.261572	ALUE_0001158001,ALUE_0000605701,
ko05410	Hypertrophic cardiomyopathy (HCM)	Human Diseases	Cardiovascular diseases	26(9.32%)	30(5.36%)	2.2757e-06	1.93802e-05	ALUE_0001417201,ALUE_0000502701,ALUE_0001571301,ALUE_0001311101,ALUE_0001534901,ALUE_0001311201,ALUE_0000023501,ALUE_0001311301,ALUE_0001441001,ALUE_0001311001,ALUE_0000951501,ALUE_0000061801,ALUE_0001310901,ALUE_0002058101,ALUE_0000953401,ALUE_0001440901,ALUE_0002259201,ALUE_0001571101,ALUE_0001454301,ALUE_0000090501,ALUE_0002314201,ALUE_0002291601,ALUE_0001749701,ALUE_0001561901,ALUE_0001527901…
ko04146	Peroxisome	Cellular Processes	Transport and catabolism	1(0.36%)	3(0.54%)	0.497317	0.586123	ALUE_0000303901,
ko04931	Insulin resistance	Human Diseases	Endocrine and metabolic diseases	6(2.15%)	16(2.86%)	0.771669	0.80236	ALUE_0000874001,ALUE_0001107801,ALUE_0000692301,ALUE_0000953401,ALUE_0001316801,ALUE_0001522601,
ko00910	Nitrogen metabolism	Metabolism	Energy metabolism	6(2.15%)	6(1.07%)	0	0	ALUE_0001163001,ALUE_0002150901,ALUE_0001549701,ALUE_0000468101,ALUE_0001463101,ALUE_0000607401,
ko04916	Melanogenesis	Organismal Systems	Endocrine system	8(2.87%)	14(2.50%)	0.205067	0.368283	ALUE_0000895001,ALUE_0001501401,ALUE_0001760801,ALUE_0001726201,ALUE_0001316801,ALUE_0000367401,ALUE_0001005001,ALUE_0001214601,
ko04722	Neurotrophin signaling pathway	Organismal Systems	Nervous system	11(3.94%)	18(3.21%)	0.112116	0.259638	ALUE_0001340601,ALUE_0001157301,ALUE_0001501401,ALUE_0001325501,ALUE_0001760801,ALUE_0000414301,ALUE_0001316801,ALUE_0000432001,ALUE_0002080701,ALUE_0000973401,ALUE_0001214601,
ko04657	IL-17 signaling pathway	Organismal Systems	Immune system	5(1.79%)	11(1.96%)	0.495122	0.586123	ALUE_0001023901,ALUE_0001316801,ALUE_0000432001,ALUE_0001677601,ALUE_0001647301,
ko00630	Glyoxylate and dicarboxylate metabolism	Metabolism	Carbohydrate metabolism	4(1.43%)	5(0.89%)	0.0301444	0.106108	ALUE_0001063001,ALUE_0001077001,ALUE_0000607401,ALUE_0002207501,
ko04810	Regulation of actin cytoskeleton	Cellular Processes	Cell motility	26(9.32%)	38(6.79%)	0.00508288	0.0231359	ALUE_0000502701,ALUE_0001571301,ALUE_0000874001,ALUE_0001311101,ALUE_0001311201,ALUE_0001311301,ALUE_0001311001,ALUE_0001340601,ALUE_0000951501,ALUE_0000061801,ALUE_0001310901,ALUE_0002058101,ALUE_0001157301,ALUE_0002259201,ALUE_0001571101,ALUE_0001454301,ALUE_0000090501,ALUE_0002314201,ALUE_0002291601,ALUE_0001749701,ALUE_0001561901,ALUE_0000987101,ALUE_0001527901,ALUE_0000973401,ALUE_0001214601…
ko04720	Long-term potentiation	Organismal Systems	Nervous system	9(3.23%)	15(2.68%)	0.144322	0.284336	ALUE_0000874001,ALUE_0000355101,ALUE_0001501401,ALUE_0001760801,ALUE_0000730301,ALUE_0001726201,ALUE_0000367401,ALUE_0002080701,ALUE_0001214601,
ko04966	Collecting duct acid secretion	Organismal Systems	Excretory system	6(2.15%)	6(1.07%)	0	0	ALUE_0000533201,ALUE_0000416501,ALUE_0000631401,ALUE_0001382801,ALUE_0000837901,ALUE_0000628701,
ko05223	Non-small cell lung cancer	Human Diseases	Cancers: Specific types	3(1.08%)	5(0.89%)	0.184155	0.339978	ALUE_0002054301,ALUE_0000367401,ALUE_0001214601,
ko05168	Herpes simplex infection	Human Diseases	Infectious diseases: Viral	6(2.15%)	16(2.86%)	0.771669	0.80236	ALUE_0000874001,ALUE_0000302001,ALUE_0000392101,ALUE_0001468801,ALUE_0000695801,ALUE_0001677601,
ko00600	Sphingolipid metabolism	Metabolism	Lipid metabolism	1(0.36%)	1(0.18%)	0	0	ALUE_0000529101,
ko04970	Salivary secretion	Organismal Systems	Digestive system	8(2.87%)	11(1.96%)	0.0305886	0.106255	ALUE_0001376801,ALUE_0000895001,ALUE_0001760801,ALUE_0000730301,ALUE_0001142501,ALUE_0001726201,ALUE_0000367401,ALUE_0001747701,
ko00471	D-Glutamine and D-glutamate metabolism	Metabolism	Metabolism of other amino acids	3(1.08%)	3(0.54%)	0	0	ALUE_0002150901,ALUE_0001549701,ALUE_0001463101,
ko03010	Ribosome	Genetic Information Processing	Translation	2(0.72%)	22(3.93%)	0.999951	0.999951	ALUE_0001954101,ALUE_0002258601,
ko00051	Fructose and mannose metabolism	Metabolism	Carbohydrate metabolism	2(0.72%)	3(0.54%)	0.122997	0.261572	ALUE_0002239901,ALUE_0001147501,
ko04010	MAPK signaling pathway	Environmental Information Processing	Signal transduction	8(2.87%)	19(3.39%)	0.67334	0.753227	ALUE_0000355101,ALUE_0001157301,ALUE_0002054301,ALUE_0000432001,ALUE_0000367401,ALUE_0002080701,ALUE_0000973401,ALUE_0001214601,
ko04730	Long-term depression	Organismal Systems	Nervous system	7(2.51%)	11(1.96%)	0.10869	0.256198	ALUE_0000895001,ALUE_0000603101,ALUE_0000730301,ALUE_0001726201,ALUE_0000367401,ALUE_0001005001,ALUE_0001214601,
ko04022	cGMP-PKG signaling pathway	Environmental Information Processing	Signal transduction	10(3.58%)	21(3.75%)	0.493271	0.586123	ALUE_0000874001,ALUE_0001376801,ALUE_0001340601,ALUE_0000355101,ALUE_0000570801,ALUE_0001760801,ALUE_0000730301,ALUE_0001142501,ALUE_0001726201,ALUE_0001747701,
ko00052	Galactose metabolism	Metabolism	Carbohydrate metabolism	3(1.08%)	4(0.71%)	0.0609465	0.17495	ALUE_0002239901,ALUE_0001277301,ALUE_0001280801,
ko04015	Rap1 signaling pathway	Environmental Information Processing	Signal transduction	32(11.47%)	46(8.21%)	0.00141768	0.0076381	ALUE_0000502701,ALUE_0001571301,ALUE_0001311101,ALUE_0001311201,ALUE_0001311301,ALUE_0001311001,ALUE_0001340601,ALUE_0000951501,ALUE_0000061801,ALUE_0000895001,ALUE_0001310901,ALUE_0002058101,ALUE_0001157301,ALUE_0001760801,ALUE_0002259201,ALUE_0001571101,ALUE_0001454301,ALUE_0000090501,ALUE_0002314201,ALUE_0002291601,ALUE_0001749701,ALUE_0001726201,ALUE_0001561901,ALUE_0000432001,ALUE_0000367401…
ko00790	Folate biosynthesis	Metabolism	Metabolism of cofactors and vitamins	4(1.43%)	7(1.25%)	0.222163	0.383827	ALUE_0001991701,ALUE_0000024901,ALUE_0000943101,ALUE_0001873101,
ko04624	Toll and Imd signaling pathway	Organismal Systems	Immune system	5(1.79%)	5(0.89%)	0	0	ALUE_0002146801,ALUE_0000802801,ALUE_0000432001,ALUE_0000525801,ALUE_0000557901,
ko04270	Vascular smooth muscle contraction	Organismal Systems	Circulatory system	9(3.23%)	16(2.86%)	0.219556	0.383827	ALUE_0000852501,ALUE_0000874001,ALUE_0001340601,ALUE_0000895001,ALUE_0001760801,ALUE_0000730301,ALUE_0001540901,ALUE_0001726201,ALUE_0000367401,
ko04151	PI3K-Akt signaling pathway	Environmental Information Processing	Signal transduction	18(6.45%)	26(4.64%)	0.0120926	0.0491147	ALUE_0000502701,ALUE_0001023901,ALUE_0000407201,ALUE_0000692301,ALUE_0000953401,ALUE_0000603101,ALUE_0001157301,ALUE_0001325501,ALUE_0001433001,ALUE_0000414301,ALUE_0001316801,ALUE_0000367401,ALUE_0000973401,ALUE_0001214601,ALUE_0000336301,ALUE_0000941001,ALUE_0001522601,ALUE_0001647301,
ko04024	cAMP signaling pathway	Environmental Information Processing	Signal transduction	14(5.02%)	26(4.64%)	0.267605	0.404809	ALUE_0000874001,ALUE_0001534901,ALUE_0001376801,ALUE_0001441001,ALUE_0001340601,ALUE_0000895001,ALUE_0001157301,ALUE_0001440901,ALUE_0001501401,ALUE_0001760801,ALUE_0001142501,ALUE_0002080701,ALUE_0000973401,ALUE_0001747701,
ko04932	Non-alcoholic fatty liver disease (NAFLD)	Human Diseases	Endocrine and metabolic diseases	7(2.51%)	13(2.32%)	0.283744	0.423211	ALUE_0000439401,ALUE_0000953401,ALUE_0001157301,ALUE_0001316801,ALUE_0000736401,ALUE_0000973401,ALUE_0001127101,
ko04340	Hedgehog signaling pathway	Environmental Information Processing	Signal transduction	7(2.51%)	9(1.61%)	0.018297	0.067089	ALUE_0000431301,ALUE_0000302001,ALUE_0000695801,ALUE_0001887001,ALUE_0001316801,ALUE_0001660001,ALUE_0000829601,
ko00330	Arginine and proline metabolism	Metabolism	Amino acid metabolism	1(0.36%)	2(0.36%)	0.24777	0.383827	ALUE_0000545101,
ko04934	Cushing's syndrome	Human Diseases	Endocrine and metabolic diseases	6(2.15%)	11(1.96%)	0.268339	0.404809	ALUE_0000895001,ALUE_0001501401,ALUE_0000730301,ALUE_0001726201,ALUE_0001316801,ALUE_0002080701,
ko04650	Natural killer cell mediated cytotoxicity	Organismal Systems	Immune system	5(1.79%)	8(1.43%)	0.140436	0.284336	ALUE_0000355101,ALUE_0001157301,ALUE_0000367401,ALUE_0000973401,ALUE_0001214601,
ko04668	TNF signaling pathway	Environmental Information Processing	Signal transduction	1(0.36%)	3(0.54%)	0.497317	0.586123	ALUE_0000432001,
ko04920	Adipocytokine signaling pathway	Organismal Systems	Endocrine system	2(0.72%)	5(0.89%)	0.49664	0.586123	ALUE_0000692301,ALUE_0000953401,
ko04913	Ovarian steroidogenesis	Organismal Systems	Endocrine system	1(0.36%)	2(0.36%)	0.24777	0.383827	ALUE_0000895001,
ko00670	One carbon pool by folate	Metabolism	Metabolism of cofactors and vitamins	2(0.72%)	2(0.36%)	0	0	ALUE_0000943101,ALUE_0002207501,
ko05414	Dilated cardiomyopathy (DCM)	Human Diseases	Cardiovascular diseases	26(9.32%)	31(5.54%)	9.58101e-06	7.66481e-05	ALUE_0001417201,ALUE_0000502701,ALUE_0001571301,ALUE_0001311101,ALUE_0001534901,ALUE_0001311201,ALUE_0000023501,ALUE_0001311301,ALUE_0001441001,ALUE_0001311001,ALUE_0000951501,ALUE_0000061801,ALUE_0000895001,ALUE_0001310901,ALUE_0002058101,ALUE_0001440901,ALUE_0002259201,ALUE_0001571101,ALUE_0001454301,ALUE_0000090501,ALUE_0002314201,ALUE_0002291601,ALUE_0001749701,ALUE_0001561901,ALUE_0001527901…
ko04972	Pancreatic secretion	Organismal Systems	Digestive system	17(6.09%)	24(4.29%)	0.00948131	0.040372	ALUE_0000958001,ALUE_0001534901,ALUE_0001376801,ALUE_0001441001,ALUE_0001340601,ALUE_0000895001,ALUE_0001157301,ALUE_0001440901,ALUE_0000570801,ALUE_0000730301,ALUE_0001142501,ALUE_0001726201,ALUE_0000367401,ALUE_0002080701,ALUE_0000973401,ALUE_0002335001,ALUE_0001747701,
ko00620	Pyruvate metabolism	Metabolism	Carbohydrate metabolism	7(2.51%)	11(1.96%)	0.10869	0.256198	ALUE_0001249501,ALUE_0001346401,ALUE_0001044301,ALUE_0000898301,ALUE_0000692301,ALUE_0001597201,ALUE_0001584001,
ko00220	Arginine biosynthesis	Metabolism	Amino acid metabolism	4(1.43%)	4(0.71%)	0	0	ALUE_0002150901,ALUE_0001549701,ALUE_0001463101,ALUE_0000607401,
ko00564	Glycerophospholipid metabolism	Metabolism	Lipid metabolism	1(0.36%)	3(0.54%)	0.497317	0.586123	ALUE_0000966401,
ko03018	RNA degradation	Genetic Information Processing	Folding, sorting and degradation	10(3.58%)	20(3.57%)	0.403902	0.558273	ALUE_0001000901,ALUE_0002176701,ALUE_0001244101,ALUE_0000563601,ALUE_0001927201,ALUE_0001310601,ALUE_0001527601,ALUE_0001564401,ALUE_0002337301,ALUE_0002347201,
ko04924	Renin secretion	Organismal Systems	Endocrine system	7(2.51%)	10(1.79%)	0.0518891	0.171234	ALUE_0000895001,ALUE_0000355101,ALUE_0001760801,ALUE_0000730301,ALUE_0001726201,ALUE_0000170601,ALUE_0000221001,
ko04978	Mineral absorption	Organismal Systems	Digestive system	1(0.36%)	2(0.36%)	0.24777	0.383827	ALUE_0001452601,
ko05014	Amyotrophic lateral sclerosis (ALS)	Human Diseases	Neurodegenerative diseases	5(1.79%)	6(1.07%)	0.0148821	0.0569402	ALUE_0000355101,ALUE_0001157301,ALUE_0000637301,ALUE_0000432001,ALUE_0000973401,
ko00983	Drug metabolism - other enzymes	Metabolism	Xenobiotics biodegradation and metabolism	4(1.43%)	6(1.07%)	0.106456	0.256198	ALUE_0002125801,ALUE_0001029801,ALUE_0001895601,ALUE_0000056801,
ko05016	Huntington's disease	Human Diseases	Neurodegenerative diseases	7(2.51%)	21(3.75%)	0.906822	0.927911	ALUE_0001468801,ALUE_0001370201,ALUE_0000730301,ALUE_0001726201,ALUE_0000736401,ALUE_0001578101,ALUE_0001127101,
ko04912	GnRH signaling pathway	Organismal Systems	Endocrine system	8(2.87%)	12(2.14%)	0.0691415	0.194185	ALUE_0000895001,ALUE_0001501401,ALUE_0001760801,ALUE_0000730301,ALUE_0001726201,ALUE_0000432001,ALUE_0000367401,ALUE_0001214601,
ko05217	Basal cell carcinoma	Human Diseases	Cancers: Specific types	1(0.36%)	2(0.36%)	0.24777	0.383827	ALUE_0001316801,
ko04612	Antigen processing and presentation	Organismal Systems	Immune system	6(2.15%)	13(2.32%)	0.494706	0.586123	ALUE_0001023901,ALUE_0001766801,ALUE_0000536501,ALUE_0000170601,ALUE_0000221001,ALUE_0001647301,
ko03440	Homologous recombination	Genetic Information Processing	Replication and repair	5(1.79%)	5(0.89%)	0	0	ALUE_0001077501,ALUE_0000992501,ALUE_0001599001,ALUE_0001634701,ALUE_0001410801,

## Sheet: Tv
Additional file 10: Table S7. The complete list of KEGG pathway significantly enriched in A. lumbricoides discrete reproductive tissues (Tv tissue sample).
Pathway ID	Pathway	Level1	Level2	DEGs with pathway annotation (303)	All genes with pathway annotation (560)	Pvalue	Qvalue	Genelist
ko01210	2-Oxocarboxylic acid metabolism	Metabolism	Global and overview maps	2(0.66%)	2(0.36%)	0	0	ALUE_0001077001,ALUE_0000776101,
ko04120	Ubiquitin mediated proteolysis	Genetic Information Processing	Folding, sorting and degradation	10(3.30%)	14(2.50%)	0.0531698	0.109698	ALUE_0000695801,ALUE_0001891301,ALUE_0002146801,ALUE_0000392101,ALUE_0000557901,ALUE_0000414001,ALUE_0000525801,ALUE_0000778301,ALUE_0000378201,ALUE_0001268301,
ko05014	Amyotrophic lateral sclerosis (ALS)	Human Diseases	Neurodegenerative diseases	4(1.32%)	6(1.07%)	0.151415	0.231016	ALUE_0000355101,ALUE_0001157301,ALUE_0000432001,ALUE_0000637301,
ko03008	Ribosome biogenesis in eukaryotes	Genetic Information Processing	Translation	8(2.64%)	16(2.86%)	0.534374	0.607139	ALUE_0001310601,ALUE_0000940501,ALUE_0000593101,ALUE_0001927201,ALUE_0000291601,ALUE_0001954101,ALUE_0002258601,ALUE_0000386101,
ko05225	Hepatocellular carcinoma	Human Diseases	Cancers: Specific types	26(8.58%)	31(5.54%)	7.09601e-05	0.000378927	ALUE_0001311301,ALUE_0001571301,ALUE_0001570901,ALUE_0001311201,ALUE_0001311101,ALUE_0001311001,ALUE_0000951501,ALUE_0001133401,ALUE_0000061801,ALUE_0002259201,ALUE_0000367401,ALUE_0001527901,ALUE_0001310901,ALUE_0002058101,ALUE_0001316801,ALUE_0000090501,ALUE_0002314201,ALUE_0000729601,ALUE_0001214601,ALUE_0001454301,ALUE_0001561901,ALUE_0001749701,ALUE_0002291601,ALUE_0001192701,ALUE_0000849101…
ko04713	Circadian entrainment	Organismal Systems	Environmental adaptation	12(3.96%)	16(2.86%)	0.0223574	0.0591033	ALUE_0001534901,ALUE_0000895001,ALUE_0001726201,ALUE_0000367401,ALUE_0001433001,ALUE_0001441001,ALUE_0001005001,ALUE_0000730301,ALUE_0001575101,ALUE_0001440901,ALUE_0001501401,ALUE_0001192701,
ko04924	Renin secretion	Organismal Systems	Endocrine system	7(2.31%)	10(1.79%)	0.0880449	0.155682	ALUE_0000895001,ALUE_0000355101,ALUE_0001726201,ALUE_0000730301,ALUE_0001330001,ALUE_0000221001,ALUE_0000170601,
ko00250	Alanine, aspartate and glutamate metabolism	Metabolism	Amino acid metabolism	6(1.98%)	8(1.43%)	0.0559148	0.109698	ALUE_0001123701,ALUE_0000468101,ALUE_0001367201,ALUE_0002150901,ALUE_0001549701,ALUE_0001463101,
ko04912	GnRH signaling pathway	Organismal Systems	Endocrine system	9(2.97%)	12(2.14%)	0.0354298	0.0801675	ALUE_0000895001,ALUE_0001726201,ALUE_0000367401,ALUE_0000432001,ALUE_0000730301,ALUE_0001575101,ALUE_0001501401,ALUE_0001214601,ALUE_0001192701,
ko04933	AGE-RAGE signaling pathway in diabetic complications	Human Diseases	Endocrine and metabolic diseases	6(1.98%)	9(1.61%)	0.135253	0.211184	ALUE_0001157301,ALUE_0000367401,ALUE_0000432001,ALUE_0000729601,ALUE_0001214601,ALUE_0001192701,
ko00071	Fatty acid degradation	Metabolism	Lipid metabolism	1(0.33%)	2(0.36%)	0.292314	0.377043	ALUE_0000577701,
ko04917	Prolactin signaling pathway	Organismal Systems	Endocrine system	5(1.65%)	5(0.89%)	0	0	ALUE_0000432001,ALUE_0001316801,ALUE_0000729601,ALUE_0001214601,ALUE_0001192701,
ko04520	Adherens junction	Cellular Processes	Cellular community - eukaryotes	26(8.58%)	33(5.89%)	0.00062449	0.00259522	ALUE_0001311301,ALUE_0001571301,ALUE_0001570901,ALUE_0001311201,ALUE_0001340601,ALUE_0001311101,ALUE_0001196801,ALUE_0001311001,ALUE_0000951501,ALUE_0001157301,ALUE_0000061801,ALUE_0002259201,ALUE_0001527901,ALUE_0001310901,ALUE_0000291601,ALUE_0000478401,ALUE_0002058101,ALUE_0000090501,ALUE_0002314201,ALUE_0000381901,ALUE_0001454301,ALUE_0001561901,ALUE_0001749701,ALUE_0002291601,ALUE_0001192701…
ko04211	Longevity regulating pathway	Organismal Systems	Aging	5(1.65%)	5(0.89%)	0	0	ALUE_0000953401,ALUE_0001575101,ALUE_0000729601,ALUE_0001214601,ALUE_0000849101,
ko05219	Bladder cancer	Human Diseases	Cancers: Specific types	2(0.66%)	2(0.36%)	0	0	ALUE_0001214601,ALUE_0001192701,
ko04115	p53 signaling pathway	Cellular Processes	Cell growth and death	1(0.33%)	3(0.54%)	0.561578	0.609518	ALUE_0002124601,
ko04910	Insulin signaling pathway	Organismal Systems	Endocrine system	13(4.29%)	20(3.57%)	0.109504	0.180478	ALUE_0000874001,ALUE_0002239901,ALUE_0000953401,ALUE_0000003401,ALUE_0001749401,ALUE_0001107801,ALUE_0001316801,ALUE_0000692301,ALUE_0001522601,ALUE_0000729601,ALUE_0001214601,ALUE_0001192701,ALUE_0000849101,
ko05223	Non-small cell lung cancer	Human Diseases	Cancers: Specific types	5(1.65%)	5(0.89%)	0	0	ALUE_0002054301,ALUE_0000367401,ALUE_0000729601,ALUE_0001214601,ALUE_0001192701,
ko04728	Dopaminergic synapse	Organismal Systems	Nervous system	18(5.94%)	23(4.11%)	0.0036796	0.0123962	ALUE_0000874001,ALUE_0000603101,ALUE_0000895001,ALUE_0000355101,ALUE_0001726201,ALUE_0001772301,ALUE_0000367401,ALUE_0000432001,ALUE_0001433001,ALUE_0000439901,ALUE_0001005001,ALUE_0000003401,ALUE_0001316801,ALUE_0000730301,ALUE_0000729601,ALUE_0001501401,ALUE_0001579201,ALUE_0000336301,
ko04210	Apoptosis	Cellular Processes	Cell growth and death	30(9.90%)	39(6.96%)	0.000622423	0.00259522	ALUE_0001311301,ALUE_0000640701,ALUE_0001571301,ALUE_0001570901,ALUE_0001311201,ALUE_0001311101,ALUE_0001311001,ALUE_0000951501,ALUE_0000061801,ALUE_0002259201,ALUE_0001527901,ALUE_0001310901,ALUE_0001413701,ALUE_0002058101,ALUE_0000748201,ALUE_0000090501,ALUE_0000730301,ALUE_0002314201,ALUE_0000729601,ALUE_0001214601,ALUE_0001454301,ALUE_0000377601,ALUE_0001561901,ALUE_0001749701,ALUE_0002291601…
ko04657	IL-17 signaling pathway	Organismal Systems	Immune system	5(1.65%)	11(1.96%)	0.610915	0.649858	ALUE_0000432001,ALUE_0001316801,ALUE_0001647301,ALUE_0001192701,ALUE_0001608301,
ko00860	Porphyrin and chlorophyll metabolism	Metabolism	Metabolism of cofactors and vitamins	2(0.66%)	2(0.36%)	0	0	ALUE_0000483701,ALUE_0000385201,
ko00052	Galactose metabolism	Metabolism	Carbohydrate metabolism	3(0.99%)	4(0.71%)	0.0849275	0.152185	ALUE_0002239901,ALUE_0000339701,ALUE_0001280801,
ko04745	Phototransduction - fly	Organismal Systems	Sensory system	23(7.59%)	27(4.82%)	9.39047e-05	0.000474053	ALUE_0001311301,ALUE_0001571301,ALUE_0001570901,ALUE_0001311201,ALUE_0001311101,ALUE_0001311001,ALUE_0000951501,ALUE_0001726201,ALUE_0000061801,ALUE_0002259201,ALUE_0000367401,ALUE_0001527901,ALUE_0001310901,ALUE_0002058101,ALUE_0000090501,ALUE_0000730301,ALUE_0002314201,ALUE_0001501401,ALUE_0001454301,ALUE_0001561901,ALUE_0001749701,ALUE_0002291601,ALUE_0001571101,
ko04978	Mineral absorption	Organismal Systems	Digestive system	1(0.33%)	2(0.36%)	0.292314	0.377043	ALUE_0001452601,
ko04721	Synaptic vesicle cycle	Organismal Systems	Nervous system	7(2.31%)	11(1.96%)	0.172733	0.254805	ALUE_0001382801,ALUE_0000837901,ALUE_0000631401,ALUE_0000628701,ALUE_0000710101,ALUE_0000521001,ALUE_0000533201,
ko04659	Th17 cell differentiation	Organismal Systems	Immune system	5(1.65%)	6(1.07%)	0.0245227	0.0629572	ALUE_0000355101,ALUE_0000432001,ALUE_0001647301,ALUE_0001192701,ALUE_0000849101,
ko04940	Type I diabetes mellitus	Human Diseases	Endocrine and metabolic diseases	3(0.99%)	4(0.71%)	0.0849275	0.152185	ALUE_0002337301,ALUE_0001564401,ALUE_0001123701,
ko05160	Hepatitis C	Human Diseases	Infectious diseases: Viral	8(2.64%)	9(1.61%)	0.00376066	0.0123962	ALUE_0000603101,ALUE_0000432001,ALUE_0000439901,ALUE_0001316801,ALUE_0000729601,ALUE_0001214601,ALUE_0000336301,ALUE_0001192701,
ko05162	Measles	Human Diseases	Infectious diseases: Viral	3(0.99%)	10(1.79%)	0.889366	0.906338	ALUE_0000291601,ALUE_0001316801,ALUE_0000729601,
ko00510	N-Glycan biosynthesis	Metabolism	Glycan biosynthesis and metabolism	1(0.33%)	3(0.54%)	0.561578	0.609518	ALUE_0000736801,
ko03022	Basal transcription factors	Genetic Information Processing	Transcription	1(0.33%)	3(0.54%)	0.561578	0.609518	ALUE_0001548801,
ko00970	Aminoacyl-tRNA biosynthesis	Genetic Information Processing	Translation	8(2.64%)	26(4.64%)	0.987786	0.991499	ALUE_0000483701,ALUE_0000385201,ALUE_0001228401,ALUE_0000390001,ALUE_0001831201,ALUE_0001664201,ALUE_0002084501,ALUE_0000794801,
ko04214	Apoptosis - fly	Cellular Processes	Cell growth and death	6(1.98%)	8(1.43%)	0.0559148	0.109698	ALUE_0000345701,ALUE_0001490201,ALUE_0001214601,ALUE_0000719301,ALUE_0001192701,ALUE_0001828601,
ko05142	Chagas disease (American trypanosomiasis)	Human Diseases	Infectious diseases: Parasitic	10(3.30%)	12(2.14%)	0.00657347	0.0208942	ALUE_0000603101,ALUE_0000895001,ALUE_0001726201,ALUE_0000432001,ALUE_0000439901,ALUE_0000492101,ALUE_0001005001,ALUE_0000729601,ALUE_0000336301,ALUE_0001192701,
ko00430	Taurine and hypotaurine metabolism	Metabolism	Metabolism of other amino acids	1(0.33%)	1(0.18%)	0	0	ALUE_0001123701,
ko00983	Drug metabolism - other enzymes	Metabolism	Xenobiotics biodegradation and metabolism	3(0.99%)	6(1.07%)	0.423025	0.497566	ALUE_0001029801,ALUE_0002124601,ALUE_0001895601,
ko04152	AMPK signaling pathway	Environmental Information Processing	Signal transduction	10(3.30%)	15(2.68%)	0.103917	0.172335	ALUE_0000603101,ALUE_0000953401,ALUE_0000439901,ALUE_0000692301,ALUE_0001522601,ALUE_0000729601,ALUE_0000336301,ALUE_0000830301,ALUE_0000849101,ALUE_0001405501,
ko05161	Hepatitis B	Human Diseases	Infectious diseases: Viral	6(1.98%)	9(1.61%)	0.135253	0.211184	ALUE_0001609001,ALUE_0000367401,ALUE_0002041601,ALUE_0000729601,ALUE_0001214601,ALUE_0001192701,
ko00240	Pyrimidine metabolism	Metabolism	Nucleotide metabolism	8(2.64%)	14(2.50%)	0.310494	0.394771	ALUE_0001029801,ALUE_0001370201,ALUE_0001468801,ALUE_0001541801,ALUE_0002124301,ALUE_0001576001,ALUE_0002124601,ALUE_0001283601,
ko04370	VEGF signaling pathway	Environmental Information Processing	Signal transduction	8(2.64%)	11(1.96%)	0.0562869	0.109698	ALUE_0000355101,ALUE_0001157301,ALUE_0000367401,ALUE_0000432001,ALUE_0000478401,ALUE_0000729601,ALUE_0001214601,ALUE_0001192701,
ko04658	Th1 and Th2 cell differentiation	Organismal Systems	Immune system	3(0.99%)	4(0.71%)	0.0849275	0.152185	ALUE_0000355101,ALUE_0000432001,ALUE_0001192701,
ko05200	Pathways in cancer	Human Diseases	Cancers: Overview	22(7.26%)	37(6.61%)	0.199049	0.286417	ALUE_0000695801,ALUE_0001417201,ALUE_0001891301,ALUE_0000502701,ALUE_0001340601,ALUE_0000895001,ALUE_0001196801,ALUE_0001157301,ALUE_0001726201,ALUE_0002054301,ALUE_0000367401,ALUE_0001433001,ALUE_0000478401,ALUE_0001316801,ALUE_0001575101,ALUE_0001647301,ALUE_0000729601,ALUE_0001501401,ALUE_0001214601,ALUE_0001192701,ALUE_0000849101,ALUE_0000407201,
ko04668	TNF signaling pathway	Environmental Information Processing	Signal transduction	3(0.99%)	3(0.54%)	0	0	ALUE_0000432001,ALUE_0000729601,ALUE_0001192701,
ko04064	NF-kappa B signaling pathway	Environmental Information Processing	Signal transduction	1(0.33%)	2(0.36%)	0.292314	0.377043	ALUE_0000291601,
ko05012	Parkinson's disease	Human Diseases	Neurodegenerative diseases	3(0.99%)	8(1.43%)	0.723702	0.751862	ALUE_0000471001,ALUE_0001127101,ALUE_0001373801,
ko00511	Other glycan degradation	Metabolism	Glycan biosynthesis and metabolism	1(0.33%)	2(0.36%)	0.292314	0.377043	ALUE_0000529101,
ko00770	Pantothenate and CoA biosynthesis	Metabolism	Metabolism of cofactors and vitamins	1(0.33%)	1(0.18%)	0	0	ALUE_0001029801,
ko04390	Hippo signaling pathway	Environmental Information Processing	Signal transduction	30(9.90%)	37(6.61%)	9.41003e-05	0.000474053	ALUE_0000874001,ALUE_0001311301,ALUE_0001571301,ALUE_0001570901,ALUE_0001311201,ALUE_0000603101,ALUE_0001311101,ALUE_0001311001,ALUE_0000951501,ALUE_0000061801,ALUE_0002259201,ALUE_0000414301,ALUE_0001527901,ALUE_0001310901,ALUE_0000439901,ALUE_0002058101,ALUE_0000003401,ALUE_0001749401,ALUE_0001316801,ALUE_0000090501,ALUE_0002314201,ALUE_0001454301,ALUE_0000336301,ALUE_0001723601,ALUE_0001561901…
ko04151	PI3K-Akt signaling pathway	Environmental Information Processing	Signal transduction	18(5.94%)	26(4.64%)	0.0351451	0.0801675	ALUE_0000502701,ALUE_0000603101,ALUE_0001157301,ALUE_0000953401,ALUE_0000414301,ALUE_0000367401,ALUE_0001433001,ALUE_0000439901,ALUE_0001316801,ALUE_0000692301,ALUE_0001522601,ALUE_0001647301,ALUE_0000729601,ALUE_0001214601,ALUE_0000336301,ALUE_0001192701,ALUE_0000849101,ALUE_0000407201,
ko05031	Amphetamine addiction	Human Diseases	Substance dependence	6(1.98%)	9(1.61%)	0.135253	0.211184	ALUE_0000874001,ALUE_0000895001,ALUE_0000355101,ALUE_0000367401,ALUE_0000003401,ALUE_0001501401,
ko04360	Axon guidance	Organismal Systems	Development	12(3.96%)	15(2.68%)	0.00819831	0.0257523	ALUE_0000502701,ALUE_0001340601,ALUE_0001196801,ALUE_0000355101,ALUE_0001157301,ALUE_0000367401,ALUE_0000478401,ALUE_0001316801,ALUE_0001501401,ALUE_0001214601,ALUE_0001192701,ALUE_0001248801,
ko04650	Natural killer cell mediated cytotoxicity	Organismal Systems	Immune system	6(1.98%)	8(1.43%)	0.0559148	0.109698	ALUE_0000355101,ALUE_0001157301,ALUE_0000367401,ALUE_0000478401,ALUE_0001214601,ALUE_0001192701,
ko04962	Vasopressin-regulated water reabsorption	Organismal Systems	Excretory system	7(2.31%)	12(2.14%)	0.280483	0.377043	ALUE_0000895001,ALUE_0000958001,ALUE_0001027701,ALUE_0001575101,ALUE_0001718801,ALUE_0002233201,ALUE_0001634201,
ko04260	Cardiac muscle contraction	Organismal Systems	Circulatory system	5(1.65%)	8(1.43%)	0.203371	0.28883	ALUE_0001417201,ALUE_0000023501,ALUE_0001534901,ALUE_0001441001,ALUE_0001440901,
ko04072	Phospholipase D signaling pathway	Environmental Information Processing	Signal transduction	10(3.30%)	13(2.32%)	0.0220022	0.0591033	ALUE_0001340601,ALUE_0000895001,ALUE_0001196801,ALUE_0000367401,ALUE_0001575101,ALUE_0000485901,ALUE_0000729601,ALUE_0001214601,ALUE_0001192701,ALUE_0000849101,
ko05212	Pancreatic cancer	Human Diseases	Cancers: Specific types	6(1.98%)	9(1.61%)	0.135253	0.211184	ALUE_0001157301,ALUE_0000478401,ALUE_0000729601,ALUE_0001214601,ALUE_0001192701,ALUE_0000849101,
ko04928	Parathyroid hormone synthesis, secretion and action	Organismal Systems	Endocrine system	8(2.64%)	9(1.61%)	0.00376066	0.0123962	ALUE_0001340601,ALUE_0000895001,ALUE_0001196801,ALUE_0001726201,ALUE_0000367401,ALUE_0000730301,ALUE_0001575101,ALUE_0001192701,
ko04612	Antigen processing and presentation	Organismal Systems	Immune system	7(2.31%)	13(2.32%)	0.399873	0.480928	ALUE_0000536501,ALUE_0001378901,ALUE_0000492101,ALUE_0001766801,ALUE_0001647301,ALUE_0000221001,ALUE_0000170601,
ko00030	Pentose phosphate pathway	Metabolism	Carbohydrate metabolism	4(1.32%)	5(0.89%)	0.0456714	0.0991404	ALUE_0000567101,ALUE_0000339701,ALUE_0000459001,ALUE_0001280801,
ko04380	Osteoclast differentiation	Organismal Systems	Development	5(1.65%)	7(1.25%)	0.0927789	0.159819	ALUE_0000355101,ALUE_0001157301,ALUE_0000432001,ALUE_0000729601,ALUE_0001192701,
ko04972	Pancreatic secretion	Organismal Systems	Digestive system	16(5.28%)	24(4.29%)	0.0689856	0.131565	ALUE_0001340601,ALUE_0001142501,ALUE_0001534901,ALUE_0000895001,ALUE_0001376801,ALUE_0000958001,ALUE_0001196801,ALUE_0000570801,ALUE_0001157301,ALUE_0001726201,ALUE_0000367401,ALUE_0001441001,ALUE_0002080701,ALUE_0000730301,ALUE_0001575101,ALUE_0001440901,
ko05020	Prion diseases	Human Diseases	Neurodegenerative diseases	1(0.33%)	2(0.36%)	0.292314	0.377043	ALUE_0001192701,
ko00471	D-Glutamine and D-glutamate metabolism	Metabolism	Metabolism of other amino acids	3(0.99%)	3(0.54%)	0	0	ALUE_0002150901,ALUE_0001549701,ALUE_0001463101,
ko04022	cGMP-PKG signaling pathway	Environmental Information Processing	Signal transduction	14(4.62%)	21(3.75%)	0.0791055	0.149795	ALUE_0000874001,ALUE_0001340601,ALUE_0001142501,ALUE_0001376801,ALUE_0001196801,ALUE_0000570801,ALUE_0000355101,ALUE_0001726201,ALUE_0000003401,ALUE_0000730301,ALUE_0001575101,ALUE_0000729601,ALUE_0001330001,ALUE_0001192701,
ko00660	C5-Branched dibasic acid metabolism	Metabolism	Carbohydrate metabolism	2(0.66%)	2(0.36%)	0	0	ALUE_0001402801,ALUE_0002115601,
ko01212	Fatty acid metabolism	Metabolism	Global and overview maps	1(0.33%)	1(0.18%)	0	0	ALUE_0000577701,
ko05169	Epstein-Barr virus infection	Human Diseases	Infectious diseases: Viral	17(5.61%)	30(5.36%)	0.318152	0.40259	ALUE_0000857801,ALUE_0001129401,ALUE_0001370201,ALUE_0001468801,ALUE_0000457801,ALUE_0001541801,ALUE_0000414301,ALUE_0000432001,ALUE_0002124301,ALUE_0000940501,ALUE_0000291601,ALUE_0001576001,ALUE_0001316801,ALUE_0001204801,ALUE_0000729601,ALUE_0001793001,ALUE_0001283601,
ko04114	Oocyte meiosis	Cellular Processes	Cell growth and death	15(4.95%)	22(3.93%)	0.0562872	0.109698	ALUE_0000695801,ALUE_0000960301,ALUE_0000874001,ALUE_0001891301,ALUE_0000603101,ALUE_0000355101,ALUE_0000414301,ALUE_0000439901,ALUE_0000003401,ALUE_0000730301,ALUE_0000767301,ALUE_0001575101,ALUE_0001501401,ALUE_0001192701,ALUE_0000537601,
ko03420	Nucleotide excision repair	Genetic Information Processing	Replication and repair	1(0.33%)	3(0.54%)	0.561578	0.609518	ALUE_0001891301,
ko00650	Butanoate metabolism	Metabolism	Carbohydrate metabolism	2(0.66%)	2(0.36%)	0	0	ALUE_0001564701,ALUE_0001123701,
ko01230	Biosynthesis of amino acids	Metabolism	Global and overview maps	12(3.96%)	20(3.57%)	0.22271	0.314622	ALUE_0001077001,ALUE_0001873501,ALUE_0000536401,ALUE_0001244101,ALUE_0001458501,ALUE_0000031201,ALUE_0000468101,ALUE_0002163601,ALUE_0000486601,ALUE_0002347201,ALUE_0001961501,ALUE_0000776101,
ko04932	Non-alcoholic fatty liver disease (NAFLD)	Human Diseases	Endocrine and metabolic diseases	6(1.98%)	13(2.32%)	0.620098	0.657009	ALUE_0001157301,ALUE_0000953401,ALUE_0000439401,ALUE_0001316801,ALUE_0000729601,ALUE_0001127101,
ko05231	Choline metabolism in cancer	Human Diseases	Cancers: Overview	7(2.31%)	9(1.61%)	0.0332468	0.079972	ALUE_0001157301,ALUE_0000367401,ALUE_0000478401,ALUE_0000729601,ALUE_0001214601,ALUE_0001192701,ALUE_0000849101,
ko00280	Valine, leucine and isoleucine degradation	Metabolism	Amino acid metabolism	3(0.99%)	6(1.07%)	0.423025	0.497566	ALUE_0001063001,ALUE_0000577701,ALUE_0001124501,
ko04136	Autophagy - other	Cellular Processes	Transport and catabolism	3(0.99%)	3(0.54%)	0	0	ALUE_0000603101,ALUE_0000439901,ALUE_0000849101,
ko04970	Salivary secretion	Organismal Systems	Digestive system	7(2.31%)	11(1.96%)	0.172733	0.254805	ALUE_0001142501,ALUE_0000895001,ALUE_0001376801,ALUE_0001726201,ALUE_0000367401,ALUE_0000730301,ALUE_0001575101,
ko04110	Cell cycle	Cellular Processes	Cell growth and death	5(1.65%)	16(2.86%)	0.946161	0.953302	ALUE_0000695801,ALUE_0001891301,ALUE_0000414301,ALUE_0001316801,ALUE_0000767301,
ko04350	TGF-beta signaling pathway	Environmental Information Processing	Signal transduction	9(2.97%)	11(1.96%)	0.0113829	0.0337692	ALUE_0000695801,ALUE_0001891301,ALUE_0000603101,ALUE_0001340601,ALUE_0001196801,ALUE_0000439901,ALUE_0001192701,ALUE_0001248801,ALUE_0001501501,
ko03010	Ribosome	Genetic Information Processing	Translation	4(1.32%)	22(3.93%)	0.999508	0.999508	ALUE_0001954101,ALUE_0002258601,ALUE_0001230301,ALUE_0000835401,
ko04620	Toll-like receptor signaling pathway	Organismal Systems	Immune system	4(1.32%)	7(1.25%)	0.298006	0.382536	ALUE_0001157301,ALUE_0000432001,ALUE_0000729601,ALUE_0001192701,
ko04630	Jak-STAT signaling pathway	Environmental Information Processing	Signal transduction	2(0.66%)	2(0.36%)	0	0	ALUE_0000729601,ALUE_0000849101,
ko04964	Proximal tubule bicarbonate reclamation	Organismal Systems	Excretory system	4(1.32%)	6(1.07%)	0.151415	0.231016	ALUE_0000692301,ALUE_0002150901,ALUE_0001549701,ALUE_0001463101,
ko03320	PPAR signaling pathway	Organismal Systems	Endocrine system	4(1.32%)	8(1.43%)	0.45573	0.533684	ALUE_0000577701,ALUE_0000989501,ALUE_0000692301,ALUE_0000989601,
ko04666	Fc gamma R-mediated phagocytosis	Organismal Systems	Immune system	5(1.65%)	9(1.61%)	0.339608	0.423717	ALUE_0001157301,ALUE_0000367401,ALUE_0000987101,ALUE_0000729601,ALUE_0001192701,
ko04916	Melanogenesis	Organismal Systems	Endocrine system	9(2.97%)	14(2.50%)	0.147736	0.228009	ALUE_0000895001,ALUE_0001726201,ALUE_0000367401,ALUE_0001005001,ALUE_0001316801,ALUE_0001575101,ALUE_0001501401,ALUE_0001214601,ALUE_0001192701,
ko00051	Fructose and mannose metabolism	Metabolism	Carbohydrate metabolism	3(0.99%)	3(0.54%)	0	0	ALUE_0002239901,ALUE_0000486601,ALUE_0001147501,
ko04623	Cytosolic DNA-sensing pathway	Organismal Systems	Immune system	3(0.99%)	4(0.71%)	0.0849275	0.152185	ALUE_0001541801,ALUE_0002124301,ALUE_0001576001,
ko05140	Leishmaniasis	Human Diseases	Infectious diseases: Parasitic	3(0.99%)	3(0.54%)	0	0	ALUE_0000502701,ALUE_0000432001,ALUE_0001192701,
ko04137	Mitophagy - animal	Cellular Processes	Transport and catabolism	3(0.99%)	5(0.89%)	0.241952	0.331288	ALUE_0000291601,ALUE_0001272801,ALUE_0001214601,
ko04212	Longevity regulating pathway - worm	Organismal Systems	Aging	9(2.97%)	12(2.14%)	0.0354298	0.0801675	ALUE_0001000901,ALUE_0002337301,ALUE_0001465201,ALUE_0001564401,ALUE_0000432001,ALUE_0001075801,ALUE_0000729601,ALUE_0001636801,ALUE_0000849101,
ko00562	Inositol phosphate metabolism	Metabolism	Carbohydrate metabolism	2(0.66%)	3(0.54%)	0.157682	0.236523	ALUE_0000486601,ALUE_0000634801,
ko04320	Dorso-ventral axis formation	Organismal Systems	Development	2(0.66%)	4(0.71%)	0.375945	0.456261	ALUE_0001214601,ALUE_0001192701,
ko05110	Vibrio cholerae infection	Human Diseases	Infectious diseases: Bacterial	28(9.24%)	32(5.71%)	6.00241e-06	3.56143e-05	ALUE_0001311301,ALUE_0001571301,ALUE_0001570901,ALUE_0001311201,ALUE_0000895001,ALUE_0001311101,ALUE_0001311001,ALUE_0000951501,ALUE_0000061801,ALUE_0001382801,ALUE_0002259201,ALUE_0000367401,ALUE_0001527901,ALUE_0000837901,ALUE_0001310901,ALUE_0000631401,ALUE_0000628701,ALUE_0002058101,ALUE_0000090501,ALUE_0002314201,ALUE_0001575101,ALUE_0000485901,ALUE_0001454301,ALUE_0001561901,ALUE_0000533201…
ko00020	Citrate cycle (TCA cycle)	Metabolism	Carbohydrate metabolism	12(3.96%)	17(3.04%)	0.0488016	0.105081	ALUE_0001402801,ALUE_0001564701,ALUE_0001077001,ALUE_0001346401,ALUE_0001158001,ALUE_0000898301,ALUE_0001597201,ALUE_0002115601,ALUE_0000692301,ALUE_0001508301,ALUE_0001127101,ALUE_0000776101,
ko04062	Chemokine signaling pathway	Organismal Systems	Immune system	10(3.30%)	14(2.50%)	0.0531698	0.109698	ALUE_0001340601,ALUE_0001196801,ALUE_0001157301,ALUE_0001433001,ALUE_0002080701,ALUE_0001316801,ALUE_0001575101,ALUE_0000729601,ALUE_0001214601,ALUE_0001192701,
ko04740	Olfactory transduction	Organismal Systems	Sensory system	2(0.66%)	5(0.89%)	0.576936	0.623652	ALUE_0001433001,ALUE_0001501401,
ko04920	Adipocytokine signaling pathway	Organismal Systems	Endocrine system	4(1.32%)	5(0.89%)	0.0456714	0.0991404	ALUE_0000953401,ALUE_0000692301,ALUE_0000729601,ALUE_0000849101,
ko04060	Cytokine-cytokine receptor interaction	Environmental Information Processing	Signaling molecules and interaction	2(0.66%)	2(0.36%)	0	0	ALUE_0001248801,ALUE_0001501501,
ko03440	Homologous recombination	Genetic Information Processing	Replication and repair	3(0.99%)	5(0.89%)	0.241952	0.331288	ALUE_0001410801,ALUE_0000992501,ALUE_0001599001,
ko00500	Starch and sucrose metabolism	Metabolism	Carbohydrate metabolism	6(1.98%)	9(1.61%)	0.135253	0.211184	ALUE_0002239901,ALUE_0000339701,ALUE_0001136201,ALUE_0001522601,ALUE_0000459001,ALUE_0001280801,
ko00600	Sphingolipid metabolism	Metabolism	Lipid metabolism	1(0.33%)	1(0.18%)	0	0	ALUE_0000529101,
ko04664	Fc epsilon RI signaling pathway	Organismal Systems	Immune system	7(2.31%)	9(1.61%)	0.0332468	0.079972	ALUE_0001157301,ALUE_0000367401,ALUE_0000432001,ALUE_0000478401,ALUE_0000729601,ALUE_0001214601,ALUE_0001192701,
ko04923	Regulation of lipolysis in adipocytes	Organismal Systems	Endocrine system	4(1.32%)	4(0.71%)	0	0	ALUE_0000895001,ALUE_0001575101,ALUE_0000729601,ALUE_0001330001,
ko05167	Kaposi's sarcoma-associated herpesvirus infection	Human Diseases	Infectious diseases: Viral	10(3.30%)	15(2.68%)	0.103917	0.172335	ALUE_0000355101,ALUE_0001157301,ALUE_0000432001,ALUE_0001433001,ALUE_0001316801,ALUE_0000730301,ALUE_0000729601,ALUE_0001214601,ALUE_0001192701,ALUE_0000849101,
ko05211	Renal cell carcinoma	Human Diseases	Cancers: Specific types	6(1.98%)	11(1.96%)	0.37258	0.456261	ALUE_0001891301,ALUE_0001157301,ALUE_0002080701,ALUE_0000729601,ALUE_0001214601,ALUE_0001192701,
ko04926	Relaxin signaling pathway	Organismal Systems	Endocrine system	10(3.30%)	12(2.14%)	0.00657347	0.0208942	ALUE_0000895001,ALUE_0000367401,ALUE_0000432001,ALUE_0001433001,ALUE_0001005001,ALUE_0001540901,ALUE_0001575101,ALUE_0000729601,ALUE_0001214601,ALUE_0001192701,
ko05418	Fluid shear stress and atherosclerosis	Human Diseases	Cardiovascular diseases	28(9.24%)	35(6.25%)	0.000245753	0.00115116	ALUE_0001311301,ALUE_0001571301,ALUE_0001570901,ALUE_0001311201,ALUE_0001340601,ALUE_0001311101,ALUE_0001196801,ALUE_0001311001,ALUE_0000951501,ALUE_0001157301,ALUE_0000061801,ALUE_0000953401,ALUE_0002259201,ALUE_0001527901,ALUE_0000432001,ALUE_0001310901,ALUE_0000478401,ALUE_0002058101,ALUE_0000090501,ALUE_0002314201,ALUE_0001647301,ALUE_0000729601,ALUE_0001454301,ALUE_0001561901,ALUE_0001749701…
ko05120	Epithelial cell signaling in Helicobacter pylori infection	Human Diseases	Infectious diseases: Bacterial	7(2.31%)	10(1.79%)	0.0880449	0.155682	ALUE_0001157301,ALUE_0001382801,ALUE_0000432001,ALUE_0000837901,ALUE_0000631401,ALUE_0000628701,ALUE_0000533201,
ko05416	Viral myocarditis	Human Diseases	Cardiovascular diseases	21(6.93%)	25(4.46%)	0.000271564	0.00120846	ALUE_0001311301,ALUE_0001571301,ALUE_0001570901,ALUE_0001311201,ALUE_0001311101,ALUE_0001311001,ALUE_0000951501,ALUE_0001157301,ALUE_0000061801,ALUE_0002259201,ALUE_0001527901,ALUE_0001310901,ALUE_0000478401,ALUE_0002058101,ALUE_0000090501,ALUE_0002314201,ALUE_0001454301,ALUE_0001561901,ALUE_0001749701,ALUE_0002291601,ALUE_0001571101,
ko05410	Hypertrophic cardiomyopathy (HCM)	Human Diseases	Cardiovascular diseases	26(8.58%)	30(5.36%)	1.83084e-05	0.000104007	ALUE_0001417201,ALUE_0000502701,ALUE_0000023501,ALUE_0001311301,ALUE_0001571301,ALUE_0001570901,ALUE_0001311201,ALUE_0001534901,ALUE_0001311101,ALUE_0001311001,ALUE_0000951501,ALUE_0000061801,ALUE_0000953401,ALUE_0002259201,ALUE_0001527901,ALUE_0001310901,ALUE_0001441001,ALUE_0002058101,ALUE_0000090501,ALUE_0002314201,ALUE_0001440901,ALUE_0001454301,ALUE_0001561901,ALUE_0001749701,ALUE_0002291601…
ko04014	Ras signaling pathway	Environmental Information Processing	Signal transduction	11(3.63%)	21(3.75%)	0.477918	0.554801	ALUE_0001340601,ALUE_0001196801,ALUE_0001157301,ALUE_0002054301,ALUE_0000367401,ALUE_0001433001,ALUE_0000478401,ALUE_0002080701,ALUE_0000729601,ALUE_0001214601,ALUE_0001192701,
ko00520	Amino sugar and nucleotide sugar metabolism	Metabolism	Carbohydrate metabolism	6(1.98%)	8(1.43%)	0.0559148	0.109698	ALUE_0002239901,ALUE_0000339701,ALUE_0000628201,ALUE_0001147501,ALUE_0000459001,ALUE_0001280801,
ko04145	Phagosome	Cellular Processes	Transport and catabolism	37(12.21%)	55(9.82%)	0.0128877	0.036949	ALUE_0001031701,ALUE_0000502701,ALUE_0001311301,ALUE_0000640701,ALUE_0001571301,ALUE_0001570901,ALUE_0001311201,ALUE_0001311101,ALUE_0001311001,ALUE_0000951501,ALUE_0001157301,ALUE_0000927201,ALUE_0000061801,ALUE_0001382801,ALUE_0002259201,ALUE_0001527901,ALUE_0000837901,ALUE_0001310901,ALUE_0000631401,ALUE_0000628701,ALUE_0001378901,ALUE_0000492101,ALUE_0002058101,ALUE_0001027701,ALUE_0000748201…
ko04660	T cell receptor signaling pathway	Organismal Systems	Immune system	8(2.64%)	9(1.61%)	0.00376066	0.0123962	ALUE_0001340601,ALUE_0001196801,ALUE_0000355101,ALUE_0000432001,ALUE_0001316801,ALUE_0000729601,ALUE_0001214601,ALUE_0001192701,
ko04622	RIG-I-like receptor signaling pathway	Organismal Systems	Immune system	3(0.99%)	6(1.07%)	0.423025	0.497566	ALUE_0001609001,ALUE_0000432001,ALUE_0002041601,
ko00350	Tyrosine metabolism	Metabolism	Amino acid metabolism	1(0.33%)	1(0.18%)	0	0	ALUE_0001758101,
ko05215	Prostate cancer	Human Diseases	Cancers: Specific types	6(1.98%)	8(1.43%)	0.0559148	0.109698	ALUE_0001316801,ALUE_0001647301,ALUE_0000729601,ALUE_0001214601,ALUE_0001192701,ALUE_0000849101,
ko05202	Transcriptional misregulation in cancer	Human Diseases	Cancers: Overview	6(1.98%)	12(2.14%)	0.501515	0.574698	ALUE_0000829401,ALUE_0000994801,ALUE_0000995001,ALUE_0000736801,ALUE_0001003901,ALUE_0002043201,
ko04726	Serotonergic synapse	Organismal Systems	Nervous system	8(2.64%)	11(1.96%)	0.0562869	0.109698	ALUE_0000895001,ALUE_0001726201,ALUE_0000367401,ALUE_0001433001,ALUE_0001005001,ALUE_0000730301,ALUE_0001214601,ALUE_0001192701,
ko04510	Focal adhesion	Cellular Processes	Cellular community - eukaryotes	34(11.22%)	44(7.86%)	0.000253434	0.00115591	ALUE_0000874001,ALUE_0000502701,ALUE_0001311301,ALUE_0001571301,ALUE_0001570901,ALUE_0001311201,ALUE_0001096501,ALUE_0001340601,ALUE_0001311101,ALUE_0001196801,ALUE_0001311001,ALUE_0000951501,ALUE_0001179301,ALUE_0001157301,ALUE_0000061801,ALUE_0002259201,ALUE_0000367401,ALUE_0001527901,ALUE_0001310901,ALUE_0000478401,ALUE_0002058101,ALUE_0000003401,ALUE_0002080701,ALUE_0001316801,ALUE_0000090501…
ko04724	Glutamatergic synapse	Organismal Systems	Nervous system	10(3.30%)	15(2.68%)	0.103917	0.172335	ALUE_0000895001,ALUE_0000355101,ALUE_0001726201,ALUE_0000367401,ALUE_0001433001,ALUE_0001005001,ALUE_0000730301,ALUE_0001575101,ALUE_0000637301,ALUE_0001192701,
ko04979	Cholesterol metabolism	Organismal Systems	Digestive system	3(0.99%)	6(1.07%)	0.423025	0.497566	ALUE_0000431301,ALUE_0001887001,ALUE_0001660001,
ko04727	GABAergic synapse	Organismal Systems	Nervous system	6(1.98%)	9(1.61%)	0.135253	0.211184	ALUE_0000367401,ALUE_0001433001,ALUE_0001005001,ALUE_0001123701,ALUE_0001697101,ALUE_0001575101,
ko05131	Shigellosis	Human Diseases	Infectious diseases: Bacterial	26(8.58%)	32(5.71%)	0.000227084	0.0010827	ALUE_0000502701,ALUE_0001311301,ALUE_0001571301,ALUE_0001570901,ALUE_0001311201,ALUE_0001311101,ALUE_0001311001,ALUE_0000951501,ALUE_0001157301,ALUE_0000061801,ALUE_0002259201,ALUE_0001527901,ALUE_0000432001,ALUE_0001310901,ALUE_0001244201,ALUE_0002058101,ALUE_0000987101,ALUE_0000090501,ALUE_0002314201,ALUE_0001454301,ALUE_0001561901,ALUE_0001749701,ALUE_0002291601,ALUE_0001192701,ALUE_0001571101…
ko04013	MAPK signaling pathway - fly	Environmental Information Processing	Signal transduction	10(3.30%)	14(2.50%)	0.0531698	0.109698	ALUE_0000603101,ALUE_0002146801,ALUE_0001157301,ALUE_0000432001,ALUE_0000940501,ALUE_0000439901,ALUE_0000557901,ALUE_0000525801,ALUE_0001214601,ALUE_0001192701,
ko04931	Insulin resistance	Human Diseases	Endocrine and metabolic diseases	9(2.97%)	16(2.86%)	0.336682	0.423717	ALUE_0000874001,ALUE_0000953401,ALUE_0000003401,ALUE_0001107801,ALUE_0001316801,ALUE_0000692301,ALUE_0001522601,ALUE_0000729601,ALUE_0000849101,
ko05216	Thyroid cancer	Human Diseases	Cancers: Specific types	3(0.99%)	3(0.54%)	0	0	ALUE_0001417201,ALUE_0001214601,ALUE_0001192701,
ko05323	Rheumatoid arthritis	Human Diseases	Immune diseases	5(1.65%)	5(0.89%)	0	0	ALUE_0001382801,ALUE_0000837901,ALUE_0000631401,ALUE_0000628701,ALUE_0000533201,
ko04140	Autophagy - animal	Cellular Processes	Transport and catabolism	14(4.62%)	15(2.68%)	8.47234e-05	0.000443552	ALUE_0000603101,ALUE_0000953401,ALUE_0000439901,ALUE_0001272801,ALUE_0000730301,ALUE_0000729601,ALUE_0001214601,ALUE_0001192701,ALUE_0000849101,ALUE_0001959601,ALUE_0000221001,ALUE_0002282901,ALUE_0000170601,ALUE_0001073101,
ko03050	Proteasome	Genetic Information Processing	Folding, sorting and degradation	7(2.31%)	9(1.61%)	0.0332468	0.079972	ALUE_0000857801,ALUE_0001129401,ALUE_0000457801,ALUE_0001390201,ALUE_0001928901,ALUE_0001204801,ALUE_0001793001,
ko05130	Pathogenic Escherichia coli infection	Human Diseases	Infectious diseases: Bacterial	30(9.90%)	46(8.21%)	0.0404371	0.0907285	ALUE_0001031701,ALUE_0000502701,ALUE_0001311301,ALUE_0000640701,ALUE_0001571301,ALUE_0001570901,ALUE_0001311201,ALUE_0001340601,ALUE_0001311101,ALUE_0001196801,ALUE_0001311001,ALUE_0000951501,ALUE_0000927201,ALUE_0000061801,ALUE_0002259201,ALUE_0000367401,ALUE_0001527901,ALUE_0001310901,ALUE_0002058101,ALUE_0000987101,ALUE_0000748201,ALUE_0000090501,ALUE_0002314201,ALUE_0000494801,ALUE_0001454301…
ko05214	Glioma	Human Diseases	Cancers: Specific types	6(1.98%)	8(1.43%)	0.0559148	0.109698	ALUE_0000367401,ALUE_0000729601,ALUE_0001501401,ALUE_0001214601,ALUE_0001192701,ALUE_0000849101,
ko00330	Arginine and proline metabolism	Metabolism	Amino acid metabolism	1(0.33%)	2(0.36%)	0.292314	0.377043	ALUE_0000545101,
ko04913	Ovarian steroidogenesis	Organismal Systems	Endocrine system	2(0.66%)	2(0.36%)	0	0	ALUE_0000895001,ALUE_0001575101,
ko05217	Basal cell carcinoma	Human Diseases	Cancers: Specific types	1(0.33%)	2(0.36%)	0.292314	0.377043	ALUE_0001316801,
ko05166	HTLV-I infection	Human Diseases	Infectious diseases: Viral	10(3.30%)	15(2.68%)	0.103917	0.172335	ALUE_0001096501,ALUE_0000355101,ALUE_0000439401,ALUE_0000940501,ALUE_0001378901,ALUE_0000492101,ALUE_0001316801,ALUE_0001575101,ALUE_0000729601,ALUE_0001214601,
ko05165	Human papillomavirus infection	Human Diseases	Infectious diseases: Viral	16(5.28%)	25(4.46%)	0.110255	0.180602	ALUE_0000502701,ALUE_0001129401,ALUE_0000603101,ALUE_0000895001,ALUE_0001116101,ALUE_0000628701,ALUE_0000439901,ALUE_0001749401,ALUE_0001316801,ALUE_0000729601,ALUE_0001214601,ALUE_0000336301,ALUE_0000533201,ALUE_0001192701,ALUE_0000849101,ALUE_0000407201,
ko04714	Thermogenesis	Organismal Systems	Environmental adaptation	30(9.90%)	39(6.96%)	0.000622423	0.00259522	ALUE_0001311301,ALUE_0001571301,ALUE_0001570901,ALUE_0001311201,ALUE_0000895001,ALUE_0001311101,ALUE_0001311001,ALUE_0000951501,ALUE_0001133401,ALUE_0000061801,ALUE_0000953401,ALUE_0002259201,ALUE_0001527901,ALUE_0000432001,ALUE_0001310901,ALUE_0000471001,ALUE_0002058101,ALUE_0000090501,ALUE_0002314201,ALUE_0001575101,ALUE_0001127101,ALUE_0001214601,ALUE_0001454301,ALUE_0001373801,ALUE_0001561901…
ko04020	Calcium signaling pathway	Environmental Information Processing	Signal transduction	13(4.29%)	18(3.21%)	0.0326893	0.079972	ALUE_0001142501,ALUE_0001534901,ALUE_0000895001,ALUE_0001376801,ALUE_0000570801,ALUE_0000355101,ALUE_0001726201,ALUE_0000367401,ALUE_0001441001,ALUE_0000730301,ALUE_0001575101,ALUE_0001440901,ALUE_0001501401,
ko05145	Toxoplasmosis	Human Diseases	Infectious diseases: Parasitic	6(1.98%)	12(2.14%)	0.501515	0.574698	ALUE_0000502701,ALUE_0000432001,ALUE_0001005001,ALUE_0000729601,ALUE_0001192701,ALUE_0000407201,
ko04068	FoxO signaling pathway	Environmental Information Processing	Signal transduction	8(2.64%)	9(1.61%)	0.00376066	0.0123962	ALUE_0000953401,ALUE_0002054301,ALUE_0000432001,ALUE_0001474701,ALUE_0000692301,ALUE_0000729601,ALUE_0001214601,ALUE_0001192701,
ko04213	Longevity regulating pathway - multiple species	Organismal Systems	Aging	5(1.65%)	12(2.14%)	0.720315	0.751862	ALUE_0000953401,ALUE_0001575101,ALUE_0000729601,ALUE_0001214601,ALUE_0000849101,
ko04611	Platelet activation	Organismal Systems	Immune system	34(11.22%)	38(6.79%)	1.90239e-07	1.20937e-06	ALUE_0000874001,ALUE_0000502701,ALUE_0001311301,ALUE_0001571301,ALUE_0001570901,ALUE_0001311201,ALUE_0001096501,ALUE_0001340601,ALUE_0000895001,ALUE_0001311101,ALUE_0001196801,ALUE_0001311001,ALUE_0000951501,ALUE_0001726201,ALUE_0000061801,ALUE_0002259201,ALUE_0001527901,ALUE_0000432001,ALUE_0001310901,ALUE_0002058101,ALUE_0000003401,ALUE_0002080701,ALUE_0001749401,ALUE_0000090501,ALUE_0000730301…
ko04540	Gap junction	Cellular Processes	Cellular community - eukaryotes	13(4.29%)	26(4.64%)	0.592127	0.634931	ALUE_0001031701,ALUE_0000640701,ALUE_0000895001,ALUE_0000927201,ALUE_0001726201,ALUE_0000367401,ALUE_0000748201,ALUE_0000730301,ALUE_0000494801,ALUE_0001575101,ALUE_0001214601,ALUE_0000377601,ALUE_0001192701,
ko01524	Platinum drug resistance	Human Diseases	Drug resistance: Antineoplastic	3(0.99%)	3(0.54%)	0	0	ALUE_0000740601,ALUE_0000729601,ALUE_0001192701,
ko04392	Hippo signaling pathway - multiple species	Environmental Information Processing	Signal transduction	2(0.66%)	2(0.36%)	0	0	ALUE_0001723601,ALUE_0000719301,
ko00410	beta-Alanine metabolism	Metabolism	Metabolism of other amino acids	3(0.99%)	4(0.71%)	0.0849275	0.152185	ALUE_0000577701,ALUE_0001029801,ALUE_0001123701,
ko05213	Endometrial cancer	Human Diseases	Cancers: Specific types	4(1.32%)	5(0.89%)	0.0456714	0.0991404	ALUE_0001316801,ALUE_0000729601,ALUE_0001214601,ALUE_0001192701,
ko04711	Circadian rhythm - fly	Organismal Systems	Environmental adaptation	1(0.33%)	1(0.18%)	0	0	ALUE_0001316801,
ko05220	Chronic myeloid leukemia	Human Diseases	Cancers: Specific types	3(0.99%)	6(1.07%)	0.423025	0.497566	ALUE_0000729601,ALUE_0001214601,ALUE_0001192701,
ko04218	Cellular senescence	Cellular Processes	Cell growth and death	10(3.30%)	16(2.86%)	0.174591	0.25613	ALUE_0000874001,ALUE_0000355101,ALUE_0000432001,ALUE_0000730501,ALUE_0000003401,ALUE_0000730301,ALUE_0000729601,ALUE_0001214601,ALUE_0001192701,ALUE_0000849101,
ko00010	Glycolysis / Gluconeogenesis	Metabolism	Carbohydrate metabolism	17(5.61%)	21(3.75%)	0.00209867	0.00778257	ALUE_0001873501,ALUE_0001346401,ALUE_0000898301,ALUE_0002239901,ALUE_0001597201,ALUE_0001244101,ALUE_0000031201,ALUE_0001044301,ALUE_0000339701,ALUE_0002163601,ALUE_0000486601,ALUE_0000692301,ALUE_0001508301,ALUE_0002347201,ALUE_0000459001,ALUE_0001961501,ALUE_0001280801,
ko04662	B cell receptor signaling pathway	Organismal Systems	Immune system	7(2.31%)	9(1.61%)	0.0332468	0.079972	ALUE_0000355101,ALUE_0001157301,ALUE_0000478401,ALUE_0001316801,ALUE_0000729601,ALUE_0001214601,ALUE_0001192701,
ko00220	Arginine biosynthesis	Metabolism	Amino acid metabolism	3(0.99%)	4(0.71%)	0.0849275	0.152185	ALUE_0002150901,ALUE_0001549701,ALUE_0001463101,
ko05030	Cocaine addiction	Human Diseases	Substance dependence	1(0.33%)	1(0.18%)	0	0	ALUE_0000895001,
ko00910	Nitrogen metabolism	Metabolism	Energy metabolism	5(1.65%)	6(1.07%)	0.0245227	0.0629572	ALUE_0001163001,ALUE_0000468101,ALUE_0002150901,ALUE_0001549701,ALUE_0001463101,
ko04150	mTOR signaling pathway	Environmental Information Processing	Signal transduction	13(4.29%)	15(2.68%)	0.00121486	0.0047701	ALUE_0001340601,ALUE_0001196801,ALUE_0000953401,ALUE_0000367401,ALUE_0000837901,ALUE_0000631401,ALUE_0001316801,ALUE_0000729601,ALUE_0001214601,ALUE_0001192701,ALUE_0000849101,ALUE_0002282901,ALUE_0001073101,
ko04960	Aldosterone-regulated sodium reabsorption	Organismal Systems	Excretory system	3(0.99%)	5(0.89%)	0.241952	0.331288	ALUE_0000367401,ALUE_0001214601,ALUE_0001192701,
ko04934	Cushing's syndrome	Human Diseases	Endocrine and metabolic diseases	9(2.97%)	11(1.96%)	0.0113829	0.0337692	ALUE_0000895001,ALUE_0001726201,ALUE_0002080701,ALUE_0001316801,ALUE_0000730301,ALUE_0000496701,ALUE_0001575101,ALUE_0001501401,ALUE_0001192701,
ko00310	Lysine degradation	Metabolism	Amino acid metabolism	1(0.33%)	3(0.54%)	0.561578	0.609518	ALUE_0001158001,
ko01521	EGFR tyrosine kinase inhibitor resistance	Human Diseases	Drug resistance: Antineoplastic	6(1.98%)	7(1.25%)	0.0131466	0.036949	ALUE_0000367401,ALUE_0001316801,ALUE_0000729601,ALUE_0001214601,ALUE_0001192701,ALUE_0000849101,
ko05412	Arrhythmogenic right ventricular cardiomyopathy (ARVC)	Human Diseases	Cardiovascular diseases	23(7.59%)	26(4.64%)	2.08576e-05	0.000116021	ALUE_0000502701,ALUE_0001311301,ALUE_0001571301,ALUE_0001570901,ALUE_0001311201,ALUE_0001534901,ALUE_0001311101,ALUE_0001311001,ALUE_0000951501,ALUE_0000061801,ALUE_0002259201,ALUE_0001527901,ALUE_0001310901,ALUE_0001441001,ALUE_0002058101,ALUE_0000090501,ALUE_0002314201,ALUE_0001440901,ALUE_0001454301,ALUE_0001561901,ALUE_0001749701,ALUE_0002291601,ALUE_0001571101,
ko05034	Alcoholism	Human Diseases	Substance dependence	21(6.93%)	35(6.25%)	0.185011	0.269935	ALUE_0000874001,ALUE_0000829401,ALUE_0000895001,ALUE_0000829101,ALUE_0001116101,ALUE_0000994801,ALUE_0000995001,ALUE_0000829301,ALUE_0001433001,ALUE_0000590801,ALUE_0001005001,ALUE_0000003401,ALUE_0002292301,ALUE_0001676801,ALUE_0001700101,ALUE_0001214601,ALUE_0001443901,ALUE_0001700201,ALUE_0000740201,ALUE_0001192701,ALUE_0001295301,
ko04270	Vascular smooth muscle contraction	Organismal Systems	Circulatory system	12(3.96%)	16(2.86%)	0.0223574	0.0591033	ALUE_0000874001,ALUE_0001340601,ALUE_0000895001,ALUE_0001196801,ALUE_0001726201,ALUE_0000367401,ALUE_0000003401,ALUE_0001540901,ALUE_0000730301,ALUE_0001575101,ALUE_0001330001,ALUE_0001192701,
ko05016	Huntington's disease	Human Diseases	Neurodegenerative diseases	10(3.30%)	21(3.75%)	0.65122	0.68455	ALUE_0001370201,ALUE_0001468801,ALUE_0001726201,ALUE_0000471001,ALUE_0000710101,ALUE_0000730301,ALUE_0001127101,ALUE_0001373801,ALUE_0000521001,ALUE_0001283601,
ko04010	MAPK signaling pathway	Environmental Information Processing	Signal transduction	10(3.30%)	19(3.39%)	0.461613	0.538212	ALUE_0000355101,ALUE_0001157301,ALUE_0002054301,ALUE_0000367401,ALUE_0000432001,ALUE_0000478401,ALUE_0002080701,ALUE_0000729601,ALUE_0001214601,ALUE_0001192701,
ko00564	Glycerophospholipid metabolism	Metabolism	Lipid metabolism	1(0.33%)	3(0.54%)	0.561578	0.609518	ALUE_0000966401,
ko00260	Glycine, serine and threonine metabolism	Metabolism	Amino acid metabolism	2(0.66%)	4(0.71%)	0.375945	0.456261	ALUE_0000968401,ALUE_0001305101,
ko04015	Rap1 signaling pathway	Environmental Information Processing	Signal transduction	36(11.88%)	46(8.21%)	0.000104028	0.000514362	ALUE_0000502701,ALUE_0001311301,ALUE_0001571301,ALUE_0001570901,ALUE_0001311201,ALUE_0001096501,ALUE_0001340601,ALUE_0000895001,ALUE_0001311101,ALUE_0001196801,ALUE_0001311001,ALUE_0000951501,ALUE_0001157301,ALUE_0001726201,ALUE_0000061801,ALUE_0002259201,ALUE_0000367401,ALUE_0001527901,ALUE_0000432001,ALUE_0001310901,ALUE_0001005001,ALUE_0000478401,ALUE_0002058101,ALUE_0002080701,ALUE_0001749401…
ko00561	Glycerolipid metabolism	Metabolism	Lipid metabolism	1(0.33%)	3(0.54%)	0.561578	0.609518	ALUE_0000702001,
ko04341	Hedgehog signaling pathway - fly	Environmental Information Processing	Signal transduction	5(1.65%)	7(1.25%)	0.0927789	0.159819	ALUE_0000695801,ALUE_0001891301,ALUE_0000829601,ALUE_0001316801,ALUE_0000778301,
ko04217	Necroptosis	Cellular Processes	Cell growth and death	8(2.64%)	12(2.14%)	0.118858	0.193507	ALUE_0000590801,ALUE_0002292301,ALUE_0001647301,ALUE_0001501401,ALUE_0001443901,ALUE_0002150901,ALUE_0001549701,ALUE_0001463101,
ko05164	Influenza A	Human Diseases	Infectious diseases: Viral	26(8.58%)	34(6.07%)	0.0015168	0.00578549	ALUE_0001311301,ALUE_0001571301,ALUE_0001570901,ALUE_0001311201,ALUE_0001311101,ALUE_0000923301,ALUE_0001311001,ALUE_0000951501,ALUE_0000061801,ALUE_0002259201,ALUE_0000367401,ALUE_0001527901,ALUE_0000432001,ALUE_0001310901,ALUE_0000940501,ALUE_0002058101,ALUE_0001316801,ALUE_0000090501,ALUE_0002314201,ALUE_0000729601,ALUE_0001454301,ALUE_0001561901,ALUE_0001749701,ALUE_0002291601,ALUE_0001192701…
ko04961	Endocrine and other factor-regulated calcium reabsorption	Organismal Systems	Excretory system	7(2.31%)	12(2.14%)	0.280483	0.377043	ALUE_0000895001,ALUE_0000958001,ALUE_0001726201,ALUE_0000367401,ALUE_0000710101,ALUE_0001575101,ALUE_0000521001,
ko04723	Retrograde endocannabinoid signaling	Organismal Systems	Nervous system	8(2.64%)	14(2.50%)	0.310494	0.394771	ALUE_0001726201,ALUE_0000367401,ALUE_0000432001,ALUE_0001433001,ALUE_0001005001,ALUE_0000730301,ALUE_0001575101,ALUE_0001192701,
ko05206	MicroRNAs in cancer	Human Diseases	Cancers: Overview	6(1.98%)	11(1.96%)	0.37258	0.456261	ALUE_0001340601,ALUE_0001196801,ALUE_0000367401,ALUE_0000657501,ALUE_0001214601,ALUE_0000849101,
ko04550	Signaling pathways regulating pluripotency of stem cells	Cellular Processes	Cellular community - eukaryotes	6(1.98%)	7(1.25%)	0.0131466	0.036949	ALUE_0000432001,ALUE_0001316801,ALUE_0000729601,ALUE_0001214601,ALUE_0001192701,ALUE_0001501501,
ko04066	HIF-1 signaling pathway	Environmental Information Processing	Signal transduction	17(5.61%)	19(3.39%)	0.000118624	0.000575865	ALUE_0001873501,ALUE_0001891301,ALUE_0001346401,ALUE_0000898301,ALUE_0002239901,ALUE_0001597201,ALUE_0001244101,ALUE_0000031201,ALUE_0000367401,ALUE_0002163601,ALUE_0001508301,ALUE_0002347201,ALUE_0000729601,ALUE_0001501401,ALUE_0001961501,ALUE_0001192701,ALUE_0000849101,
ko00480	Glutathione metabolism	Metabolism	Metabolism of other amino acids	4(1.32%)	9(1.61%)	0.600882	0.641742	ALUE_0000567101,ALUE_0002124601,ALUE_0001636801,ALUE_0000776101,
ko04911	Insulin secretion	Organismal Systems	Endocrine system	8(2.64%)	9(1.61%)	0.00376066	0.0123962	ALUE_0001534901,ALUE_0000895001,ALUE_0001726201,ALUE_0000367401,ALUE_0001441001,ALUE_0001575101,ALUE_0001440901,ALUE_0001501401,
ko05224	Breast cancer	Human Diseases	Cancers: Specific types	5(1.65%)	7(1.25%)	0.0927789	0.159819	ALUE_0001316801,ALUE_0000729601,ALUE_0001214601,ALUE_0001192701,ALUE_0000849101,
ko00630	Glyoxylate and dicarboxylate metabolism	Metabolism	Carbohydrate metabolism	3(0.99%)	5(0.89%)	0.241952	0.331288	ALUE_0001077001,ALUE_0001063001,ALUE_0001124501,
ko04621	NOD-like receptor signaling pathway	Organismal Systems	Immune system	8(2.64%)	11(1.96%)	0.0562869	0.109698	ALUE_0001340601,ALUE_0001196801,ALUE_0000432001,ALUE_0000730301,ALUE_0001647301,ALUE_0001192701,ALUE_0000221001,ALUE_0000170601,
ko04024	cAMP signaling pathway	Environmental Information Processing	Signal transduction	18(5.94%)	26(4.64%)	0.0351451	0.0801675	ALUE_0000874001,ALUE_0001340601,ALUE_0001142501,ALUE_0001534901,ALUE_0000895001,ALUE_0001376801,ALUE_0001196801,ALUE_0001157301,ALUE_0001441001,ALUE_0000478401,ALUE_0000003401,ALUE_0002080701,ALUE_0001575101,ALUE_0000729601,ALUE_0001440901,ALUE_0001501401,ALUE_0001330001,ALUE_0001192701,
ko05203	Viral carcinogenesis	Human Diseases	Cancers: Overview	19(6.27%)	36(6.43%)	0.498717	0.574698	ALUE_0001129401,ALUE_0001340601,ALUE_0001196801,ALUE_0000829101,ALUE_0001609001,ALUE_0001116101,ALUE_0001157301,ALUE_0000829301,ALUE_0001382801,ALUE_0000414301,ALUE_0001676801,ALUE_0001700101,ALUE_0002041601,ALUE_0001214601,ALUE_0001700201,ALUE_0000740201,ALUE_0001192701,ALUE_0001548801,ALUE_0001295301,
ko00790	Folate biosynthesis	Metabolism	Metabolism of cofactors and vitamins	2(0.66%)	7(1.25%)	0.836698	0.855932	ALUE_0001991701,ALUE_0000024901,
ko00620	Pyruvate metabolism	Metabolism	Carbohydrate metabolism	7(2.31%)	11(1.96%)	0.172733	0.254805	ALUE_0001346401,ALUE_0000898301,ALUE_0001597201,ALUE_0001249501,ALUE_0001044301,ALUE_0000692301,ALUE_0001508301,
ko04070	Phosphatidylinositol signaling system	Environmental Information Processing	Signal transduction	3(0.99%)	5(0.89%)	0.241952	0.331288	ALUE_0000367401,ALUE_0000730301,ALUE_0000634801,
ko04971	Gastric acid secretion	Organismal Systems	Digestive system	6(1.98%)	9(1.61%)	0.135253	0.211184	ALUE_0000895001,ALUE_0001726201,ALUE_0000367401,ALUE_0000730301,ALUE_0001575101,ALUE_0001501401,
ko01522	Endocrine resistance	Human Diseases	Drug resistance: Antineoplastic	8(2.64%)	9(1.61%)	0.00376066	0.0123962	ALUE_0000895001,ALUE_0000432001,ALUE_0000893501,ALUE_0001575101,ALUE_0000729601,ALUE_0001214601,ALUE_0001192701,ALUE_0000849101,
ko05230	Central carbon metabolism in cancer	Human Diseases	Cancers: Overview	9(2.97%)	10(1.79%)	0.00200659	0.00754593	ALUE_0001346401,ALUE_0000898301,ALUE_0002239901,ALUE_0001597201,ALUE_0001508301,ALUE_0000729601,ALUE_0001214601,ALUE_0001192701,ALUE_0000849101,
ko04391	Hippo signaling pathway - fly	Environmental Information Processing	Signal transduction	27(8.91%)	30(5.36%)	2.03228e-06	1.26191e-05	ALUE_0001311301,ALUE_0001571301,ALUE_0001570901,ALUE_0001311201,ALUE_0000603101,ALUE_0001311101,ALUE_0001311001,ALUE_0000951501,ALUE_0000061801,ALUE_0002259201,ALUE_0000414301,ALUE_0001527901,ALUE_0001310901,ALUE_0001656301,ALUE_0000439901,ALUE_0002058101,ALUE_0001749401,ALUE_0000090501,ALUE_0002314201,ALUE_0001454301,ALUE_0000336301,ALUE_0001723601,ALUE_0001561901,ALUE_0000719301,ALUE_0001749701…
ko04371	Apelin signaling pathway	Environmental Information Processing	Signal transduction	13(4.29%)	17(3.04%)	0.0142207	0.0395514	ALUE_0001534901,ALUE_0001726201,ALUE_0000953401,ALUE_0001433001,ALUE_0001441001,ALUE_0001540901,ALUE_0000730301,ALUE_0001575101,ALUE_0000729601,ALUE_0001440901,ALUE_0001214601,ALUE_0001192701,ALUE_0000849101,
ko05146	Amoebiasis	Human Diseases	Infectious diseases: Parasitic	5(1.65%)	6(1.07%)	0.0245227	0.0629572	ALUE_0000895001,ALUE_0001726201,ALUE_0000367401,ALUE_0001272801,ALUE_0000407201,
ko04310	Wnt signaling pathway	Environmental Information Processing	Signal transduction	11(3.63%)	18(3.21%)	0.199526	0.286417	ALUE_0000695801,ALUE_0001891301,ALUE_0001340601,ALUE_0001196801,ALUE_0000355101,ALUE_0001157301,ALUE_0000367401,ALUE_0000291601,ALUE_0000478401,ALUE_0001316801,ALUE_0001501401,
ko04261	Adrenergic signaling in cardiomyocytes	Organismal Systems	Circulatory system	20(6.60%)	27(4.82%)	0.00846351	0.0262763	ALUE_0001417201,ALUE_0000874001,ALUE_0000023501,ALUE_0000603101,ALUE_0001142501,ALUE_0001534901,ALUE_0000895001,ALUE_0001376801,ALUE_0001726201,ALUE_0000367401,ALUE_0000432001,ALUE_0001441001,ALUE_0000439901,ALUE_0000003401,ALUE_0001575101,ALUE_0000729601,ALUE_0001440901,ALUE_0001501401,ALUE_0000336301,ALUE_0001192701,
ko05133	Pertussis	Human Diseases	Infectious diseases: Bacterial	5(1.65%)	7(1.25%)	0.0927789	0.159819	ALUE_0000502701,ALUE_0001340601,ALUE_0001196801,ALUE_0000432001,ALUE_0001192701,
ko04216	Ferroptosis	Cellular Processes	Cell growth and death	1(0.33%)	1(0.18%)	0	0	ALUE_0001636801,
ko00380	Tryptophan metabolism	Metabolism	Amino acid metabolism	2(0.66%)	4(0.71%)	0.375945	0.456261	ALUE_0001158001,ALUE_0001163001,
ko01100	Metabolic pathways	Metabolism	Global and overview maps	69(22.77%)	106(18.93%)	0.00403443	0.0131365	ALUE_0001402801,ALUE_0001564701,ALUE_0001077001,ALUE_0001873501,ALUE_0001346401,ALUE_0001063001,ALUE_0001158001,ALUE_0000545101,ALUE_0000577701,ALUE_0000898301,ALUE_0000536401,ALUE_0002239901,ALUE_0001029801,ALUE_0001597201,ALUE_0001249501,ALUE_0001370201,ALUE_0001244101,ALUE_0000303901,ALUE_0001458501,ALUE_0000483701,ALUE_0001468801,ALUE_0000031201,ALUE_0000567101,ALUE_0001044301,ALUE_0001991701…
ko04725	Cholinergic synapse	Organismal Systems	Nervous system	10(3.30%)	13(2.32%)	0.0220022	0.0591033	ALUE_0001726201,ALUE_0000367401,ALUE_0001433001,ALUE_0001005001,ALUE_0000730301,ALUE_0001575101,ALUE_0000729601,ALUE_0001501401,ALUE_0001214601,ALUE_0001192701,
ko04750	Inflammatory mediator regulation of TRP channels	Organismal Systems	Sensory system	9(2.97%)	12(2.14%)	0.0354298	0.0801675	ALUE_0000874001,ALUE_0000895001,ALUE_0001726201,ALUE_0000367401,ALUE_0000432001,ALUE_0000003401,ALUE_0000730301,ALUE_0001575101,ALUE_0001501401,
ko04340	Hedgehog signaling pathway	Environmental Information Processing	Signal transduction	8(2.64%)	9(1.61%)	0.00376066	0.0123962	ALUE_0000695801,ALUE_0000829601,ALUE_0001316801,ALUE_0001513301,ALUE_0000431301,ALUE_0001887001,ALUE_0000778301,ALUE_0001660001,
ko04141	Protein processing in endoplasmic reticulum	Genetic Information Processing	Folding, sorting and degradation	13(4.29%)	33(5.89%)	0.941452	0.953302	ALUE_0000695801,ALUE_0001891301,ALUE_0002146801,ALUE_0000536501,ALUE_0000439401,ALUE_0001378901,ALUE_0000557901,ALUE_0000492101,ALUE_0000525801,ALUE_0002012801,ALUE_0000647701,ALUE_0001647301,ALUE_0002268801,
ko00524	Neomycin, kanamycin and gentamicin biosynthesis	Metabolism	Biosynthesis of other secondary metabolites	1(0.33%)	1(0.18%)	0	0	ALUE_0002239901,
ko00900	Terpenoid backbone biosynthesis	Metabolism	Metabolism of terpenoids and polyketides	1(0.33%)	3(0.54%)	0.561578	0.609518	ALUE_0000303901,
ko00533	Glycosaminoglycan biosynthesis - keratan sulfate	Metabolism	Glycan biosynthesis and metabolism	1(0.33%)	1(0.18%)	0	0	ALUE_0000736801,
ko04624	Toll and Imd signaling pathway	Organismal Systems	Immune system	5(1.65%)	5(0.89%)	0	0	ALUE_0002146801,ALUE_0000432001,ALUE_0000557901,ALUE_0000525801,ALUE_0000802801,
ko01200	Carbon metabolism	Metabolism	Global and overview maps	28(9.24%)	36(6.43%)	0.000631796	0.00259522	ALUE_0001402801,ALUE_0001564701,ALUE_0001077001,ALUE_0001873501,ALUE_0001346401,ALUE_0001063001,ALUE_0001158001,ALUE_0000577701,ALUE_0000898301,ALUE_0002239901,ALUE_0001597201,ALUE_0001249501,ALUE_0001244101,ALUE_0000031201,ALUE_0000567101,ALUE_0001124501,ALUE_0002115601,ALUE_0002163601,ALUE_0000486601,ALUE_0001508301,ALUE_0002347201,ALUE_0000459001,ALUE_0001127101,ALUE_0001961501,ALUE_0002150901…
ko04914	Progesterone-mediated oocyte maturation	Organismal Systems	Endocrine system	7(2.31%)	9(1.61%)	0.0332468	0.079972	ALUE_0000960301,ALUE_0000432001,ALUE_0001575101,ALUE_0001647301,ALUE_0000729601,ALUE_0001214601,ALUE_0001192701,
ko00270	Cysteine and methionine metabolism	Metabolism	Amino acid metabolism	5(1.65%)	8(1.43%)	0.203371	0.28883	ALUE_0000545101,ALUE_0000536401,ALUE_0001458501,ALUE_0001044301,ALUE_0001636801,
ko05226	Gastric cancer	Human Diseases	Cancers: Specific types	6(1.98%)	11(1.96%)	0.37258	0.456261	ALUE_0000657501,ALUE_0001316801,ALUE_0000729601,ALUE_0001214601,ALUE_0001192701,ALUE_0000849101,
ko03020	RNA polymerase	Genetic Information Processing	Transcription	6(1.98%)	7(1.25%)	0.0131466	0.036949	ALUE_0001370201,ALUE_0001468801,ALUE_0001541801,ALUE_0002124301,ALUE_0001576001,ALUE_0001283601,
ko05032	Morphine addiction	Human Diseases	Substance dependence	5(1.65%)	9(1.61%)	0.339608	0.423717	ALUE_0000895001,ALUE_0000367401,ALUE_0001433001,ALUE_0001005001,ALUE_0001575101,
ko04927	Cortisol synthesis and secretion	Organismal Systems	Endocrine system	4(1.32%)	4(0.71%)	0	0	ALUE_0000895001,ALUE_0001726201,ALUE_0000730301,ALUE_0001575101,
ko02010	ABC transporters	Environmental Information Processing	Membrane transport	2(0.66%)	6(1.07%)	0.730848	0.756343	ALUE_0000657501,ALUE_0001094201,
ko04142	Lysosome	Cellular Processes	Transport and catabolism	11(3.63%)	19(3.39%)	0.285927	0.377043	ALUE_0001382801,ALUE_0001046301,ALUE_0000628701,ALUE_0000711401,ALUE_0000710101,ALUE_0001766801,ALUE_0000559601,ALUE_0001949801,ALUE_0000533201,ALUE_0000221001,ALUE_0000170601,
ko04730	Long-term depression	Organismal Systems	Nervous system	9(2.97%)	11(1.96%)	0.0113829	0.0337692	ALUE_0000603101,ALUE_0000895001,ALUE_0001726201,ALUE_0000367401,ALUE_0000439901,ALUE_0001005001,ALUE_0000730301,ALUE_0001214601,ALUE_0001192701,
ko05222	Small cell lung cancer	Human Diseases	Cancers: Specific types	3(0.99%)	3(0.54%)	0	0	ALUE_0000502701,ALUE_0000729601,ALUE_0000407201,
ko05322	Systemic lupus erythematosus	Human Diseases	Immune diseases	13(4.29%)	19(3.39%)	0.0637248	0.122407	ALUE_0000829401,ALUE_0000829101,ALUE_0000994801,ALUE_0000995001,ALUE_0000829301,ALUE_0000590801,ALUE_0002292301,ALUE_0001676801,ALUE_0001700101,ALUE_0001443901,ALUE_0001700201,ALUE_0000740201,ALUE_0001295301,
ko04976	Bile secretion	Organismal Systems	Digestive system	3(0.99%)	7(1.25%)	0.589716	0.634896	ALUE_0000895001,ALUE_0000657501,ALUE_0001575101,
ko05152	Tuberculosis	Human Diseases	Infectious diseases: Bacterial	14(4.62%)	20(3.57%)	0.0441053	0.0981344	ALUE_0001000901,ALUE_0001340601,ALUE_0001196801,ALUE_0002337301,ALUE_0000355101,ALUE_0001564401,ALUE_0001382801,ALUE_0000432001,ALUE_0000628701,ALUE_0001272801,ALUE_0000729601,ALUE_0001501401,ALUE_0000533201,ALUE_0001192701,
ko05134	Legionellosis	Human Diseases	Infectious diseases: Bacterial	5(1.65%)	16(2.86%)	0.946161	0.953302	ALUE_0002337301,ALUE_0001564401,ALUE_0001849001,ALUE_0002012801,ALUE_0000485901,
ko05205	Proteoglycans in cancer	Human Diseases	Cancers: Overview	36(11.88%)	45(8.04%)	4.06338e-05	0.000221413	ALUE_0000874001,ALUE_0000502701,ALUE_0001311301,ALUE_0001571301,ALUE_0001570901,ALUE_0001311201,ALUE_0001340601,ALUE_0001311101,ALUE_0001196801,ALUE_0001311001,ALUE_0000951501,ALUE_0001157301,ALUE_0000061801,ALUE_0002259201,ALUE_0000367401,ALUE_0001527901,ALUE_0000432001,ALUE_0001310901,ALUE_0002058101,ALUE_0000003401,ALUE_0000802801,ALUE_0000090501,ALUE_0000730301,ALUE_0002314201,ALUE_0000729601…
ko04071	Sphingolipid signaling pathway	Environmental Information Processing	Signal transduction	13(4.29%)	15(2.68%)	0.00121486	0.0047701	ALUE_0000603101,ALUE_0001340601,ALUE_0001196801,ALUE_0001157301,ALUE_0001726201,ALUE_0000367401,ALUE_0000432001,ALUE_0000439901,ALUE_0000478401,ALUE_0000729601,ALUE_0001214601,ALUE_0000336301,ALUE_0001192701,
ko05168	Herpes simplex infection	Human Diseases	Infectious diseases: Viral	7(2.31%)	16(2.86%)	0.722851	0.751862	ALUE_0000695801,ALUE_0000874001,ALUE_0000392101,ALUE_0001468801,ALUE_0000291601,ALUE_0000003401,ALUE_0001283601,
ko05414	Dilated cardiomyopathy (DCM)	Human Diseases	Cardiovascular diseases	27(8.91%)	31(5.54%)	1.05082e-05	6.0993e-05	ALUE_0001417201,ALUE_0000502701,ALUE_0000023501,ALUE_0001311301,ALUE_0001571301,ALUE_0001570901,ALUE_0001311201,ALUE_0001534901,ALUE_0000895001,ALUE_0001311101,ALUE_0001311001,ALUE_0000951501,ALUE_0000061801,ALUE_0002259201,ALUE_0001527901,ALUE_0001310901,ALUE_0001441001,ALUE_0002058101,ALUE_0000090501,ALUE_0002314201,ALUE_0001575101,ALUE_0001440901,ALUE_0001454301,ALUE_0001561901,ALUE_0001749701…
ko05218	Melanoma	Human Diseases	Cancers: Specific types	3(0.99%)	3(0.54%)	0	0	ALUE_0000729601,ALUE_0001214601,ALUE_0001192701,
ko04670	Leukocyte transendothelial migration	Organismal Systems	Immune system	26(8.58%)	34(6.07%)	0.0015168	0.00578549	ALUE_0000502701,ALUE_0001311301,ALUE_0001571301,ALUE_0001570901,ALUE_0001311201,ALUE_0001340601,ALUE_0001311101,ALUE_0001196801,ALUE_0001311001,ALUE_0000951501,ALUE_0001157301,ALUE_0000061801,ALUE_0002259201,ALUE_0000367401,ALUE_0001527901,ALUE_0000432001,ALUE_0001310901,ALUE_0002058101,ALUE_0002080701,ALUE_0000090501,ALUE_0002314201,ALUE_0001454301,ALUE_0001561901,ALUE_0001749701,ALUE_0002291601…
ko04930	Type II diabetes mellitus	Human Diseases	Endocrine and metabolic diseases	3(0.99%)	4(0.71%)	0.0849275	0.152185	ALUE_0002239901,ALUE_0001192701,ALUE_0000849101,
ko03040	Spliceosome	Genetic Information Processing	Transcription	18(5.94%)	36(6.43%)	0.633606	0.668667	ALUE_0001787501,ALUE_0000923301,ALUE_0001465201,ALUE_0001526301,ALUE_0001244201,ALUE_0001312301,ALUE_0001110201,ALUE_0001179201,ALUE_0001668101,ALUE_0001254901,ALUE_0001479801,ALUE_0001945601,ALUE_0000021001,ALUE_0001455901,ALUE_0001003901,ALUE_0001046901,ALUE_0001784901,ALUE_0002043201,
ko00190	Oxidative phosphorylation	Metabolism	Energy metabolism	9(2.97%)	14(2.50%)	0.147736	0.228009	ALUE_0001564701,ALUE_0001382801,ALUE_0000837901,ALUE_0000631401,ALUE_0000628701,ALUE_0000471001,ALUE_0001127101,ALUE_0001373801,ALUE_0000533201,
ko03018	RNA degradation	Genetic Information Processing	Folding, sorting and degradation	11(3.63%)	20(3.57%)	0.380752	0.460003	ALUE_0001000901,ALUE_0001310601,ALUE_0001244101,ALUE_0002337301,ALUE_0000563601,ALUE_0001564401,ALUE_0001927201,ALUE_0001825501,ALUE_0001527601,ALUE_0000447001,ALUE_0002347201,
ko04918	Thyroid hormone synthesis	Organismal Systems	Endocrine system	9(2.97%)	12(2.14%)	0.0354298	0.0801675	ALUE_0000895001,ALUE_0001726201,ALUE_0000367401,ALUE_0001378901,ALUE_0000730301,ALUE_0001575101,ALUE_0000431301,ALUE_0001887001,ALUE_0001660001,
ko04973	Carbohydrate digestion and absorption	Organismal Systems	Digestive system	2(0.66%)	3(0.54%)	0.157682	0.236523	ALUE_0002239901,ALUE_0000729601,
ko04720	Long-term potentiation	Organismal Systems	Nervous system	10(3.30%)	15(2.68%)	0.103917	0.172335	ALUE_0000874001,ALUE_0000355101,ALUE_0001726201,ALUE_0000367401,ALUE_0000003401,ALUE_0002080701,ALUE_0000730301,ALUE_0001501401,ALUE_0001214601,ALUE_0001192701,
ko00230	Purine metabolism	Metabolism	Nucleotide metabolism	13(4.29%)	22(3.93%)	0.244321	0.332825	ALUE_0001370201,ALUE_0001468801,ALUE_0001541801,ALUE_0002124301,ALUE_0000339701,ALUE_0001576001,ALUE_0002124601,ALUE_0001575101,ALUE_0001280801,ALUE_0001367201,ALUE_0001283601,ALUE_0001330001,ALUE_0001895601,
ko04921	Oxytocin signaling pathway	Organismal Systems	Endocrine system	39(12.87%)	47(8.39%)	3.16355e-06	1.9197e-05	ALUE_0000874001,ALUE_0001311301,ALUE_0001571301,ALUE_0001570901,ALUE_0001311201,ALUE_0001340601,ALUE_0001534901,ALUE_0000895001,ALUE_0001311101,ALUE_0001196801,ALUE_0001311001,ALUE_0000951501,ALUE_0000355101,ALUE_0001726201,ALUE_0000061801,ALUE_0000953401,ALUE_0002259201,ALUE_0000367401,ALUE_0001527901,ALUE_0001310901,ALUE_0001441001,ALUE_0001005001,ALUE_0002058101,ALUE_0000003401,ALUE_0000090501…
ko04922	Glucagon signaling pathway	Organismal Systems	Endocrine system	15(4.95%)	21(3.75%)	0.0301053	0.0765534	ALUE_0001346401,ALUE_0000898301,ALUE_0001597201,ALUE_0000895001,ALUE_0000355101,ALUE_0001044301,ALUE_0001726201,ALUE_0000953401,ALUE_0001474701,ALUE_0000692301,ALUE_0001508301,ALUE_0000730301,ALUE_0001522601,ALUE_0000729601,ALUE_0001501401,
ko05210	Colorectal cancer	Human Diseases	Cancers: Specific types	9(2.97%)	11(1.96%)	0.0113829	0.0337692	ALUE_0001340601,ALUE_0001196801,ALUE_0001157301,ALUE_0000478401,ALUE_0001316801,ALUE_0000729601,ALUE_0001214601,ALUE_0001192701,ALUE_0000849101,
ko04810	Regulation of actin cytoskeleton	Cellular Processes	Cell motility	30(9.90%)	38(6.79%)	0.000255425	0.00115591	ALUE_0000874001,ALUE_0000502701,ALUE_0001311301,ALUE_0001571301,ALUE_0001570901,ALUE_0001311201,ALUE_0001340601,ALUE_0001311101,ALUE_0001196801,ALUE_0001311001,ALUE_0000951501,ALUE_0001157301,ALUE_0000061801,ALUE_0002259201,ALUE_0001527901,ALUE_0001310901,ALUE_0000478401,ALUE_0002058101,ALUE_0000003401,ALUE_0000987101,ALUE_0000313001,ALUE_0000090501,ALUE_0002314201,ALUE_0001214601,ALUE_0001454301…
ko04974	Protein digestion and absorption	Organismal Systems	Digestive system	1(0.33%)	3(0.54%)	0.561578	0.609518	ALUE_0001804901,
ko04919	Thyroid hormone signaling pathway	Organismal Systems	Endocrine system	25(8.25%)	32(5.71%)	0.000984594	0.00398313	ALUE_0001311301,ALUE_0001571301,ALUE_0001570901,ALUE_0001311201,ALUE_0001311101,ALUE_0001311001,ALUE_0000951501,ALUE_0000061801,ALUE_0002259201,ALUE_0000367401,ALUE_0001527901,ALUE_0001310901,ALUE_0002058101,ALUE_0001316801,ALUE_0000090501,ALUE_0002314201,ALUE_0000729601,ALUE_0001214601,ALUE_0001454301,ALUE_0001561901,ALUE_0001749701,ALUE_0002291601,ALUE_0001192701,ALUE_0000849101,ALUE_0001571101,
ko04915	Estrogen signaling pathway	Organismal Systems	Endocrine system	9(2.97%)	18(3.21%)	0.548052	0.609518	ALUE_0000895001,ALUE_0001726201,ALUE_0001005001,ALUE_0000730301,ALUE_0001575101,ALUE_0001647301,ALUE_0000729601,ALUE_0001214601,ALUE_0001192701,
ko00450	Selenocompound metabolism	Metabolism	Metabolism of other amino acids	1(0.33%)	2(0.36%)	0.292314	0.377043	ALUE_0000792001,
ko05143	African trypanosomiasis	Human Diseases	Infectious diseases: Parasitic	2(0.66%)	2(0.36%)	0	0	ALUE_0001726201,ALUE_0000367401,
ko03015	mRNA surveillance pathway	Genetic Information Processing	Translation	7(2.31%)	14(2.50%)	0.519044	0.592243	ALUE_0000874001,ALUE_0000603101,ALUE_0000923301,ALUE_0000439901,ALUE_0000003401,ALUE_0000336301,ALUE_0001455901,
ko04512	ECM-receptor interaction	Environmental Information Processing	Signaling molecules and interaction	2(0.66%)	2(0.36%)	0	0	ALUE_0000502701,ALUE_0000407201,
ko04744	Phototransduction	Organismal Systems	Sensory system	1(0.33%)	3(0.54%)	0.561578	0.609518	ALUE_0001433001,
ko03013	RNA transport	Genetic Information Processing	Translation	6(1.98%)	15(2.68%)	0.802126	0.823721	ALUE_0000923301,ALUE_0000940501,ALUE_0001490201,ALUE_0000313001,ALUE_0000424901,ALUE_0001455901,
ko04925	Aldosterone synthesis and secretion	Organismal Systems	Endocrine system	10(3.30%)	15(2.68%)	0.103917	0.172335	ALUE_0001142501,ALUE_0000895001,ALUE_0001376801,ALUE_0001726201,ALUE_0000367401,ALUE_0000730301,ALUE_0001575101,ALUE_0001501401,ALUE_0001014101,ALUE_0001330001,
ko04966	Collecting duct acid secretion	Organismal Systems	Excretory system	6(1.98%)	6(1.07%)	0	0	ALUE_0001382801,ALUE_0000416501,ALUE_0000837901,ALUE_0000631401,ALUE_0000628701,ALUE_0000533201,
ko05132	Salmonella infection	Human Diseases	Infectious diseases: Bacterial	26(8.58%)	33(5.89%)	0.00062449	0.00259522	ALUE_0001311301,ALUE_0001571301,ALUE_0001570901,ALUE_0001311201,ALUE_0001311101,ALUE_0001311001,ALUE_0000951501,ALUE_0001157301,ALUE_0000061801,ALUE_0002259201,ALUE_0001527901,ALUE_0000432001,ALUE_0001310901,ALUE_0002058101,ALUE_0001027701,ALUE_0000987101,ALUE_0001272801,ALUE_0000090501,ALUE_0002314201,ALUE_0001454301,ALUE_0001561901,ALUE_0001749701,ALUE_0002291601,ALUE_0001192701,ALUE_0001718801…
ko04530	Tight junction	Cellular Processes	Cellular community - eukaryotes	38(12.54%)	59(10.54%)	0.0337305	0.0801675	ALUE_0002286101,ALUE_0000502701,ALUE_0002245001,ALUE_0001311301,ALUE_0000640701,ALUE_0001571301,ALUE_0001570901,ALUE_0001311201,ALUE_0000603101,ALUE_0001340601,ALUE_0001783301,ALUE_0001276301,ALUE_0001311101,ALUE_0001196801,ALUE_0001311001,ALUE_0000951501,ALUE_0001157301,ALUE_0000061801,ALUE_0000953401,ALUE_0002259201,ALUE_0001527901,ALUE_0001310901,ALUE_0000439901,ALUE_0002058101,ALUE_0002080701…
ko04146	Peroxisome	Cellular Processes	Transport and catabolism	2(0.66%)	3(0.54%)	0.157682	0.236523	ALUE_0000303901,ALUE_0000776101,
ko04625	C-type lectin receptor signaling pathway	Organismal Systems	Immune system	8(2.64%)	10(1.79%)	0.0195472	0.0538053	ALUE_0001340601,ALUE_0001196801,ALUE_0000355101,ALUE_0000432001,ALUE_0000730301,ALUE_0000729601,ALUE_0001214601,ALUE_0001192701,
ko04144	Endocytosis	Cellular Processes	Transport and catabolism	15(4.95%)	32(5.71%)	0.7468	0.769867	ALUE_0001340601,ALUE_0000958001,ALUE_0001196801,ALUE_0001772301,ALUE_0000710101,ALUE_0001333201,ALUE_0001749401,ALUE_0000987101,ALUE_0001272801,ALUE_0001026601,ALUE_0000485901,ALUE_0001579201,ALUE_0000521001,ALUE_0001959601,ALUE_0001679301,
ko04012	ErbB signaling pathway	Environmental Information Processing	Signal transduction	7(2.31%)	7(1.25%)	0	0	ALUE_0000367401,ALUE_0001316801,ALUE_0000729601,ALUE_0001501401,ALUE_0001214601,ALUE_0001192701,ALUE_0000849101,
ko04722	Neurotrophin signaling pathway	Organismal Systems	Nervous system	11(3.63%)	18(3.21%)	0.199526	0.286417	ALUE_0001340601,ALUE_0001196801,ALUE_0001157301,ALUE_0000414301,ALUE_0000432001,ALUE_0002080701,ALUE_0001316801,ALUE_0000729601,ALUE_0001501401,ALUE_0001214601,ALUE_0001192701,
ko04514	Cell adhesion molecules (CAMs)	Environmental Information Processing	Signaling molecules and interaction	1(0.33%)	1(0.18%)	0	0	ALUE_0000502701,
ko05010	Alzheimer's disease	Human Diseases	Neurodegenerative diseases	13(4.29%)	19(3.39%)	0.0637248	0.122407	ALUE_0001873501,ALUE_0000570801,ALUE_0000031201,ALUE_0000355101,ALUE_0001726201,ALUE_0000471001,ALUE_0002163601,ALUE_0001316801,ALUE_0000730301,ALUE_0001127101,ALUE_0001373801,ALUE_0001961501,ALUE_0001192701,
ko00640	Propanoate metabolism	Metabolism	Carbohydrate metabolism	6(1.98%)	7(1.25%)	0.0131466	0.036949	ALUE_0001402801,ALUE_0001063001,ALUE_0000577701,ALUE_0001044301,ALUE_0001124501,ALUE_0002115601,
ko05221	Acute myeloid leukemia	Human Diseases	Cancers: Specific types	4(1.32%)	4(0.71%)	0	0	ALUE_0000729601,ALUE_0001214601,ALUE_0001192701,ALUE_0000849101,
ko03460	Fanconi anemia pathway	Genetic Information Processing	Replication and repair	3(0.99%)	4(0.71%)	0.0849275	0.152185	ALUE_0001410801,ALUE_0000992501,ALUE_0001599001,
ko05100	Bacterial invasion of epithelial cells	Human Diseases	Infectious diseases: Bacterial	25(8.25%)	33(5.89%)	0.00232212	0.00849325	ALUE_0000502701,ALUE_0001311301,ALUE_0001571301,ALUE_0001570901,ALUE_0001311201,ALUE_0001340601,ALUE_0001311101,ALUE_0001196801,ALUE_0001311001,ALUE_0000951501,ALUE_0001157301,ALUE_0000061801,ALUE_0002259201,ALUE_0001527901,ALUE_0001310901,ALUE_0000710101,ALUE_0002058101,ALUE_0000987101,ALUE_0000090501,ALUE_0002314201,ALUE_0001454301,ALUE_0001561901,ALUE_0001749701,ALUE_0002291601,ALUE_0001571101,
ko04710	Circadian rhythm	Organismal Systems	Environmental adaptation	3(0.99%)	5(0.89%)	0.241952	0.331288	ALUE_0000695801,ALUE_0001891301,ALUE_0000953401,

## Sheet: Sv
Additional file 10: Table S7. The complete list of KEGG pathway significantly enriched in A. lumbricoides discrete reproductive tissues (Sv tissue sample).
Pathway ID	Pathway	Level1	Level2	DEGs with pathway annotation (173)	All genes with pathway annotation (560)	Pvalue	Qvalue	Genelist
ko04260	Cardiac muscle contraction	Organismal Systems	Circulatory system	7(4.05%)	8(1.43%)	7.40199e-05	0.000466894	ALUE_0000023501,ALUE_0001534901,ALUE_0001417201,ALUE_0001441001,ALUE_0001440901,ALUE_0001001101,ALUE_0002167801,
ko00230	Purine metabolism	Metabolism	Nucleotide metabolism	11(6.36%)	22(3.93%)	0.0159887	0.0633825	ALUE_0000471701,ALUE_0001280801,ALUE_0000339701,ALUE_0001283601,ALUE_0001576001,ALUE_0000902201,ALUE_0001541801,ALUE_0001575101,ALUE_0002124301,ALUE_0001367201,ALUE_0002125801,
ko04933	AGE-RAGE signaling pathway in diabetic complications	Human Diseases	Endocrine and metabolic diseases	3(1.73%)	9(1.61%)	0.289892	0.472275	ALUE_0000367401,ALUE_0000973401,ALUE_0000432001,
ko04261	Adrenergic signaling in cardiomyocytes	Organismal Systems	Circulatory system	13(7.51%)	27(4.82%)	0.0162321	0.0633825	ALUE_0000023501,ALUE_0001534901,ALUE_0001417201,ALUE_0001376801,ALUE_0000367401,ALUE_0001441001,ALUE_0001440901,ALUE_0001001101,ALUE_0000432001,ALUE_0002167801,ALUE_0001760801,ALUE_0001258001,ALUE_0001575101,
ko05410	Hypertrophic cardiomyopathy (HCM)	Human Diseases	Cardiovascular diseases	26(15.03%)	30(5.36%)	6.04143e-12	1.14322e-10	ALUE_0000023501,ALUE_0000061801,ALUE_0001571101,ALUE_0001571301,ALUE_0001311101,ALUE_0001310901,ALUE_0001570901,ALUE_0001311001,ALUE_0001311201,ALUE_0001749701,ALUE_0002058101,ALUE_0001534901,ALUE_0001417201,ALUE_0001561901,ALUE_0000951501,ALUE_0001441001,ALUE_0001454301,ALUE_0001440901,ALUE_0002291601,ALUE_0002314201,ALUE_0001311301,ALUE_0002259201,ALUE_0002167801,ALUE_0000502701,ALUE_0000090501…
ko00051	Fructose and mannose metabolism	Metabolism	Carbohydrate metabolism	1(0.58%)	3(0.54%)	0.226905	0.413472	ALUE_0001147501,
ko05120	Epithelial cell signaling in Helicobacter pylori infection	Human Diseases	Infectious diseases: Bacterial	3(1.73%)	10(1.79%)	0.373813	0.54413	ALUE_0000533201,ALUE_0000973401,ALUE_0000432001,
ko04964	Proximal tubule bicarbonate reclamation	Organismal Systems	Excretory system	3(1.73%)	6(1.07%)	0.0766824	0.209598	ALUE_0001001101,ALUE_0001549701,ALUE_0000692301,
ko04915	Estrogen signaling pathway	Organismal Systems	Endocrine system	5(2.89%)	18(3.21%)	0.499813	0.671879	ALUE_0000730301,ALUE_0001760801,ALUE_0001258001,ALUE_0001575101,ALUE_0001023901,
ko04060	Cytokine-cytokine receptor interaction	Environmental Information Processing	Signaling molecules and interaction	1(0.58%)	2(0.36%)	0.0950549	0.218537	ALUE_0001248801,
ko00510	N-Glycan biosynthesis	Metabolism	Glycan biosynthesis and metabolism	1(0.58%)	3(0.54%)	0.226905	0.413472	ALUE_0000736801,
ko04660	T cell receptor signaling pathway	Organismal Systems	Immune system	3(1.73%)	9(1.61%)	0.289892	0.472275	ALUE_0001340601,ALUE_0000432001,ALUE_0001196801,
ko04966	Collecting duct acid secretion	Organismal Systems	Excretory system	2(1.16%)	6(1.07%)	0.271623	0.467268	ALUE_0000533201,ALUE_0000416501,
ko04962	Vasopressin-regulated water reabsorption	Organismal Systems	Excretory system	2(1.16%)	12(2.14%)	0.770852	0.842798	ALUE_0001536101,ALUE_0001575101,
ko04911	Insulin secretion	Organismal Systems	Endocrine system	6(3.47%)	9(1.61%)	0.00483329	0.0229522	ALUE_0001534901,ALUE_0000367401,ALUE_0001441001,ALUE_0001440901,ALUE_0001001101,ALUE_0001575101,
ko04720	Long-term potentiation	Organismal Systems	Nervous system	4(2.31%)	15(2.68%)	0.516028	0.686177	ALUE_0000367401,ALUE_0000730301,ALUE_0001760801,ALUE_0001258001,
ko04210	Apoptosis	Cellular Processes	Cell growth and death	29(16.76%)	39(6.96%)	1.03442e-09	1.59042e-08	ALUE_0000061801,ALUE_0001571101,ALUE_0001571301,ALUE_0001311101,ALUE_0001310901,ALUE_0001570901,ALUE_0001311001,ALUE_0001311201,ALUE_0001749701,ALUE_0002058101,ALUE_0001561901,ALUE_0000951501,ALUE_0001454301,ALUE_0000377601,ALUE_0002291601,ALUE_0000730301,ALUE_0001733501,ALUE_0002314201,ALUE_0001311301,ALUE_0000640701,ALUE_0000748201,ALUE_0002259201,ALUE_0000170601,ALUE_0000543401,ALUE_0001413701…
ko04625	C-type lectin receptor signaling pathway	Organismal Systems	Immune system	6(3.47%)	10(1.79%)	0.0119158	0.0496829	ALUE_0001340601,ALUE_0000730301,ALUE_0000432001,ALUE_0001760801,ALUE_0001196801,ALUE_0001258001,
ko00330	Arginine and proline metabolism	Metabolism	Amino acid metabolism	1(0.58%)	2(0.36%)	0.0950549	0.218537	ALUE_0000545101,
ko04142	Lysosome	Cellular Processes	Transport and catabolism	6(3.47%)	19(3.39%)	0.365175	0.54413	ALUE_0000533201,ALUE_0001766801,ALUE_0000170601,ALUE_0001786701,ALUE_0000861501,ALUE_0000221001,
ko04012	ErbB signaling pathway	Environmental Information Processing	Signal transduction	1(0.58%)	7(1.25%)	0.690736	0.820875	ALUE_0000367401,
ko00471	D-Glutamine and D-glutamate metabolism	Metabolism	Metabolism of other amino acids	1(0.58%)	3(0.54%)	0.226905	0.413472	ALUE_0001549701,
ko04340	Hedgehog signaling pathway	Environmental Information Processing	Signal transduction	3(1.73%)	9(1.61%)	0.289892	0.472275	ALUE_0000431301,ALUE_0001887001,ALUE_0001660001,
ko04744	Phototransduction	Organismal Systems	Sensory system	2(1.16%)	3(0.54%)	0.0291297	0.100928	ALUE_0001760801,ALUE_0001258001,
ko00220	Arginine biosynthesis	Metabolism	Amino acid metabolism	1(0.58%)	4(0.71%)	0.363963	0.54413	ALUE_0001549701,
ko04974	Protein digestion and absorption	Organismal Systems	Digestive system	2(1.16%)	3(0.54%)	0.0291297	0.100928	ALUE_0001804901,ALUE_0001001101,
ko04146	Peroxisome	Cellular Processes	Transport and catabolism	3(1.73%)	3(0.54%)	0	0	ALUE_0000303901,ALUE_0000776101,ALUE_0001339401,
ko04932	Non-alcoholic fatty liver disease (NAFLD)	Human Diseases	Endocrine and metabolic diseases	3(1.73%)	13(2.32%)	0.608788	0.752571	ALUE_0000973401,ALUE_0000736401,ALUE_0000439401,
ko04072	Phospholipase D signaling pathway	Environmental Information Processing	Signal transduction	4(2.31%)	13(2.32%)	0.371908	0.54413	ALUE_0001340601,ALUE_0000367401,ALUE_0001196801,ALUE_0001575101,
ko00561	Glycerolipid metabolism	Metabolism	Lipid metabolism	1(0.58%)	3(0.54%)	0.226905	0.413472	ALUE_0000702001,
ko05211	Renal cell carcinoma	Human Diseases	Cancers: Specific types	2(1.16%)	11(1.96%)	0.712114	0.822442	ALUE_0000973401,ALUE_0000750801,
ko04145	Phagosome	Cellular Processes	Transport and catabolism	29(16.76%)	55(9.82%)	0.000104619	0.000643407	ALUE_0000061801,ALUE_0001571101,ALUE_0001571301,ALUE_0001311101,ALUE_0001310901,ALUE_0001570901,ALUE_0001311001,ALUE_0001311201,ALUE_0001749701,ALUE_0002058101,ALUE_0000533201,ALUE_0001561901,ALUE_0000951501,ALUE_0001454301,ALUE_0000377601,ALUE_0000973401,ALUE_0002291601,ALUE_0002314201,ALUE_0001311301,ALUE_0000640701,ALUE_0000748201,ALUE_0002259201,ALUE_0000949201,ALUE_0000543401,ALUE_0000502701…
ko05212	Pancreatic cancer	Human Diseases	Cancers: Specific types	1(0.58%)	9(1.61%)	0.821624	0.878781	ALUE_0000973401,
ko05161	Hepatitis B	Human Diseases	Infectious diseases: Viral	1(0.58%)	9(1.61%)	0.821624	0.878781	ALUE_0000367401,
ko05205	Proteoglycans in cancer	Human Diseases	Cancers: Overview	27(15.61%)	45(8.04%)	5.896e-06	4.3952e-05	ALUE_0000061801,ALUE_0001571101,ALUE_0001571301,ALUE_0001311101,ALUE_0001340601,ALUE_0001310901,ALUE_0001570901,ALUE_0001311001,ALUE_0001311201,ALUE_0001749701,ALUE_0002058101,ALUE_0000367401,ALUE_0001561901,ALUE_0000951501,ALUE_0001454301,ALUE_0000973401,ALUE_0002291601,ALUE_0000730301,ALUE_0002314201,ALUE_0001311301,ALUE_0002259201,ALUE_0000432001,ALUE_0000802801,ALUE_0000502701,ALUE_0000090501…
ko05032	Morphine addiction	Human Diseases	Substance dependence	3(1.73%)	9(1.61%)	0.289892	0.472275	ALUE_0000367401,ALUE_0000471701,ALUE_0001575101,
ko05222	Small cell lung cancer	Human Diseases	Cancers: Specific types	2(1.16%)	3(0.54%)	0.0291297	0.100928	ALUE_0000407201,ALUE_0000502701,
ko05225	Hepatocellular carcinoma	Human Diseases	Cancers: Specific types	21(12.14%)	31(5.54%)	2.68946e-06	2.13422e-05	ALUE_0000061801,ALUE_0001571101,ALUE_0001571301,ALUE_0001311101,ALUE_0001310901,ALUE_0001570901,ALUE_0001311001,ALUE_0001311201,ALUE_0001749701,ALUE_0002058101,ALUE_0000367401,ALUE_0001561901,ALUE_0000951501,ALUE_0001454301,ALUE_0002291601,ALUE_0002314201,ALUE_0001311301,ALUE_0002259201,ALUE_0001133401,ALUE_0000090501,ALUE_0000198201,
ko04658	Th1 and Th2 cell differentiation	Organismal Systems	Immune system	2(1.16%)	4(0.71%)	0.0898472	0.218537	ALUE_0000432001,ALUE_0001941701,
ko04066	HIF-1 signaling pathway	Environmental Information Processing	Signal transduction	7(4.05%)	19(3.39%)	0.20243	0.413472	ALUE_0000367401,ALUE_0000898301,ALUE_0001873501,ALUE_0001346401,ALUE_0001597201,ALUE_0002163601,ALUE_0001244101,
ko00270	Cysteine and methionine metabolism	Metabolism	Amino acid metabolism	4(2.31%)	8(1.43%)	0.0638099	0.184673	ALUE_0001458501,ALUE_0000545101,ALUE_0001223601,ALUE_0000764701,
ko04152	AMPK signaling pathway	Environmental Information Processing	Signal transduction	3(1.73%)	15(2.68%)	0.731806	0.825799	ALUE_0001055001,ALUE_0001405501,ALUE_0000692301,
ko04390	Hippo signaling pathway	Environmental Information Processing	Signal transduction	21(12.14%)	37(6.61%)	0.000187049	0.00112229	ALUE_0000061801,ALUE_0001571101,ALUE_0001571301,ALUE_0001311101,ALUE_0001310901,ALUE_0001570901,ALUE_0001311001,ALUE_0001311201,ALUE_0001749701,ALUE_0002058101,ALUE_0001561901,ALUE_0000951501,ALUE_0001454301,ALUE_0002291601,ALUE_0002314201,ALUE_0001311301,ALUE_0001723601,ALUE_0002259201,ALUE_0001248801,ALUE_0000090501,ALUE_0000198201,
ko04934	Cushing's syndrome	Human Diseases	Endocrine and metabolic diseases	2(1.16%)	11(1.96%)	0.712114	0.822442	ALUE_0000730301,ALUE_0001575101,
ko00010	Glycolysis / Gluconeogenesis	Metabolism	Carbohydrate metabolism	10(5.78%)	21(3.75%)	0.0300772	0.102764	ALUE_0000898301,ALUE_0001873501,ALUE_0001346401,ALUE_0001597201,ALUE_0001280801,ALUE_0000459001,ALUE_0000692301,ALUE_0000339701,ALUE_0002163601,ALUE_0001244101,
ko05131	Shigellosis	Human Diseases	Infectious diseases: Bacterial	23(13.29%)	32(5.71%)	1.53268e-07	1.6393e-06	ALUE_0000061801,ALUE_0001571101,ALUE_0001571301,ALUE_0001311101,ALUE_0001310901,ALUE_0001570901,ALUE_0001311001,ALUE_0001311201,ALUE_0001749701,ALUE_0002058101,ALUE_0001561901,ALUE_0000951501,ALUE_0001454301,ALUE_0000973401,ALUE_0002291601,ALUE_0002314201,ALUE_0001311301,ALUE_0002259201,ALUE_0000432001,ALUE_0000502701,ALUE_0001244201,ALUE_0000090501,ALUE_0000198201,
ko04114	Oocyte meiosis	Cellular Processes	Cell growth and death	5(2.89%)	22(3.93%)	0.722587	0.825799	ALUE_0000730301,ALUE_0000537601,ALUE_0001760801,ALUE_0001258001,ALUE_0001575101,
ko05202	Transcriptional misregulation in cancer	Human Diseases	Cancers: Overview	3(1.73%)	12(2.14%)	0.535902	0.701233	ALUE_0001263801,ALUE_0000736801,ALUE_0000605701,
ko00020	Citrate cycle (TCA cycle)	Metabolism	Carbohydrate metabolism	11(6.36%)	17(3.04%)	0.000734639	0.00420282	ALUE_0000898301,ALUE_0001346401,ALUE_0002115601,ALUE_0001077001,ALUE_0001597201,ALUE_0000736401,ALUE_0001584001,ALUE_0001402801,ALUE_0000692301,ALUE_0001564701,ALUE_0000776101,
ko04926	Relaxin signaling pathway	Organismal Systems	Endocrine system	4(2.31%)	12(2.14%)	0.298781	0.478164	ALUE_0001540901,ALUE_0000367401,ALUE_0000432001,ALUE_0001575101,
ko05143	African trypanosomiasis	Human Diseases	Infectious diseases: Parasitic	1(0.58%)	2(0.36%)	0.0950549	0.218537	ALUE_0000367401,
ko05231	Choline metabolism in cancer	Human Diseases	Cancers: Overview	2(1.16%)	9(1.61%)	0.561894	0.719926	ALUE_0000367401,ALUE_0000973401,
ko04612	Antigen processing and presentation	Organismal Systems	Immune system	4(2.31%)	13(2.32%)	0.371908	0.54413	ALUE_0001766801,ALUE_0000170601,ALUE_0000221001,ALUE_0001023901,
ko05214	Glioma	Human Diseases	Cancers: Specific types	3(1.73%)	8(1.43%)	0.209194	0.413472	ALUE_0000367401,ALUE_0001760801,ALUE_0001258001,
ko00250	Alanine, aspartate and glutamate metabolism	Metabolism	Amino acid metabolism	3(1.73%)	8(1.43%)	0.209194	0.413472	ALUE_0000468101,ALUE_0001549701,ALUE_0001367201,
ko03030	DNA replication	Genetic Information Processing	Replication and repair	1(0.58%)	3(0.54%)	0.226905	0.413472	ALUE_0001602401,
ko03008	Ribosome biogenesis in eukaryotes	Genetic Information Processing	Translation	1(0.58%)	16(2.86%)	0.97929	0.99138	ALUE_0000698001,
ko04668	TNF signaling pathway	Environmental Information Processing	Signal transduction	1(0.58%)	3(0.54%)	0.226905	0.413472	ALUE_0000432001,
ko01100	Metabolic pathways	Metabolism	Global and overview maps	46(26.59%)	106(18.93%)	0.000826468	0.00462071	ALUE_0001249501,ALUE_0000577701,ALUE_0001458501,ALUE_0001991701,ALUE_0000533201,ALUE_0000898301,ALUE_0001873501,ALUE_0001346401,ALUE_0000545101,ALUE_0002115601,ALUE_0001077001,ALUE_0001597201,ALUE_0000407201,ALUE_0000468101,ALUE_0001277301,ALUE_0000024901,ALUE_0001282001,ALUE_0001280801,ALUE_0000736401,ALUE_0000736801,ALUE_0001136201,ALUE_0000459001,ALUE_0000303901,ALUE_0002207501,ALUE_0001549701…
ko04350	TGF-beta signaling pathway	Environmental Information Processing	Signal transduction	3(1.73%)	11(1.96%)	0.456861	0.638568	ALUE_0001340601,ALUE_0001248801,ALUE_0001196801,
ko04721	Synaptic vesicle cycle	Organismal Systems	Nervous system	2(1.16%)	11(1.96%)	0.712114	0.822442	ALUE_0000533201,ALUE_0001927601,
ko05226	Gastric cancer	Human Diseases	Cancers: Specific types	1(0.58%)	11(1.96%)	0.900693	0.927073	ALUE_0000657501,
ko00620	Pyruvate metabolism	Metabolism	Carbohydrate metabolism	6(3.47%)	11(1.96%)	0.024278	0.0933187	ALUE_0001249501,ALUE_0000898301,ALUE_0001346401,ALUE_0001597201,ALUE_0001584001,ALUE_0000692301,
ko05145	Toxoplasmosis	Human Diseases	Infectious diseases: Parasitic	3(1.73%)	12(2.14%)	0.535902	0.701233	ALUE_0000407201,ALUE_0000432001,ALUE_0000502701,
ko04650	Natural killer cell mediated cytotoxicity	Organismal Systems	Immune system	2(1.16%)	8(1.43%)	0.471226	0.654925	ALUE_0000367401,ALUE_0000973401,
ko01230	Biosynthesis of amino acids	Metabolism	Global and overview maps	11(6.36%)	20(3.57%)	0.00582418	0.027033	ALUE_0001458501,ALUE_0001873501,ALUE_0001077001,ALUE_0000468101,ALUE_0002207501,ALUE_0001584001,ALUE_0001223601,ALUE_0002163601,ALUE_0000764701,ALUE_0001244101,ALUE_0000776101,
ko05418	Fluid shear stress and atherosclerosis	Human Diseases	Cardiovascular diseases	26(15.03%)	35(6.25%)	7.46825e-09	1.02066e-07	ALUE_0000061801,ALUE_0001571101,ALUE_0001571301,ALUE_0001311101,ALUE_0001340601,ALUE_0001310901,ALUE_0001570901,ALUE_0001311001,ALUE_0001311201,ALUE_0001749701,ALUE_0002058101,ALUE_0001561901,ALUE_0000951501,ALUE_0001454301,ALUE_0000973401,ALUE_0002291601,ALUE_0002314201,ALUE_0001311301,ALUE_0002259201,ALUE_0000432001,ALUE_0001760801,ALUE_0000090501,ALUE_0001196801,ALUE_0000198201,ALUE_0001258001…
ko05134	Legionellosis	Human Diseases	Infectious diseases: Bacterial	1(0.58%)	16(2.86%)	0.97929	0.99138	ALUE_0001434001,
ko04024	cAMP signaling pathway	Environmental Information Processing	Signal transduction	11(6.36%)	26(4.64%)	0.0689254	0.197159	ALUE_0001340601,ALUE_0001534901,ALUE_0001376801,ALUE_0001441001,ALUE_0000973401,ALUE_0001440901,ALUE_0001001101,ALUE_0001760801,ALUE_0001196801,ALUE_0001258001,ALUE_0001575101,
ko00670	One carbon pool by folate	Metabolism	Metabolism of cofactors and vitamins	1(0.58%)	2(0.36%)	0.0950549	0.218537	ALUE_0002207501,
ko04979	Cholesterol metabolism	Organismal Systems	Digestive system	4(2.31%)	6(1.07%)	0.0121241	0.0497087	ALUE_0000431301,ALUE_0001887001,ALUE_0001660001,ALUE_0000861501,
ko01522	Endocrine resistance	Human Diseases	Drug resistance: Antineoplastic	3(1.73%)	9(1.61%)	0.289892	0.472275	ALUE_0000432001,ALUE_0001941701,ALUE_0001575101,
ko05140	Leishmaniasis	Human Diseases	Infectious diseases: Parasitic	2(1.16%)	3(0.54%)	0.0291297	0.100928	ALUE_0000432001,ALUE_0000502701,
ko04510	Focal adhesion	Cellular Processes	Cellular community - eukaryotes	26(15.03%)	44(7.86%)	1.31205e-05	9.22186e-05	ALUE_0000061801,ALUE_0001571101,ALUE_0001571301,ALUE_0001311101,ALUE_0001340601,ALUE_0001310901,ALUE_0001570901,ALUE_0001311001,ALUE_0001311201,ALUE_0001749701,ALUE_0002058101,ALUE_0000367401,ALUE_0001561901,ALUE_0000951501,ALUE_0001454301,ALUE_0000973401,ALUE_0002291601,ALUE_0000407201,ALUE_0002314201,ALUE_0001311301,ALUE_0002259201,ALUE_0002167801,ALUE_0000502701,ALUE_0000090501,ALUE_0001196801…
ko04919	Thyroid hormone signaling pathway	Organismal Systems	Endocrine system	23(13.29%)	32(5.71%)	1.53268e-07	1.6393e-06	ALUE_0000061801,ALUE_0001571101,ALUE_0001571301,ALUE_0001311101,ALUE_0001310901,ALUE_0001570901,ALUE_0001311001,ALUE_0001311201,ALUE_0001749701,ALUE_0002058101,ALUE_0000367401,ALUE_0001561901,ALUE_0000951501,ALUE_0001454301,ALUE_0002291601,ALUE_0001263801,ALUE_0002314201,ALUE_0001001101,ALUE_0001311301,ALUE_0002259201,ALUE_0001941701,ALUE_0000090501,ALUE_0000198201,
ko04150	mTOR signaling pathway	Environmental Information Processing	Signal transduction	3(1.73%)	15(2.68%)	0.731806	0.825799	ALUE_0001340601,ALUE_0000367401,ALUE_0001196801,
ko00514	Other types of O-glycan biosynthesis	Metabolism	Glycan biosynthesis and metabolism	1(0.58%)	1(0.18%)	0	0	ALUE_0000599201,
ko05167	Kaposi's sarcoma-associated herpesvirus infection	Human Diseases	Infectious diseases: Viral	5(2.89%)	15(2.68%)	0.303226	0.478164	ALUE_0000973401,ALUE_0000730301,ALUE_0000432001,ALUE_0001760801,ALUE_0001258001,
ko04928	Parathyroid hormone synthesis, secretion and action	Organismal Systems	Endocrine system	5(2.89%)	9(1.61%)	0.0282014	0.100928	ALUE_0001340601,ALUE_0000367401,ALUE_0000730301,ALUE_0001196801,ALUE_0001575101,
ko04657	IL-17 signaling pathway	Organismal Systems	Immune system	3(1.73%)	11(1.96%)	0.456861	0.638568	ALUE_0000432001,ALUE_0001608301,ALUE_0001023901,
ko05230	Central carbon metabolism in cancer	Human Diseases	Cancers: Overview	3(1.73%)	10(1.79%)	0.373813	0.54413	ALUE_0000898301,ALUE_0001346401,ALUE_0001597201,
ko04020	Calcium signaling pathway	Environmental Information Processing	Signal transduction	10(5.78%)	18(3.21%)	0.00689452	0.0314084	ALUE_0001534901,ALUE_0001376801,ALUE_0000367401,ALUE_0000570801,ALUE_0001441001,ALUE_0001440901,ALUE_0000730301,ALUE_0001760801,ALUE_0001258001,ALUE_0001575101,
ko01200	Carbon metabolism	Metabolism	Global and overview maps	19(10.98%)	36(6.43%)	0.00130218	0.00696384	ALUE_0001249501,ALUE_0000577701,ALUE_0000898301,ALUE_0001873501,ALUE_0001346401,ALUE_0002115601,ALUE_0001077001,ALUE_0001597201,ALUE_0000736401,ALUE_0000459001,ALUE_0002207501,ALUE_0001549701,ALUE_0001584001,ALUE_0001402801,ALUE_0001564701,ALUE_0002163601,ALUE_0001063001,ALUE_0001244101,ALUE_0000776101,
ko04917	Prolactin signaling pathway	Organismal Systems	Endocrine system	1(0.58%)	5(0.89%)	0.490504	0.662989	ALUE_0000432001,
ko04724	Glutamatergic synapse	Organismal Systems	Nervous system	5(2.89%)	15(2.68%)	0.303226	0.478164	ALUE_0000367401,ALUE_0000730301,ALUE_0001927601,ALUE_0000637301,ALUE_0001575101,
ko00450	Selenocompound metabolism	Metabolism	Metabolism of other amino acids	1(0.58%)	2(0.36%)	0.0950549	0.218537	ALUE_0000764701,
ko05020	Prion diseases	Human Diseases	Neurodegenerative diseases	1(0.58%)	2(0.36%)	0.0950549	0.218537	ALUE_0001941701,
ko03020	RNA polymerase	Genetic Information Processing	Transcription	4(2.31%)	7(1.25%)	0.0318179	0.104763	ALUE_0001283601,ALUE_0001576001,ALUE_0001541801,ALUE_0002124301,
ko04976	Bile secretion	Organismal Systems	Digestive system	3(1.73%)	7(1.25%)	0.136502	0.302517	ALUE_0000657501,ALUE_0001001101,ALUE_0001575101,
ko05132	Salmonella infection	Human Diseases	Infectious diseases: Bacterial	21(12.14%)	33(5.89%)	1.37252e-05	9.3789e-05	ALUE_0000061801,ALUE_0001571101,ALUE_0001571301,ALUE_0001311101,ALUE_0001310901,ALUE_0001570901,ALUE_0001311001,ALUE_0001311201,ALUE_0001749701,ALUE_0002058101,ALUE_0001561901,ALUE_0000951501,ALUE_0001454301,ALUE_0000973401,ALUE_0002291601,ALUE_0002314201,ALUE_0001311301,ALUE_0002259201,ALUE_0000432001,ALUE_0000090501,ALUE_0000198201,
ko00410	beta-Alanine metabolism	Metabolism	Metabolism of other amino acids	1(0.58%)	4(0.71%)	0.363963	0.54413	ALUE_0000577701,
ko00970	Aminoacyl-tRNA biosynthesis	Genetic Information Processing	Translation	2(1.16%)	26(4.64%)	0.995531	0.997222	ALUE_0001010601,ALUE_0001533901,
ko01524	Platinum drug resistance	Human Diseases	Drug resistance: Antineoplastic	1(0.58%)	3(0.54%)	0.226905	0.413472	ALUE_0000740601,
ko04512	ECM-receptor interaction	Environmental Information Processing	Signaling molecules and interaction	2(1.16%)	2(0.36%)	0	0	ALUE_0000407201,ALUE_0000502701,
ko00630	Glyoxylate and dicarboxylate metabolism	Metabolism	Carbohydrate metabolism	3(1.73%)	5(0.89%)	0.0336435	0.104763	ALUE_0001077001,ALUE_0002207501,ALUE_0001063001,
ko03320	PPAR signaling pathway	Organismal Systems	Endocrine system	4(2.31%)	8(1.43%)	0.0638099	0.184673	ALUE_0000577701,ALUE_0000989601,ALUE_0000692301,ALUE_0001339401,
ko04070	Phosphatidylinositol signaling system	Environmental Information Processing	Signal transduction	4(2.31%)	5(0.89%)	0.00270235	0.0141442	ALUE_0000367401,ALUE_0000730301,ALUE_0001760801,ALUE_0001258001,
ko05166	HTLV-I infection	Human Diseases	Infectious diseases: Viral	3(1.73%)	15(2.68%)	0.731806	0.825799	ALUE_0000439401,ALUE_0001575101,ALUE_0000750801,
ko01521	EGFR tyrosine kinase inhibitor resistance	Human Diseases	Drug resistance: Antineoplastic	1(0.58%)	7(1.25%)	0.690736	0.820875	ALUE_0000367401,
ko04910	Insulin signaling pathway	Organismal Systems	Endocrine system	5(2.89%)	20(3.57%)	0.620254	0.759117	ALUE_0001107801,ALUE_0001282001,ALUE_0000692301,ALUE_0001760801,ALUE_0001258001,
ko05206	MicroRNAs in cancer	Human Diseases	Cancers: Overview	5(2.89%)	11(1.96%)	0.0866517	0.218537	ALUE_0001340601,ALUE_0000657501,ALUE_0000367401,ALUE_0001941701,ALUE_0001196801,
ko04217	Necroptosis	Cellular Processes	Cell growth and death	3(1.73%)	12(2.14%)	0.535902	0.701233	ALUE_0001282001,ALUE_0001549701,ALUE_0001023901,
ko04670	Leukocyte transendothelial migration	Organismal Systems	Immune system	26(15.03%)	34(6.07%)	2.32736e-09	3.36783e-08	ALUE_0000061801,ALUE_0001571101,ALUE_0001571301,ALUE_0001311101,ALUE_0001340601,ALUE_0001310901,ALUE_0001570901,ALUE_0001311001,ALUE_0001311201,ALUE_0001749701,ALUE_0002058101,ALUE_0000367401,ALUE_0001561901,ALUE_0000951501,ALUE_0001454301,ALUE_0000973401,ALUE_0002291601,ALUE_0002314201,ALUE_0001311301,ALUE_0002259201,ALUE_0000432001,ALUE_0002167801,ALUE_0000502701,ALUE_0000090501,ALUE_0001196801…
ko03040	Spliceosome	Genetic Information Processing	Transcription	4(2.31%)	36(6.43%)	0.995815	0.997222	ALUE_0001455901,ALUE_0000923301,ALUE_0001244201,ALUE_0001110201,
ko05016	Huntington's disease	Human Diseases	Neurodegenerative diseases	4(2.31%)	21(3.75%)	0.829998	0.880084	ALUE_0001263801,ALUE_0000730301,ALUE_0000736401,ALUE_0001283601,
ko00660	C5-Branched dibasic acid metabolism	Metabolism	Carbohydrate metabolism	2(1.16%)	2(0.36%)	0	0	ALUE_0002115601,ALUE_0001402801,
ko04013	MAPK signaling pathway - fly	Environmental Information Processing	Signal transduction	5(2.89%)	14(2.50%)	0.240173	0.428135	ALUE_0000973401,ALUE_0000432001,ALUE_0000774401,ALUE_0002146801,ALUE_0000750801,
ko05414	Dilated cardiomyopathy (DCM)	Human Diseases	Cardiovascular diseases	27(15.61%)	31(5.54%)	1.83945e-12	3.77088e-11	ALUE_0000023501,ALUE_0000061801,ALUE_0001571101,ALUE_0001571301,ALUE_0001311101,ALUE_0001310901,ALUE_0001570901,ALUE_0001311001,ALUE_0001311201,ALUE_0001749701,ALUE_0002058101,ALUE_0001534901,ALUE_0001417201,ALUE_0001561901,ALUE_0000951501,ALUE_0001441001,ALUE_0001454301,ALUE_0001440901,ALUE_0002291601,ALUE_0002314201,ALUE_0001311301,ALUE_0002259201,ALUE_0002167801,ALUE_0000502701,ALUE_0000090501…
ko04110	Cell cycle	Cellular Processes	Cell growth and death	3(1.73%)	16(2.86%)	0.781428	0.850581	ALUE_0001263801,ALUE_0001602401,ALUE_0001173301,
ko05216	Thyroid cancer	Human Diseases	Cancers: Specific types	1(0.58%)	3(0.54%)	0.226905	0.413472	ALUE_0001417201,
ko04520	Adherens junction	Cellular Processes	Cellular community - eukaryotes	22(12.72%)	33(5.89%)	2.55114e-06	2.13422e-05	ALUE_0000061801,ALUE_0001571101,ALUE_0001571301,ALUE_0001311101,ALUE_0001340601,ALUE_0001310901,ALUE_0001570901,ALUE_0001311001,ALUE_0001311201,ALUE_0001749701,ALUE_0002058101,ALUE_0001561901,ALUE_0000951501,ALUE_0001454301,ALUE_0000973401,ALUE_0002291601,ALUE_0002314201,ALUE_0001311301,ALUE_0002259201,ALUE_0000090501,ALUE_0001196801,ALUE_0000198201,
ko04916	Melanogenesis	Organismal Systems	Endocrine system	4(2.31%)	14(2.50%)	0.445094	0.636588	ALUE_0000367401,ALUE_0001760801,ALUE_0001258001,ALUE_0001575101,
ko05215	Prostate cancer	Human Diseases	Cancers: Specific types	1(0.58%)	8(1.43%)	0.763907	0.842798	ALUE_0001023901,
ko04723	Retrograde endocannabinoid signaling	Organismal Systems	Nervous system	5(2.89%)	14(2.50%)	0.240173	0.428135	ALUE_0000367401,ALUE_0000730301,ALUE_0000432001,ALUE_0001927601,ALUE_0001575101,
ko00190	Oxidative phosphorylation	Metabolism	Energy metabolism	3(1.73%)	14(2.50%)	0.674265	0.81709	ALUE_0000533201,ALUE_0000736401,ALUE_0001564701,
ko04972	Pancreatic secretion	Organismal Systems	Digestive system	14(8.09%)	24(4.29%)	0.00108441	0.0059281	ALUE_0001340601,ALUE_0001534901,ALUE_0001376801,ALUE_0000367401,ALUE_0001055001,ALUE_0000570801,ALUE_0001441001,ALUE_0000973401,ALUE_0001440901,ALUE_0000730301,ALUE_0001001101,ALUE_0001536101,ALUE_0001196801,ALUE_0001575101,
ko03015	mRNA surveillance pathway	Genetic Information Processing	Translation	3(1.73%)	14(2.50%)	0.674265	0.81709	ALUE_0001455901,ALUE_0000770901,ALUE_0000923301,
ko04144	Endocytosis	Cellular Processes	Transport and catabolism	7(4.05%)	32(5.71%)	0.825692	0.879309	ALUE_0001340601,ALUE_0001055001,ALUE_0001579201,ALUE_0000802001,ALUE_0001536101,ALUE_0001196801,ALUE_0001959601,
ko05224	Breast cancer	Human Diseases	Cancers: Specific types	1(0.58%)	7(1.25%)	0.690736	0.820875	ALUE_0001941701,
ko04971	Gastric acid secretion	Organismal Systems	Digestive system	6(3.47%)	9(1.61%)	0.00483329	0.0229522	ALUE_0000367401,ALUE_0000730301,ALUE_0001001101,ALUE_0001760801,ALUE_0001258001,ALUE_0001575101,
ko03013	RNA transport	Genetic Information Processing	Translation	3(1.73%)	15(2.68%)	0.731806	0.825799	ALUE_0001455901,ALUE_0000770901,ALUE_0000923301,
ko05160	Hepatitis C	Human Diseases	Infectious diseases: Viral	1(0.58%)	9(1.61%)	0.821624	0.878781	ALUE_0000432001,
ko04141	Protein processing in endoplasmic reticulum	Genetic Information Processing	Folding, sorting and degradation	7(4.05%)	33(5.89%)	0.853003	0.892931	ALUE_0000534701,ALUE_0001041401,ALUE_0000439401,ALUE_0001434001,ALUE_0002146801,ALUE_0001492301,ALUE_0001023901,
ko04140	Autophagy - animal	Cellular Processes	Transport and catabolism	4(2.31%)	15(2.68%)	0.516028	0.686177	ALUE_0000730301,ALUE_0000170601,ALUE_0000221001,ALUE_0001959601,
ko03460	Fanconi anemia pathway	Genetic Information Processing	Replication and repair	2(1.16%)	4(0.71%)	0.0898472	0.218537	ALUE_0000992501,ALUE_0001599001,
ko00640	Propanoate metabolism	Metabolism	Carbohydrate metabolism	4(2.31%)	7(1.25%)	0.0318179	0.104763	ALUE_0000577701,ALUE_0002115601,ALUE_0001402801,ALUE_0001063001,
ko04218	Cellular senescence	Cellular Processes	Cell growth and death	6(3.47%)	16(2.86%)	0.193896	0.40768	ALUE_0000730301,ALUE_0000432001,ALUE_0001760801,ALUE_0001258001,ALUE_0000750801,ALUE_0000730501,
ko04664	Fc epsilon RI signaling pathway	Organismal Systems	Immune system	3(1.73%)	9(1.61%)	0.289892	0.472275	ALUE_0000367401,ALUE_0000973401,ALUE_0000432001,
ko04540	Gap junction	Cellular Processes	Cellular community - eukaryotes	10(5.78%)	26(4.64%)	0.142195	0.312321	ALUE_0000367401,ALUE_0000377601,ALUE_0000730301,ALUE_0000640701,ALUE_0000748201,ALUE_0000949201,ALUE_0000543401,ALUE_0000986501,ALUE_0001575101,ALUE_0000773901,
ko00790	Folate biosynthesis	Metabolism	Metabolism of cofactors and vitamins	3(1.73%)	7(1.25%)	0.136502	0.302517	ALUE_0001991701,ALUE_0000024901,ALUE_0001873101,
ko04380	Osteoclast differentiation	Organismal Systems	Development	2(1.16%)	7(1.25%)	0.372964	0.54413	ALUE_0000973401,ALUE_0000432001,
ko04918	Thyroid hormone synthesis	Organismal Systems	Endocrine system	7(4.05%)	12(2.14%)	0.0107256	0.0454913	ALUE_0000431301,ALUE_0000367401,ALUE_0001887001,ALUE_0000730301,ALUE_0001001101,ALUE_0001660001,ALUE_0001575101,
ko04726	Serotonergic synapse	Organismal Systems	Nervous system	2(1.16%)	11(1.96%)	0.712114	0.822442	ALUE_0000367401,ALUE_0000730301,
ko00310	Lysine degradation	Metabolism	Amino acid metabolism	1(0.58%)	3(0.54%)	0.226905	0.413472	ALUE_0000605701,
ko04014	Ras signaling pathway	Environmental Information Processing	Signal transduction	8(4.62%)	21(3.75%)	0.165671	0.354392	ALUE_0001340601,ALUE_0000367401,ALUE_0000973401,ALUE_0001760801,ALUE_0001196801,ALUE_0001258001,ALUE_0000774401,ALUE_0000750801,
ko04371	Apelin signaling pathway	Environmental Information Processing	Signal transduction	9(5.20%)	17(3.04%)	0.0144251	0.0581735	ALUE_0001534901,ALUE_0001540901,ALUE_0001441001,ALUE_0001440901,ALUE_0000730301,ALUE_0002167801,ALUE_0001760801,ALUE_0001258001,ALUE_0001575101,
ko04621	NOD-like receptor signaling pathway	Organismal Systems	Immune system	7(4.05%)	11(1.96%)	0.00485169	0.0229522	ALUE_0001340601,ALUE_0000730301,ALUE_0000432001,ALUE_0000170601,ALUE_0001196801,ALUE_0000221001,ALUE_0001023901,
ko04151	PI3K-Akt signaling pathway	Environmental Information Processing	Signal transduction	6(3.47%)	26(4.64%)	0.742196	0.8337	ALUE_0000367401,ALUE_0000973401,ALUE_0000407201,ALUE_0000502701,ALUE_0000692301,ALUE_0001023901,
ko05031	Amphetamine addiction	Human Diseases	Substance dependence	3(1.73%)	9(1.61%)	0.289892	0.472275	ALUE_0000367401,ALUE_0001760801,ALUE_0001258001,
ko00650	Butanoate metabolism	Metabolism	Carbohydrate metabolism	1(0.58%)	2(0.36%)	0.0950549	0.218537	ALUE_0001564701,
ko05012	Parkinson's disease	Human Diseases	Neurodegenerative diseases	1(0.58%)	8(1.43%)	0.763907	0.842798	ALUE_0000736401,
ko00983	Drug metabolism - other enzymes	Metabolism	Xenobiotics biodegradation and metabolism	1(0.58%)	6(1.07%)	0.599944	0.749169	ALUE_0002125801,
ko04392	Hippo signaling pathway - multiple species	Environmental Information Processing	Signal transduction	1(0.58%)	2(0.36%)	0.0950549	0.218537	ALUE_0001723601,
ko00052	Galactose metabolism	Metabolism	Carbohydrate metabolism	3(1.73%)	4(0.71%)	0.00889058	0.0383699	ALUE_0001277301,ALUE_0001280801,ALUE_0000339701,
ko03018	RNA degradation	Genetic Information Processing	Folding, sorting and degradation	5(2.89%)	20(3.57%)	0.620254	0.759117	ALUE_0001000901,ALUE_0000447001,ALUE_0001244101,ALUE_0000563601,ALUE_0001527601,
ko04740	Olfactory transduction	Organismal Systems	Sensory system	2(1.16%)	5(0.89%)	0.174153	0.369324	ALUE_0001760801,ALUE_0001258001,
ko00260	Glycine, serine and threonine metabolism	Metabolism	Amino acid metabolism	3(1.73%)	4(0.71%)	0.00889058	0.0383699	ALUE_0001305101,ALUE_0002207501,ALUE_0000764701,
ko04320	Dorso-ventral axis formation	Organismal Systems	Development	2(1.16%)	4(0.71%)	0.0898472	0.218537	ALUE_0001941701,ALUE_0000750801,
ko04659	Th17 cell differentiation	Organismal Systems	Immune system	2(1.16%)	6(1.07%)	0.271623	0.467268	ALUE_0000432001,ALUE_0001023901,
ko04015	Rap1 signaling pathway	Environmental Information Processing	Signal transduction	28(16.18%)	46(8.21%)	2.60437e-06	2.13422e-05	ALUE_0000061801,ALUE_0001571101,ALUE_0001571301,ALUE_0001311101,ALUE_0001340601,ALUE_0001310901,ALUE_0001570901,ALUE_0001311001,ALUE_0001311201,ALUE_0001749701,ALUE_0002058101,ALUE_0000367401,ALUE_0001561901,ALUE_0000951501,ALUE_0001454301,ALUE_0000973401,ALUE_0002291601,ALUE_0002314201,ALUE_0001311301,ALUE_0002259201,ALUE_0000432001,ALUE_0000502701,ALUE_0001760801,ALUE_0000090501,ALUE_0001196801…
ko04068	FoxO signaling pathway	Environmental Information Processing	Signal transduction	2(1.16%)	9(1.61%)	0.561894	0.719926	ALUE_0000432001,ALUE_0000692301,
ko00500	Starch and sucrose metabolism	Metabolism	Carbohydrate metabolism	6(3.47%)	9(1.61%)	0.00483329	0.0229522	ALUE_0001277301,ALUE_0001282001,ALUE_0001280801,ALUE_0001136201,ALUE_0000459001,ALUE_0000339701,
ko04728	Dopaminergic synapse	Organismal Systems	Nervous system	6(3.47%)	23(4.11%)	0.599604	0.749169	ALUE_0000367401,ALUE_0001579201,ALUE_0000730301,ALUE_0000432001,ALUE_0001760801,ALUE_0001258001,
ko05416	Viral myocarditis	Human Diseases	Cardiovascular diseases	20(11.56%)	25(4.46%)	2.87717e-08	3.53892e-07	ALUE_0000061801,ALUE_0001571101,ALUE_0001571301,ALUE_0001311101,ALUE_0001310901,ALUE_0001570901,ALUE_0001311001,ALUE_0001311201,ALUE_0001749701,ALUE_0002058101,ALUE_0001561901,ALUE_0000951501,ALUE_0001454301,ALUE_0000973401,ALUE_0002291601,ALUE_0002314201,ALUE_0001311301,ALUE_0002259201,ALUE_0000090501,ALUE_0000198201,
ko04620	Toll-like receptor signaling pathway	Organismal Systems	Immune system	2(1.16%)	7(1.25%)	0.372964	0.54413	ALUE_0000973401,ALUE_0000432001,
ko04750	Inflammatory mediator regulation of TRP channels	Organismal Systems	Sensory system	6(3.47%)	12(2.14%)	0.0432514	0.131356	ALUE_0000367401,ALUE_0000730301,ALUE_0000432001,ALUE_0001760801,ALUE_0001258001,ALUE_0001575101,
ko04960	Aldosterone-regulated sodium reabsorption	Organismal Systems	Excretory system	3(1.73%)	5(0.89%)	0.0336435	0.104763	ALUE_0000367401,ALUE_0001001101,ALUE_0000802001,
ko04931	Insulin resistance	Human Diseases	Endocrine and metabolic diseases	5(2.89%)	16(2.86%)	0.368824	0.54413	ALUE_0001107801,ALUE_0001282001,ALUE_0000692301,ALUE_0000599201,ALUE_0001339401,
ko04921	Oxytocin signaling pathway	Organismal Systems	Endocrine system	29(16.76%)	47(8.39%)	1.13147e-06	9.94076e-06	ALUE_0000061801,ALUE_0001571101,ALUE_0001571301,ALUE_0001311101,ALUE_0001340601,ALUE_0001310901,ALUE_0001570901,ALUE_0001311001,ALUE_0001311201,ALUE_0001749701,ALUE_0002058101,ALUE_0001534901,ALUE_0000367401,ALUE_0001561901,ALUE_0000951501,ALUE_0001441001,ALUE_0001454301,ALUE_0001440901,ALUE_0002291601,ALUE_0000730301,ALUE_0002314201,ALUE_0001311301,ALUE_0002259201,ALUE_0001760801,ALUE_0000090501…
ko05165	Human papillomavirus infection	Human Diseases	Infectious diseases: Viral	5(2.89%)	25(4.46%)	0.837439	0.880385	ALUE_0000533201,ALUE_0001263801,ALUE_0000407201,ALUE_0000502701,ALUE_0001941701,
ko01523	Antifolate resistance	Human Diseases	Drug resistance: Antineoplastic	1(0.58%)	1(0.18%)	0	0	ALUE_0002207501,
ko04391	Hippo signaling pathway - fly	Environmental Information Processing	Signal transduction	20(11.56%)	30(5.36%)	6.71576e-06	4.85905e-05	ALUE_0000061801,ALUE_0001571101,ALUE_0001571301,ALUE_0001311101,ALUE_0001310901,ALUE_0001570901,ALUE_0001311001,ALUE_0001311201,ALUE_0001749701,ALUE_0002058101,ALUE_0001561901,ALUE_0000951501,ALUE_0001454301,ALUE_0002291601,ALUE_0002314201,ALUE_0001311301,ALUE_0001723601,ALUE_0002259201,ALUE_0000090501,ALUE_0000198201,
ko05034	Alcoholism	Human Diseases	Substance dependence	7(4.05%)	35(6.25%)	0.897393	0.927073	ALUE_0001263801,ALUE_0000740201,ALUE_0001972801,ALUE_0001760801,ALUE_0001258001,ALUE_0000829101,ALUE_0001700101,
ko04370	VEGF signaling pathway	Environmental Information Processing	Signal transduction	3(1.73%)	11(1.96%)	0.456861	0.638568	ALUE_0000367401,ALUE_0000973401,ALUE_0000432001,
ko00910	Nitrogen metabolism	Metabolism	Energy metabolism	3(1.73%)	6(1.07%)	0.0766824	0.209598	ALUE_0001163001,ALUE_0000468101,ALUE_0001549701,
ko04727	GABAergic synapse	Organismal Systems	Nervous system	3(1.73%)	9(1.61%)	0.289892	0.472275	ALUE_0000367401,ALUE_0001697101,ALUE_0001575101,
ko00030	Pentose phosphate pathway	Metabolism	Carbohydrate metabolism	3(1.73%)	5(0.89%)	0.0336435	0.104763	ALUE_0001280801,ALUE_0000459001,ALUE_0000339701,
ko04927	Cortisol synthesis and secretion	Organismal Systems	Endocrine system	2(1.16%)	4(0.71%)	0.0898472	0.218537	ALUE_0000730301,ALUE_0001575101,
ko04623	Cytosolic DNA-sensing pathway	Organismal Systems	Immune system	3(1.73%)	4(0.71%)	0.00889058	0.0383699	ALUE_0001576001,ALUE_0001541801,ALUE_0002124301,
ko04666	Fc gamma R-mediated phagocytosis	Organismal Systems	Immune system	2(1.16%)	9(1.61%)	0.561894	0.719926	ALUE_0000367401,ALUE_0000973401,
ko02010	ABC transporters	Environmental Information Processing	Membrane transport	1(0.58%)	6(1.07%)	0.599944	0.749169	ALUE_0000657501,
ko05164	Influenza A	Human Diseases	Infectious diseases: Viral	23(13.29%)	34(6.07%)	1.01991e-06	9.64989e-06	ALUE_0000061801,ALUE_0001571101,ALUE_0001571301,ALUE_0001311101,ALUE_0001310901,ALUE_0001570901,ALUE_0001311001,ALUE_0001311201,ALUE_0001749701,ALUE_0002058101,ALUE_0000367401,ALUE_0001561901,ALUE_0000951501,ALUE_0001454301,ALUE_0002291601,ALUE_0002314201,ALUE_0001311301,ALUE_0002259201,ALUE_0000923301,ALUE_0000432001,ALUE_0000090501,ALUE_0000198201,ALUE_0001492301,
ko00040	Pentose and glucuronate interconversions	Metabolism	Carbohydrate metabolism	1(0.58%)	1(0.18%)	0	0	ALUE_0001277301,
ko05168	Herpes simplex infection	Human Diseases	Infectious diseases: Viral	1(0.58%)	16(2.86%)	0.97929	0.99138	ALUE_0001283601,
ko04922	Glucagon signaling pathway	Organismal Systems	Endocrine system	8(4.62%)	21(3.75%)	0.165671	0.354392	ALUE_0000898301,ALUE_0001346401,ALUE_0001597201,ALUE_0000730301,ALUE_0001282001,ALUE_0000692301,ALUE_0001760801,ALUE_0001258001,
ko04550	Signaling pathways regulating pluripotency of stem cells	Cellular Processes	Cellular community - eukaryotes	1(0.58%)	7(1.25%)	0.690736	0.820875	ALUE_0000432001,
ko05133	Pertussis	Human Diseases	Infectious diseases: Bacterial	6(3.47%)	7(1.25%)	0.000246584	0.00144428	ALUE_0001340601,ALUE_0000432001,ALUE_0000502701,ALUE_0001760801,ALUE_0001196801,ALUE_0001258001,
ko05169	Epstein-Barr virus infection	Human Diseases	Infectious diseases: Viral	6(3.47%)	30(5.36%)	0.871226	0.908142	ALUE_0001263801,ALUE_0000432001,ALUE_0001283601,ALUE_0001576001,ALUE_0001541801,ALUE_0002124301,
ko04270	Vascular smooth muscle contraction	Organismal Systems	Circulatory system	8(4.62%)	16(2.86%)	0.029092	0.100928	ALUE_0001340601,ALUE_0001540901,ALUE_0000367401,ALUE_0000730301,ALUE_0001760801,ALUE_0001196801,ALUE_0001258001,ALUE_0001575101,
ko04912	GnRH signaling pathway	Organismal Systems	Endocrine system	6(3.47%)	12(2.14%)	0.0432514	0.131356	ALUE_0000367401,ALUE_0000730301,ALUE_0000432001,ALUE_0001760801,ALUE_0001258001,ALUE_0001575101,
ko04970	Salivary secretion	Organismal Systems	Digestive system	7(4.05%)	11(1.96%)	0.00485169	0.0229522	ALUE_0001376801,ALUE_0000367401,ALUE_0000730301,ALUE_0001001101,ALUE_0001760801,ALUE_0001258001,ALUE_0001575101,
ko05130	Pathogenic Escherichia coli infection	Human Diseases	Infectious diseases: Bacterial	30(17.34%)	46(8.21%)	1.08188e-07	1.26735e-06	ALUE_0000061801,ALUE_0001571101,ALUE_0001571301,ALUE_0001311101,ALUE_0001340601,ALUE_0001310901,ALUE_0001570901,ALUE_0001311001,ALUE_0001311201,ALUE_0001749701,ALUE_0002058101,ALUE_0000367401,ALUE_0001561901,ALUE_0000951501,ALUE_0001454301,ALUE_0000377601,ALUE_0002291601,ALUE_0002314201,ALUE_0001311301,ALUE_0000640701,ALUE_0000748201,ALUE_0002259201,ALUE_0000949201,ALUE_0000543401,ALUE_0000502701…
ko05322	Systemic lupus erythematosus	Human Diseases	Immune diseases	4(2.31%)	19(3.39%)	0.749696	0.838296	ALUE_0000740201,ALUE_0001972801,ALUE_0000829101,ALUE_0001700101,
ko04530	Tight junction	Cellular Processes	Cellular community - eukaryotes	37(21.39%)	59(10.54%)	1.91046e-08	2.47354e-07	ALUE_0000061801,ALUE_0001571101,ALUE_0002245001,ALUE_0001571301,ALUE_0001311101,ALUE_0001340601,ALUE_0001310901,ALUE_0001570901,ALUE_0001311001,ALUE_0001311201,ALUE_0001749701,ALUE_0002058101,ALUE_0001276301,ALUE_0001561901,ALUE_0001055001,ALUE_0000951501,ALUE_0001454301,ALUE_0000377601,ALUE_0000973401,ALUE_0002291601,ALUE_0002314201,ALUE_0001311301,ALUE_0001783301,ALUE_0002286101,ALUE_0000640701…
ko04071	Sphingolipid signaling pathway	Environmental Information Processing	Signal transduction	5(2.89%)	15(2.68%)	0.303226	0.478164	ALUE_0001340601,ALUE_0000367401,ALUE_0000973401,ALUE_0000432001,ALUE_0001196801,
ko04714	Thermogenesis	Organismal Systems	Environmental adaptation	23(13.29%)	39(6.96%)	4.04514e-05	0.000268947	ALUE_0000061801,ALUE_0001571101,ALUE_0001571301,ALUE_0001311101,ALUE_0001310901,ALUE_0001570901,ALUE_0001311001,ALUE_0001311201,ALUE_0001749701,ALUE_0002058101,ALUE_0001561901,ALUE_0000951501,ALUE_0001454301,ALUE_0002291601,ALUE_0002314201,ALUE_0001311301,ALUE_0000736401,ALUE_0002259201,ALUE_0000432001,ALUE_0001133401,ALUE_0000090501,ALUE_0000198201,ALUE_0001575101,
ko04923	Regulation of lipolysis in adipocytes	Organismal Systems	Endocrine system	1(0.58%)	4(0.71%)	0.363963	0.54413	ALUE_0001575101,
ko04914	Progesterone-mediated oocyte maturation	Organismal Systems	Endocrine system	4(2.31%)	9(1.61%)	0.108321	0.24673	ALUE_0000432001,ALUE_0001575101,ALUE_0001173301,ALUE_0001023901,
ko05142	Chagas disease (American trypanosomiasis)	Human Diseases	Infectious diseases: Parasitic	1(0.58%)	12(2.14%)	0.926661	0.949827	ALUE_0000432001,
ko04920	Adipocytokine signaling pathway	Organismal Systems	Endocrine system	1(0.58%)	5(0.89%)	0.490504	0.662989	ALUE_0000692301,
ko04211	Longevity regulating pathway	Organismal Systems	Aging	1(0.58%)	5(0.89%)	0.490504	0.662989	ALUE_0001575101,
ko00240	Pyrimidine metabolism	Metabolism	Nucleotide metabolism	5(2.89%)	14(2.50%)	0.240173	0.428135	ALUE_0001283601,ALUE_0001576001,ALUE_0001541801,ALUE_0002124301,ALUE_0002125801,
ko04212	Longevity regulating pathway - worm	Organismal Systems	Aging	2(1.16%)	12(2.14%)	0.770852	0.842798	ALUE_0001000901,ALUE_0000432001,
ko04062	Chemokine signaling pathway	Organismal Systems	Immune system	4(2.31%)	14(2.50%)	0.445094	0.636588	ALUE_0001340601,ALUE_0000973401,ALUE_0001196801,ALUE_0001575101,
ko04978	Mineral absorption	Organismal Systems	Digestive system	1(0.58%)	2(0.36%)	0.0950549	0.218537	ALUE_0001001101,
ko03440	Homologous recombination	Genetic Information Processing	Replication and repair	3(1.73%)	5(0.89%)	0.0336435	0.104763	ALUE_0000992501,ALUE_0001077501,ALUE_0001599001,
ko04925	Aldosterone synthesis and secretion	Organismal Systems	Endocrine system	7(4.05%)	15(2.68%)	0.0562924	0.166843	ALUE_0001376801,ALUE_0000367401,ALUE_0000730301,ALUE_0001001101,ALUE_0001760801,ALUE_0001258001,ALUE_0001575101,
ko04622	RIG-I-like receptor signaling pathway	Organismal Systems	Immune system	1(0.58%)	6(1.07%)	0.599944	0.749169	ALUE_0000432001,
ko00380	Tryptophan metabolism	Metabolism	Amino acid metabolism	1(0.58%)	4(0.71%)	0.363963	0.54413	ALUE_0001163001,
ko04973	Carbohydrate digestion and absorption	Organismal Systems	Digestive system	1(0.58%)	3(0.54%)	0.226905	0.413472	ALUE_0001001101,
ko04115	p53 signaling pathway	Cellular Processes	Cell growth and death	1(0.58%)	3(0.54%)	0.226905	0.413472	ALUE_0002125801,
ko04624	Toll and Imd signaling pathway	Organismal Systems	Immune system	3(1.73%)	5(0.89%)	0.0336435	0.104763	ALUE_0000432001,ALUE_0000802801,ALUE_0002146801,
ko01210	2-Oxocarboxylic acid metabolism	Metabolism	Global and overview maps	2(1.16%)	2(0.36%)	0	0	ALUE_0001077001,ALUE_0000776101,
ko04120	Ubiquitin mediated proteolysis	Genetic Information Processing	Folding, sorting and degradation	4(2.31%)	14(2.50%)	0.445094	0.636588	ALUE_0000802001,ALUE_0000378201,ALUE_0002146801,ALUE_0001173301,
ko04611	Platelet activation	Organismal Systems	Immune system	25(14.45%)	38(6.79%)	8.86343e-07	8.72162e-06	ALUE_0000061801,ALUE_0001571101,ALUE_0001571301,ALUE_0001311101,ALUE_0001340601,ALUE_0001310901,ALUE_0001570901,ALUE_0001311001,ALUE_0001311201,ALUE_0001749701,ALUE_0002058101,ALUE_0001561901,ALUE_0000951501,ALUE_0001454301,ALUE_0002291601,ALUE_0000730301,ALUE_0002314201,ALUE_0001311301,ALUE_0002259201,ALUE_0000432001,ALUE_0000502701,ALUE_0000090501,ALUE_0001196801,ALUE_0000198201,ALUE_0001575101,
ko00480	Glutathione metabolism	Metabolism	Metabolism of other amino acids	2(1.16%)	9(1.61%)	0.561894	0.719926	ALUE_0000776101,ALUE_0002125801,
ko03420	Nucleotide excision repair	Genetic Information Processing	Replication and repair	1(0.58%)	3(0.54%)	0.226905	0.413472	ALUE_0001233201,
ko05223	Non-small cell lung cancer	Human Diseases	Cancers: Specific types	1(0.58%)	5(0.89%)	0.490504	0.662989	ALUE_0000367401,
ko00900	Terpenoid backbone biosynthesis	Metabolism	Metabolism of terpenoids and polyketides	1(0.58%)	3(0.54%)	0.226905	0.413472	ALUE_0000303901,
ko04022	cGMP-PKG signaling pathway	Environmental Information Processing	Signal transduction	9(5.20%)	21(3.75%)	0.0766639	0.209598	ALUE_0001340601,ALUE_0001376801,ALUE_0000570801,ALUE_0000730301,ALUE_0001001101,ALUE_0001760801,ALUE_0001196801,ALUE_0001258001,ALUE_0001575101,
ko04924	Renin secretion	Organismal Systems	Endocrine system	5(2.89%)	10(1.79%)	0.0526297	0.157889	ALUE_0000730301,ALUE_0000170601,ALUE_0001760801,ALUE_0001258001,ALUE_0000221001,
ko04725	Cholinergic synapse	Organismal Systems	Nervous system	3(1.73%)	13(2.32%)	0.608788	0.752571	ALUE_0000367401,ALUE_0000730301,ALUE_0001575101,
ko04213	Longevity regulating pathway - multiple species	Organismal Systems	Aging	2(1.16%)	12(2.14%)	0.770852	0.842798	ALUE_0001263801,ALUE_0001575101,
ko05146	Amoebiasis	Human Diseases	Infectious diseases: Parasitic	2(1.16%)	6(1.07%)	0.271623	0.467268	ALUE_0000367401,ALUE_0000407201,
ko04961	Endocrine and other factor-regulated calcium reabsorption	Organismal Systems	Excretory system	4(2.31%)	12(2.14%)	0.298781	0.478164	ALUE_0000367401,ALUE_0001001101,ALUE_0001536101,ALUE_0001575101,
ko00533	Glycosaminoglycan biosynthesis - keratan sulfate	Metabolism	Glycan biosynthesis and metabolism	1(0.58%)	1(0.18%)	0	0	ALUE_0000736801,
ko04360	Axon guidance	Organismal Systems	Development	6(3.47%)	15(2.68%)	0.145595	0.316959	ALUE_0001340601,ALUE_0000367401,ALUE_0000973401,ALUE_0001248801,ALUE_0000502701,ALUE_0001196801,
ko04810	Regulation of actin cytoskeleton	Cellular Processes	Cell motility	24(13.87%)	38(6.79%)	4.6165e-06	3.54894e-05	ALUE_0000061801,ALUE_0001571101,ALUE_0001571301,ALUE_0001311101,ALUE_0001340601,ALUE_0001310901,ALUE_0001570901,ALUE_0001311001,ALUE_0001311201,ALUE_0001749701,ALUE_0002058101,ALUE_0001561901,ALUE_0000951501,ALUE_0001454301,ALUE_0000973401,ALUE_0002291601,ALUE_0002314201,ALUE_0001311301,ALUE_0002259201,ALUE_0002167801,ALUE_0000502701,ALUE_0000090501,ALUE_0001196801,ALUE_0000198201,
ko04713	Circadian entrainment	Organismal Systems	Environmental adaptation	8(4.62%)	16(2.86%)	0.029092	0.100928	ALUE_0001534901,ALUE_0000367401,ALUE_0001441001,ALUE_0001440901,ALUE_0000730301,ALUE_0001760801,ALUE_0001258001,ALUE_0001575101,
ko05323	Rheumatoid arthritis	Human Diseases	Immune diseases	1(0.58%)	5(0.89%)	0.490504	0.662989	ALUE_0000533201,
ko05110	Vibrio cholerae infection	Human Diseases	Infectious diseases: Bacterial	22(12.72%)	32(5.71%)	1.05929e-06	9.65133e-06	ALUE_0000061801,ALUE_0001571101,ALUE_0001571301,ALUE_0001311101,ALUE_0001310901,ALUE_0001570901,ALUE_0001311001,ALUE_0001311201,ALUE_0001749701,ALUE_0002058101,ALUE_0000533201,ALUE_0000367401,ALUE_0001561901,ALUE_0000951501,ALUE_0001454301,ALUE_0002291601,ALUE_0002314201,ALUE_0001311301,ALUE_0002259201,ALUE_0000090501,ALUE_0000198201,ALUE_0001575101,
ko01212	Fatty acid metabolism	Metabolism	Global and overview maps	1(0.58%)	1(0.18%)	0	0	ALUE_0000577701,
ko05203	Viral carcinogenesis	Human Diseases	Cancers: Overview	8(4.62%)	36(6.43%)	0.835657	0.880385	ALUE_0001340601,ALUE_0000973401,ALUE_0001263801,ALUE_0000740201,ALUE_0001972801,ALUE_0001196801,ALUE_0000829101,ALUE_0001700101,
ko05014	Amyotrophic lateral sclerosis (ALS)	Human Diseases	Neurodegenerative diseases	3(1.73%)	6(1.07%)	0.0766824	0.209598	ALUE_0000973401,ALUE_0000432001,ALUE_0000637301,
ko04514	Cell adhesion molecules (CAMs)	Environmental Information Processing	Signaling molecules and interaction	1(0.58%)	1(0.18%)	0	0	ALUE_0000502701,
ko03022	Basal transcription factors	Genetic Information Processing	Transcription	1(0.58%)	3(0.54%)	0.226905	0.413472	ALUE_0001233201,
ko05210	Colorectal cancer	Human Diseases	Cancers: Specific types	3(1.73%)	11(1.96%)	0.456861	0.638568	ALUE_0001340601,ALUE_0000973401,ALUE_0001196801,
ko00280	Valine, leucine and isoleucine degradation	Metabolism	Amino acid metabolism	2(1.16%)	6(1.07%)	0.271623	0.467268	ALUE_0000577701,ALUE_0001063001,
ko04722	Neurotrophin signaling pathway	Organismal Systems	Nervous system	6(3.47%)	18(3.21%)	0.305216	0.478237	ALUE_0001340601,ALUE_0000973401,ALUE_0000432001,ALUE_0001760801,ALUE_0001196801,ALUE_0001258001,
ko04310	Wnt signaling pathway	Environmental Information Processing	Signal transduction	4(2.31%)	18(3.21%)	0.70029	0.822442	ALUE_0001340601,ALUE_0000367401,ALUE_0000973401,ALUE_0001196801,
ko04010	MAPK signaling pathway	Environmental Information Processing	Signal transduction	3(1.73%)	19(3.39%)	0.887818	0.921533	ALUE_0000367401,ALUE_0000973401,ALUE_0000432001,
ko03010	Ribosome	Genetic Information Processing	Translation	1(0.58%)	22(3.93%)	0.997222	0.997222	ALUE_0001223701,
ko04662	B cell receptor signaling pathway	Organismal Systems	Immune system	1(0.58%)	9(1.61%)	0.821624	0.878781	ALUE_0000973401,
ko04745	Phototransduction - fly	Organismal Systems	Sensory system	23(13.29%)	27(4.82%)	2.03356e-10	3.33504e-09	ALUE_0000061801,ALUE_0001571101,ALUE_0001571301,ALUE_0001311101,ALUE_0001310901,ALUE_0001570901,ALUE_0001311001,ALUE_0001311201,ALUE_0001749701,ALUE_0002058101,ALUE_0000367401,ALUE_0001561901,ALUE_0000951501,ALUE_0001454301,ALUE_0002291601,ALUE_0000730301,ALUE_0002314201,ALUE_0001311301,ALUE_0002259201,ALUE_0001760801,ALUE_0000090501,ALUE_0000198201,ALUE_0001258001,
ko05100	Bacterial invasion of epithelial cells	Human Diseases	Infectious diseases: Bacterial	23(13.29%)	33(5.89%)	4.10661e-07	4.20928e-06	ALUE_0000061801,ALUE_0001571101,ALUE_0001571301,ALUE_0001311101,ALUE_0001340601,ALUE_0001310901,ALUE_0001570901,ALUE_0001311001,ALUE_0001311201,ALUE_0001749701,ALUE_0002058101,ALUE_0001561901,ALUE_0000951501,ALUE_0001454301,ALUE_0000973401,ALUE_0002291601,ALUE_0002314201,ALUE_0001311301,ALUE_0002259201,ALUE_0000502701,ALUE_0000090501,ALUE_0001196801,ALUE_0000198201,
ko05010	Alzheimer's disease	Human Diseases	Neurodegenerative diseases	7(4.05%)	19(3.39%)	0.20243	0.413472	ALUE_0001873501,ALUE_0000570801,ALUE_0000730301,ALUE_0000736401,ALUE_0001760801,ALUE_0001258001,ALUE_0002163601,
ko05412	Arrhythmogenic right ventricular cardiomyopathy (ARVC)	Human Diseases	Cardiovascular diseases	23(13.29%)	26(4.64%)	3.08464e-11	5.42015e-10	ALUE_0000061801,ALUE_0001571101,ALUE_0001571301,ALUE_0001311101,ALUE_0001310901,ALUE_0001570901,ALUE_0001311001,ALUE_0001311201,ALUE_0001749701,ALUE_0002058101,ALUE_0001534901,ALUE_0001561901,ALUE_0000951501,ALUE_0001441001,ALUE_0001454301,ALUE_0001440901,ALUE_0002291601,ALUE_0002314201,ALUE_0001311301,ALUE_0002259201,ALUE_0000502701,ALUE_0000090501,ALUE_0000198201,
ko05033	Nicotine addiction	Human Diseases	Substance dependence	1(0.58%)	1(0.18%)	0	0	ALUE_0001927601,
ko05200	Pathways in cancer	Human Diseases	Cancers: Overview	14(8.09%)	37(6.61%)	0.13007	0.293552	ALUE_0001340601,ALUE_0001417201,ALUE_0000367401,ALUE_0000973401,ALUE_0001263801,ALUE_0000407201,ALUE_0000502701,ALUE_0001941701,ALUE_0001760801,ALUE_0001196801,ALUE_0001258001,ALUE_0001575101,ALUE_0000750801,ALUE_0001023901,
ko00071	Fatty acid degradation	Metabolism	Lipid metabolism	1(0.58%)	2(0.36%)	0.0950549	0.218537	ALUE_0000577701,
ko04913	Ovarian steroidogenesis	Organismal Systems	Endocrine system	1(0.58%)	2(0.36%)	0.0950549	0.218537	ALUE_0001575101,
ko00520	Amino sugar and nucleotide sugar metabolism	Metabolism	Carbohydrate metabolism	7(4.05%)	8(1.43%)	7.40199e-05	0.000466894	ALUE_0001277301,ALUE_0001280801,ALUE_0000459001,ALUE_0001146501,ALUE_0000339701,ALUE_0001147501,ALUE_0000628201,
ko05220	Chronic myeloid leukemia	Human Diseases	Cancers: Specific types	1(0.58%)	6(1.07%)	0.599944	0.749169	ALUE_0001263801,
ko05152	Tuberculosis	Human Diseases	Infectious diseases: Bacterial	7(4.05%)	20(3.57%)	0.252367	0.446634	ALUE_0001340601,ALUE_0001000901,ALUE_0000533201,ALUE_0000432001,ALUE_0001760801,ALUE_0001196801,ALUE_0001258001,
ko04730	Long-term depression	Organismal Systems	Nervous system	2(1.16%)	11(1.96%)	0.712114	0.822442	ALUE_0000367401,ALUE_0000730301,
ko04330	Notch signaling pathway	Environmental Information Processing	Signal transduction	2(1.16%)	4(0.71%)	0.0898472	0.218537	ALUE_0001263801,ALUE_0001941701,

## Sheet: Og
Additional file 10: Table S7. The complete list of KEGG pathway significantly enriched in A. lumbricoides discrete reproductive tissues (Og tissue sample).
Pathway ID	Pathway	Level1	Level2	DEGs with pathway annotation (254)	All genes with pathway annotation (560)	Pvalue	Qvalue	Genelist
ko05222	Small cell lung cancer	Human Diseases	Cancers: Specific types	2(0.79%)	3(0.54%)	0.0927088	0.208796	ALUE_0000502701,ALUE_0000407201,
ko00071	Fatty acid degradation	Metabolism	Lipid metabolism	1(0.39%)	2(0.36%)	0.205284	0.354457	ALUE_0000577701,
ko04740	Olfactory transduction	Organismal Systems	Sensory system	3(1.18%)	5(0.89%)	0.133747	0.266465	ALUE_0001433001,ALUE_0001760801,ALUE_0001258001,
ko04810	Regulation of actin cytoskeleton	Cellular Processes	Cell motility	25(9.84%)	38(6.79%)	0.00259512	0.013717	ALUE_0001571101,ALUE_0000502701,ALUE_0001311101,ALUE_0001570901,ALUE_0002259201,ALUE_0001310901,ALUE_0002314201,ALUE_0001311201,ALUE_0001571301,ALUE_0002058101,ALUE_0001311001,ALUE_0001214601,ALUE_0000061801,ALUE_0001196801,ALUE_0001311301,ALUE_0001157301,ALUE_0000198201,ALUE_0001953401,ALUE_0001340601,ALUE_0001561901,ALUE_0000973401,ALUE_0000951501,ALUE_0000874001,ALUE_0002167801,ALUE_0002291601,
ko05205	Proteoglycans in cancer	Human Diseases	Cancers: Overview	26(10.24%)	45(8.04%)	0.0288154	0.108162	ALUE_0001571101,ALUE_0000502701,ALUE_0001311101,ALUE_0001570901,ALUE_0002259201,ALUE_0001310901,ALUE_0002314201,ALUE_0001311201,ALUE_0001571301,ALUE_0002058101,ALUE_0001311001,ALUE_0001214601,ALUE_0000061801,ALUE_0001196801,ALUE_0001311301,ALUE_0001157301,ALUE_0000198201,ALUE_0001953401,ALUE_0001340601,ALUE_0001561901,ALUE_0000973401,ALUE_0000730301,ALUE_0000951501,ALUE_0000874001,ALUE_0002291601…
ko04930	Type II diabetes mellitus	Human Diseases	Endocrine and metabolic diseases	1(0.39%)	4(0.71%)	0.615364	0.737866	ALUE_0002239901,
ko05322	Systemic lupus erythematosus	Human Diseases	Immune diseases	12(4.72%)	19(3.39%)	0.0342698	0.125055	ALUE_0000829101,ALUE_0001700201,ALUE_0001676801,ALUE_0000995001,ALUE_0001312001,ALUE_0001700101,ALUE_0000994801,ALUE_0001311901,ALUE_0000829401,ALUE_0001295301,ALUE_0000740201,ALUE_0000829301,
ko04072	Phospholipase D signaling pathway	Environmental Information Processing	Signal transduction	6(2.36%)	13(2.32%)	0.364752	0.542935	ALUE_0001838201,ALUE_0001214601,ALUE_0000895001,ALUE_0001196801,ALUE_0001340601,ALUE_0001575101,
ko03022	Basal transcription factors	Genetic Information Processing	Transcription	2(0.79%)	3(0.54%)	0.0927088	0.208796	ALUE_0001182801,ALUE_0001233201,
ko00270	Cysteine and methionine metabolism	Metabolism	Amino acid metabolism	5(1.97%)	8(1.43%)	0.0902738	0.208796	ALUE_0000536401,ALUE_0001458501,ALUE_0001044301,ALUE_0000545101,ALUE_0001636801,
ko04978	Mineral absorption	Organismal Systems	Digestive system	2(0.79%)	2(0.36%)	0	0	ALUE_0001452601,ALUE_0001001101,
ko01100	Metabolic pathways	Metabolism	Global and overview maps	54(21.26%)	106(18.93%)	0.0822416	0.206802	ALUE_0000536401,ALUE_0000577701,ALUE_0000045501,ALUE_0001346401,ALUE_0000533201,ALUE_0000898301,ALUE_0001146501,ALUE_0001249501,ALUE_0001458501,ALUE_0001597201,ALUE_0001044301,ALUE_0001991701,ALUE_0001244101,ALUE_0002176701,ALUE_0000736801,ALUE_0000943101,ALUE_0002239901,ALUE_0001758101,ALUE_0000545101,ALUE_0001147001,ALUE_0000303901,ALUE_0000607401,ALUE_0000738801,ALUE_0001282001,ALUE_0001402801…
ko03320	PPAR signaling pathway	Organismal Systems	Endocrine system	6(2.36%)	8(1.43%)	0.018386	0.0793661	ALUE_0000577701,ALUE_0000045501,ALUE_0000989501,ALUE_0000989601,ALUE_0000692301,ALUE_0000549601,
ko04024	cAMP signaling pathway	Environmental Information Processing	Signal transduction	20(7.87%)	26(4.64%)	0.000176786	0.00134669	ALUE_0001534901,ALUE_0001440901,ALUE_0001441001,ALUE_0000895001,ALUE_0001376801,ALUE_0001196801,ALUE_0001157301,ALUE_0001001101,ALUE_0001142501,ALUE_0001760801,ALUE_0001953401,ALUE_0001340601,ALUE_0000973401,ALUE_0001330001,ALUE_0000874001,ALUE_0001747701,ALUE_0001575101,ALUE_0002080701,ALUE_0002330901,ALUE_0001258001,
ko00660	C5-Branched dibasic acid metabolism	Metabolism	Carbohydrate metabolism	2(0.79%)	2(0.36%)	0	0	ALUE_0001402801,ALUE_0002115601,
ko04071	Sphingolipid signaling pathway	Environmental Information Processing	Signal transduction	8(3.15%)	15(2.68%)	0.186127	0.341613	ALUE_0001214601,ALUE_0000603101,ALUE_0001196801,ALUE_0001157301,ALUE_0001726201,ALUE_0001340601,ALUE_0000973401,ALUE_0000336301,
ko04721	Synaptic vesicle cycle	Organismal Systems	Nervous system	3(1.18%)	11(1.96%)	0.817828	0.886265	ALUE_0000533201,ALUE_0000631401,ALUE_0000837901,
ko04932	Non-alcoholic fatty liver disease (NAFLD)	Human Diseases	Endocrine and metabolic diseases	5(1.97%)	13(2.32%)	0.584649	0.731517	ALUE_0000439401,ALUE_0001157301,ALUE_0001625101,ALUE_0000973401,ALUE_0000953401,
ko05166	HTLV-I infection	Human Diseases	Infectious diseases: Viral	7(2.76%)	15(2.68%)	0.355257	0.531858	ALUE_0001214601,ALUE_0000439401,ALUE_0000355101,ALUE_0000492101,ALUE_0001378901,ALUE_0001575101,ALUE_0000408101,
ko04621	NOD-like receptor signaling pathway	Organismal Systems	Immune system	7(2.76%)	11(1.96%)	0.0620692	0.172859	ALUE_0001023901,ALUE_0001196801,ALUE_0000221001,ALUE_0001340601,ALUE_0001961701,ALUE_0000730301,ALUE_0000170601,
ko03030	DNA replication	Genetic Information Processing	Replication and repair	2(0.79%)	3(0.54%)	0.0927088	0.208796	ALUE_0001928701,ALUE_0001642901,
ko04658	Th1 and Th2 cell differentiation	Organismal Systems	Immune system	1(0.39%)	4(0.71%)	0.615364	0.737866	ALUE_0000355101,
ko00030	Pentose phosphate pathway	Metabolism	Carbohydrate metabolism	3(1.18%)	5(0.89%)	0.133747	0.266465	ALUE_0000710701,ALUE_0000459001,ALUE_0000339701,
ko04926	Relaxin signaling pathway	Organismal Systems	Endocrine system	7(2.76%)	12(2.14%)	0.114123	0.244279	ALUE_0001540901,ALUE_0001433001,ALUE_0001214601,ALUE_0000895001,ALUE_0001005001,ALUE_0001069301,ALUE_0001575101,
ko03040	Spliceosome	Genetic Information Processing	Transcription	11(4.33%)	36(6.43%)	0.954121	0.965302	ALUE_0001677601,ALUE_0001553601,ALUE_0001834901,ALUE_0001179201,ALUE_0001455901,ALUE_0000770001,ALUE_0001945601,ALUE_0000021001,ALUE_0000923301,ALUE_0001540701,ALUE_0002043201,
ko05200	Pathways in cancer	Human Diseases	Cancers: Overview	17(6.69%)	37(6.61%)	0.401607	0.574651	ALUE_0000502701,ALUE_0001417201,ALUE_0001433001,ALUE_0002054301,ALUE_0001214601,ALUE_0000895001,ALUE_0001023901,ALUE_0001196801,ALUE_0001157301,ALUE_0001760801,ALUE_0000407201,ALUE_0001726201,ALUE_0001340601,ALUE_0000973401,ALUE_0001891301,ALUE_0001575101,ALUE_0001258001,
ko04020	Calcium signaling pathway	Environmental Information Processing	Signal transduction	14(5.51%)	18(3.21%)	0.000936693	0.00606509	ALUE_0000570801,ALUE_0001534901,ALUE_0001440901,ALUE_0001441001,ALUE_0000895001,ALUE_0001376801,ALUE_0001142501,ALUE_0001760801,ALUE_0001726201,ALUE_0000730301,ALUE_0000355101,ALUE_0001747701,ALUE_0001575101,ALUE_0001258001,
ko04624	Toll and Imd signaling pathway	Organismal Systems	Immune system	1(0.39%)	5(0.89%)	0.750181	0.833892	ALUE_0002146801,
ko05012	Parkinson's disease	Human Diseases	Neurodegenerative diseases	1(0.39%)	8(1.43%)	0.940587	0.955548	ALUE_0001625101,
ko04659	Th17 cell differentiation	Organismal Systems	Immune system	2(0.79%)	6(1.07%)	0.566173	0.711839	ALUE_0001023901,ALUE_0000355101,
ko04340	Hedgehog signaling pathway	Environmental Information Processing	Signal transduction	2(0.79%)	9(1.61%)	0.857504	0.906504	ALUE_0000431301,ALUE_0001513301,
ko04750	Inflammatory mediator regulation of TRP channels	Organismal Systems	Sensory system	8(3.15%)	12(2.14%)	0.0360424	0.125556	ALUE_0000895001,ALUE_0001760801,ALUE_0001953401,ALUE_0001726201,ALUE_0000730301,ALUE_0000874001,ALUE_0001575101,ALUE_0001258001,
ko00380	Tryptophan metabolism	Metabolism	Amino acid metabolism	2(0.79%)	4(0.71%)	0.245503	0.405002	ALUE_0001163001,ALUE_0001158001,
ko04670	Leukocyte transendothelial migration	Organismal Systems	Immune system	24(9.45%)	34(6.07%)	0.000579154	0.00394739	ALUE_0001571101,ALUE_0000502701,ALUE_0001311101,ALUE_0001570901,ALUE_0002259201,ALUE_0001310901,ALUE_0002314201,ALUE_0001311201,ALUE_0001571301,ALUE_0002058101,ALUE_0001311001,ALUE_0000061801,ALUE_0001196801,ALUE_0001311301,ALUE_0001157301,ALUE_0000198201,ALUE_0001340601,ALUE_0001561901,ALUE_0000973401,ALUE_0000951501,ALUE_0002167801,ALUE_0002080701,ALUE_0002291601,ALUE_0002330901,
ko05134	Legionellosis	Human Diseases	Infectious diseases: Bacterial	7(2.76%)	16(2.86%)	0.448045	0.59206	ALUE_0001838201,ALUE_0001555001,ALUE_0001849001,ALUE_0000728101,ALUE_0000831001,ALUE_0001540701,ALUE_0002337301,
ko05165	Human papillomavirus infection	Human Diseases	Infectious diseases: Viral	9(3.54%)	25(4.46%)	0.774052	0.85675	ALUE_0000502701,ALUE_0000533201,ALUE_0001214601,ALUE_0000895001,ALUE_0000603101,ALUE_0000407201,ALUE_0001749401,ALUE_0001116101,ALUE_0000336301,
ko05034	Alcoholism	Human Diseases	Substance dependence	22(8.66%)	35(6.25%)	0.0100721	0.0449769	ALUE_0001433001,ALUE_0000829101,ALUE_0001214601,ALUE_0000895001,ALUE_0001700201,ALUE_0001676801,ALUE_0000995001,ALUE_0001312001,ALUE_0001760801,ALUE_0001953401,ALUE_0001005001,ALUE_0001700101,ALUE_0000994801,ALUE_0001069301,ALUE_0001311901,ALUE_0000874001,ALUE_0000829401,ALUE_0001116101,ALUE_0001295301,ALUE_0000740201,ALUE_0001258001,ALUE_0000829301,
ko04727	GABAergic synapse	Organismal Systems	Nervous system	6(2.36%)	9(1.61%)	0.0506834	0.156274	ALUE_0001433001,ALUE_0000607401,ALUE_0001697101,ALUE_0001005001,ALUE_0001069301,ALUE_0001575101,
ko04745	Phototransduction - fly	Organismal Systems	Sensory system	20(7.87%)	27(4.82%)	0.000467175	0.00327023	ALUE_0001571101,ALUE_0001311101,ALUE_0001570901,ALUE_0002259201,ALUE_0001310901,ALUE_0002314201,ALUE_0001311201,ALUE_0001571301,ALUE_0002058101,ALUE_0001311001,ALUE_0000061801,ALUE_0001311301,ALUE_0001760801,ALUE_0000198201,ALUE_0001726201,ALUE_0001561901,ALUE_0000730301,ALUE_0000951501,ALUE_0002291601,ALUE_0001258001,
ko04976	Bile secretion	Organismal Systems	Digestive system	5(1.97%)	7(1.25%)	0.0363579	0.125556	ALUE_0000895001,ALUE_0001001101,ALUE_0001150901,ALUE_0000657501,ALUE_0001575101,
ko00480	Glutathione metabolism	Metabolism	Metabolism of other amino acids	4(1.57%)	9(1.61%)	0.386248	0.558872	ALUE_0002125801,ALUE_0000776101,ALUE_0001636801,ALUE_0002110501,
ko00564	Glycerophospholipid metabolism	Metabolism	Lipid metabolism	1(0.39%)	3(0.54%)	0.430434	0.574651	ALUE_0001625701,
ko00790	Folate biosynthesis	Metabolism	Metabolism of cofactors and vitamins	4(1.57%)	7(1.25%)	0.156099	0.306285	ALUE_0001991701,ALUE_0000943101,ALUE_0000024901,ALUE_0001873101,
ko04972	Pancreatic secretion	Organismal Systems	Digestive system	20(7.87%)	24(4.29%)	1.57775e-05	0.000145942	ALUE_0000570801,ALUE_0000958001,ALUE_0001534901,ALUE_0001440901,ALUE_0001441001,ALUE_0000895001,ALUE_0001376801,ALUE_0001196801,ALUE_0001157301,ALUE_0001001101,ALUE_0001142501,ALUE_0001726201,ALUE_0001340601,ALUE_0000973401,ALUE_0000730301,ALUE_0001747701,ALUE_0001575101,ALUE_0002080701,ALUE_0002335001,ALUE_0002330901,
ko01230	Biosynthesis of amino acids	Metabolism	Global and overview maps	10(3.94%)	20(3.57%)	0.256007	0.40984	ALUE_0000536401,ALUE_0001458501,ALUE_0001244101,ALUE_0002176701,ALUE_0000607401,ALUE_0002207501,ALUE_0000776101,ALUE_0002163601,ALUE_0000710701,ALUE_0001873501,
ko03050	Proteasome	Genetic Information Processing	Folding, sorting and degradation	1(0.39%)	9(1.61%)	0.964325	0.971829	ALUE_0001793001,
ko05120	Epithelial cell signaling in Helicobacter pylori infection	Human Diseases	Infectious diseases: Bacterial	5(1.97%)	10(1.79%)	0.267425	0.40984	ALUE_0000533201,ALUE_0001157301,ALUE_0000973401,ALUE_0000631401,ALUE_0000837901,
ko05414	Dilated cardiomyopathy (DCM)	Human Diseases	Cardiovascular diseases	25(9.84%)	31(5.54%)	6.78319e-06	6.7571e-05	ALUE_0001571101,ALUE_0000502701,ALUE_0001417201,ALUE_0001311101,ALUE_0001570901,ALUE_0002259201,ALUE_0001310901,ALUE_0000023501,ALUE_0002314201,ALUE_0001311201,ALUE_0001534901,ALUE_0001571301,ALUE_0001440901,ALUE_0001441001,ALUE_0002058101,ALUE_0001311001,ALUE_0000895001,ALUE_0000061801,ALUE_0001311301,ALUE_0000198201,ALUE_0001561901,ALUE_0000951501,ALUE_0002167801,ALUE_0001575101,ALUE_0002291601,
ko04650	Natural killer cell mediated cytotoxicity	Organismal Systems	Immune system	4(1.57%)	8(1.43%)	0.265807	0.40984	ALUE_0001214601,ALUE_0001157301,ALUE_0000973401,ALUE_0000355101,
ko04912	GnRH signaling pathway	Organismal Systems	Endocrine system	7(2.76%)	12(2.14%)	0.114123	0.244279	ALUE_0001214601,ALUE_0000895001,ALUE_0001760801,ALUE_0001726201,ALUE_0000730301,ALUE_0001575101,ALUE_0001258001,
ko05416	Viral myocarditis	Human Diseases	Cardiovascular diseases	18(7.09%)	25(4.46%)	0.00149022	0.00897599	ALUE_0001571101,ALUE_0001311101,ALUE_0001570901,ALUE_0002259201,ALUE_0001310901,ALUE_0002314201,ALUE_0001311201,ALUE_0001571301,ALUE_0002058101,ALUE_0001311001,ALUE_0000061801,ALUE_0001311301,ALUE_0001157301,ALUE_0000198201,ALUE_0001561901,ALUE_0000973401,ALUE_0000951501,ALUE_0002291601,
ko04212	Longevity regulating pathway - worm	Organismal Systems	Aging	3(1.18%)	12(2.14%)	0.873482	0.919642	ALUE_0001000901,ALUE_0001636801,ALUE_0002337301,
ko05216	Thyroid cancer	Human Diseases	Cancers: Specific types	2(0.79%)	3(0.54%)	0.0927088	0.208796	ALUE_0001417201,ALUE_0001214601,
ko04110	Cell cycle	Cellular Processes	Cell growth and death	8(3.15%)	16(2.86%)	0.262468	0.40984	ALUE_0001325501,ALUE_0000767301,ALUE_0000414301,ALUE_0001173301,ALUE_0000941001,ALUE_0001928701,ALUE_0001642901,ALUE_0001891301,
ko04214	Apoptosis - fly	Cellular Processes	Cell growth and death	3(1.18%)	8(1.43%)	0.53174	0.681785	ALUE_0001490201,ALUE_0001214601,ALUE_0000719301,
ko00620	Pyruvate metabolism	Metabolism	Carbohydrate metabolism	7(2.76%)	11(1.96%)	0.0620692	0.172859	ALUE_0000045501,ALUE_0001346401,ALUE_0000898301,ALUE_0001249501,ALUE_0001597201,ALUE_0001044301,ALUE_0000692301,
ko04213	Longevity regulating pathway - multiple species	Organismal Systems	Aging	4(1.57%)	12(2.14%)	0.706519	0.795602	ALUE_0001214601,ALUE_0001575101,ALUE_0001540701,ALUE_0000953401,
ko00511	Other glycan degradation	Metabolism	Glycan biosynthesis and metabolism	1(0.39%)	2(0.36%)	0.205284	0.354457	ALUE_0001039301,
ko01522	Endocrine resistance	Human Diseases	Drug resistance: Antineoplastic	3(1.18%)	9(1.61%)	0.648134	0.752765	ALUE_0001214601,ALUE_0000895001,ALUE_0001575101,
ko01523	Antifolate resistance	Human Diseases	Drug resistance: Antineoplastic	1(0.39%)	1(0.18%)	0	0	ALUE_0002207501,
ko00983	Drug metabolism - other enzymes	Metabolism	Xenobiotics biodegradation and metabolism	1(0.39%)	6(1.07%)	0.842184	0.901346	ALUE_0002125801,
ko04540	Gap junction	Cellular Processes	Cellular community - eukaryotes	13(5.12%)	26(4.64%)	0.244912	0.405002	ALUE_0001214601,ALUE_0000895001,ALUE_0000450101,ALUE_0001726201,ALUE_0000730301,ALUE_0000949301,ALUE_0001827701,ALUE_0000543401,ALUE_0001575101,ALUE_0000494801,ALUE_0000986501,ALUE_0000531901,ALUE_0001031701,
ko04261	Adrenergic signaling in cardiomyocytes	Organismal Systems	Circulatory system	19(7.48%)	27(4.82%)	0.00190317	0.0104877	ALUE_0001417201,ALUE_0000023501,ALUE_0001534901,ALUE_0001440901,ALUE_0001441001,ALUE_0000895001,ALUE_0001376801,ALUE_0000603101,ALUE_0001001101,ALUE_0001142501,ALUE_0001760801,ALUE_0001953401,ALUE_0001726201,ALUE_0000874001,ALUE_0002167801,ALUE_0001747701,ALUE_0001575101,ALUE_0001258001,ALUE_0000336301,
ko00190	Oxidative phosphorylation	Metabolism	Energy metabolism	5(1.97%)	14(2.50%)	0.674798	0.773331	ALUE_0000533201,ALUE_0001625101,ALUE_0000631401,ALUE_0001564701,ALUE_0000837901,
ko05202	Transcriptional misregulation in cancer	Human Diseases	Cancers: Overview	7(2.76%)	12(2.14%)	0.114123	0.244279	ALUE_0000736801,ALUE_0000995001,ALUE_0001312001,ALUE_0000605701,ALUE_0000994801,ALUE_0000829401,ALUE_0002043201,
ko05143	African trypanosomiasis	Human Diseases	Infectious diseases: Parasitic	1(0.39%)	2(0.36%)	0.205284	0.354457	ALUE_0001726201,
ko04923	Regulation of lipolysis in adipocytes	Organismal Systems	Endocrine system	3(1.18%)	4(0.71%)	0.0417772	0.138722	ALUE_0000895001,ALUE_0001330001,ALUE_0001575101,
ko05225	Hepatocellular carcinoma	Human Diseases	Cancers: Specific types	18(7.09%)	31(5.54%)	0.0499088	0.156274	ALUE_0001571101,ALUE_0001311101,ALUE_0001570901,ALUE_0002259201,ALUE_0001310901,ALUE_0002314201,ALUE_0001311201,ALUE_0001571301,ALUE_0002058101,ALUE_0001311001,ALUE_0001214601,ALUE_0000061801,ALUE_0001311301,ALUE_0000198201,ALUE_0001133401,ALUE_0001561901,ALUE_0000951501,ALUE_0002291601,
ko05220	Chronic myeloid leukemia	Human Diseases	Cancers: Specific types	1(0.39%)	6(1.07%)	0.842184	0.901346	ALUE_0001214601,
ko05140	Leishmaniasis	Human Diseases	Infectious diseases: Parasitic	1(0.39%)	3(0.54%)	0.430434	0.574651	ALUE_0000502701,
ko04144	Endocytosis	Cellular Processes	Transport and catabolism	13(5.12%)	32(5.71%)	0.642713	0.752765	ALUE_0001838201,ALUE_0000958001,ALUE_0001772301,ALUE_0001272801,ALUE_0001333201,ALUE_0001196801,ALUE_0001340601,ALUE_0001073701,ALUE_0001959601,ALUE_0000802001,ALUE_0001749401,ALUE_0001540701,ALUE_0002335001,
ko05030	Cocaine addiction	Human Diseases	Substance dependence	1(0.39%)	1(0.18%)	0	0	ALUE_0000895001,
ko00260	Glycine, serine and threonine metabolism	Metabolism	Amino acid metabolism	2(0.79%)	4(0.71%)	0.245503	0.405002	ALUE_0001305101,ALUE_0002207501,
ko03420	Nucleotide excision repair	Genetic Information Processing	Replication and repair	3(1.18%)	3(0.54%)	0	0	ALUE_0001182801,ALUE_0001891301,ALUE_0001233201,
ko05410	Hypertrophic cardiomyopathy (HCM)	Human Diseases	Cardiovascular diseases	24(9.45%)	30(5.36%)	1.3252e-05	0.000127121	ALUE_0001571101,ALUE_0000502701,ALUE_0001417201,ALUE_0001311101,ALUE_0001570901,ALUE_0002259201,ALUE_0001310901,ALUE_0000023501,ALUE_0002314201,ALUE_0001311201,ALUE_0001534901,ALUE_0001571301,ALUE_0001440901,ALUE_0001441001,ALUE_0002058101,ALUE_0001311001,ALUE_0000061801,ALUE_0001311301,ALUE_0000198201,ALUE_0001561901,ALUE_0000951501,ALUE_0002167801,ALUE_0002291601,ALUE_0000953401,
ko05323	Rheumatoid arthritis	Human Diseases	Immune diseases	3(1.18%)	5(0.89%)	0.133747	0.266465	ALUE_0000533201,ALUE_0000631401,ALUE_0000837901,
ko05133	Pertussis	Human Diseases	Infectious diseases: Bacterial	5(1.97%)	7(1.25%)	0.0363579	0.125556	ALUE_0000502701,ALUE_0001196801,ALUE_0001760801,ALUE_0001340601,ALUE_0001258001,
ko03008	Ribosome biogenesis in eukaryotes	Genetic Information Processing	Translation	4(1.57%)	16(2.86%)	0.922079	0.943947	ALUE_0000342901,ALUE_0000698001,ALUE_0002070901,ALUE_0001927201,
ko04964	Proximal tubule bicarbonate reclamation	Organismal Systems	Excretory system	4(1.57%)	6(1.07%)	0.0705696	0.186505	ALUE_0000045501,ALUE_0001001101,ALUE_0000692301,ALUE_0002150901,
ko04370	VEGF signaling pathway	Environmental Information Processing	Signal transduction	4(1.57%)	11(1.96%)	0.613452	0.737866	ALUE_0001214601,ALUE_0001157301,ALUE_0000973401,ALUE_0000355101,
ko04924	Renin secretion	Organismal Systems	Endocrine system	10(3.94%)	10(1.79%)	0	0	ALUE_0000895001,ALUE_0000221001,ALUE_0001760801,ALUE_0001726201,ALUE_0001961701,ALUE_0000730301,ALUE_0001330001,ALUE_0000170601,ALUE_0000355101,ALUE_0001258001,
ko04010	MAPK signaling pathway	Environmental Information Processing	Signal transduction	8(3.15%)	19(3.39%)	0.519185	0.675723	ALUE_0002054301,ALUE_0001214601,ALUE_0001157301,ALUE_0000973401,ALUE_0000355101,ALUE_0002080701,ALUE_0001540701,ALUE_0002330901,
ko04216	Ferroptosis	Cellular Processes	Cell growth and death	1(0.39%)	1(0.18%)	0	0	ALUE_0001636801,
ko05206	MicroRNAs in cancer	Human Diseases	Cancers: Overview	6(2.36%)	11(1.96%)	0.177767	0.336071	ALUE_0001214601,ALUE_0001196801,ALUE_0001340601,ALUE_0001061001,ALUE_0001150901,ALUE_0000657501,
ko05130	Pathogenic Escherichia coli infection	Human Diseases	Infectious diseases: Bacterial	27(10.63%)	46(8.21%)	0.0202554	0.0854882	ALUE_0001571101,ALUE_0000502701,ALUE_0001311101,ALUE_0001570901,ALUE_0002259201,ALUE_0001310901,ALUE_0002314201,ALUE_0001311201,ALUE_0001571301,ALUE_0002058101,ALUE_0001311001,ALUE_0000061801,ALUE_0001196801,ALUE_0001311301,ALUE_0000450101,ALUE_0000198201,ALUE_0001340601,ALUE_0001561901,ALUE_0000949301,ALUE_0000951501,ALUE_0001827701,ALUE_0000543401,ALUE_0000494801,ALUE_0000986501,ALUE_0002291601…
ko04970	Salivary secretion	Organismal Systems	Digestive system	10(3.94%)	11(1.96%)	0.000148137	0.00120914	ALUE_0000895001,ALUE_0001376801,ALUE_0001001101,ALUE_0001142501,ALUE_0001760801,ALUE_0001726201,ALUE_0000730301,ALUE_0001747701,ALUE_0001575101,ALUE_0001258001,
ko00410	beta-Alanine metabolism	Metabolism	Metabolism of other amino acids	1(0.39%)	4(0.71%)	0.615364	0.737866	ALUE_0000577701,
ko05231	Choline metabolism in cancer	Human Diseases	Cancers: Overview	3(1.18%)	9(1.61%)	0.648134	0.752765	ALUE_0001214601,ALUE_0001157301,ALUE_0000973401,
ko00240	Pyrimidine metabolism	Metabolism	Nucleotide metabolism	6(2.36%)	14(2.50%)	0.464449	0.610621	ALUE_0000943101,ALUE_0002125801,ALUE_0001468801,ALUE_0001576001,ALUE_0001541801,ALUE_0001370201,
ko01200	Carbon metabolism	Metabolism	Global and overview maps	20(7.87%)	36(6.43%)	0.0746865	0.191523	ALUE_0000577701,ALUE_0001346401,ALUE_0000898301,ALUE_0001249501,ALUE_0001597201,ALUE_0001244101,ALUE_0002176701,ALUE_0002239901,ALUE_0001402801,ALUE_0002115601,ALUE_0002207501,ALUE_0001158001,ALUE_0000776101,ALUE_0002163601,ALUE_0000710701,ALUE_0001063001,ALUE_0000459001,ALUE_0002150901,ALUE_0001564701,ALUE_0001873501,
ko04015	Rap1 signaling pathway	Environmental Information Processing	Signal transduction	32(12.60%)	46(8.21%)	0.000149391	0.00120914	ALUE_0001571101,ALUE_0000502701,ALUE_0001311101,ALUE_0001570901,ALUE_0002259201,ALUE_0001310901,ALUE_0002314201,ALUE_0001311201,ALUE_0001571301,ALUE_0002058101,ALUE_0001311001,ALUE_0001214601,ALUE_0000895001,ALUE_0000061801,ALUE_0001196801,ALUE_0001311301,ALUE_0001157301,ALUE_0001760801,ALUE_0000198201,ALUE_0001005001,ALUE_0001726201,ALUE_0001340601,ALUE_0001561901,ALUE_0000973401,ALUE_0001069301…
ko04141	Protein processing in endoplasmic reticulum	Genetic Information Processing	Folding, sorting and degradation	13(5.12%)	33(5.89%)	0.700052	0.795234	ALUE_0001147001,ALUE_0002309801,ALUE_0001023901,ALUE_0000439401,ALUE_0002146801,ALUE_0000536501,ALUE_0000492101,ALUE_0001378901,ALUE_0002056701,ALUE_0001891301,ALUE_0001540701,ALUE_0000089901,ALUE_0001492301,
ko00350	Tyrosine metabolism	Metabolism	Amino acid metabolism	1(0.39%)	1(0.18%)	0	0	ALUE_0001758101,
ko01524	Platinum drug resistance	Human Diseases	Drug resistance: Antineoplastic	1(0.39%)	3(0.54%)	0.430434	0.574651	ALUE_0000740601,
ko05016	Huntington's disease	Human Diseases	Neurodegenerative diseases	6(2.36%)	21(3.75%)	0.913265	0.938634	ALUE_0001625101,ALUE_0001726201,ALUE_0001468801,ALUE_0000730301,ALUE_0001370201,ALUE_0000138401,
ko04713	Circadian entrainment	Organismal Systems	Environmental adaptation	12(4.72%)	16(2.86%)	0.00335941	0.0170605	ALUE_0001534901,ALUE_0001440901,ALUE_0001433001,ALUE_0001441001,ALUE_0000895001,ALUE_0001760801,ALUE_0001005001,ALUE_0001726201,ALUE_0000730301,ALUE_0001069301,ALUE_0001575101,ALUE_0001258001,
ko00520	Amino sugar and nucleotide sugar metabolism	Metabolism	Carbohydrate metabolism	5(1.97%)	8(1.43%)	0.0902738	0.208796	ALUE_0001146501,ALUE_0002239901,ALUE_0000459001,ALUE_0000628201,ALUE_0000339701,
ko05162	Measles	Human Diseases	Infectious diseases: Viral	1(0.39%)	10(1.79%)	0.978817	0.98261	ALUE_0001540701,
ko04720	Long-term potentiation	Organismal Systems	Nervous system	10(3.94%)	15(2.68%)	0.0255811	0.100387	ALUE_0001214601,ALUE_0001760801,ALUE_0001953401,ALUE_0001726201,ALUE_0000730301,ALUE_0000355101,ALUE_0000874001,ALUE_0002080701,ALUE_0002330901,ALUE_0001258001,
ko04961	Endocrine and other factor-regulated calcium reabsorption	Organismal Systems	Excretory system	6(2.36%)	12(2.14%)	0.266869	0.40984	ALUE_0000958001,ALUE_0000895001,ALUE_0001001101,ALUE_0001726201,ALUE_0001575101,ALUE_0002335001,
ko04022	cGMP-PKG signaling pathway	Environmental Information Processing	Signal transduction	16(6.30%)	21(3.75%)	0.00077055	0.00511724	ALUE_0000570801,ALUE_0001376801,ALUE_0001196801,ALUE_0001001101,ALUE_0001142501,ALUE_0001760801,ALUE_0001953401,ALUE_0001726201,ALUE_0001340601,ALUE_0000730301,ALUE_0001330001,ALUE_0000355101,ALUE_0000874001,ALUE_0001747701,ALUE_0001575101,ALUE_0001258001,
ko00010	Glycolysis / Gluconeogenesis	Metabolism	Carbohydrate metabolism	13(5.12%)	21(3.75%)	0.0378641	0.129037	ALUE_0000045501,ALUE_0001346401,ALUE_0000898301,ALUE_0001597201,ALUE_0001044301,ALUE_0001244101,ALUE_0002176701,ALUE_0002239901,ALUE_0000692301,ALUE_0002163601,ALUE_0000459001,ALUE_0001873501,ALUE_0000339701,
ko04530	Tight junction	Cellular Processes	Cellular community - eukaryotes	39(15.35%)	59(10.54%)	0.00020808	0.00153979	ALUE_0001571101,ALUE_0000502701,ALUE_0002286101,ALUE_0002245001,ALUE_0001276301,ALUE_0001311101,ALUE_0001570901,ALUE_0001783301,ALUE_0002259201,ALUE_0001310901,ALUE_0002314201,ALUE_0001311201,ALUE_0001578301,ALUE_0001571301,ALUE_0002058101,ALUE_0001311001,ALUE_0000061801,ALUE_0000603101,ALUE_0001196801,ALUE_0001311301,ALUE_0000450101,ALUE_0001157301,ALUE_0000198201,ALUE_0001340601,ALUE_0001561901…
ko00970	Aminoacyl-tRNA biosynthesis	Genetic Information Processing	Translation	3(1.18%)	26(4.64%)	0.999804	0.999804	ALUE_0001010601,ALUE_0000498601,ALUE_0002152001,
ko05032	Morphine addiction	Human Diseases	Substance dependence	6(2.36%)	9(1.61%)	0.0506834	0.156274	ALUE_0001433001,ALUE_0000895001,ALUE_0001005001,ALUE_0001069301,ALUE_0001575101,ALUE_0000471701,
ko00630	Glyoxylate and dicarboxylate metabolism	Metabolism	Carbohydrate metabolism	3(1.18%)	5(0.89%)	0.133747	0.266465	ALUE_0000607401,ALUE_0002207501,ALUE_0001063001,
ko05219	Bladder cancer	Human Diseases	Cancers: Specific types	1(0.39%)	2(0.36%)	0.205284	0.354457	ALUE_0001214601,
ko04391	Hippo signaling pathway - fly	Environmental Information Processing	Signal transduction	23(9.06%)	30(5.36%)	7.53622e-05	0.000650627	ALUE_0001571101,ALUE_0001311101,ALUE_0001570901,ALUE_0002259201,ALUE_0001310901,ALUE_0002314201,ALUE_0001311201,ALUE_0001723601,ALUE_0001571301,ALUE_0001325501,ALUE_0002058101,ALUE_0001311001,ALUE_0000061801,ALUE_0000603101,ALUE_0000414301,ALUE_0001311301,ALUE_0000719301,ALUE_0000198201,ALUE_0001561901,ALUE_0000951501,ALUE_0001749401,ALUE_0002291601,ALUE_0000336301,
ko05152	Tuberculosis	Human Diseases	Infectious diseases: Bacterial	9(3.54%)	20(3.57%)	0.420075	0.574651	ALUE_0000533201,ALUE_0001000901,ALUE_0001272801,ALUE_0001196801,ALUE_0001760801,ALUE_0001340601,ALUE_0000355101,ALUE_0001258001,ALUE_0002337301,
ko00020	Citrate cycle (TCA cycle)	Metabolism	Carbohydrate metabolism	10(3.94%)	17(3.04%)	0.0839651	0.208796	ALUE_0000045501,ALUE_0001346401,ALUE_0000898301,ALUE_0001597201,ALUE_0001402801,ALUE_0002115601,ALUE_0001158001,ALUE_0000692301,ALUE_0000776101,ALUE_0001564701,
ko04310	Wnt signaling pathway	Environmental Information Processing	Signal transduction	6(2.36%)	18(3.21%)	0.787196	0.864482	ALUE_0001196801,ALUE_0001157301,ALUE_0001340601,ALUE_0000973401,ALUE_0000355101,ALUE_0001891301,
ko04723	Retrograde endocannabinoid signaling	Organismal Systems	Nervous system	7(2.76%)	14(2.50%)	0.265054	0.40984	ALUE_0001433001,ALUE_0001625101,ALUE_0001005001,ALUE_0001726201,ALUE_0000730301,ALUE_0001069301,ALUE_0001575101,
ko04920	Adipocytokine signaling pathway	Organismal Systems	Endocrine system	3(1.18%)	5(0.89%)	0.133747	0.266465	ALUE_0000045501,ALUE_0000692301,ALUE_0000953401,
ko04979	Cholesterol metabolism	Organismal Systems	Digestive system	3(1.18%)	6(1.07%)	0.260102	0.40984	ALUE_0000431301,ALUE_0001778601,ALUE_0000861501,
ko04915	Estrogen signaling pathway	Organismal Systems	Endocrine system	11(4.33%)	18(3.21%)	0.0542521	0.161509	ALUE_0001214601,ALUE_0000895001,ALUE_0001023901,ALUE_0001760801,ALUE_0001005001,ALUE_0001726201,ALUE_0000730301,ALUE_0001069301,ALUE_0001575101,ALUE_0001540701,ALUE_0001258001,
ko04974	Protein digestion and absorption	Organismal Systems	Digestive system	2(0.79%)	3(0.54%)	0.0927088	0.208796	ALUE_0001804901,ALUE_0001001101,
ko05221	Acute myeloid leukemia	Human Diseases	Cancers: Specific types	1(0.39%)	4(0.71%)	0.615364	0.737866	ALUE_0001214601,
ko03460	Fanconi anemia pathway	Genetic Information Processing	Replication and repair	4(1.57%)	4(0.71%)	0	0	ALUE_0001599001,ALUE_0000992501,ALUE_0001410801,ALUE_0001634701,
ko04210	Apoptosis	Cellular Processes	Cell growth and death	25(9.84%)	39(6.96%)	0.004568	0.0227521	ALUE_0001571101,ALUE_0001311101,ALUE_0001570901,ALUE_0002259201,ALUE_0001310901,ALUE_0002314201,ALUE_0001311201,ALUE_0001571301,ALUE_0002058101,ALUE_0001311001,ALUE_0001214601,ALUE_0000061801,ALUE_0000221001,ALUE_0001311301,ALUE_0000450101,ALUE_0000198201,ALUE_0001561901,ALUE_0001961701,ALUE_0000730301,ALUE_0000170601,ALUE_0000951501,ALUE_0000543401,ALUE_0001733501,ALUE_0002291601,ALUE_0000531901,
ko05223	Non-small cell lung cancer	Human Diseases	Cancers: Specific types	2(0.79%)	5(0.89%)	0.413138	0.574651	ALUE_0002054301,ALUE_0001214601,
ko04910	Insulin signaling pathway	Organismal Systems	Endocrine system	12(4.72%)	20(3.57%)	0.0585314	0.170333	ALUE_0000045501,ALUE_0002239901,ALUE_0001214601,ALUE_0001107801,ALUE_0001282001,ALUE_0001760801,ALUE_0001953401,ALUE_0000692301,ALUE_0001749401,ALUE_0000874001,ALUE_0000953401,ALUE_0001258001,
ko00910	Nitrogen metabolism	Metabolism	Energy metabolism	3(1.18%)	6(1.07%)	0.260102	0.40984	ALUE_0000607401,ALUE_0001163001,ALUE_0002150901,
ko05161	Hepatitis B	Human Diseases	Infectious diseases: Viral	2(0.79%)	9(1.61%)	0.857504	0.906504	ALUE_0001214601,ALUE_0001609001,
ko05218	Melanoma	Human Diseases	Cancers: Specific types	1(0.39%)	3(0.54%)	0.430434	0.574651	ALUE_0001214601,
ko00650	Butanoate metabolism	Metabolism	Carbohydrate metabolism	1(0.39%)	2(0.36%)	0.205284	0.354457	ALUE_0001564701,
ko05131	Shigellosis	Human Diseases	Infectious diseases: Bacterial	19(7.48%)	32(5.71%)	0.0342814	0.125055	ALUE_0001571101,ALUE_0000502701,ALUE_0001311101,ALUE_0001570901,ALUE_0002259201,ALUE_0001310901,ALUE_0002314201,ALUE_0001311201,ALUE_0001571301,ALUE_0002058101,ALUE_0001311001,ALUE_0000061801,ALUE_0001311301,ALUE_0001157301,ALUE_0000198201,ALUE_0001561901,ALUE_0000973401,ALUE_0000951501,ALUE_0002291601,
ko03440	Homologous recombination	Genetic Information Processing	Replication and repair	5(1.97%)	5(0.89%)	0	0	ALUE_0001077501,ALUE_0001599001,ALUE_0000992501,ALUE_0001410801,ALUE_0001634701,
ko04152	AMPK signaling pathway	Environmental Information Processing	Signal transduction	8(3.15%)	15(2.68%)	0.186127	0.341613	ALUE_0000045501,ALUE_0000603101,ALUE_0000830301,ALUE_0000692301,ALUE_0001073701,ALUE_0000953401,ALUE_0000336301,ALUE_0001405501,
ko04914	Progesterone-mediated oocyte maturation	Organismal Systems	Endocrine system	5(1.97%)	9(1.61%)	0.169455	0.327528	ALUE_0001214601,ALUE_0001023901,ALUE_0001173301,ALUE_0000960301,ALUE_0001575101,
ko04973	Carbohydrate digestion and absorption	Organismal Systems	Digestive system	2(0.79%)	3(0.54%)	0.0927088	0.208796	ALUE_0002239901,ALUE_0001001101,
ko04114	Oocyte meiosis	Cellular Processes	Cell growth and death	14(5.51%)	22(3.93%)	0.0240029	0.0971367	ALUE_0001325501,ALUE_0000767301,ALUE_0000603101,ALUE_0000414301,ALUE_0001760801,ALUE_0001953401,ALUE_0000960301,ALUE_0000730301,ALUE_0000941001,ALUE_0000355101,ALUE_0000874001,ALUE_0001891301,ALUE_0001575101,ALUE_0001258001,
ko04218	Cellular senescence	Cellular Processes	Cell growth and death	8(3.15%)	16(2.86%)	0.262468	0.40984	ALUE_0001214601,ALUE_0001760801,ALUE_0001953401,ALUE_0000730301,ALUE_0000730501,ALUE_0000355101,ALUE_0000874001,ALUE_0001258001,
ko04966	Collecting duct acid secretion	Organismal Systems	Excretory system	3(1.18%)	6(1.07%)	0.260102	0.40984	ALUE_0000533201,ALUE_0000631401,ALUE_0000837901,
ko03020	RNA polymerase	Genetic Information Processing	Transcription	4(1.57%)	7(1.25%)	0.156099	0.306285	ALUE_0001468801,ALUE_0001576001,ALUE_0001541801,ALUE_0001370201,
ko04917	Prolactin signaling pathway	Organismal Systems	Endocrine system	1(0.39%)	5(0.89%)	0.750181	0.833892	ALUE_0001214601,
ko04120	Ubiquitin mediated proteolysis	Genetic Information Processing	Folding, sorting and degradation	5(1.97%)	14(2.50%)	0.674798	0.773331	ALUE_0000414001,ALUE_0001173301,ALUE_0002146801,ALUE_0000802001,ALUE_0001891301,
ko04140	Autophagy - animal	Cellular Processes	Transport and catabolism	9(3.54%)	15(2.68%)	0.0782603	0.19872	ALUE_0001272801,ALUE_0001214601,ALUE_0000603101,ALUE_0000221001,ALUE_0001961701,ALUE_0000730301,ALUE_0001959601,ALUE_0000170601,ALUE_0000953401,
ko05014	Amyotrophic lateral sclerosis (ALS)	Human Diseases	Neurodegenerative diseases	4(1.57%)	6(1.07%)	0.0705696	0.186505	ALUE_0001157301,ALUE_0000637301,ALUE_0000973401,ALUE_0000355101,
ko04664	Fc epsilon RI signaling pathway	Organismal Systems	Immune system	3(1.18%)	9(1.61%)	0.648134	0.752765	ALUE_0001214601,ALUE_0001157301,ALUE_0000973401,
ko05142	Chagas disease (American trypanosomiasis)	Human Diseases	Infectious diseases: Parasitic	7(2.76%)	12(2.14%)	0.114123	0.244279	ALUE_0000895001,ALUE_0000603101,ALUE_0001005001,ALUE_0001726201,ALUE_0001069301,ALUE_0000492101,ALUE_0000336301,
ko04725	Cholinergic synapse	Organismal Systems	Nervous system	7(2.76%)	13(2.32%)	0.18297	0.341613	ALUE_0001433001,ALUE_0001214601,ALUE_0001005001,ALUE_0001726201,ALUE_0000730301,ALUE_0001069301,ALUE_0001575101,
ko05214	Glioma	Human Diseases	Cancers: Specific types	3(1.18%)	8(1.43%)	0.53174	0.681785	ALUE_0001214601,ALUE_0001760801,ALUE_0001258001,
ko04320	Dorso-ventral axis formation	Organismal Systems	Development	1(0.39%)	4(0.71%)	0.615364	0.737866	ALUE_0001214601,
ko04392	Hippo signaling pathway - multiple species	Environmental Information Processing	Signal transduction	2(0.79%)	2(0.36%)	0	0	ALUE_0001723601,ALUE_0000719301,
ko05100	Bacterial invasion of epithelial cells	Human Diseases	Infectious diseases: Bacterial	21(8.27%)	33(5.89%)	0.00923395	0.0419578	ALUE_0001571101,ALUE_0000502701,ALUE_0001311101,ALUE_0001570901,ALUE_0002259201,ALUE_0001310901,ALUE_0002314201,ALUE_0001311201,ALUE_0001571301,ALUE_0002058101,ALUE_0001311001,ALUE_0000061801,ALUE_0001196801,ALUE_0001311301,ALUE_0001157301,ALUE_0000198201,ALUE_0001340601,ALUE_0001561901,ALUE_0000973401,ALUE_0000951501,ALUE_0002291601,
ko05215	Prostate cancer	Human Diseases	Cancers: Specific types	2(0.79%)	8(1.43%)	0.787714	0.864482	ALUE_0001214601,ALUE_0001023901,
ko00561	Glycerolipid metabolism	Metabolism	Lipid metabolism	1(0.39%)	3(0.54%)	0.430434	0.574651	ALUE_0000702001,
ko03015	mRNA surveillance pathway	Genetic Information Processing	Translation	11(4.33%)	14(2.50%)	0.0020973	0.0113167	ALUE_0000603101,ALUE_0001953401,ALUE_0001455901,ALUE_0000531501,ALUE_0001210801,ALUE_0000874001,ALUE_0001327901,ALUE_0000770901,ALUE_0000923301,ALUE_0001466101,ALUE_0000336301,
ko04940	Type I diabetes mellitus	Human Diseases	Endocrine and metabolic diseases	1(0.39%)	4(0.71%)	0.615364	0.737866	ALUE_0002337301,
ko04623	Cytosolic DNA-sensing pathway	Organismal Systems	Immune system	2(0.79%)	4(0.71%)	0.245503	0.405002	ALUE_0001576001,ALUE_0001541801,
ko04514	Cell adhesion molecules (CAMs)	Environmental Information Processing	Signaling molecules and interaction	1(0.39%)	1(0.18%)	0	0	ALUE_0000502701,
ko04960	Aldosterone-regulated sodium reabsorption	Organismal Systems	Excretory system	3(1.18%)	5(0.89%)	0.133747	0.266465	ALUE_0001214601,ALUE_0001001101,ALUE_0000802001,
ko04062	Chemokine signaling pathway	Organismal Systems	Immune system	9(3.54%)	14(2.50%)	0.0431409	0.141436	ALUE_0001433001,ALUE_0001214601,ALUE_0001196801,ALUE_0001157301,ALUE_0001340601,ALUE_0000973401,ALUE_0001575101,ALUE_0002080701,ALUE_0002330901,
ko05226	Gastric cancer	Human Diseases	Cancers: Specific types	3(1.18%)	11(1.96%)	0.817828	0.886265	ALUE_0001214601,ALUE_0001150901,ALUE_0000657501,
ko00440	Phosphonate and phosphinate metabolism	Metabolism	Metabolism of other amino acids	1(0.39%)	1(0.18%)	0	0	ALUE_0001625701,
ko00250	Alanine, aspartate and glutamate metabolism	Metabolism	Amino acid metabolism	3(1.18%)	8(1.43%)	0.53174	0.681785	ALUE_0000607401,ALUE_0001367201,ALUE_0002150901,
ko04666	Fc gamma R-mediated phagocytosis	Organismal Systems	Immune system	2(0.79%)	9(1.61%)	0.857504	0.906504	ALUE_0001157301,ALUE_0000973401,
ko00051	Fructose and mannose metabolism	Metabolism	Carbohydrate metabolism	1(0.39%)	3(0.54%)	0.430434	0.574651	ALUE_0002239901,
ko04724	Glutamatergic synapse	Organismal Systems	Nervous system	10(3.94%)	15(2.68%)	0.0255811	0.100387	ALUE_0001433001,ALUE_0000895001,ALUE_0000607401,ALUE_0000637301,ALUE_0001005001,ALUE_0001726201,ALUE_0000730301,ALUE_0001069301,ALUE_0000355101,ALUE_0001575101,
ko04934	Cushing's syndrome	Human Diseases	Endocrine and metabolic diseases	6(2.36%)	11(1.96%)	0.177767	0.336071	ALUE_0000895001,ALUE_0001726201,ALUE_0000730301,ALUE_0001575101,ALUE_0002080701,ALUE_0002330901,
ko05418	Fluid shear stress and atherosclerosis	Human Diseases	Cardiovascular diseases	24(9.45%)	35(6.25%)	0.00118949	0.00733518	ALUE_0001571101,ALUE_0001311101,ALUE_0001570901,ALUE_0002259201,ALUE_0001310901,ALUE_0002314201,ALUE_0001311201,ALUE_0001571301,ALUE_0002058101,ALUE_0001311001,ALUE_0000061801,ALUE_0001023901,ALUE_0001196801,ALUE_0001311301,ALUE_0001157301,ALUE_0001760801,ALUE_0000198201,ALUE_0001340601,ALUE_0001561901,ALUE_0000973401,ALUE_0000951501,ALUE_0002291601,ALUE_0000953401,ALUE_0001258001,
ko05167	Kaposi's sarcoma-associated herpesvirus infection	Human Diseases	Infectious diseases: Viral	8(3.15%)	15(2.68%)	0.186127	0.341613	ALUE_0001433001,ALUE_0001214601,ALUE_0001157301,ALUE_0001760801,ALUE_0000973401,ALUE_0000730301,ALUE_0000355101,ALUE_0001258001,
ko04510	Focal adhesion	Cellular Processes	Cellular community - eukaryotes	27(10.63%)	44(7.86%)	0.00869919	0.0417239	ALUE_0001571101,ALUE_0000502701,ALUE_0001311101,ALUE_0001570901,ALUE_0002259201,ALUE_0001310901,ALUE_0002314201,ALUE_0001311201,ALUE_0001571301,ALUE_0002058101,ALUE_0001311001,ALUE_0000061801,ALUE_0001196801,ALUE_0001311301,ALUE_0001157301,ALUE_0000407201,ALUE_0000198201,ALUE_0001953401,ALUE_0001340601,ALUE_0001561901,ALUE_0000973401,ALUE_0000951501,ALUE_0000874001,ALUE_0002167801,ALUE_0002080701…
ko00500	Starch and sucrose metabolism	Metabolism	Carbohydrate metabolism	4(1.57%)	9(1.61%)	0.386248	0.558872	ALUE_0002239901,ALUE_0001282001,ALUE_0000459001,ALUE_0000339701,
ko05010	Alzheimer's disease	Human Diseases	Neurodegenerative diseases	9(3.54%)	19(3.39%)	0.338041	0.512004	ALUE_0000570801,ALUE_0001760801,ALUE_0001625101,ALUE_0001726201,ALUE_0000730301,ALUE_0002163601,ALUE_0000355101,ALUE_0001873501,ALUE_0001258001,
ko05146	Amoebiasis	Human Diseases	Infectious diseases: Parasitic	4(1.57%)	6(1.07%)	0.0705696	0.186505	ALUE_0001272801,ALUE_0000895001,ALUE_0000407201,ALUE_0001726201,
ko04919	Thyroid hormone signaling pathway	Organismal Systems	Endocrine system	18(7.09%)	32(5.71%)	0.0727488	0.190323	ALUE_0001571101,ALUE_0001311101,ALUE_0001570901,ALUE_0002259201,ALUE_0001310901,ALUE_0002314201,ALUE_0001311201,ALUE_0001571301,ALUE_0002058101,ALUE_0001311001,ALUE_0001214601,ALUE_0000061801,ALUE_0001311301,ALUE_0001001101,ALUE_0000198201,ALUE_0001561901,ALUE_0000951501,ALUE_0002291601,
ko00900	Terpenoid backbone biosynthesis	Metabolism	Metabolism of terpenoids and polyketides	3(1.18%)	3(0.54%)	0	0	ALUE_0000303901,ALUE_0002053501,ALUE_0002042701,
ko00280	Valine, leucine and isoleucine degradation	Metabolism	Amino acid metabolism	4(1.57%)	6(1.07%)	0.0705696	0.186505	ALUE_0000577701,ALUE_0000738801,ALUE_0000902801,ALUE_0001063001,
ko05230	Central carbon metabolism in cancer	Human Diseases	Cancers: Overview	5(1.97%)	10(1.79%)	0.267425	0.40984	ALUE_0001346401,ALUE_0000898301,ALUE_0001597201,ALUE_0002239901,ALUE_0001214601,
ko05203	Viral carcinogenesis	Human Diseases	Cancers: Overview	18(7.09%)	36(6.43%)	0.225763	0.387236	ALUE_0001325501,ALUE_0000829101,ALUE_0001214601,ALUE_0000414301,ALUE_0001700201,ALUE_0001196801,ALUE_0001676801,ALUE_0001157301,ALUE_0001340601,ALUE_0000973401,ALUE_0000941001,ALUE_0001700101,ALUE_0001311901,ALUE_0001116101,ALUE_0001295301,ALUE_0000740201,ALUE_0001609001,ALUE_0000829301,
ko00524	Neomycin, kanamycin and gentamicin biosynthesis	Metabolism	Biosynthesis of other secondary metabolites	1(0.39%)	1(0.18%)	0	0	ALUE_0002239901,
ko04217	Necroptosis	Cellular Processes	Cell growth and death	4(1.57%)	12(2.14%)	0.706519	0.795602	ALUE_0001023901,ALUE_0000607401,ALUE_0001282001,ALUE_0002150901,
ko04931	Insulin resistance	Human Diseases	Endocrine and metabolic diseases	7(2.76%)	16(2.86%)	0.448045	0.59206	ALUE_0000045501,ALUE_0001107801,ALUE_0001282001,ALUE_0001953401,ALUE_0000692301,ALUE_0000874001,ALUE_0000953401,
ko04928	Parathyroid hormone synthesis, secretion and action	Organismal Systems	Endocrine system	6(2.36%)	9(1.61%)	0.0506834	0.156274	ALUE_0000895001,ALUE_0001196801,ALUE_0001726201,ALUE_0001340601,ALUE_0000730301,ALUE_0001575101,
ko05210	Colorectal cancer	Human Diseases	Cancers: Specific types	5(1.97%)	11(1.96%)	0.375013	0.55502	ALUE_0001214601,ALUE_0001196801,ALUE_0001157301,ALUE_0001340601,ALUE_0000973401,
ko04916	Melanogenesis	Organismal Systems	Endocrine system	8(3.15%)	14(2.50%)	0.121407	0.257741	ALUE_0001214601,ALUE_0000895001,ALUE_0001760801,ALUE_0001005001,ALUE_0001726201,ALUE_0001069301,ALUE_0001575101,ALUE_0001258001,
ko04710	Circadian rhythm	Organismal Systems	Environmental adaptation	2(0.79%)	5(0.89%)	0.413138	0.574651	ALUE_0001891301,ALUE_0000953401,
ko04145	Phagosome	Cellular Processes	Transport and catabolism	33(12.99%)	55(9.82%)	0.00740539	0.0361886	ALUE_0001571101,ALUE_0000502701,ALUE_0001311101,ALUE_0000533201,ALUE_0001570901,ALUE_0002259201,ALUE_0001310901,ALUE_0002314201,ALUE_0001311201,ALUE_0001571301,ALUE_0002058101,ALUE_0001311001,ALUE_0001272801,ALUE_0000061801,ALUE_0001311301,ALUE_0000450101,ALUE_0001157301,ALUE_0000198201,ALUE_0001561901,ALUE_0000973401,ALUE_0000949301,ALUE_0000631401,ALUE_0000951501,ALUE_0000492101,ALUE_0001827701…
ko04728	Dopaminergic synapse	Organismal Systems	Nervous system	14(5.51%)	23(4.11%)	0.0410074	0.137934	ALUE_0001772301,ALUE_0001433001,ALUE_0000895001,ALUE_0000603101,ALUE_0001760801,ALUE_0001953401,ALUE_0001005001,ALUE_0001726201,ALUE_0000730301,ALUE_0001069301,ALUE_0000355101,ALUE_0000874001,ALUE_0001258001,ALUE_0000336301,
ko00230	Purine metabolism	Metabolism	Nucleotide metabolism	11(4.33%)	22(3.93%)	0.252419	0.40984	ALUE_0002125801,ALUE_0001468801,ALUE_0001330001,ALUE_0001576001,ALUE_0001367201,ALUE_0000710701,ALUE_0001541801,ALUE_0001575101,ALUE_0001370201,ALUE_0000471701,ALUE_0000339701,
ko01212	Fatty acid metabolism	Metabolism	Global and overview maps	1(0.39%)	1(0.18%)	0	0	ALUE_0000577701,
ko00534	Glycosaminoglycan biosynthesis - heparan sulfate / heparin	Metabolism	Glycan biosynthesis and metabolism	1(0.39%)	1(0.18%)	0	0	ALUE_0000776201,
ko04611	Platelet activation	Organismal Systems	Immune system	28(11.02%)	38(6.79%)	6.08056e-05	0.000543057	ALUE_0001571101,ALUE_0000502701,ALUE_0001311101,ALUE_0001570901,ALUE_0002259201,ALUE_0001310901,ALUE_0002314201,ALUE_0001311201,ALUE_0001571301,ALUE_0002058101,ALUE_0001311001,ALUE_0000895001,ALUE_0000061801,ALUE_0001196801,ALUE_0001311301,ALUE_0000198201,ALUE_0001953401,ALUE_0001726201,ALUE_0001340601,ALUE_0001561901,ALUE_0000730301,ALUE_0000951501,ALUE_0001749401,ALUE_0000874001,ALUE_0001575101…
ko04744	Phototransduction	Organismal Systems	Sensory system	3(1.18%)	3(0.54%)	0	0	ALUE_0001433001,ALUE_0001760801,ALUE_0001258001,
ko04962	Vasopressin-regulated water reabsorption	Organismal Systems	Excretory system	7(2.76%)	12(2.14%)	0.114123	0.244279	ALUE_0000958001,ALUE_0000895001,ALUE_0001073701,ALUE_0001634201,ALUE_0001575101,ALUE_0000138401,ALUE_0002335001,
ko04620	Toll-like receptor signaling pathway	Organismal Systems	Immune system	2(0.79%)	7(1.25%)	0.691724	0.789235	ALUE_0001157301,ALUE_0000973401,
ko04925	Aldosterone synthesis and secretion	Organismal Systems	Endocrine system	12(4.72%)	15(2.68%)	0.00106294	0.00671465	ALUE_0000895001,ALUE_0001376801,ALUE_0001001101,ALUE_0001142501,ALUE_0001760801,ALUE_0001726201,ALUE_0000730301,ALUE_0001330001,ALUE_0001014101,ALUE_0001747701,ALUE_0001575101,ALUE_0001258001,
ko00670	One carbon pool by folate	Metabolism	Metabolism of cofactors and vitamins	2(0.79%)	2(0.36%)	0	0	ALUE_0000943101,ALUE_0002207501,
ko04013	MAPK signaling pathway - fly	Environmental Information Processing	Signal transduction	5(1.97%)	14(2.50%)	0.674798	0.773331	ALUE_0001214601,ALUE_0000603101,ALUE_0001157301,ALUE_0000973401,ALUE_0002146801,
ko00640	Propanoate metabolism	Metabolism	Carbohydrate metabolism	5(1.97%)	7(1.25%)	0.0363579	0.125556	ALUE_0000577701,ALUE_0001044301,ALUE_0001402801,ALUE_0002115601,ALUE_0001063001,
ko04380	Osteoclast differentiation	Organismal Systems	Development	3(1.18%)	7(1.25%)	0.398774	0.573791	ALUE_0001157301,ALUE_0000973401,ALUE_0000355101,
ko04512	ECM-receptor interaction	Environmental Information Processing	Signaling molecules and interaction	2(0.79%)	2(0.36%)	0	0	ALUE_0000502701,ALUE_0000407201,
ko04622	RIG-I-like receptor signaling pathway	Organismal Systems	Immune system	1(0.39%)	6(1.07%)	0.842184	0.901346	ALUE_0001609001,
ko05132	Salmonella infection	Human Diseases	Infectious diseases: Bacterial	19(7.48%)	33(5.89%)	0.0514023	0.156626	ALUE_0001571101,ALUE_0001311101,ALUE_0001570901,ALUE_0002259201,ALUE_0001310901,ALUE_0002314201,ALUE_0001311201,ALUE_0001571301,ALUE_0002058101,ALUE_0001311001,ALUE_0001272801,ALUE_0000061801,ALUE_0001311301,ALUE_0001157301,ALUE_0000198201,ALUE_0001561901,ALUE_0000973401,ALUE_0000951501,ALUE_0002291601,
ko04070	Phosphatidylinositol signaling system	Environmental Information Processing	Signal transduction	3(1.18%)	5(0.89%)	0.133747	0.266465	ALUE_0001760801,ALUE_0000730301,ALUE_0001258001,
ko04350	TGF-beta signaling pathway	Environmental Information Processing	Signal transduction	4(1.57%)	11(1.96%)	0.613452	0.737866	ALUE_0000603101,ALUE_0001196801,ALUE_0001340601,ALUE_0001891301,
ko02010	ABC transporters	Environmental Information Processing	Membrane transport	2(0.79%)	6(1.07%)	0.566173	0.711839	ALUE_0001150901,ALUE_0000657501,
ko04520	Adherens junction	Cellular Processes	Cellular community - eukaryotes	20(7.87%)	33(5.89%)	0.0231528	0.0951837	ALUE_0001571101,ALUE_0001311101,ALUE_0001570901,ALUE_0002259201,ALUE_0001310901,ALUE_0002314201,ALUE_0001311201,ALUE_0001571301,ALUE_0002058101,ALUE_0001311001,ALUE_0000061801,ALUE_0001196801,ALUE_0001311301,ALUE_0001157301,ALUE_0000198201,ALUE_0001340601,ALUE_0001561901,ALUE_0000973401,ALUE_0000951501,ALUE_0002291601,
ko00533	Glycosaminoglycan biosynthesis - keratan sulfate	Metabolism	Glycan biosynthesis and metabolism	1(0.39%)	1(0.18%)	0	0	ALUE_0000736801,
ko04341	Hedgehog signaling pathway - fly	Environmental Information Processing	Signal transduction	1(0.39%)	7(1.25%)	0.902369	0.931129	ALUE_0001891301,
ko04726	Serotonergic synapse	Organismal Systems	Nervous system	7(2.76%)	11(1.96%)	0.0620692	0.172859	ALUE_0001433001,ALUE_0001214601,ALUE_0000895001,ALUE_0001005001,ALUE_0001726201,ALUE_0000730301,ALUE_0001069301,
ko04012	ErbB signaling pathway	Environmental Information Processing	Signal transduction	1(0.39%)	7(1.25%)	0.902369	0.931129	ALUE_0001214601,
ko05412	Arrhythmogenic right ventricular cardiomyopathy (ARVC)	Human Diseases	Cardiovascular diseases	20(7.87%)	26(4.64%)	0.000176786	0.00134669	ALUE_0001571101,ALUE_0000502701,ALUE_0001311101,ALUE_0001570901,ALUE_0002259201,ALUE_0001310901,ALUE_0002314201,ALUE_0001311201,ALUE_0001534901,ALUE_0001571301,ALUE_0001440901,ALUE_0001441001,ALUE_0002058101,ALUE_0001311001,ALUE_0000061801,ALUE_0001311301,ALUE_0000198201,ALUE_0001561901,ALUE_0000951501,ALUE_0002291601,
ko04550	Signaling pathways regulating pluripotency of stem cells	Cellular Processes	Cellular community - eukaryotes	1(0.39%)	7(1.25%)	0.902369	0.931129	ALUE_0001214601,
ko04625	C-type lectin receptor signaling pathway	Organismal Systems	Immune system	7(2.76%)	10(1.79%)	0.0277729	0.105782	ALUE_0001214601,ALUE_0001196801,ALUE_0001760801,ALUE_0001340601,ALUE_0000730301,ALUE_0000355101,ALUE_0001258001,
ko00510	N-Glycan biosynthesis	Metabolism	Glycan biosynthesis and metabolism	2(0.79%)	3(0.54%)	0.0927088	0.208796	ALUE_0000736801,ALUE_0001147001,
ko04722	Neurotrophin signaling pathway	Organismal Systems	Nervous system	11(4.33%)	18(3.21%)	0.0542521	0.161509	ALUE_0001325501,ALUE_0001214601,ALUE_0000414301,ALUE_0001196801,ALUE_0001157301,ALUE_0001760801,ALUE_0001340601,ALUE_0000973401,ALUE_0002080701,ALUE_0002330901,ALUE_0001258001,
ko04136	Autophagy - other	Cellular Processes	Transport and catabolism	1(0.39%)	3(0.54%)	0.430434	0.574651	ALUE_0000603101,
ko04730	Long-term depression	Organismal Systems	Nervous system	7(2.76%)	11(1.96%)	0.0620692	0.172859	ALUE_0001214601,ALUE_0000895001,ALUE_0000603101,ALUE_0001005001,ALUE_0001726201,ALUE_0000730301,ALUE_0001069301,
ko04927	Cortisol synthesis and secretion	Organismal Systems	Endocrine system	4(1.57%)	4(0.71%)	0	0	ALUE_0000895001,ALUE_0001726201,ALUE_0000730301,ALUE_0001575101,
ko05169	Epstein-Barr virus infection	Human Diseases	Infectious diseases: Viral	9(3.54%)	30(5.36%)	0.94079	0.955548	ALUE_0001325501,ALUE_0000414301,ALUE_0001468801,ALUE_0000941001,ALUE_0001576001,ALUE_0001793001,ALUE_0001541801,ALUE_0001370201,ALUE_0001540701,
ko04211	Longevity regulating pathway	Organismal Systems	Aging	3(1.18%)	5(0.89%)	0.133747	0.266465	ALUE_0001214601,ALUE_0001575101,ALUE_0000953401,
ko04014	Ras signaling pathway	Environmental Information Processing	Signal transduction	11(4.33%)	21(3.75%)	0.188613	0.341613	ALUE_0001433001,ALUE_0002054301,ALUE_0001214601,ALUE_0001196801,ALUE_0001157301,ALUE_0001760801,ALUE_0001340601,ALUE_0000973401,ALUE_0002080701,ALUE_0002330901,ALUE_0001258001,
ko03013	RNA transport	Genetic Information Processing	Translation	6(2.36%)	15(2.68%)	0.559992	0.710971	ALUE_0001490201,ALUE_0000728101,ALUE_0001455901,ALUE_0000831001,ALUE_0000770901,ALUE_0000923301,
ko05224	Breast cancer	Human Diseases	Cancers: Specific types	1(0.39%)	7(1.25%)	0.902369	0.931129	ALUE_0001214601,
ko00052	Galactose metabolism	Metabolism	Carbohydrate metabolism	2(0.79%)	4(0.71%)	0.245503	0.405002	ALUE_0002239901,ALUE_0000339701,
ko04933	AGE-RAGE signaling pathway in diabetic complications	Human Diseases	Endocrine and metabolic diseases	3(1.18%)	9(1.61%)	0.648134	0.752765	ALUE_0001214601,ALUE_0001157301,ALUE_0000973401,
ko04918	Thyroid hormone synthesis	Organismal Systems	Endocrine system	7(2.76%)	12(2.14%)	0.114123	0.244279	ALUE_0000431301,ALUE_0000895001,ALUE_0001001101,ALUE_0001726201,ALUE_0000730301,ALUE_0001378901,ALUE_0001575101,
ko00100	Steroid biosynthesis	Metabolism	Lipid metabolism	1(0.39%)	1(0.18%)	0	0	ALUE_0001778601,
ko04662	B cell receptor signaling pathway	Organismal Systems	Immune system	4(1.57%)	9(1.61%)	0.386248	0.558872	ALUE_0001214601,ALUE_0001157301,ALUE_0000973401,ALUE_0000355101,
ko04921	Oxytocin signaling pathway	Organismal Systems	Endocrine system	36(14.17%)	47(8.39%)	1.19023e-06	1.23308e-05	ALUE_0001571101,ALUE_0001311101,ALUE_0001570901,ALUE_0002259201,ALUE_0001310901,ALUE_0002314201,ALUE_0001311201,ALUE_0001534901,ALUE_0001571301,ALUE_0001440901,ALUE_0001441001,ALUE_0002058101,ALUE_0001311001,ALUE_0001214601,ALUE_0000895001,ALUE_0000061801,ALUE_0001196801,ALUE_0001311301,ALUE_0001760801,ALUE_0000198201,ALUE_0001953401,ALUE_0001005001,ALUE_0001726201,ALUE_0001340601,ALUE_0001561901…
ko05110	Vibrio cholerae infection	Human Diseases	Infectious diseases: Bacterial	22(8.66%)	32(5.71%)	0.00167084	0.00969866	ALUE_0001571101,ALUE_0001311101,ALUE_0000533201,ALUE_0001570901,ALUE_0001838201,ALUE_0002259201,ALUE_0001310901,ALUE_0002314201,ALUE_0001311201,ALUE_0001571301,ALUE_0002058101,ALUE_0001311001,ALUE_0000895001,ALUE_0000061801,ALUE_0001311301,ALUE_0000198201,ALUE_0001561901,ALUE_0000631401,ALUE_0000951501,ALUE_0001575101,ALUE_0000837901,ALUE_0002291601,
ko04068	FoxO signaling pathway	Environmental Information Processing	Signal transduction	5(1.97%)	9(1.61%)	0.169455	0.327528	ALUE_0000045501,ALUE_0002054301,ALUE_0001214601,ALUE_0000692301,ALUE_0000953401,
ko04260	Cardiac muscle contraction	Organismal Systems	Circulatory system	7(2.76%)	8(1.43%)	0.0016851	0.00969866	ALUE_0001417201,ALUE_0000023501,ALUE_0001534901,ALUE_0001440901,ALUE_0001441001,ALUE_0001001101,ALUE_0002167801,
ko04146	Peroxisome	Cellular Processes	Transport and catabolism	2(0.79%)	3(0.54%)	0.0927088	0.208796	ALUE_0000303901,ALUE_0000776101,
ko04270	Vascular smooth muscle contraction	Organismal Systems	Circulatory system	12(4.72%)	16(2.86%)	0.00335941	0.0170605	ALUE_0001540901,ALUE_0000895001,ALUE_0001196801,ALUE_0001760801,ALUE_0001953401,ALUE_0001726201,ALUE_0001340601,ALUE_0000730301,ALUE_0001330001,ALUE_0000874001,ALUE_0001575101,ALUE_0001258001,
ko00310	Lysine degradation	Metabolism	Amino acid metabolism	2(0.79%)	3(0.54%)	0.0927088	0.208796	ALUE_0001158001,ALUE_0000605701,
ko04612	Antigen processing and presentation	Organismal Systems	Immune system	9(3.54%)	13(2.32%)	0.0204644	0.0854882	ALUE_0001023901,ALUE_0000221001,ALUE_0001961701,ALUE_0000536501,ALUE_0000170601,ALUE_0000492101,ALUE_0001378901,ALUE_0001766801,ALUE_0001540701,
ko04911	Insulin secretion	Organismal Systems	Endocrine system	7(2.76%)	9(1.61%)	0.00915813	0.0419578	ALUE_0001534901,ALUE_0001440901,ALUE_0001441001,ALUE_0000895001,ALUE_0001001101,ALUE_0001726201,ALUE_0001575101,
ko04137	Mitophagy - animal	Cellular Processes	Transport and catabolism	2(0.79%)	5(0.89%)	0.413138	0.574651	ALUE_0001272801,ALUE_0001214601,
ko04151	PI3K-Akt signaling pathway	Environmental Information Processing	Signal transduction	15(5.91%)	26(4.64%)	0.0676202	0.186315	ALUE_0000502701,ALUE_0000045501,ALUE_0001325501,ALUE_0001433001,ALUE_0001214601,ALUE_0000603101,ALUE_0000414301,ALUE_0001023901,ALUE_0001157301,ALUE_0000407201,ALUE_0000973401,ALUE_0000692301,ALUE_0000941001,ALUE_0000953401,ALUE_0000336301,
ko04660	T cell receptor signaling pathway	Organismal Systems	Immune system	4(1.57%)	9(1.61%)	0.386248	0.558872	ALUE_0001214601,ALUE_0001196801,ALUE_0001340601,ALUE_0000355101,
ko00330	Arginine and proline metabolism	Metabolism	Amino acid metabolism	1(0.39%)	2(0.36%)	0.205284	0.354457	ALUE_0000545101,
ko05213	Endometrial cancer	Human Diseases	Cancers: Specific types	1(0.39%)	5(0.89%)	0.750181	0.833892	ALUE_0001214601,
ko01210	2-Oxocarboxylic acid metabolism	Metabolism	Global and overview maps	1(0.39%)	2(0.36%)	0.205284	0.354457	ALUE_0000776101,
ko04971	Gastric acid secretion	Organismal Systems	Digestive system	7(2.76%)	9(1.61%)	0.00915813	0.0419578	ALUE_0000895001,ALUE_0001001101,ALUE_0001760801,ALUE_0001726201,ALUE_0000730301,ALUE_0001575101,ALUE_0001258001,
ko03018	RNA degradation	Genetic Information Processing	Folding, sorting and degradation	12(4.72%)	20(3.57%)	0.0585314	0.170333	ALUE_0001000901,ALUE_0001244101,ALUE_0002176701,ALUE_0000563601,ALUE_0000438201,ALUE_0000447001,ALUE_0000468801,ALUE_0002070901,ALUE_0001527601,ALUE_0001927201,ALUE_0002337301,ALUE_0001963201,
ko05160	Hepatitis C	Human Diseases	Infectious diseases: Viral	3(1.18%)	9(1.61%)	0.648134	0.752765	ALUE_0001214601,ALUE_0000603101,ALUE_0000336301,
ko00220	Arginine biosynthesis	Metabolism	Amino acid metabolism	2(0.79%)	4(0.71%)	0.245503	0.405002	ALUE_0000607401,ALUE_0002150901,
ko04066	HIF-1 signaling pathway	Environmental Information Processing	Signal transduction	9(3.54%)	19(3.39%)	0.338041	0.512004	ALUE_0001346401,ALUE_0000898301,ALUE_0001597201,ALUE_0001244101,ALUE_0002176701,ALUE_0002239901,ALUE_0002163601,ALUE_0001873501,ALUE_0001891301,
ko05212	Pancreatic cancer	Human Diseases	Cancers: Specific types	3(1.18%)	9(1.61%)	0.648134	0.752765	ALUE_0001214601,ALUE_0001157301,ALUE_0000973401,
ko04657	IL-17 signaling pathway	Organismal Systems	Immune system	4(1.57%)	11(1.96%)	0.613452	0.737866	ALUE_0001677601,ALUE_0001023901,ALUE_0000770001,ALUE_0001608301,
ko04714	Thermogenesis	Organismal Systems	Environmental adaptation	23(9.06%)	39(6.96%)	0.0264788	0.102358	ALUE_0001571101,ALUE_0001311101,ALUE_0001570901,ALUE_0002259201,ALUE_0001310901,ALUE_0002314201,ALUE_0001311201,ALUE_0001571301,ALUE_0002058101,ALUE_0001311001,ALUE_0001214601,ALUE_0000895001,ALUE_0000061801,ALUE_0001311301,ALUE_0001625101,ALUE_0000198201,ALUE_0001133401,ALUE_0001561901,ALUE_0001330001,ALUE_0000951501,ALUE_0001575101,ALUE_0002291601,ALUE_0000953401,
ko04115	p53 signaling pathway	Cellular Processes	Cell growth and death	1(0.39%)	3(0.54%)	0.430434	0.574651	ALUE_0002125801,
ko04360	Axon guidance	Organismal Systems	Development	7(2.76%)	15(2.68%)	0.355257	0.531858	ALUE_0000502701,ALUE_0001214601,ALUE_0001196801,ALUE_0001157301,ALUE_0001340601,ALUE_0000973401,ALUE_0000355101,
ko04922	Glucagon signaling pathway	Organismal Systems	Endocrine system	14(5.51%)	21(3.75%)	0.0128768	0.056527	ALUE_0000045501,ALUE_0001346401,ALUE_0000898301,ALUE_0001597201,ALUE_0001044301,ALUE_0000895001,ALUE_0001282001,ALUE_0001760801,ALUE_0001726201,ALUE_0000692301,ALUE_0000730301,ALUE_0000355101,ALUE_0000953401,ALUE_0001258001,
ko04913	Ovarian steroidogenesis	Organismal Systems	Endocrine system	2(0.79%)	2(0.36%)	0	0	ALUE_0000895001,ALUE_0001575101,
ko04150	mTOR signaling pathway	Environmental Information Processing	Signal transduction	6(2.36%)	15(2.68%)	0.559992	0.710971	ALUE_0001214601,ALUE_0001196801,ALUE_0001340601,ALUE_0000631401,ALUE_0000837901,ALUE_0000953401,
ko04142	Lysosome	Cellular Processes	Transport and catabolism	10(3.94%)	19(3.39%)	0.188613	0.341613	ALUE_0000533201,ALUE_0000221001,ALUE_0000711401,ALUE_0001961701,ALUE_0000170601,ALUE_0001778601,ALUE_0001766801,ALUE_0001881601,ALUE_0000861501,ALUE_0001881401,
ko00471	D-Glutamine and D-glutamate metabolism	Metabolism	Metabolism of other amino acids	1(0.39%)	3(0.54%)	0.430434	0.574651	ALUE_0002150901,
ko05145	Toxoplasmosis	Human Diseases	Infectious diseases: Parasitic	5(1.97%)	12(2.14%)	0.483158	0.632009	ALUE_0000502701,ALUE_0000407201,ALUE_0001005001,ALUE_0001069301,ALUE_0001540701,
ko05168	Herpes simplex infection	Human Diseases	Infectious diseases: Viral	5(1.97%)	16(2.86%)	0.8139	0.886265	ALUE_0001677601,ALUE_0001953401,ALUE_0001468801,ALUE_0000874001,ALUE_0000770001,
ko04371	Apelin signaling pathway	Environmental Information Processing	Signal transduction	13(5.12%)	17(3.04%)	0.00178513	0.0100511	ALUE_0001540901,ALUE_0001534901,ALUE_0001440901,ALUE_0001433001,ALUE_0001441001,ALUE_0001214601,ALUE_0001760801,ALUE_0001726201,ALUE_0000730301,ALUE_0002167801,ALUE_0001575101,ALUE_0000953401,ALUE_0001258001,
ko05031	Amphetamine addiction	Human Diseases	Substance dependence	6(2.36%)	9(1.61%)	0.0506834	0.156274	ALUE_0000895001,ALUE_0001760801,ALUE_0001953401,ALUE_0000355101,ALUE_0000874001,ALUE_0001258001,
ko05211	Renal cell carcinoma	Human Diseases	Cancers: Specific types	6(2.36%)	11(1.96%)	0.177767	0.336071	ALUE_0001214601,ALUE_0001157301,ALUE_0000973401,ALUE_0001891301,ALUE_0002080701,ALUE_0002330901,
ko01521	EGFR tyrosine kinase inhibitor resistance	Human Diseases	Drug resistance: Antineoplastic	1(0.39%)	7(1.25%)	0.902369	0.931129	ALUE_0001214601,
ko05164	Influenza A	Human Diseases	Infectious diseases: Viral	19(7.48%)	34(6.07%)	0.0738396	0.191244	ALUE_0001571101,ALUE_0001311101,ALUE_0001570901,ALUE_0002259201,ALUE_0001310901,ALUE_0002314201,ALUE_0001311201,ALUE_0001571301,ALUE_0002058101,ALUE_0001311001,ALUE_0000061801,ALUE_0001311301,ALUE_0000198201,ALUE_0001561901,ALUE_0000951501,ALUE_0000923301,ALUE_0002291601,ALUE_0001540701,ALUE_0001492301,
ko04390	Hippo signaling pathway	Environmental Information Processing	Signal transduction	26(10.24%)	37(6.61%)	0.000416216	0.00299444	ALUE_0001571101,ALUE_0001311101,ALUE_0001570901,ALUE_0002259201,ALUE_0001310901,ALUE_0002314201,ALUE_0001311201,ALUE_0001723601,ALUE_0001571301,ALUE_0001325501,ALUE_0002058101,ALUE_0001311001,ALUE_0000061801,ALUE_0000603101,ALUE_0000414301,ALUE_0001311301,ALUE_0000719301,ALUE_0000198201,ALUE_0001953401,ALUE_0001561901,ALUE_0000941001,ALUE_0000951501,ALUE_0001749401,ALUE_0000874001,ALUE_0002291601…

## Sheet: Ov
Additional file 10: Table S7. The complete list of KEGG pathway significantly enriched in A. lumbricoides discrete reproductive tissues (Ov tissue sample).
Pathway ID	Pathway	Level1	Level2	DEGs with pathway annotation (258)	All genes with pathway annotation (560)	Pvalue	Qvalue	Genelist
ko04014	Ras signaling pathway	Environmental Information Processing	Signal transduction	10(3.88%)	21(3.75%)	0.355071	0.571578	ALUE_0001214601,ALUE_0001433001,ALUE_0002054301,ALUE_0001196801,ALUE_0001340601,ALUE_0000750801,ALUE_0001157301,ALUE_0001760801,ALUE_0000973401,ALUE_0002330901,
ko04657	IL-17 signaling pathway	Organismal Systems	Immune system	6(2.33%)	11(1.96%)	0.190865	0.399419	ALUE_0001677601,ALUE_0002138301,ALUE_0001023901,ALUE_0000770001,ALUE_0001608301,ALUE_0001316801,
ko04722	Neurotrophin signaling pathway	Organismal Systems	Nervous system	10(3.88%)	18(3.21%)	0.144462	0.346709	ALUE_0001325501,ALUE_0001214601,ALUE_0001196801,ALUE_0000414301,ALUE_0001340601,ALUE_0001157301,ALUE_0001760801,ALUE_0000973401,ALUE_0001316801,ALUE_0002330901,
ko00440	Phosphonate and phosphinate metabolism	Metabolism	Metabolism of other amino acids	1(0.39%)	1(0.18%)	0	0	ALUE_0001625701,
ko04810	Regulation of actin cytoskeleton	Cellular Processes	Cell motility	26(10.08%)	38(6.79%)	0.00114997	0.00867409	ALUE_0001311201,ALUE_0000502701,ALUE_0001570901,ALUE_0002259201,ALUE_0001571301,ALUE_0000061801,ALUE_0001311301,ALUE_0002058101,ALUE_0002314201,ALUE_0001310901,ALUE_0001571101,ALUE_0001214601,ALUE_0001196801,ALUE_0001311101,ALUE_0001311001,ALUE_0000198201,ALUE_0001340601,ALUE_0000987101,ALUE_0001561901,ALUE_0001157301,ALUE_0000973401,ALUE_0002291601,ALUE_0000874001,ALUE_0002167801,ALUE_0000951501…
ko04530	Tight junction	Cellular Processes	Cellular community - eukaryotes	41(15.89%)	59(10.54%)	3.45718e-05	0.000351037	ALUE_0002286101,ALUE_0001311201,ALUE_0002245001,ALUE_0000502701,ALUE_0001276301,ALUE_0001783301,ALUE_0001570901,ALUE_0002259201,ALUE_0001578301,ALUE_0001571301,ALUE_0000061801,ALUE_0001311301,ALUE_0002058101,ALUE_0002314201,ALUE_0001310901,ALUE_0001571101,ALUE_0001196801,ALUE_0001311101,ALUE_0001311001,ALUE_0000603101,ALUE_0000450101,ALUE_0000198201,ALUE_0001340601,ALUE_0001561901,ALUE_0001157301…
ko04744	Phototransduction	Organismal Systems	Sensory system	2(0.78%)	3(0.54%)	0.0971759	0.264804	ALUE_0001433001,ALUE_0001760801,
ko04512	ECM-receptor interaction	Environmental Information Processing	Signaling molecules and interaction	2(0.78%)	2(0.36%)	0	0	ALUE_0000502701,ALUE_0000407201,
ko00660	C5-Branched dibasic acid metabolism	Metabolism	Carbohydrate metabolism	2(0.78%)	2(0.36%)	0	0	ALUE_0001402801,ALUE_0002115601,
ko00380	Tryptophan metabolism	Metabolism	Amino acid metabolism	2(0.78%)	4(0.71%)	0.25524	0.462843	ALUE_0001158001,ALUE_0001163001,
ko00471	D-Glutamine and D-glutamate metabolism	Metabolism	Metabolism of other amino acids	1(0.39%)	3(0.54%)	0.441088	0.585162	ALUE_0002150901,
ko01100	Metabolic pathways	Metabolism	Global and overview maps	54(20.93%)	106(18.93%)	0.110235	0.28814	ALUE_0000577701,ALUE_0000536401,ALUE_0000045501,ALUE_0001991701,ALUE_0000898301,ALUE_0001597201,ALUE_0001249501,ALUE_0001346401,ALUE_0000533201,ALUE_0001146501,ALUE_0001244101,ALUE_0002239901,ALUE_0000736801,ALUE_0001458501,ALUE_0002176701,ALUE_0001044301,ALUE_0001277301,ALUE_0000738801,ALUE_0000303901,ALUE_0000545101,ALUE_0002207501,ALUE_0000607401,ALUE_0001625101,ALUE_0001282001,ALUE_0000902801…
ko05203	Viral carcinogenesis	Human Diseases	Cancers: Overview	17(6.59%)	36(6.43%)	0.374852	0.585162	ALUE_0001325501,ALUE_0001214601,ALUE_0001700201,ALUE_0001196801,ALUE_0001676801,ALUE_0000941001,ALUE_0000414301,ALUE_0001340601,ALUE_0001157301,ALUE_0000973401,ALUE_0001700101,ALUE_0001311901,ALUE_0001295301,ALUE_0002041601,ALUE_0001116101,ALUE_0001609001,ALUE_0002131201,
ko02010	ABC transporters	Environmental Information Processing	Membrane transport	2(0.78%)	6(1.07%)	0.580561	0.71514	ALUE_0000657501,ALUE_0001150901,
ko00480	Glutathione metabolism	Metabolism	Metabolism of other amino acids	4(1.55%)	9(1.61%)	0.40343	0.585162	ALUE_0002125801,ALUE_0000776101,ALUE_0000567101,ALUE_0002110501,
ko00260	Glycine, serine and threonine metabolism	Metabolism	Amino acid metabolism	3(1.16%)	4(0.71%)	0.0444881	0.167784	ALUE_0001305101,ALUE_0002207501,ALUE_0000764701,
ko05161	Hepatitis B	Human Diseases	Infectious diseases: Viral	3(1.16%)	9(1.61%)	0.664438	0.75284	ALUE_0001214601,ALUE_0002041601,ALUE_0001609001,
ko04625	C-type lectin receptor signaling pathway	Organismal Systems	Immune system	6(2.33%)	10(1.79%)	0.112859	0.28927	ALUE_0001214601,ALUE_0000730301,ALUE_0001196801,ALUE_0001340601,ALUE_0001760801,ALUE_0000355101,
ko00511	Other glycan degradation	Metabolism	Glycan biosynthesis and metabolism	2(0.78%)	2(0.36%)	0	0	ALUE_0001039301,ALUE_0000529101,
ko04924	Renin secretion	Organismal Systems	Endocrine system	8(3.10%)	10(1.79%)	0.00513965	0.0301526	ALUE_0000895001,ALUE_0000730301,ALUE_0000221001,ALUE_0001330001,ALUE_0001760801,ALUE_0000170601,ALUE_0001961701,ALUE_0000355101,
ko03018	RNA degradation	Genetic Information Processing	Folding, sorting and degradation	13(5.04%)	20(3.57%)	0.0247931	0.109089	ALUE_0001000901,ALUE_0001244101,ALUE_0002176701,ALUE_0000186801,ALUE_0000468801,ALUE_0002337301,ALUE_0000438201,ALUE_0002347201,ALUE_0001564401,ALUE_0002070901,ALUE_0000447001,ALUE_0001310601,ALUE_0001927201,
ko04137	Mitophagy - animal	Cellular Processes	Transport and catabolism	2(0.78%)	5(0.89%)	0.42638	0.585162	ALUE_0001272801,ALUE_0001214601,
ko05010	Alzheimer's disease	Human Diseases	Neurodegenerative diseases	9(3.49%)	19(3.39%)	0.361928	0.575596	ALUE_0000570801,ALUE_0000730301,ALUE_0001625101,ALUE_0002163601,ALUE_0001373801,ALUE_0001760801,ALUE_0000355101,ALUE_0001873501,ALUE_0001316801,
ko05211	Renal cell carcinoma	Human Diseases	Cancers: Specific types	6(2.33%)	11(1.96%)	0.190865	0.399419	ALUE_0001214601,ALUE_0000750801,ALUE_0001157301,ALUE_0000973401,ALUE_0001891301,ALUE_0002330901,
ko04152	AMPK signaling pathway	Environmental Information Processing	Signal transduction	8(3.10%)	15(2.68%)	0.201883	0.399419	ALUE_0000045501,ALUE_0000830301,ALUE_0000603101,ALUE_0000951001,ALUE_0001073701,ALUE_0000953401,ALUE_0001055001,ALUE_0001405501,
ko04380	Osteoclast differentiation	Organismal Systems	Development	3(1.16%)	7(1.25%)	0.414135	0.585162	ALUE_0001157301,ALUE_0000973401,ALUE_0000355101,
ko04612	Antigen processing and presentation	Organismal Systems	Immune system	8(3.10%)	13(2.32%)	0.0786134	0.250047	ALUE_0000221001,ALUE_0000536501,ALUE_0001023901,ALUE_0000492101,ALUE_0001540701,ALUE_0000170601,ALUE_0001961701,ALUE_0001378901,
ko04391	Hippo signaling pathway - fly	Environmental Information Processing	Signal transduction	23(8.91%)	30(5.36%)	0.000103751	0.000978228	ALUE_0001311201,ALUE_0001570901,ALUE_0002259201,ALUE_0001723601,ALUE_0001571301,ALUE_0001325501,ALUE_0000061801,ALUE_0001311301,ALUE_0002058101,ALUE_0002314201,ALUE_0001310901,ALUE_0001571101,ALUE_0001311101,ALUE_0001311001,ALUE_0000603101,ALUE_0000414301,ALUE_0000198201,ALUE_0000719301,ALUE_0001561901,ALUE_0001749401,ALUE_0002291601,ALUE_0000951501,ALUE_0001454301,
ko04723	Retrograde endocannabinoid signaling	Organismal Systems	Nervous system	7(2.71%)	14(2.50%)	0.283516	0.462843	ALUE_0000730301,ALUE_0001433001,ALUE_0001625101,ALUE_0001005001,ALUE_0001927601,ALUE_0001069301,ALUE_0001575101,
ko05202	Transcriptional misregulation in cancer	Human Diseases	Cancers: Overview	7(2.71%)	12(2.14%)	0.124327	0.312595	ALUE_0000736801,ALUE_0001312001,ALUE_0002043201,ALUE_0001003901,ALUE_0000994801,ALUE_0000605701,ALUE_0000995001,
ko01523	Antifolate resistance	Human Diseases	Drug resistance: Antineoplastic	1(0.39%)	1(0.18%)	0	0	ALUE_0002207501,
ko04611	Platelet activation	Organismal Systems	Immune system	26(10.08%)	38(6.79%)	0.00114997	0.00867409	ALUE_0001311201,ALUE_0000502701,ALUE_0001570901,ALUE_0002259201,ALUE_0001571301,ALUE_0000061801,ALUE_0001311301,ALUE_0002058101,ALUE_0000895001,ALUE_0002314201,ALUE_0001310901,ALUE_0001571101,ALUE_0000730301,ALUE_0001196801,ALUE_0001311101,ALUE_0001311001,ALUE_0000198201,ALUE_0001340601,ALUE_0001561901,ALUE_0001749401,ALUE_0002291601,ALUE_0000874001,ALUE_0000951501,ALUE_0001454301,ALUE_0002330901…
ko05012	Parkinson's disease	Human Diseases	Neurodegenerative diseases	2(0.78%)	8(1.43%)	0.799549	0.851132	ALUE_0001625101,ALUE_0001373801,
ko04068	FoxO signaling pathway	Environmental Information Processing	Signal transduction	4(1.55%)	9(1.61%)	0.40343	0.585162	ALUE_0000045501,ALUE_0001214601,ALUE_0002054301,ALUE_0000953401,
ko04920	Adipocytokine signaling pathway	Organismal Systems	Endocrine system	2(0.78%)	5(0.89%)	0.42638	0.585162	ALUE_0000045501,ALUE_0000953401,
ko04150	mTOR signaling pathway	Environmental Information Processing	Signal transduction	6(2.33%)	15(2.68%)	0.582406	0.71514	ALUE_0001214601,ALUE_0001196801,ALUE_0001340601,ALUE_0001586101,ALUE_0000953401,ALUE_0001316801,
ko00410	beta-Alanine metabolism	Metabolism	Metabolism of other amino acids	1(0.39%)	4(0.71%)	0.626936	0.751612	ALUE_0000577701,
ko03420	Nucleotide excision repair	Genetic Information Processing	Replication and repair	3(1.16%)	3(0.54%)	0	0	ALUE_0001182801,ALUE_0001891301,ALUE_0001233201,
ko05216	Thyroid cancer	Human Diseases	Cancers: Specific types	2(0.78%)	3(0.54%)	0.0971759	0.264804	ALUE_0001417201,ALUE_0001214601,
ko03015	mRNA surveillance pathway	Genetic Information Processing	Translation	3(1.16%)	14(2.50%)	0.94827	0.964267	ALUE_0000531501,ALUE_0000603101,ALUE_0000874001,
ko04510	Focal adhesion	Cellular Processes	Cellular community - eukaryotes	27(10.47%)	44(7.86%)	0.0113532	0.0587697	ALUE_0001311201,ALUE_0000502701,ALUE_0001570901,ALUE_0002259201,ALUE_0001571301,ALUE_0000061801,ALUE_0001311301,ALUE_0002058101,ALUE_0002314201,ALUE_0001310901,ALUE_0001571101,ALUE_0001196801,ALUE_0001311101,ALUE_0001311001,ALUE_0000407201,ALUE_0000198201,ALUE_0001340601,ALUE_0001561901,ALUE_0001157301,ALUE_0000973401,ALUE_0002291601,ALUE_0000874001,ALUE_0002167801,ALUE_0000951501,ALUE_0001454301…
ko00450	Selenocompound metabolism	Metabolism	Metabolism of other amino acids	1(0.39%)	2(0.36%)	0.211813	0.399419	ALUE_0000764701,
ko00010	Glycolysis / Gluconeogenesis	Metabolism	Carbohydrate metabolism	14(5.43%)	21(3.75%)	0.0152935	0.0761792	ALUE_0000045501,ALUE_0000898301,ALUE_0001597201,ALUE_0001346401,ALUE_0001244101,ALUE_0002239901,ALUE_0002176701,ALUE_0001044301,ALUE_0002163601,ALUE_0001280801,ALUE_0002347201,ALUE_0000459001,ALUE_0001873501,ALUE_0002131201,
ko04973	Carbohydrate digestion and absorption	Organismal Systems	Digestive system	2(0.78%)	3(0.54%)	0.0971759	0.264804	ALUE_0002239901,ALUE_0001001101,
ko00564	Glycerophospholipid metabolism	Metabolism	Lipid metabolism	1(0.39%)	3(0.54%)	0.441088	0.585162	ALUE_0001625701,
ko00350	Tyrosine metabolism	Metabolism	Amino acid metabolism	1(0.39%)	1(0.18%)	0	0	ALUE_0001758101,
ko04620	Toll-like receptor signaling pathway	Organismal Systems	Immune system	2(0.78%)	7(1.25%)	0.705381	0.779165	ALUE_0001157301,ALUE_0000973401,
ko04062	Chemokine signaling pathway	Organismal Systems	Immune system	9(3.49%)	14(2.50%)	0.0484344	0.180094	ALUE_0001214601,ALUE_0001433001,ALUE_0001196801,ALUE_0001340601,ALUE_0001157301,ALUE_0000973401,ALUE_0001316801,ALUE_0002330901,ALUE_0001575101,
ko05215	Prostate cancer	Human Diseases	Cancers: Specific types	3(1.16%)	8(1.43%)	0.548435	0.692759	ALUE_0001214601,ALUE_0001023901,ALUE_0001316801,
ko00970	Aminoacyl-tRNA biosynthesis	Genetic Information Processing	Translation	6(2.33%)	26(4.64%)	0.987937	0.995057	ALUE_0001010601,ALUE_0001228401,ALUE_0000390001,ALUE_0000498601,ALUE_0002152001,ALUE_0000385201,
ko05169	Epstein-Barr virus infection	Human Diseases	Infectious diseases: Viral	9(3.49%)	30(5.36%)	0.949656	0.964267	ALUE_0001325501,ALUE_0001204801,ALUE_0000941001,ALUE_0000414301,ALUE_0001793001,ALUE_0001540701,ALUE_0001576001,ALUE_0001316801,ALUE_0001541801,
ko00190	Oxidative phosphorylation	Metabolism	Energy metabolism	4(1.55%)	14(2.50%)	0.855385	0.885575	ALUE_0000533201,ALUE_0001625101,ALUE_0001373801,ALUE_0001564701,
ko03030	DNA replication	Genetic Information Processing	Replication and repair	2(0.78%)	3(0.54%)	0.0971759	0.264804	ALUE_0001642901,ALUE_0001928701,
ko00071	Fatty acid degradation	Metabolism	Lipid metabolism	1(0.39%)	2(0.36%)	0.211813	0.399419	ALUE_0000577701,
ko04341	Hedgehog signaling pathway - fly	Environmental Information Processing	Signal transduction	4(1.55%)	7(1.25%)	0.165748	0.380499	ALUE_0000778301,ALUE_0000829601,ALUE_0001891301,ALUE_0001316801,
ko04350	TGF-beta signaling pathway	Environmental Information Processing	Signal transduction	4(1.55%)	11(1.96%)	0.632037	0.751612	ALUE_0001196801,ALUE_0000603101,ALUE_0001340601,ALUE_0001891301,
ko04214	Apoptosis - fly	Cellular Processes	Cell growth and death	4(1.55%)	8(1.43%)	0.279835	0.462843	ALUE_0001214601,ALUE_0000719301,ALUE_0001001701,ALUE_0000345701,
ko04926	Relaxin signaling pathway	Organismal Systems	Endocrine system	7(2.71%)	12(2.14%)	0.124327	0.312595	ALUE_0000895001,ALUE_0001540901,ALUE_0001214601,ALUE_0001433001,ALUE_0001005001,ALUE_0001069301,ALUE_0001575101,
ko05120	Epithelial cell signaling in Helicobacter pylori infection	Human Diseases	Infectious diseases: Bacterial	3(1.16%)	10(1.79%)	0.758231	0.81674	ALUE_0000533201,ALUE_0001157301,ALUE_0000973401,
ko04714	Thermogenesis	Organismal Systems	Environmental adaptation	26(10.08%)	39(6.96%)	0.0021663	0.0140494	ALUE_0001311201,ALUE_0001570901,ALUE_0002259201,ALUE_0001571301,ALUE_0000061801,ALUE_0001311301,ALUE_0002058101,ALUE_0000895001,ALUE_0002314201,ALUE_0001310901,ALUE_0001571101,ALUE_0001214601,ALUE_0001625101,ALUE_0001311101,ALUE_0001311001,ALUE_0000198201,ALUE_0001373801,ALUE_0001330001,ALUE_0001586101,ALUE_0001561901,ALUE_0001133401,ALUE_0002291601,ALUE_0000953401,ALUE_0000951501,ALUE_0001454301…
ko01524	Platinum drug resistance	Human Diseases	Drug resistance: Antineoplastic	1(0.39%)	3(0.54%)	0.441088	0.585162	ALUE_0000740601,
ko00533	Glycosaminoglycan biosynthesis - keratan sulfate	Metabolism	Glycan biosynthesis and metabolism	1(0.39%)	1(0.18%)	0	0	ALUE_0000736801,
ko01521	EGFR tyrosine kinase inhibitor resistance	Human Diseases	Drug resistance: Antineoplastic	3(1.16%)	7(1.25%)	0.414135	0.585162	ALUE_0001214601,ALUE_0001586101,ALUE_0001316801,
ko05152	Tuberculosis	Human Diseases	Infectious diseases: Bacterial	10(3.88%)	20(3.57%)	0.277776	0.462843	ALUE_0001000901,ALUE_0000533201,ALUE_0001272801,ALUE_0001196801,ALUE_0000186801,ALUE_0001340601,ALUE_0001760801,ALUE_0002337301,ALUE_0001564401,ALUE_0000355101,
ko01522	Endocrine resistance	Human Diseases	Drug resistance: Antineoplastic	3(1.16%)	9(1.61%)	0.664438	0.75284	ALUE_0000895001,ALUE_0001214601,ALUE_0001575101,
ko04928	Parathyroid hormone synthesis, secretion and action	Organismal Systems	Endocrine system	5(1.94%)	9(1.61%)	0.180959	0.398111	ALUE_0000895001,ALUE_0000730301,ALUE_0001196801,ALUE_0001340601,ALUE_0001575101,
ko04710	Circadian rhythm	Organismal Systems	Environmental adaptation	2(0.78%)	5(0.89%)	0.42638	0.585162	ALUE_0001891301,ALUE_0000953401,
ko04720	Long-term potentiation	Organismal Systems	Nervous system	6(2.33%)	15(2.68%)	0.582406	0.71514	ALUE_0001214601,ALUE_0000730301,ALUE_0001760801,ALUE_0000874001,ALUE_0000355101,ALUE_0002330901,
ko04072	Phospholipase D signaling pathway	Environmental Information Processing	Signal transduction	6(2.33%)	13(2.32%)	0.384989	0.585162	ALUE_0001838201,ALUE_0000895001,ALUE_0001214601,ALUE_0001196801,ALUE_0001340601,ALUE_0001575101,
ko04912	GnRH signaling pathway	Organismal Systems	Endocrine system	5(1.94%)	12(2.14%)	0.503591	0.645379	ALUE_0000895001,ALUE_0001214601,ALUE_0000730301,ALUE_0001760801,ALUE_0001575101,
ko04728	Dopaminergic synapse	Organismal Systems	Nervous system	11(4.26%)	23(4.11%)	0.348533	0.564495	ALUE_0000895001,ALUE_0001772301,ALUE_0000730301,ALUE_0001433001,ALUE_0001005001,ALUE_0000603101,ALUE_0001760801,ALUE_0000874001,ALUE_0000355101,ALUE_0001069301,ALUE_0001316801,
ko00860	Porphyrin and chlorophyll metabolism	Metabolism	Metabolism of cofactors and vitamins	1(0.39%)	2(0.36%)	0.211813	0.399419	ALUE_0000385201,
ko04015	Rap1 signaling pathway	Environmental Information Processing	Signal transduction	30(11.63%)	46(8.21%)	0.0019805	0.0134065	ALUE_0001311201,ALUE_0000502701,ALUE_0001570901,ALUE_0002259201,ALUE_0001571301,ALUE_0000061801,ALUE_0001311301,ALUE_0002058101,ALUE_0000895001,ALUE_0002314201,ALUE_0001310901,ALUE_0001571101,ALUE_0001214601,ALUE_0001196801,ALUE_0001311101,ALUE_0001311001,ALUE_0001005001,ALUE_0000198201,ALUE_0001340601,ALUE_0001561901,ALUE_0001157301,ALUE_0001760801,ALUE_0000973401,ALUE_0001749401,ALUE_0002291601…
ko01210	2-Oxocarboxylic acid metabolism	Metabolism	Global and overview maps	1(0.39%)	2(0.36%)	0.211813	0.399419	ALUE_0000776101,
ko05014	Amyotrophic lateral sclerosis (ALS)	Human Diseases	Neurodegenerative diseases	4(1.55%)	6(1.07%)	0.0756188	0.246461	ALUE_0000637301,ALUE_0001157301,ALUE_0000973401,ALUE_0000355101,
ko04218	Cellular senescence	Cellular Processes	Cell growth and death	7(2.71%)	16(2.86%)	0.471498	0.619281	ALUE_0001214601,ALUE_0000730301,ALUE_0000750801,ALUE_0001760801,ALUE_0000874001,ALUE_0000730501,ALUE_0000355101,
ko04217	Necroptosis	Cellular Processes	Cell growth and death	4(1.55%)	12(2.14%)	0.723785	0.786334	ALUE_0000607401,ALUE_0001282001,ALUE_0001023901,ALUE_0002150901,
ko03050	Proteasome	Genetic Information Processing	Folding, sorting and degradation	3(1.16%)	9(1.61%)	0.664438	0.75284	ALUE_0001204801,ALUE_0001793001,ALUE_0001572001,
ko05231	Choline metabolism in cancer	Human Diseases	Cancers: Overview	3(1.16%)	9(1.61%)	0.664438	0.75284	ALUE_0001214601,ALUE_0001157301,ALUE_0000973401,
ko04624	Toll and Imd signaling pathway	Organismal Systems	Immune system	2(0.78%)	5(0.89%)	0.42638	0.585162	ALUE_0000557901,ALUE_0002146801,
ko04934	Cushing's syndrome	Human Diseases	Endocrine and metabolic diseases	5(1.94%)	11(1.96%)	0.393804	0.585162	ALUE_0000895001,ALUE_0000730301,ALUE_0001316801,ALUE_0002330901,ALUE_0001575101,
ko04662	B cell receptor signaling pathway	Organismal Systems	Immune system	5(1.94%)	9(1.61%)	0.180959	0.398111	ALUE_0001214601,ALUE_0001157301,ALUE_0000973401,ALUE_0000355101,ALUE_0001316801,
ko04940	Type I diabetes mellitus	Human Diseases	Endocrine and metabolic diseases	3(1.16%)	4(0.71%)	0.0444881	0.167784	ALUE_0000186801,ALUE_0002337301,ALUE_0001564401,
ko05224	Breast cancer	Human Diseases	Cancers: Specific types	2(0.78%)	7(1.25%)	0.705381	0.779165	ALUE_0001214601,ALUE_0001316801,
ko05414	Dilated cardiomyopathy (DCM)	Human Diseases	Cardiovascular diseases	26(10.08%)	31(5.54%)	1.35932e-06	1.56026e-05	ALUE_0001311201,ALUE_0000502701,ALUE_0001417201,ALUE_0001534901,ALUE_0000023501,ALUE_0001570901,ALUE_0002259201,ALUE_0001571301,ALUE_0000061801,ALUE_0001441001,ALUE_0001311301,ALUE_0002058101,ALUE_0000895001,ALUE_0002314201,ALUE_0001310901,ALUE_0001571101,ALUE_0001440901,ALUE_0001311101,ALUE_0001311001,ALUE_0000198201,ALUE_0001561901,ALUE_0002291601,ALUE_0002167801,ALUE_0000951501,ALUE_0001454301…
ko05016	Huntington's disease	Human Diseases	Neurodegenerative diseases	4(1.55%)	21(3.75%)	0.991288	0.995057	ALUE_0000730301,ALUE_0001625101,ALUE_0001373801,ALUE_0000138401,
ko05130	Pathogenic Escherichia coli infection	Human Diseases	Infectious diseases: Bacterial	29(11.24%)	46(8.21%)	0.00511537	0.0301526	ALUE_0001311201,ALUE_0000502701,ALUE_0001570901,ALUE_0002259201,ALUE_0001571301,ALUE_0000061801,ALUE_0001311301,ALUE_0002058101,ALUE_0002314201,ALUE_0001310901,ALUE_0001571101,ALUE_0001196801,ALUE_0001311101,ALUE_0001311001,ALUE_0000450101,ALUE_0000198201,ALUE_0001340601,ALUE_0000987101,ALUE_0001561901,ALUE_0000543401,ALUE_0000986501,ALUE_0000640701,ALUE_0002291601,ALUE_0000531901,ALUE_0001031701…
ko04144	Endocytosis	Cellular Processes	Transport and catabolism	16(6.20%)	32(5.71%)	0.259987	0.462843	ALUE_0001838201,ALUE_0000958001,ALUE_0001272801,ALUE_0001772301,ALUE_0001196801,ALUE_0001333201,ALUE_0001340601,ALUE_0000987101,ALUE_0001959601,ALUE_0001073701,ALUE_0000802001,ALUE_0001540701,ALUE_0001749401,ALUE_0001679301,ALUE_0002335001,ALUE_0001055001,
ko04260	Cardiac muscle contraction	Organismal Systems	Circulatory system	7(2.71%)	8(1.43%)	0.0019128	0.0132889	ALUE_0001417201,ALUE_0001534901,ALUE_0000023501,ALUE_0001441001,ALUE_0001440901,ALUE_0001001101,ALUE_0002167801,
ko04918	Thyroid hormone synthesis	Organismal Systems	Endocrine system	6(2.33%)	12(2.14%)	0.284017	0.462843	ALUE_0000431301,ALUE_0000895001,ALUE_0001001101,ALUE_0000730301,ALUE_0001378901,ALUE_0001575101,
ko05164	Influenza A	Human Diseases	Infectious diseases: Viral	19(7.36%)	34(6.07%)	0.0868105	0.263911	ALUE_0001311201,ALUE_0001570901,ALUE_0002259201,ALUE_0001571301,ALUE_0000061801,ALUE_0001311301,ALUE_0002058101,ALUE_0002314201,ALUE_0001310901,ALUE_0001571101,ALUE_0001311101,ALUE_0001311001,ALUE_0000198201,ALUE_0001561901,ALUE_0001540701,ALUE_0002291601,ALUE_0000951501,ALUE_0001454301,ALUE_0001316801,
ko04024	cAMP signaling pathway	Environmental Information Processing	Signal transduction	16(6.20%)	26(4.64%)	0.0341657	0.14548	ALUE_0001534901,ALUE_0001441001,ALUE_0000895001,ALUE_0001440901,ALUE_0001001101,ALUE_0001196801,ALUE_0001376801,ALUE_0001330001,ALUE_0001340601,ALUE_0001157301,ALUE_0001760801,ALUE_0000973401,ALUE_0001747701,ALUE_0000874001,ALUE_0002330901,ALUE_0001575101,
ko04360	Axon guidance	Organismal Systems	Development	8(3.10%)	15(2.68%)	0.201883	0.399419	ALUE_0000502701,ALUE_0001214601,ALUE_0001196801,ALUE_0001340601,ALUE_0001157301,ALUE_0000973401,ALUE_0000355101,ALUE_0001316801,
ko05162	Measles	Human Diseases	Infectious diseases: Viral	2(0.78%)	10(1.79%)	0.913764	0.942319	ALUE_0001540701,ALUE_0001316801,
ko04925	Aldosterone synthesis and secretion	Organismal Systems	Endocrine system	9(3.49%)	15(2.68%)	0.0869706	0.263911	ALUE_0000895001,ALUE_0001001101,ALUE_0000730301,ALUE_0001376801,ALUE_0001330001,ALUE_0001760801,ALUE_0001747701,ALUE_0001014101,ALUE_0001575101,
ko00270	Cysteine and methionine metabolism	Metabolism	Amino acid metabolism	5(1.94%)	8(1.43%)	0.0972954	0.264804	ALUE_0000536401,ALUE_0001458501,ALUE_0001044301,ALUE_0000545101,ALUE_0000764701,
ko04730	Long-term depression	Organismal Systems	Nervous system	6(2.33%)	11(1.96%)	0.190865	0.399419	ALUE_0000895001,ALUE_0001214601,ALUE_0000730301,ALUE_0001005001,ALUE_0000603101,ALUE_0001069301,
ko04071	Sphingolipid signaling pathway	Environmental Information Processing	Signal transduction	6(2.33%)	15(2.68%)	0.582406	0.71514	ALUE_0001214601,ALUE_0001196801,ALUE_0000603101,ALUE_0001340601,ALUE_0001157301,ALUE_0000973401,
ko03440	Homologous recombination	Genetic Information Processing	Replication and repair	4(1.55%)	5(0.89%)	0.0203237	0.0929964	ALUE_0001077501,ALUE_0000992501,ALUE_0001599001,ALUE_0001634701,
ko04727	GABAergic synapse	Organismal Systems	Nervous system	6(2.33%)	9(1.61%)	0.0554634	0.192685	ALUE_0001433001,ALUE_0000607401,ALUE_0001005001,ALUE_0001697101,ALUE_0001069301,ALUE_0001575101,
ko04114	Oocyte meiosis	Cellular Processes	Cell growth and death	11(4.26%)	22(3.93%)	0.275129	0.462843	ALUE_0001325501,ALUE_0000730301,ALUE_0000603101,ALUE_0000941001,ALUE_0000414301,ALUE_0000767301,ALUE_0001760801,ALUE_0000874001,ALUE_0000355101,ALUE_0001891301,ALUE_0001575101,
ko05134	Legionellosis	Human Diseases	Infectious diseases: Bacterial	9(3.49%)	16(2.86%)	0.139472	0.341857	ALUE_0001838201,ALUE_0000831001,ALUE_0001555001,ALUE_0001849001,ALUE_0000186801,ALUE_0002337301,ALUE_0001540701,ALUE_0002012801,ALUE_0001564401,
ko05218	Melanoma	Human Diseases	Cancers: Specific types	1(0.39%)	3(0.54%)	0.441088	0.585162	ALUE_0001214601,
ko04110	Cell cycle	Cellular Processes	Cell growth and death	9(3.49%)	16(2.86%)	0.139472	0.341857	ALUE_0001325501,ALUE_0000941001,ALUE_0000414301,ALUE_0001173301,ALUE_0000767301,ALUE_0001642901,ALUE_0001891301,ALUE_0001928701,ALUE_0001316801,
ko05205	Proteoglycans in cancer	Human Diseases	Cancers: Overview	28(10.85%)	45(8.04%)	0.00766874	0.0430755	ALUE_0001311201,ALUE_0000502701,ALUE_0001570901,ALUE_0002259201,ALUE_0001571301,ALUE_0000061801,ALUE_0001311301,ALUE_0002058101,ALUE_0002314201,ALUE_0001310901,ALUE_0001571101,ALUE_0001214601,ALUE_0000730301,ALUE_0001196801,ALUE_0001311101,ALUE_0001311001,ALUE_0000198201,ALUE_0002043201,ALUE_0001003901,ALUE_0001340601,ALUE_0001586101,ALUE_0001561901,ALUE_0001157301,ALUE_0000973401,ALUE_0002291601…
ko04713	Circadian entrainment	Organismal Systems	Environmental adaptation	10(3.88%)	16(2.86%)	0.0554699	0.192685	ALUE_0001534901,ALUE_0001441001,ALUE_0000895001,ALUE_0001440901,ALUE_0000730301,ALUE_0001433001,ALUE_0001005001,ALUE_0001760801,ALUE_0001069301,ALUE_0001575101,
ko05033	Nicotine addiction	Human Diseases	Substance dependence	1(0.39%)	1(0.18%)	0	0	ALUE_0001927601,
ko04211	Longevity regulating pathway	Organismal Systems	Aging	3(1.16%)	5(0.89%)	0.141146	0.341857	ALUE_0001214601,ALUE_0000953401,ALUE_0001575101,
ko04930	Type II diabetes mellitus	Human Diseases	Endocrine and metabolic diseases	2(0.78%)	4(0.71%)	0.25524	0.462843	ALUE_0002239901,ALUE_0002131201,
ko04922	Glucagon signaling pathway	Organismal Systems	Endocrine system	12(4.65%)	21(3.75%)	0.103843	0.274144	ALUE_0000045501,ALUE_0000898301,ALUE_0001597201,ALUE_0001346401,ALUE_0000895001,ALUE_0001044301,ALUE_0000730301,ALUE_0001282001,ALUE_0001760801,ALUE_0000355101,ALUE_0000953401,ALUE_0002131201,
ko05219	Bladder cancer	Human Diseases	Cancers: Specific types	1(0.39%)	2(0.36%)	0.211813	0.399419	ALUE_0001214601,
ko05160	Hepatitis C	Human Diseases	Infectious diseases: Viral	3(1.16%)	9(1.61%)	0.664438	0.75284	ALUE_0001214601,ALUE_0000603101,ALUE_0001316801,
ko05132	Salmonella infection	Human Diseases	Infectious diseases: Bacterial	22(8.53%)	33(5.89%)	0.00417794	0.0256506	ALUE_0001311201,ALUE_0001570901,ALUE_0002259201,ALUE_0001571301,ALUE_0000061801,ALUE_0001311301,ALUE_0002058101,ALUE_0002314201,ALUE_0001272801,ALUE_0001310901,ALUE_0001571101,ALUE_0001311101,ALUE_0001311001,ALUE_0000198201,ALUE_0000987101,ALUE_0001561901,ALUE_0001157301,ALUE_0000973401,ALUE_0001718801,ALUE_0002291601,ALUE_0000951501,ALUE_0001454301,
ko04261	Adrenergic signaling in cardiomyocytes	Organismal Systems	Circulatory system	14(5.43%)	27(4.82%)	0.207166	0.399419	ALUE_0001417201,ALUE_0001534901,ALUE_0000023501,ALUE_0001441001,ALUE_0000895001,ALUE_0001440901,ALUE_0001001101,ALUE_0001376801,ALUE_0000603101,ALUE_0001760801,ALUE_0001747701,ALUE_0000874001,ALUE_0002167801,ALUE_0001575101,
ko04927	Cortisol synthesis and secretion	Organismal Systems	Endocrine system	3(1.16%)	4(0.71%)	0.0444881	0.167784	ALUE_0000895001,ALUE_0000730301,ALUE_0001575101,
ko04740	Olfactory transduction	Organismal Systems	Sensory system	2(0.78%)	5(0.89%)	0.42638	0.585162	ALUE_0001433001,ALUE_0001760801,
ko04390	Hippo signaling pathway	Environmental Information Processing	Signal transduction	26(10.08%)	37(6.61%)	0.000574258	0.00489045	ALUE_0001311201,ALUE_0001570901,ALUE_0002259201,ALUE_0001723601,ALUE_0001571301,ALUE_0001325501,ALUE_0000061801,ALUE_0001311301,ALUE_0002058101,ALUE_0002314201,ALUE_0001310901,ALUE_0001571101,ALUE_0001311101,ALUE_0001311001,ALUE_0000603101,ALUE_0000941001,ALUE_0000414301,ALUE_0000198201,ALUE_0000719301,ALUE_0001561901,ALUE_0001749401,ALUE_0002291601,ALUE_0000874001,ALUE_0000951501,ALUE_0001454301…
ko05222	Small cell lung cancer	Human Diseases	Cancers: Specific types	2(0.78%)	3(0.54%)	0.0971759	0.264804	ALUE_0000502701,ALUE_0000407201,
ko00630	Glyoxylate and dicarboxylate metabolism	Metabolism	Carbohydrate metabolism	2(0.78%)	5(0.89%)	0.42638	0.585162	ALUE_0002207501,ALUE_0000607401,
ko05100	Bacterial invasion of epithelial cells	Human Diseases	Infectious diseases: Bacterial	23(8.91%)	33(5.89%)	0.00131407	0.00963654	ALUE_0001311201,ALUE_0000502701,ALUE_0001570901,ALUE_0002259201,ALUE_0001571301,ALUE_0000061801,ALUE_0001311301,ALUE_0002058101,ALUE_0002314201,ALUE_0001310901,ALUE_0001571101,ALUE_0001196801,ALUE_0001311101,ALUE_0001311001,ALUE_0000198201,ALUE_0001340601,ALUE_0000987101,ALUE_0001561901,ALUE_0001157301,ALUE_0000973401,ALUE_0002291601,ALUE_0000951501,ALUE_0001454301,
ko04514	Cell adhesion molecules (CAMs)	Environmental Information Processing	Signaling molecules and interaction	1(0.39%)	1(0.18%)	0	0	ALUE_0000502701,
ko04976	Bile secretion	Organismal Systems	Digestive system	5(1.94%)	7(1.25%)	0.0395672	0.165805	ALUE_0000895001,ALUE_0001001101,ALUE_0000657501,ALUE_0001150901,ALUE_0001575101,
ko04971	Gastric acid secretion	Organismal Systems	Digestive system	5(1.94%)	9(1.61%)	0.180959	0.398111	ALUE_0000895001,ALUE_0001001101,ALUE_0000730301,ALUE_0001760801,ALUE_0001575101,
ko04320	Dorso-ventral axis formation	Organismal Systems	Development	2(0.78%)	4(0.71%)	0.25524	0.462843	ALUE_0001214601,ALUE_0000750801,
ko04012	ErbB signaling pathway	Environmental Information Processing	Signal transduction	2(0.78%)	7(1.25%)	0.705381	0.779165	ALUE_0001214601,ALUE_0001316801,
ko04962	Vasopressin-regulated water reabsorption	Organismal Systems	Excretory system	8(3.10%)	12(2.14%)	0.0402626	0.166083	ALUE_0000958001,ALUE_0000895001,ALUE_0001634201,ALUE_0001073701,ALUE_0001718801,ALUE_0002335001,ALUE_0000138401,ALUE_0001575101,
ko04972	Pancreatic secretion	Organismal Systems	Digestive system	18(6.98%)	24(4.29%)	0.000779565	0.00625573	ALUE_0001534901,ALUE_0000570801,ALUE_0000958001,ALUE_0001441001,ALUE_0000895001,ALUE_0001440901,ALUE_0001001101,ALUE_0000730301,ALUE_0001196801,ALUE_0001376801,ALUE_0001340601,ALUE_0001157301,ALUE_0000973401,ALUE_0001747701,ALUE_0002335001,ALUE_0002330901,ALUE_0001055001,ALUE_0001575101,
ko04623	Cytosolic DNA-sensing pathway	Organismal Systems	Immune system	2(0.78%)	4(0.71%)	0.25524	0.462843	ALUE_0001576001,ALUE_0001541801,
ko04664	Fc epsilon RI signaling pathway	Organismal Systems	Immune system	3(1.16%)	9(1.61%)	0.664438	0.75284	ALUE_0001214601,ALUE_0001157301,ALUE_0000973401,
ko00310	Lysine degradation	Metabolism	Amino acid metabolism	2(0.78%)	3(0.54%)	0.0971759	0.264804	ALUE_0001158001,ALUE_0000605701,
ko00051	Fructose and mannose metabolism	Metabolism	Carbohydrate metabolism	1(0.39%)	3(0.54%)	0.441088	0.585162	ALUE_0002239901,
ko00534	Glycosaminoglycan biosynthesis - heparan sulfate / heparin	Metabolism	Glycan biosynthesis and metabolism	1(0.39%)	1(0.18%)	0	0	ALUE_0000776201,
ko05223	Non-small cell lung cancer	Human Diseases	Cancers: Specific types	2(0.78%)	5(0.89%)	0.42638	0.585162	ALUE_0001214601,ALUE_0002054301,
ko05200	Pathways in cancer	Human Diseases	Cancers: Overview	17(6.59%)	37(6.61%)	0.437103	0.585162	ALUE_0000502701,ALUE_0001417201,ALUE_0000895001,ALUE_0001214601,ALUE_0001433001,ALUE_0002054301,ALUE_0001196801,ALUE_0000407201,ALUE_0001023901,ALUE_0001340601,ALUE_0000750801,ALUE_0001157301,ALUE_0001760801,ALUE_0000973401,ALUE_0001891301,ALUE_0001316801,ALUE_0001575101,
ko00230	Purine metabolism	Metabolism	Nucleotide metabolism	9(3.49%)	22(3.93%)	0.606985	0.741871	ALUE_0000471701,ALUE_0002125801,ALUE_0000710701,ALUE_0001330001,ALUE_0001280801,ALUE_0001576001,ALUE_0001541801,ALUE_0001575101,ALUE_0002131201,
ko04970	Salivary secretion	Organismal Systems	Digestive system	7(2.71%)	11(1.96%)	0.0682842	0.225338	ALUE_0000895001,ALUE_0001001101,ALUE_0000730301,ALUE_0001376801,ALUE_0001760801,ALUE_0001747701,ALUE_0001575101,
ko00280	Valine, leucine and isoleucine degradation	Metabolism	Amino acid metabolism	3(1.16%)	6(1.07%)	0.272199	0.462843	ALUE_0000577701,ALUE_0000738801,ALUE_0000902801,
ko03013	RNA transport	Genetic Information Processing	Translation	1(0.39%)	15(2.68%)	0.998837	0.998837	ALUE_0000831001,
ko05214	Glioma	Human Diseases	Cancers: Specific types	2(0.78%)	8(1.43%)	0.799549	0.851132	ALUE_0001214601,ALUE_0001760801,
ko04013	MAPK signaling pathway - fly	Environmental Information Processing	Signal transduction	7(2.71%)	14(2.50%)	0.283516	0.462843	ALUE_0001214601,ALUE_0000603101,ALUE_0000750801,ALUE_0001157301,ALUE_0000557901,ALUE_0000973401,ALUE_0002146801,
ko00640	Propanoate metabolism	Metabolism	Carbohydrate metabolism	4(1.55%)	7(1.25%)	0.165748	0.380499	ALUE_0000577701,ALUE_0001044301,ALUE_0001402801,ALUE_0002115601,
ko05031	Amphetamine addiction	Human Diseases	Substance dependence	4(1.55%)	9(1.61%)	0.40343	0.585162	ALUE_0000895001,ALUE_0001760801,ALUE_0000874001,ALUE_0000355101,
ko04932	Non-alcoholic fatty liver disease (NAFLD)	Human Diseases	Endocrine and metabolic diseases	6(2.33%)	13(2.32%)	0.384989	0.585162	ALUE_0000439401,ALUE_0001625101,ALUE_0001157301,ALUE_0000973401,ALUE_0000953401,ALUE_0001316801,
ko00040	Pentose and glucuronate interconversions	Metabolism	Carbohydrate metabolism	1(0.39%)	1(0.18%)	0	0	ALUE_0001277301,
ko00240	Pyrimidine metabolism	Metabolism	Nucleotide metabolism	4(1.55%)	14(2.50%)	0.855385	0.885575	ALUE_0000943101,ALUE_0002125801,ALUE_0001576001,ALUE_0001541801,
ko04371	Apelin signaling pathway	Environmental Information Processing	Signal transduction	12(4.65%)	17(3.04%)	0.00997194	0.0541961	ALUE_0001534901,ALUE_0001441001,ALUE_0001540901,ALUE_0001440901,ALUE_0001214601,ALUE_0000730301,ALUE_0001433001,ALUE_0001586101,ALUE_0001760801,ALUE_0000953401,ALUE_0002167801,ALUE_0001575101,
ko04914	Progesterone-mediated oocyte maturation	Organismal Systems	Endocrine system	4(1.55%)	9(1.61%)	0.40343	0.585162	ALUE_0001214601,ALUE_0001023901,ALUE_0001173301,ALUE_0001575101,
ko04911	Insulin secretion	Organismal Systems	Endocrine system	6(2.33%)	9(1.61%)	0.0554634	0.192685	ALUE_0001534901,ALUE_0001441001,ALUE_0000895001,ALUE_0001440901,ALUE_0001001101,ALUE_0001575101,
ko04210	Apoptosis	Cellular Processes	Cell growth and death	28(10.85%)	39(6.96%)	0.00019884	0.00181013	ALUE_0001311201,ALUE_0001570901,ALUE_0002259201,ALUE_0001571301,ALUE_0000061801,ALUE_0001311301,ALUE_0002058101,ALUE_0002314201,ALUE_0001310901,ALUE_0001571101,ALUE_0001214601,ALUE_0000730301,ALUE_0001311101,ALUE_0001311001,ALUE_0000221001,ALUE_0000450101,ALUE_0000198201,ALUE_0001561901,ALUE_0000543401,ALUE_0000170601,ALUE_0000640701,ALUE_0001961701,ALUE_0002291601,ALUE_0000531901,ALUE_0001733501…
ko00520	Amino sugar and nucleotide sugar metabolism	Metabolism	Carbohydrate metabolism	6(2.33%)	8(1.43%)	0.0203245	0.0929964	ALUE_0001146501,ALUE_0002239901,ALUE_0001277301,ALUE_0000628201,ALUE_0001280801,ALUE_0000459001,
ko04750	Inflammatory mediator regulation of TRP channels	Organismal Systems	Sensory system	5(1.94%)	12(2.14%)	0.503591	0.645379	ALUE_0000895001,ALUE_0000730301,ALUE_0001760801,ALUE_0000874001,ALUE_0001575101,
ko05131	Shigellosis	Human Diseases	Infectious diseases: Bacterial	22(8.53%)	32(5.71%)	0.00218191	0.0140494	ALUE_0001311201,ALUE_0000502701,ALUE_0001570901,ALUE_0002259201,ALUE_0001571301,ALUE_0000061801,ALUE_0001311301,ALUE_0002058101,ALUE_0002314201,ALUE_0001310901,ALUE_0001571101,ALUE_0001311101,ALUE_0001311001,ALUE_0000198201,ALUE_0000987101,ALUE_0001561901,ALUE_0001157301,ALUE_0000973401,ALUE_0002291601,ALUE_0001784901,ALUE_0000951501,ALUE_0001454301,
ko05168	Herpes simplex infection	Human Diseases	Infectious diseases: Viral	4(1.55%)	16(2.86%)	0.930165	0.951797	ALUE_0001677601,ALUE_0002138301,ALUE_0000770001,ALUE_0000874001,
ko00510	N-Glycan biosynthesis	Metabolism	Glycan biosynthesis and metabolism	1(0.39%)	3(0.54%)	0.441088	0.585162	ALUE_0000736801,
ko04392	Hippo signaling pathway - multiple species	Environmental Information Processing	Signal transduction	2(0.78%)	2(0.36%)	0	0	ALUE_0001723601,ALUE_0000719301,
ko04915	Estrogen signaling pathway	Organismal Systems	Endocrine system	9(3.49%)	18(3.21%)	0.280149	0.462843	ALUE_0000895001,ALUE_0001214601,ALUE_0000730301,ALUE_0001005001,ALUE_0001023901,ALUE_0001760801,ALUE_0001540701,ALUE_0001069301,ALUE_0001575101,
ko01230	Biosynthesis of amino acids	Metabolism	Global and overview maps	13(5.04%)	20(3.57%)	0.0247931	0.109089	ALUE_0000536401,ALUE_0001244101,ALUE_0001458501,ALUE_0002176701,ALUE_0002207501,ALUE_0000607401,ALUE_0002163601,ALUE_0000776101,ALUE_0000710701,ALUE_0002347201,ALUE_0000764701,ALUE_0001873501,ALUE_0002131201,
ko04921	Oxytocin signaling pathway	Organismal Systems	Endocrine system	35(13.57%)	47(8.39%)	8.94288e-06	9.44368e-05	ALUE_0001311201,ALUE_0001534901,ALUE_0001570901,ALUE_0002259201,ALUE_0001571301,ALUE_0000061801,ALUE_0001441001,ALUE_0001311301,ALUE_0002058101,ALUE_0000895001,ALUE_0002314201,ALUE_0001310901,ALUE_0001571101,ALUE_0001440901,ALUE_0001214601,ALUE_0000730301,ALUE_0001196801,ALUE_0001311101,ALUE_0001311001,ALUE_0001005001,ALUE_0000198201,ALUE_0001330001,ALUE_0001340601,ALUE_0000951001,ALUE_0001561901…
ko04010	MAPK signaling pathway	Environmental Information Processing	Signal transduction	7(2.71%)	19(3.39%)	0.719491	0.786334	ALUE_0001214601,ALUE_0002054301,ALUE_0001157301,ALUE_0000973401,ALUE_0001540701,ALUE_0000355101,ALUE_0002330901,
ko05217	Basal cell carcinoma	Human Diseases	Cancers: Specific types	1(0.39%)	2(0.36%)	0.211813	0.399419	ALUE_0001316801,
ko04070	Phosphatidylinositol signaling system	Environmental Information Processing	Signal transduction	2(0.78%)	5(0.89%)	0.42638	0.585162	ALUE_0000730301,ALUE_0001760801,
ko04666	Fc gamma R-mediated phagocytosis	Organismal Systems	Immune system	3(1.16%)	9(1.61%)	0.664438	0.75284	ALUE_0000987101,ALUE_0001157301,ALUE_0000973401,
ko04540	Gap junction	Cellular Processes	Cellular community - eukaryotes	12(4.65%)	26(4.64%)	0.415225	0.585162	ALUE_0000895001,ALUE_0001214601,ALUE_0000730301,ALUE_0000450101,ALUE_0000543401,ALUE_0000986501,ALUE_0000640701,ALUE_0000531901,ALUE_0001031701,ALUE_0000494801,ALUE_0001575101,ALUE_0000377601,
ko04961	Endocrine and other factor-regulated calcium reabsorption	Organismal Systems	Excretory system	5(1.94%)	12(2.14%)	0.503591	0.645379	ALUE_0000958001,ALUE_0000895001,ALUE_0001001101,ALUE_0002335001,ALUE_0001575101,
ko00052	Galactose metabolism	Metabolism	Carbohydrate metabolism	3(1.16%)	4(0.71%)	0.0444881	0.167784	ALUE_0002239901,ALUE_0001277301,ALUE_0001280801,
ko00524	Neomycin, kanamycin and gentamicin biosynthesis	Metabolism	Biosynthesis of other secondary metabolites	1(0.39%)	1(0.18%)	0	0	ALUE_0002239901,
ko05221	Acute myeloid leukemia	Human Diseases	Cancers: Specific types	1(0.39%)	4(0.71%)	0.626936	0.751612	ALUE_0001214601,
ko01200	Carbon metabolism	Metabolism	Global and overview maps	22(8.53%)	36(6.43%)	0.020431	0.0929964	ALUE_0000577701,ALUE_0000898301,ALUE_0001597201,ALUE_0001249501,ALUE_0001346401,ALUE_0001244101,ALUE_0002239901,ALUE_0002176701,ALUE_0002207501,ALUE_0001402801,ALUE_0001158001,ALUE_0002163601,ALUE_0000776101,ALUE_0000567101,ALUE_0000710701,ALUE_0002115601,ALUE_0002347201,ALUE_0000459001,ALUE_0001564701,ALUE_0002150901,ALUE_0001873501,ALUE_0002131201,
ko04721	Synaptic vesicle cycle	Organismal Systems	Nervous system	3(1.16%)	11(1.96%)	0.830341	0.880362	ALUE_0000533201,ALUE_0001927601,ALUE_0000611901,
ko00620	Pyruvate metabolism	Metabolism	Carbohydrate metabolism	7(2.71%)	11(1.96%)	0.0682842	0.225338	ALUE_0000045501,ALUE_0000898301,ALUE_0001597201,ALUE_0001249501,ALUE_0001346401,ALUE_0001044301,ALUE_0002131201,
ko03022	Basal transcription factors	Genetic Information Processing	Transcription	2(0.78%)	3(0.54%)	0.0971759	0.264804	ALUE_0001182801,ALUE_0001233201,
ko05206	MicroRNAs in cancer	Human Diseases	Cancers: Overview	6(2.33%)	11(1.96%)	0.190865	0.399419	ALUE_0001214601,ALUE_0001196801,ALUE_0001061001,ALUE_0000657501,ALUE_0001150901,ALUE_0001340601,
ko04960	Aldosterone-regulated sodium reabsorption	Organismal Systems	Excretory system	3(1.16%)	5(0.89%)	0.141146	0.341857	ALUE_0001001101,ALUE_0001214601,ALUE_0000802001,
ko04340	Hedgehog signaling pathway	Environmental Information Processing	Signal transduction	4(1.55%)	9(1.61%)	0.40343	0.585162	ALUE_0000431301,ALUE_0000778301,ALUE_0000829601,ALUE_0001316801,
ko00020	Citrate cycle (TCA cycle)	Metabolism	Carbohydrate metabolism	9(3.49%)	17(3.04%)	0.204767	0.399419	ALUE_0000045501,ALUE_0000898301,ALUE_0001597201,ALUE_0001346401,ALUE_0001402801,ALUE_0001158001,ALUE_0000776101,ALUE_0002115601,ALUE_0001564701,
ko04115	p53 signaling pathway	Cellular Processes	Cell growth and death	1(0.39%)	3(0.54%)	0.441088	0.585162	ALUE_0002125801,
ko04212	Longevity regulating pathway - worm	Organismal Systems	Aging	4(1.55%)	12(2.14%)	0.723785	0.786334	ALUE_0001000901,ALUE_0000186801,ALUE_0002337301,ALUE_0001564401,
ko00790	Folate biosynthesis	Metabolism	Metabolism of cofactors and vitamins	4(1.55%)	7(1.25%)	0.165748	0.380499	ALUE_0001991701,ALUE_0000943101,ALUE_0000024901,ALUE_0001873101,
ko00030	Pentose phosphate pathway	Metabolism	Carbohydrate metabolism	4(1.55%)	5(0.89%)	0.0203237	0.0929964	ALUE_0000567101,ALUE_0000710701,ALUE_0001280801,ALUE_0000459001,
ko04145	Phagosome	Cellular Processes	Transport and catabolism	33(12.79%)	55(9.82%)	0.0100591	0.0541961	ALUE_0001311201,ALUE_0000502701,ALUE_0001570901,ALUE_0002259201,ALUE_0000533201,ALUE_0001571301,ALUE_0000061801,ALUE_0001311301,ALUE_0002058101,ALUE_0002314201,ALUE_0001272801,ALUE_0001310901,ALUE_0001571101,ALUE_0001311101,ALUE_0001311001,ALUE_0000450101,ALUE_0000198201,ALUE_0001561901,ALUE_0001157301,ALUE_0000492101,ALUE_0000973401,ALUE_0000543401,ALUE_0001718801,ALUE_0000986501,ALUE_0000640701…
ko05034	Alcoholism	Human Diseases	Substance dependence	16(6.20%)	35(6.25%)	0.446286	0.589098	ALUE_0000895001,ALUE_0001214601,ALUE_0001700201,ALUE_0001433001,ALUE_0001312001,ALUE_0001005001,ALUE_0001676801,ALUE_0000994801,ALUE_0001760801,ALUE_0001700101,ALUE_0001311901,ALUE_0001295301,ALUE_0000874001,ALUE_0000995001,ALUE_0001069301,ALUE_0001116101,
ko05030	Cocaine addiction	Human Diseases	Substance dependence	1(0.39%)	1(0.18%)	0	0	ALUE_0000895001,
ko05410	Hypertrophic cardiomyopathy (HCM)	Human Diseases	Cardiovascular diseases	25(9.69%)	30(5.36%)	2.71763e-06	2.9894e-05	ALUE_0001311201,ALUE_0000502701,ALUE_0001417201,ALUE_0001534901,ALUE_0000023501,ALUE_0001570901,ALUE_0002259201,ALUE_0001571301,ALUE_0000061801,ALUE_0001441001,ALUE_0001311301,ALUE_0002058101,ALUE_0002314201,ALUE_0001310901,ALUE_0001571101,ALUE_0001440901,ALUE_0001311101,ALUE_0001311001,ALUE_0000198201,ALUE_0001561901,ALUE_0002291601,ALUE_0000953401,ALUE_0002167801,ALUE_0000951501,ALUE_0001454301,
ko00100	Steroid biosynthesis	Metabolism	Lipid metabolism	1(0.39%)	1(0.18%)	0	0	ALUE_0001778601,
ko05210	Colorectal cancer	Human Diseases	Cancers: Specific types	6(2.33%)	11(1.96%)	0.190865	0.399419	ALUE_0001214601,ALUE_0001196801,ALUE_0001340601,ALUE_0001157301,ALUE_0000973401,ALUE_0001316801,
ko03040	Spliceosome	Genetic Information Processing	Transcription	11(4.26%)	36(6.43%)	0.961995	0.973053	ALUE_0001677601,ALUE_0002138301,ALUE_0001553601,ALUE_0000770001,ALUE_0002043201,ALUE_0001003901,ALUE_0001540701,ALUE_0001834901,ALUE_0001945601,ALUE_0001784901,ALUE_0000021001,
ko05166	HTLV-I infection	Human Diseases	Infectious diseases: Viral	9(3.49%)	15(2.68%)	0.0869706	0.263911	ALUE_0000439401,ALUE_0001214601,ALUE_0000750801,ALUE_0000492101,ALUE_0000408101,ALUE_0000355101,ALUE_0001316801,ALUE_0001378901,ALUE_0001575101,
ko03020	RNA polymerase	Genetic Information Processing	Transcription	2(0.78%)	7(1.25%)	0.705381	0.779165	ALUE_0001576001,ALUE_0001541801,
ko04660	T cell receptor signaling pathway	Organismal Systems	Immune system	5(1.94%)	9(1.61%)	0.180959	0.398111	ALUE_0001214601,ALUE_0001196801,ALUE_0001340601,ALUE_0000355101,ALUE_0001316801,
ko04979	Cholesterol metabolism	Organismal Systems	Digestive system	3(1.16%)	6(1.07%)	0.272199	0.462843	ALUE_0000431301,ALUE_0001778601,ALUE_0000861501,
ko04658	Th1 and Th2 cell differentiation	Organismal Systems	Immune system	1(0.39%)	4(0.71%)	0.626936	0.751612	ALUE_0000355101,
ko05226	Gastric cancer	Human Diseases	Cancers: Specific types	4(1.55%)	11(1.96%)	0.632037	0.751612	ALUE_0001214601,ALUE_0000657501,ALUE_0001150901,ALUE_0001316801,
ko04726	Serotonergic synapse	Organismal Systems	Nervous system	6(2.33%)	11(1.96%)	0.190865	0.399419	ALUE_0000895001,ALUE_0001214601,ALUE_0000730301,ALUE_0001433001,ALUE_0001005001,ALUE_0001069301,
ko04916	Melanogenesis	Organismal Systems	Endocrine system	7(2.71%)	14(2.50%)	0.283516	0.462843	ALUE_0000895001,ALUE_0001214601,ALUE_0001005001,ALUE_0001760801,ALUE_0001069301,ALUE_0001316801,ALUE_0001575101,
ko05110	Vibrio cholerae infection	Human Diseases	Infectious diseases: Bacterial	21(8.14%)	32(5.71%)	0.00664761	0.0381515	ALUE_0001311201,ALUE_0001570901,ALUE_0001838201,ALUE_0002259201,ALUE_0000533201,ALUE_0001571301,ALUE_0000061801,ALUE_0001311301,ALUE_0002058101,ALUE_0000895001,ALUE_0002314201,ALUE_0001310901,ALUE_0001571101,ALUE_0001311101,ALUE_0001311001,ALUE_0000198201,ALUE_0001561901,ALUE_0002291601,ALUE_0000951501,ALUE_0001454301,ALUE_0001575101,
ko05412	Arrhythmogenic right ventricular cardiomyopathy (ARVC)	Human Diseases	Cardiovascular diseases	21(8.14%)	26(4.64%)	4.03537e-05	0.00039457	ALUE_0001311201,ALUE_0000502701,ALUE_0001534901,ALUE_0001570901,ALUE_0002259201,ALUE_0001571301,ALUE_0000061801,ALUE_0001441001,ALUE_0001311301,ALUE_0002058101,ALUE_0002314201,ALUE_0001310901,ALUE_0001571101,ALUE_0001440901,ALUE_0001311101,ALUE_0001311001,ALUE_0000198201,ALUE_0001561901,ALUE_0002291601,ALUE_0000951501,ALUE_0001454301,
ko04913	Ovarian steroidogenesis	Organismal Systems	Endocrine system	2(0.78%)	2(0.36%)	0	0	ALUE_0000895001,ALUE_0001575101,
ko05220	Chronic myeloid leukemia	Human Diseases	Cancers: Specific types	1(0.39%)	6(1.07%)	0.850679	0.885575	ALUE_0001214601,
ko04919	Thyroid hormone signaling pathway	Organismal Systems	Endocrine system	20(7.75%)	32(5.71%)	0.0176517	0.0862972	ALUE_0001311201,ALUE_0001570901,ALUE_0002259201,ALUE_0001571301,ALUE_0000061801,ALUE_0001311301,ALUE_0002058101,ALUE_0002314201,ALUE_0001310901,ALUE_0001571101,ALUE_0001001101,ALUE_0001214601,ALUE_0001311101,ALUE_0001311001,ALUE_0000198201,ALUE_0001561901,ALUE_0002291601,ALUE_0000951501,ALUE_0001454301,ALUE_0001316801,
ko05142	Chagas disease (American trypanosomiasis)	Human Diseases	Infectious diseases: Parasitic	5(1.94%)	12(2.14%)	0.503591	0.645379	ALUE_0000895001,ALUE_0001005001,ALUE_0000603101,ALUE_0000492101,ALUE_0001069301,
ko00220	Arginine biosynthesis	Metabolism	Amino acid metabolism	2(0.78%)	4(0.71%)	0.25524	0.462843	ALUE_0000607401,ALUE_0002150901,
ko04066	HIF-1 signaling pathway	Environmental Information Processing	Signal transduction	11(4.26%)	19(3.39%)	0.0993091	0.267527	ALUE_0000898301,ALUE_0001597201,ALUE_0001346401,ALUE_0001244101,ALUE_0002239901,ALUE_0002176701,ALUE_0002163601,ALUE_0001586101,ALUE_0002347201,ALUE_0001891301,ALUE_0001873501,
ko05133	Pertussis	Human Diseases	Infectious diseases: Bacterial	4(1.55%)	7(1.25%)	0.165748	0.380499	ALUE_0000502701,ALUE_0001196801,ALUE_0001340601,ALUE_0001760801,
ko04933	AGE-RAGE signaling pathway in diabetic complications	Human Diseases	Endocrine and metabolic diseases	3(1.16%)	9(1.61%)	0.664438	0.75284	ALUE_0001214601,ALUE_0001157301,ALUE_0000973401,
ko00500	Starch and sucrose metabolism	Metabolism	Carbohydrate metabolism	5(1.94%)	9(1.61%)	0.180959	0.398111	ALUE_0002239901,ALUE_0001277301,ALUE_0001282001,ALUE_0001280801,ALUE_0000459001,
ko05032	Morphine addiction	Human Diseases	Substance dependence	6(2.33%)	9(1.61%)	0.0554634	0.192685	ALUE_0000895001,ALUE_0001433001,ALUE_0001005001,ALUE_0000471701,ALUE_0001069301,ALUE_0001575101,
ko04659	Th17 cell differentiation	Organismal Systems	Immune system	2(0.78%)	6(1.07%)	0.580561	0.71514	ALUE_0001023901,ALUE_0000355101,
ko04917	Prolactin signaling pathway	Organismal Systems	Endocrine system	2(0.78%)	5(0.89%)	0.42638	0.585162	ALUE_0001214601,ALUE_0001316801,
ko05212	Pancreatic cancer	Human Diseases	Cancers: Specific types	3(1.16%)	9(1.61%)	0.664438	0.75284	ALUE_0001214601,ALUE_0001157301,ALUE_0000973401,
ko04622	RIG-I-like receptor signaling pathway	Organismal Systems	Immune system	2(0.78%)	6(1.07%)	0.580561	0.71514	ALUE_0002041601,ALUE_0001609001,
ko04520	Adherens junction	Cellular Processes	Cellular community - eukaryotes	21(8.14%)	33(5.89%)	0.0115869	0.058826	ALUE_0001311201,ALUE_0001570901,ALUE_0002259201,ALUE_0001571301,ALUE_0000061801,ALUE_0001311301,ALUE_0002058101,ALUE_0002314201,ALUE_0001310901,ALUE_0001571101,ALUE_0001196801,ALUE_0001311101,ALUE_0001311001,ALUE_0000198201,ALUE_0001340601,ALUE_0001561901,ALUE_0001157301,ALUE_0000973401,ALUE_0002291601,ALUE_0000951501,ALUE_0001454301,
ko04725	Cholinergic synapse	Organismal Systems	Nervous system	7(2.71%)	13(2.32%)	0.19747	0.399419	ALUE_0001214601,ALUE_0000730301,ALUE_0001433001,ALUE_0001005001,ALUE_0001069301,ALUE_0000611901,ALUE_0001575101,
ko05416	Viral myocarditis	Human Diseases	Cardiovascular diseases	19(7.36%)	25(4.46%)	0.000429632	0.00378076	ALUE_0001311201,ALUE_0001570901,ALUE_0002259201,ALUE_0001571301,ALUE_0000061801,ALUE_0001311301,ALUE_0002058101,ALUE_0002314201,ALUE_0001310901,ALUE_0001571101,ALUE_0001311101,ALUE_0001311001,ALUE_0000198201,ALUE_0001561901,ALUE_0001157301,ALUE_0000973401,ALUE_0002291601,ALUE_0000951501,ALUE_0001454301,
ko04621	NOD-like receptor signaling pathway	Organismal Systems	Immune system	7(2.71%)	11(1.96%)	0.0682842	0.225338	ALUE_0000730301,ALUE_0001196801,ALUE_0000221001,ALUE_0001023901,ALUE_0001340601,ALUE_0000170601,ALUE_0001961701,
ko04136	Autophagy - other	Cellular Processes	Transport and catabolism	1(0.39%)	3(0.54%)	0.441088	0.585162	ALUE_0000603101,
ko03460	Fanconi anemia pathway	Genetic Information Processing	Replication and repair	3(1.16%)	4(0.71%)	0.0444881	0.167784	ALUE_0000992501,ALUE_0001599001,ALUE_0001634701,
ko05323	Rheumatoid arthritis	Human Diseases	Immune diseases	1(0.39%)	5(0.89%)	0.76064	0.81674	ALUE_0000533201,
ko04213	Longevity regulating pathway - multiple species	Organismal Systems	Aging	4(1.55%)	12(2.14%)	0.723785	0.786334	ALUE_0001214601,ALUE_0001540701,ALUE_0000953401,ALUE_0001575101,
ko04745	Phototransduction - fly	Organismal Systems	Sensory system	19(7.36%)	27(4.82%)	0.00242203	0.0152242	ALUE_0001311201,ALUE_0001570901,ALUE_0002259201,ALUE_0001571301,ALUE_0000061801,ALUE_0001311301,ALUE_0002058101,ALUE_0002314201,ALUE_0001310901,ALUE_0001571101,ALUE_0000730301,ALUE_0001311101,ALUE_0001311001,ALUE_0000198201,ALUE_0001561901,ALUE_0001760801,ALUE_0002291601,ALUE_0000951501,ALUE_0001454301,
ko00650	Butanoate metabolism	Metabolism	Carbohydrate metabolism	1(0.39%)	2(0.36%)	0.211813	0.399419	ALUE_0001564701,
ko04711	Circadian rhythm - fly	Organismal Systems	Environmental adaptation	1(0.39%)	1(0.18%)	0	0	ALUE_0001316801,
ko04140	Autophagy - animal	Cellular Processes	Transport and catabolism	9(3.49%)	15(2.68%)	0.0869706	0.263911	ALUE_0001272801,ALUE_0001214601,ALUE_0000730301,ALUE_0000603101,ALUE_0000221001,ALUE_0001959601,ALUE_0000170601,ALUE_0001961701,ALUE_0000953401,
ko05145	Toxoplasmosis	Human Diseases	Infectious diseases: Parasitic	5(1.94%)	12(2.14%)	0.503591	0.645379	ALUE_0000502701,ALUE_0001005001,ALUE_0000407201,ALUE_0001540701,ALUE_0001069301,
ko04923	Regulation of lipolysis in adipocytes	Organismal Systems	Endocrine system	3(1.16%)	4(0.71%)	0.0444881	0.167784	ALUE_0000895001,ALUE_0001330001,ALUE_0001575101,
ko01212	Fatty acid metabolism	Metabolism	Global and overview maps	1(0.39%)	1(0.18%)	0	0	ALUE_0000577701,
ko04270	Vascular smooth muscle contraction	Organismal Systems	Circulatory system	10(3.88%)	16(2.86%)	0.0554699	0.192685	ALUE_0000895001,ALUE_0001540901,ALUE_0000730301,ALUE_0001196801,ALUE_0001330001,ALUE_0001340601,ALUE_0001760801,ALUE_0000852501,ALUE_0000874001,ALUE_0001575101,
ko00670	One carbon pool by folate	Metabolism	Metabolism of cofactors and vitamins	2(0.78%)	2(0.36%)	0	0	ALUE_0002207501,ALUE_0000943101,
ko04910	Insulin signaling pathway	Organismal Systems	Endocrine system	11(4.26%)	20(3.57%)	0.14827	0.352642	ALUE_0000045501,ALUE_0002239901,ALUE_0001214601,ALUE_0001107801,ALUE_0001282001,ALUE_0001586101,ALUE_0001760801,ALUE_0001749401,ALUE_0000874001,ALUE_0000953401,ALUE_0001316801,
ko00250	Alanine, aspartate and glutamate metabolism	Metabolism	Amino acid metabolism	3(1.16%)	8(1.43%)	0.548435	0.692759	ALUE_0000607401,ALUE_0002150901,ALUE_0001118501,
ko04141	Protein processing in endoplasmic reticulum	Genetic Information Processing	Folding, sorting and degradation	12(4.65%)	33(5.89%)	0.834685	0.881427	ALUE_0000439401,ALUE_0000536501,ALUE_0001023901,ALUE_0000492101,ALUE_0000557901,ALUE_0001041401,ALUE_0002146801,ALUE_0001540701,ALUE_0002309801,ALUE_0002012801,ALUE_0001891301,ALUE_0001378901,
ko00330	Arginine and proline metabolism	Metabolism	Amino acid metabolism	1(0.39%)	2(0.36%)	0.211813	0.399419	ALUE_0000545101,
ko05322	Systemic lupus erythematosus	Human Diseases	Immune diseases	8(3.10%)	19(3.39%)	0.544765	0.692759	ALUE_0001700201,ALUE_0001312001,ALUE_0001676801,ALUE_0000994801,ALUE_0001700101,ALUE_0001311901,ALUE_0001295301,ALUE_0000995001,
ko04670	Leukocyte transendothelial migration	Organismal Systems	Immune system	24(9.30%)	34(6.07%)	0.000781966	0.00625573	ALUE_0001311201,ALUE_0000502701,ALUE_0001570901,ALUE_0002259201,ALUE_0001571301,ALUE_0000061801,ALUE_0001311301,ALUE_0002058101,ALUE_0002314201,ALUE_0001310901,ALUE_0001571101,ALUE_0001196801,ALUE_0001311101,ALUE_0001311001,ALUE_0000198201,ALUE_0001340601,ALUE_0001561901,ALUE_0001157301,ALUE_0000973401,ALUE_0002291601,ALUE_0002167801,ALUE_0000951501,ALUE_0001454301,ALUE_0002330901,
ko00600	Sphingolipid metabolism	Metabolism	Lipid metabolism	1(0.39%)	1(0.18%)	0	0	ALUE_0000529101,
ko05146	Amoebiasis	Human Diseases	Infectious diseases: Parasitic	3(1.16%)	6(1.07%)	0.272199	0.462843	ALUE_0000895001,ALUE_0001272801,ALUE_0000407201,
ko03010	Ribosome	Genetic Information Processing	Translation	8(3.10%)	22(3.93%)	0.761054	0.81674	ALUE_0000561901,ALUE_0001100301,ALUE_0000493601,ALUE_0000315801,ALUE_0001586101,ALUE_0000349901,ALUE_0000950401,ALUE_0001914901,
ko05230	Central carbon metabolism in cancer	Human Diseases	Cancers: Overview	6(2.33%)	10(1.79%)	0.112859	0.28927	ALUE_0000898301,ALUE_0001597201,ALUE_0001346401,ALUE_0002239901,ALUE_0001214601,ALUE_0002131201,
ko03320	PPAR signaling pathway	Organismal Systems	Endocrine system	4(1.55%)	8(1.43%)	0.279835	0.462843	ALUE_0000577701,ALUE_0000045501,ALUE_0000989601,ALUE_0000989501,
ko05225	Hepatocellular carcinoma	Human Diseases	Cancers: Specific types	20(7.75%)	31(5.54%)	0.0104303	0.0550718	ALUE_0001311201,ALUE_0001570901,ALUE_0002259201,ALUE_0001571301,ALUE_0000061801,ALUE_0001311301,ALUE_0002058101,ALUE_0002314201,ALUE_0001310901,ALUE_0001571101,ALUE_0001214601,ALUE_0001311101,ALUE_0001311001,ALUE_0000198201,ALUE_0001561901,ALUE_0001133401,ALUE_0002291601,ALUE_0000951501,ALUE_0001454301,ALUE_0001316801,
ko05418	Fluid shear stress and atherosclerosis	Human Diseases	Cardiovascular diseases	24(9.30%)	35(6.25%)	0.0015868	0.0113221	ALUE_0001311201,ALUE_0001570901,ALUE_0002259201,ALUE_0001571301,ALUE_0000061801,ALUE_0001311301,ALUE_0002058101,ALUE_0002314201,ALUE_0001310901,ALUE_0001571101,ALUE_0001196801,ALUE_0001311101,ALUE_0001311001,ALUE_0000198201,ALUE_0001023901,ALUE_0001340601,ALUE_0001561901,ALUE_0001157301,ALUE_0001760801,ALUE_0000973401,ALUE_0002291601,ALUE_0000953401,ALUE_0000951501,ALUE_0001454301,
ko04022	cGMP-PKG signaling pathway	Environmental Information Processing	Signal transduction	12(4.65%)	21(3.75%)	0.103843	0.274144	ALUE_0000570801,ALUE_0001001101,ALUE_0000730301,ALUE_0001196801,ALUE_0001376801,ALUE_0001330001,ALUE_0001340601,ALUE_0001760801,ALUE_0001747701,ALUE_0000874001,ALUE_0000355101,ALUE_0001575101,
ko04964	Proximal tubule bicarbonate reclamation	Organismal Systems	Excretory system	3(1.16%)	6(1.07%)	0.272199	0.462843	ALUE_0000045501,ALUE_0001001101,ALUE_0002150901,
ko04142	Lysosome	Cellular Processes	Transport and catabolism	9(3.49%)	19(3.39%)	0.361928	0.575596	ALUE_0000533201,ALUE_0000221001,ALUE_0000711401,ALUE_0000170601,ALUE_0001961701,ALUE_0001881601,ALUE_0001778601,ALUE_0000559601,ALUE_0000861501,
ko04020	Calcium signaling pathway	Environmental Information Processing	Signal transduction	11(4.26%)	18(3.21%)	0.061503	0.210867	ALUE_0001534901,ALUE_0000570801,ALUE_0001441001,ALUE_0000895001,ALUE_0001440901,ALUE_0000730301,ALUE_0001376801,ALUE_0001760801,ALUE_0001747701,ALUE_0000355101,ALUE_0001575101,
ko05167	Kaposi's sarcoma-associated herpesvirus infection	Human Diseases	Infectious diseases: Viral	8(3.10%)	15(2.68%)	0.201883	0.399419	ALUE_0001214601,ALUE_0000730301,ALUE_0001433001,ALUE_0001157301,ALUE_0001760801,ALUE_0000973401,ALUE_0000355101,ALUE_0001316801,
ko04120	Ubiquitin mediated proteolysis	Genetic Information Processing	Folding, sorting and degradation	7(2.71%)	14(2.50%)	0.283516	0.462843	ALUE_0001173301,ALUE_0000414001,ALUE_0000802001,ALUE_0000778301,ALUE_0000557901,ALUE_0002146801,ALUE_0001891301,
ko00900	Terpenoid backbone biosynthesis	Metabolism	Metabolism of terpenoids and polyketides	2(0.78%)	3(0.54%)	0.0971759	0.264804	ALUE_0000303901,ALUE_0002053501,
ko04550	Signaling pathways regulating pluripotency of stem cells	Cellular Processes	Cellular community - eukaryotes	2(0.78%)	7(1.25%)	0.705381	0.779165	ALUE_0001214601,ALUE_0001316801,
ko00910	Nitrogen metabolism	Metabolism	Energy metabolism	3(1.16%)	6(1.07%)	0.272199	0.462843	ALUE_0000607401,ALUE_0001163001,ALUE_0002150901,
ko05165	Human papillomavirus infection	Human Diseases	Infectious diseases: Viral	10(3.88%)	25(4.46%)	0.660037	0.75284	ALUE_0000502701,ALUE_0000533201,ALUE_0000895001,ALUE_0001214601,ALUE_0000603101,ALUE_0000407201,ALUE_0001749401,ALUE_0001316801,ALUE_0001116101,ALUE_0002131201,
ko00983	Drug metabolism - other enzymes	Metabolism	Xenobiotics biodegradation and metabolism	1(0.39%)	6(1.07%)	0.850679	0.885575	ALUE_0002125801,
ko03008	Ribosome biogenesis in eukaryotes	Genetic Information Processing	Translation	4(1.55%)	16(2.86%)	0.930165	0.951797	ALUE_0000342901,ALUE_0002070901,ALUE_0001310601,ALUE_0001927201,
ko04146	Peroxisome	Cellular Processes	Transport and catabolism	2(0.78%)	3(0.54%)	0.0971759	0.264804	ALUE_0000303901,ALUE_0000776101,
ko05213	Endometrial cancer	Human Diseases	Cancers: Specific types	2(0.78%)	5(0.89%)	0.42638	0.585162	ALUE_0001214601,ALUE_0001316801,
ko04650	Natural killer cell mediated cytotoxicity	Organismal Systems	Immune system	4(1.55%)	8(1.43%)	0.279835	0.462843	ALUE_0001214601,ALUE_0001157301,ALUE_0000973401,ALUE_0000355101,
ko04966	Collecting duct acid secretion	Organismal Systems	Excretory system	1(0.39%)	6(1.07%)	0.850679	0.885575	ALUE_0000533201,
ko04724	Glutamatergic synapse	Organismal Systems	Nervous system	10(3.88%)	15(2.68%)	0.0291663	0.126228	ALUE_0000895001,ALUE_0000730301,ALUE_0001433001,ALUE_0000607401,ALUE_0001005001,ALUE_0000637301,ALUE_0001927601,ALUE_0000355101,ALUE_0001069301,ALUE_0001575101,
ko04978	Mineral absorption	Organismal Systems	Digestive system	2(0.78%)	2(0.36%)	0	0	ALUE_0001001101,ALUE_0001452601,
ko04370	VEGF signaling pathway	Environmental Information Processing	Signal transduction	4(1.55%)	11(1.96%)	0.632037	0.751612	ALUE_0001214601,ALUE_0001157301,ALUE_0000973401,ALUE_0000355101,
ko04931	Insulin resistance	Human Diseases	Endocrine and metabolic diseases	6(2.33%)	16(2.86%)	0.668667	0.754394	ALUE_0000045501,ALUE_0001107801,ALUE_0001282001,ALUE_0000874001,ALUE_0000953401,ALUE_0001316801,
ko05140	Leishmaniasis	Human Diseases	Infectious diseases: Parasitic	1(0.39%)	3(0.54%)	0.441088	0.585162	ALUE_0000502701,
ko04310	Wnt signaling pathway	Environmental Information Processing	Signal transduction	7(2.71%)	18(3.21%)	0.645922	0.75284	ALUE_0001196801,ALUE_0001340601,ALUE_0001157301,ALUE_0000973401,ALUE_0000355101,ALUE_0001891301,ALUE_0001316801,
ko04974	Protein digestion and absorption	Organismal Systems	Digestive system	1(0.39%)	3(0.54%)	0.441088	0.585162	ALUE_0001001101,
ko04151	PI3K-Akt signaling pathway	Environmental Information Processing	Signal transduction	15(5.81%)	26(4.64%)	0.0780918	0.250047	ALUE_0000502701,ALUE_0000045501,ALUE_0001325501,ALUE_0001214601,ALUE_0001433001,ALUE_0000603101,ALUE_0000941001,ALUE_0000414301,ALUE_0000407201,ALUE_0001023901,ALUE_0001586101,ALUE_0001157301,ALUE_0000973401,ALUE_0000953401,ALUE_0001316801,

## Sheet: Ut
Additional file 10: Table S7. The complete list of KEGG pathway significantly enriched in A. lumbricoides discrete reproductive tissues (Ut tissue sample).
Pathway ID	Pathway	Level1	Level2	DEGs with pathway annotation (164)	All genes with pathway annotation (560)	Pvalue	Qvalue	Genelist
ko04910	Insulin signaling pathway	Organismal Systems	Endocrine system	7(4.27%)	20(3.57%)	0.202607	0.428226	ALUE_0001107801,ALUE_0001282001,ALUE_0000692301,ALUE_0002239901,ALUE_0001258001,ALUE_0000160201,ALUE_0001316801,
ko03030	DNA replication	Genetic Information Processing	Replication and repair	1(0.61%)	3(0.54%)	0.2066	0.428226	ALUE_0001642901,
ko04914	Progesterone-mediated oocyte maturation	Organismal Systems	Endocrine system	3(1.83%)	9(1.61%)	0.252846	0.482168	ALUE_0001023901,ALUE_0000960301,ALUE_0001575101,
ko04971	Gastric acid secretion	Organismal Systems	Digestive system	3(1.83%)	9(1.61%)	0.252846	0.482168	ALUE_0001001101,ALUE_0001258001,ALUE_0001575101,
ko04391	Hippo signaling pathway - fly	Environmental Information Processing	Signal transduction	17(10.37%)	30(5.36%)	0.000312262	0.00339027	ALUE_0002058101,ALUE_0001311201,ALUE_0001571101,ALUE_0001570901,ALUE_0002259201,ALUE_0001310901,ALUE_0001571301,ALUE_0001311301,ALUE_0001311001,ALUE_0002314201,ALUE_0001311101,ALUE_0000061801,ALUE_0002291601,ALUE_0000198201,ALUE_0001325501,ALUE_0000414301,ALUE_0001561901,
ko04141	Protein processing in endoplasmic reticulum	Genetic Information Processing	Folding, sorting and degradation	5(3.05%)	33(5.89%)	0.955244	0.989196	ALUE_0001023901,ALUE_0002146801,ALUE_0001378901,ALUE_0001434001,ALUE_0000534701,
ko05215	Prostate cancer	Human Diseases	Cancers: Specific types	2(1.22%)	8(1.43%)	0.430162	0.676392	ALUE_0001023901,ALUE_0001316801,
ko03040	Spliceosome	Genetic Information Processing	Transcription	4(2.44%)	36(6.43%)	0.992571	0.992815	ALUE_0001455901,ALUE_0001553601,ALUE_0001945601,ALUE_0001465201,
ko04964	Proximal tubule bicarbonate reclamation	Organismal Systems	Excretory system	4(2.44%)	6(1.07%)	0.00941918	0.0499436	ALUE_0002150901,ALUE_0001001101,ALUE_0000692301,ALUE_0001549701,
ko04670	Leukocyte transendothelial migration	Organismal Systems	Immune system	16(9.76%)	34(6.07%)	0.00702516	0.0418941	ALUE_0002058101,ALUE_0001311201,ALUE_0001571101,ALUE_0001570901,ALUE_0002259201,ALUE_0001310901,ALUE_0001571301,ALUE_0001311301,ALUE_0001311001,ALUE_0002314201,ALUE_0001311101,ALUE_0000061801,ALUE_0002291601,ALUE_0000198201,ALUE_0001561901,ALUE_0000502701,
ko05418	Fluid shear stress and atherosclerosis	Human Diseases	Cardiovascular diseases	17(10.37%)	35(6.25%)	0.00371135	0.0272964	ALUE_0002058101,ALUE_0001311201,ALUE_0001571101,ALUE_0001570901,ALUE_0002259201,ALUE_0001310901,ALUE_0001571301,ALUE_0001311301,ALUE_0001311001,ALUE_0002314201,ALUE_0001311101,ALUE_0000061801,ALUE_0002291601,ALUE_0000198201,ALUE_0001023901,ALUE_0001258001,ALUE_0001561901,
ko05200	Pathways in cancer	Human Diseases	Cancers: Overview	8(4.88%)	37(6.61%)	0.807124	0.934133	ALUE_0001417201,ALUE_0000407201,ALUE_0001023901,ALUE_0001258001,ALUE_0000750801,ALUE_0001316801,ALUE_0001575101,ALUE_0000502701,
ko04520	Adherens junction	Cellular Processes	Cellular community - eukaryotes	16(9.76%)	33(5.89%)	0.0047256	0.0326496	ALUE_0002058101,ALUE_0001311201,ALUE_0001571101,ALUE_0001570901,ALUE_0002259201,ALUE_0001310901,ALUE_0001571301,ALUE_0001311301,ALUE_0001311001,ALUE_0002314201,ALUE_0001311101,ALUE_0000061801,ALUE_0002291601,ALUE_0000198201,ALUE_0000381901,ALUE_0001561901,
ko04928	Parathyroid hormone synthesis, secretion and action	Organismal Systems	Endocrine system	1(0.61%)	9(1.61%)	0.793237	0.922745	ALUE_0001575101,
ko04978	Mineral absorption	Organismal Systems	Digestive system	2(1.22%)	2(0.36%)	0	0	ALUE_0001001101,ALUE_0001452601,
ko05226	Gastric cancer	Human Diseases	Cancers: Specific types	3(1.83%)	11(1.96%)	0.409288	0.652571	ALUE_0000657501,ALUE_0001150901,ALUE_0001316801,
ko04921	Oxytocin signaling pathway	Organismal Systems	Endocrine system	24(14.63%)	47(8.39%)	0.000282109	0.00321604	ALUE_0002058101,ALUE_0001311201,ALUE_0001571101,ALUE_0001570901,ALUE_0001534901,ALUE_0002259201,ALUE_0001310901,ALUE_0001571301,ALUE_0001311301,ALUE_0001311001,ALUE_0001440901,ALUE_0001441001,ALUE_0002314201,ALUE_0001311101,ALUE_0000061801,ALUE_0002291601,ALUE_0000198201,ALUE_0001258001,ALUE_0001330001,ALUE_0001014101,ALUE_0000951001,ALUE_0001005001,ALUE_0001561901,ALUE_0001575101,
ko04110	Cell cycle	Cellular Processes	Cell growth and death	6(3.66%)	16(2.86%)	0.155659	0.403297	ALUE_0001325501,ALUE_0000414301,ALUE_0001316801,ALUE_0000767301,ALUE_0001642901,ALUE_0000941001,
ko04974	Protein digestion and absorption	Organismal Systems	Digestive system	2(1.22%)	3(0.54%)	0.024792	0.10242	ALUE_0001804901,ALUE_0001001101,
ko04611	Platelet activation	Organismal Systems	Immune system	17(10.37%)	38(6.79%)	0.0112701	0.0571016	ALUE_0002058101,ALUE_0001311201,ALUE_0001571101,ALUE_0001570901,ALUE_0002259201,ALUE_0001310901,ALUE_0001571301,ALUE_0001311301,ALUE_0001311001,ALUE_0002314201,ALUE_0001311101,ALUE_0000061801,ALUE_0002291601,ALUE_0000198201,ALUE_0001561901,ALUE_0001575101,ALUE_0000502701,
ko04340	Hedgehog signaling pathway	Environmental Information Processing	Signal transduction	2(1.22%)	9(1.61%)	0.51882	0.743968	ALUE_0000431301,ALUE_0001316801,
ko04657	IL-17 signaling pathway	Organismal Systems	Immune system	2(1.22%)	11(1.96%)	0.670831	0.869031	ALUE_0001023901,ALUE_0001316801,
ko05412	Arrhythmogenic right ventricular cardiomyopathy (ARVC)	Human Diseases	Cardiovascular diseases	19(11.59%)	26(4.64%)	3.58492e-07	5.51308e-06	ALUE_0002058101,ALUE_0001311201,ALUE_0001571101,ALUE_0001570901,ALUE_0001534901,ALUE_0002259201,ALUE_0001310901,ALUE_0001571301,ALUE_0001311301,ALUE_0001311001,ALUE_0001440901,ALUE_0001441001,ALUE_0002314201,ALUE_0001311101,ALUE_0000061801,ALUE_0002291601,ALUE_0000198201,ALUE_0001561901,ALUE_0000502701,
ko03010	Ribosome	Genetic Information Processing	Translation	10(6.10%)	22(3.93%)	0.0299376	0.113763	ALUE_0000561901,ALUE_0001237201,ALUE_0001237101,ALUE_0001100301,ALUE_0001223701,ALUE_0000315801,ALUE_0001231901,ALUE_0000861001,ALUE_0000493601,ALUE_0000950401,
ko05205	Proteoglycans in cancer	Human Diseases	Cancers: Overview	16(9.76%)	45(8.04%)	0.129173	0.363598	ALUE_0002058101,ALUE_0001311201,ALUE_0001571101,ALUE_0001570901,ALUE_0002259201,ALUE_0001310901,ALUE_0001571301,ALUE_0001311301,ALUE_0001311001,ALUE_0002314201,ALUE_0001311101,ALUE_0000061801,ALUE_0002291601,ALUE_0000198201,ALUE_0001561901,ALUE_0000502701,
ko04721	Synaptic vesicle cycle	Organismal Systems	Nervous system	3(1.83%)	11(1.96%)	0.409288	0.652571	ALUE_0000533201,ALUE_0000631401,ALUE_0001382801,
ko04723	Retrograde endocannabinoid signaling	Organismal Systems	Nervous system	2(1.22%)	14(2.50%)	0.828206	0.934806	ALUE_0001005001,ALUE_0001575101,
ko04066	HIF-1 signaling pathway	Environmental Information Processing	Signal transduction	6(3.66%)	19(3.39%)	0.307027	0.563778	ALUE_0001597201,ALUE_0000898301,ALUE_0001346401,ALUE_0001244101,ALUE_0002239901,ALUE_0002163601,
ko05032	Morphine addiction	Human Diseases	Substance dependence	3(1.83%)	9(1.61%)	0.252846	0.482168	ALUE_0000471701,ALUE_0001005001,ALUE_0001575101,
ko04062	Chemokine signaling pathway	Organismal Systems	Immune system	2(1.22%)	14(2.50%)	0.828206	0.934806	ALUE_0001316801,ALUE_0001575101,
ko00520	Amino sugar and nucleotide sugar metabolism	Metabolism	Carbohydrate metabolism	6(3.66%)	8(1.43%)	0.00101309	0.00923934	ALUE_0001280801,ALUE_0002239901,ALUE_0000628201,ALUE_0001146501,ALUE_0000459001,ALUE_0001147501,
ko04911	Insulin secretion	Organismal Systems	Endocrine system	5(3.05%)	9(1.61%)	0.0215159	0.100115	ALUE_0001534901,ALUE_0001440901,ALUE_0001441001,ALUE_0001001101,ALUE_0001575101,
ko04713	Circadian entrainment	Organismal Systems	Environmental adaptation	6(3.66%)	16(2.86%)	0.155659	0.403297	ALUE_0001534901,ALUE_0001440901,ALUE_0001441001,ALUE_0001258001,ALUE_0001005001,ALUE_0001575101,
ko00350	Tyrosine metabolism	Metabolism	Amino acid metabolism	1(0.61%)	1(0.18%)	0	0	ALUE_0001758101,
ko00500	Starch and sucrose metabolism	Metabolism	Carbohydrate metabolism	5(3.05%)	9(1.61%)	0.0215159	0.100115	ALUE_0001280801,ALUE_0001282001,ALUE_0002239901,ALUE_0000160201,ALUE_0000459001,
ko05131	Shigellosis	Human Diseases	Infectious diseases: Bacterial	16(9.76%)	32(5.71%)	0.00308272	0.0242365	ALUE_0002058101,ALUE_0001311201,ALUE_0001571101,ALUE_0001570901,ALUE_0002259201,ALUE_0001310901,ALUE_0001571301,ALUE_0001311301,ALUE_0001311001,ALUE_0002314201,ALUE_0001311101,ALUE_0000061801,ALUE_0002291601,ALUE_0000198201,ALUE_0001561901,ALUE_0000502701,
ko04510	Focal adhesion	Cellular Processes	Cellular community - eukaryotes	18(10.98%)	44(7.86%)	0.0290276	0.112175	ALUE_0002058101,ALUE_0001311201,ALUE_0001571101,ALUE_0001570901,ALUE_0002259201,ALUE_0001310901,ALUE_0001571301,ALUE_0001311301,ALUE_0001311001,ALUE_0002314201,ALUE_0001311101,ALUE_0000061801,ALUE_0002291601,ALUE_0000198201,ALUE_0000407201,ALUE_0001316801,ALUE_0001561901,ALUE_0000502701,
ko04152	AMPK signaling pathway	Environmental Information Processing	Signal transduction	5(3.05%)	15(2.68%)	0.255295	0.482168	ALUE_0000692301,ALUE_0001073701,ALUE_0000160201,ALUE_0000951001,ALUE_0001055001,
ko04720	Long-term potentiation	Organismal Systems	Nervous system	1(0.61%)	15(2.68%)	0.962005	0.989196	ALUE_0001258001,
ko00260	Glycine, serine and threonine metabolism	Metabolism	Amino acid metabolism	2(1.22%)	4(0.71%)	0.0776699	0.2596	ALUE_0001305101,ALUE_0002207501,
ko05222	Small cell lung cancer	Human Diseases	Cancers: Specific types	2(1.22%)	3(0.54%)	0.024792	0.10242	ALUE_0000407201,ALUE_0000502701,
ko04810	Regulation of actin cytoskeleton	Cellular Processes	Cell motility	16(9.76%)	38(6.79%)	0.0264908	0.105963	ALUE_0002058101,ALUE_0001311201,ALUE_0001571101,ALUE_0001570901,ALUE_0002259201,ALUE_0001310901,ALUE_0001571301,ALUE_0001311301,ALUE_0001311001,ALUE_0002314201,ALUE_0001311101,ALUE_0000061801,ALUE_0002291601,ALUE_0000198201,ALUE_0001561901,ALUE_0000502701,
ko04260	Cardiac muscle contraction	Organismal Systems	Circulatory system	6(3.66%)	8(1.43%)	0.00101309	0.00923934	ALUE_0001534901,ALUE_0000023501,ALUE_0001440901,ALUE_0001441001,ALUE_0001417201,ALUE_0001001101,
ko05211	Renal cell carcinoma	Human Diseases	Cancers: Specific types	1(0.61%)	11(1.96%)	0.879635	0.941581	ALUE_0000750801,
ko05142	Chagas disease (American trypanosomiasis)	Human Diseases	Infectious diseases: Parasitic	1(0.61%)	12(2.14%)	0.909073	0.955155	ALUE_0001005001,
ko05217	Basal cell carcinoma	Human Diseases	Cancers: Specific types	1(0.61%)	2(0.36%)	0.0853948	0.2596	ALUE_0001316801,
ko05162	Measles	Human Diseases	Infectious diseases: Viral	2(1.22%)	10(1.79%)	0.599501	0.833453	ALUE_0000556001,ALUE_0001316801,
ko04115	p53 signaling pathway	Cellular Processes	Cell growth and death	1(0.61%)	3(0.54%)	0.2066	0.428226	ALUE_0002125801,
ko03320	PPAR signaling pathway	Organismal Systems	Endocrine system	4(2.44%)	8(1.43%)	0.0513169	0.185718	ALUE_0000577701,ALUE_0000989601,ALUE_0000989501,ALUE_0000692301,
ko05100	Bacterial invasion of epithelial cells	Human Diseases	Infectious diseases: Bacterial	16(9.76%)	33(5.89%)	0.0047256	0.0326496	ALUE_0002058101,ALUE_0001311201,ALUE_0001571101,ALUE_0001570901,ALUE_0002259201,ALUE_0001310901,ALUE_0001571301,ALUE_0001311301,ALUE_0001311001,ALUE_0002314201,ALUE_0001311101,ALUE_0000061801,ALUE_0002291601,ALUE_0000198201,ALUE_0001561901,ALUE_0000502701,
ko04714	Thermogenesis	Organismal Systems	Environmental adaptation	18(10.98%)	39(6.96%)	0.00626936	0.0397059	ALUE_0002058101,ALUE_0001311201,ALUE_0001571101,ALUE_0001570901,ALUE_0002259201,ALUE_0001310901,ALUE_0001571301,ALUE_0001311301,ALUE_0001311001,ALUE_0002314201,ALUE_0001311101,ALUE_0000061801,ALUE_0002291601,ALUE_0000198201,ALUE_0001127101,ALUE_0001330001,ALUE_0001561901,ALUE_0001575101,
ko01230	Biosynthesis of amino acids	Metabolism	Global and overview maps	9(5.49%)	20(3.57%)	0.0382133	0.14283	ALUE_0000536401,ALUE_0001458501,ALUE_0001244101,ALUE_0000607401,ALUE_0002207501,ALUE_0000486601,ALUE_0001223601,ALUE_0001077001,ALUE_0002163601,
ko04932	Non-alcoholic fatty liver disease (NAFLD)	Human Diseases	Endocrine and metabolic diseases	2(1.22%)	13(2.32%)	0.78466	0.922745	ALUE_0001127101,ALUE_0001316801,
ko00052	Galactose metabolism	Metabolism	Carbohydrate metabolism	2(1.22%)	4(0.71%)	0.0776699	0.2596	ALUE_0001280801,ALUE_0002239901,
ko05145	Toxoplasmosis	Human Diseases	Infectious diseases: Parasitic	3(1.83%)	12(2.14%)	0.485988	0.705767	ALUE_0000407201,ALUE_0001005001,ALUE_0000502701,
ko04020	Calcium signaling pathway	Environmental Information Processing	Signal transduction	7(4.27%)	18(3.21%)	0.122025	0.347773	ALUE_0001534901,ALUE_0001440901,ALUE_0001441001,ALUE_0000570801,ALUE_0001258001,ALUE_0001747701,ALUE_0001575101,
ko05014	Amyotrophic lateral sclerosis (ALS)	Human Diseases	Neurodegenerative diseases	1(0.61%)	6(1.07%)	0.565177	0.790554	ALUE_0000637301,
ko04120	Ubiquitin mediated proteolysis	Genetic Information Processing	Folding, sorting and degradation	3(1.83%)	14(2.50%)	0.624993	0.853284	ALUE_0002146801,ALUE_0000414001,ALUE_0000802001,
ko01521	EGFR tyrosine kinase inhibitor resistance	Human Diseases	Drug resistance: Antineoplastic	1(0.61%)	7(1.25%)	0.656732	0.860545	ALUE_0001316801,
ko05034	Alcoholism	Human Diseases	Substance dependence	9(5.49%)	35(6.25%)	0.604612	0.835464	ALUE_0002292301,ALUE_0001443901,ALUE_0000829101,ALUE_0001700201,ALUE_0001258001,ALUE_0001676801,ALUE_0001005001,ALUE_0001312001,ALUE_0000994801,
ko03420	Nucleotide excision repair	Genetic Information Processing	Replication and repair	1(0.61%)	3(0.54%)	0.2066	0.428226	ALUE_0001182801,
ko05213	Endometrial cancer	Human Diseases	Cancers: Specific types	1(0.61%)	5(0.89%)	0.45735	0.681348	ALUE_0001316801,
ko03460	Fanconi anemia pathway	Genetic Information Processing	Replication and repair	1(0.61%)	4(0.71%)	0.335531	0.563778	ALUE_0000992501,
ko04922	Glucagon signaling pathway	Organismal Systems	Endocrine system	7(4.27%)	21(3.75%)	0.249314	0.482168	ALUE_0001597201,ALUE_0000898301,ALUE_0001346401,ALUE_0001282001,ALUE_0000692301,ALUE_0001258001,ALUE_0000160201,
ko05130	Pathogenic Escherichia coli infection	Human Diseases	Infectious diseases: Bacterial	20(12.20%)	46(8.21%)	0.0104344	0.054069	ALUE_0002058101,ALUE_0001311201,ALUE_0001571101,ALUE_0001570901,ALUE_0002259201,ALUE_0001310901,ALUE_0001571301,ALUE_0001311301,ALUE_0001311001,ALUE_0002314201,ALUE_0001311101,ALUE_0000061801,ALUE_0002291601,ALUE_0000198201,ALUE_0000450101,ALUE_0000543401,ALUE_0000531901,ALUE_0000494801,ALUE_0001561901,ALUE_0000502701,
ko04722	Neurotrophin signaling pathway	Organismal Systems	Nervous system	4(2.44%)	18(3.21%)	0.645995	0.860545	ALUE_0001325501,ALUE_0000414301,ALUE_0001258001,ALUE_0001316801,
ko04724	Glutamatergic synapse	Organismal Systems	Nervous system	4(2.44%)	15(2.68%)	0.460209	0.681348	ALUE_0000637301,ALUE_0000607401,ALUE_0001005001,ALUE_0001575101,
ko04979	Cholesterol metabolism	Organismal Systems	Digestive system	2(1.22%)	6(1.07%)	0.241697	0.482168	ALUE_0000431301,ALUE_0001778601,
ko00471	D-Glutamine and D-glutamate metabolism	Metabolism	Metabolism of other amino acids	2(1.22%)	3(0.54%)	0.024792	0.10242	ALUE_0002150901,ALUE_0001549701,
ko05010	Alzheimer's disease	Human Diseases	Neurodegenerative diseases	5(3.05%)	19(3.39%)	0.499549	0.720868	ALUE_0000570801,ALUE_0001258001,ALUE_0001127101,ALUE_0001316801,ALUE_0002163601,
ko00250	Alanine, aspartate and glutamate metabolism	Metabolism	Amino acid metabolism	3(1.83%)	8(1.43%)	0.179834	0.428226	ALUE_0002150901,ALUE_0000607401,ALUE_0001549701,
ko04918	Thyroid hormone synthesis	Organismal Systems	Endocrine system	4(2.44%)	12(2.14%)	0.255888	0.482168	ALUE_0000431301,ALUE_0001001101,ALUE_0001378901,ALUE_0001575101,
ko04371	Apelin signaling pathway	Environmental Information Processing	Signal transduction	6(3.66%)	17(3.04%)	0.20196	0.428226	ALUE_0001534901,ALUE_0001440901,ALUE_0001441001,ALUE_0001540901,ALUE_0001258001,ALUE_0001575101,
ko00020	Citrate cycle (TCA cycle)	Metabolism	Carbohydrate metabolism	7(4.27%)	17(3.04%)	0.0895132	0.265052	ALUE_0001597201,ALUE_0000898301,ALUE_0001346401,ALUE_0000692301,ALUE_0001127101,ALUE_0001077001,ALUE_0002115601,
ko00670	One carbon pool by folate	Metabolism	Metabolism of cofactors and vitamins	1(0.61%)	2(0.36%)	0.0853948	0.2596	ALUE_0002207501,
ko04934	Cushing's syndrome	Human Diseases	Endocrine and metabolic diseases	2(1.22%)	11(1.96%)	0.670831	0.869031	ALUE_0001316801,ALUE_0001575101,
ko04931	Insulin resistance	Human Diseases	Endocrine and metabolic diseases	5(3.05%)	16(2.86%)	0.315078	0.563778	ALUE_0001107801,ALUE_0001282001,ALUE_0000692301,ALUE_0000160201,ALUE_0001316801,
ko04142	Lysosome	Cellular Processes	Transport and catabolism	7(4.27%)	19(3.39%)	0.159915	0.405118	ALUE_0000533201,ALUE_0000221001,ALUE_0001961701,ALUE_0000711401,ALUE_0000170601,ALUE_0001778601,ALUE_0001382801,
ko04213	Longevity regulating pathway - multiple species	Organismal Systems	Aging	1(0.61%)	12(2.14%)	0.909073	0.955155	ALUE_0001575101,
ko04114	Oocyte meiosis	Cellular Processes	Cell growth and death	8(4.88%)	22(3.93%)	0.162194	0.406377	ALUE_0001325501,ALUE_0000960301,ALUE_0000414301,ALUE_0001258001,ALUE_0000767301,ALUE_0000941001,ALUE_0001575101,ALUE_0000537601,
ko00510	N-Glycan biosynthesis	Metabolism	Glycan biosynthesis and metabolism	1(0.61%)	3(0.54%)	0.2066	0.428226	ALUE_0000736801,
ko04660	T cell receptor signaling pathway	Organismal Systems	Immune system	1(0.61%)	9(1.61%)	0.793237	0.922745	ALUE_0001316801,
ko05160	Hepatitis C	Human Diseases	Infectious diseases: Viral	1(0.61%)	9(1.61%)	0.793237	0.922745	ALUE_0001316801,
ko00270	Cysteine and methionine metabolism	Metabolism	Amino acid metabolism	3(1.83%)	8(1.43%)	0.179834	0.428226	ALUE_0000536401,ALUE_0001458501,ALUE_0001223601,
ko05146	Amoebiasis	Human Diseases	Infectious diseases: Parasitic	1(0.61%)	6(1.07%)	0.565177	0.790554	ALUE_0000407201,
ko04140	Autophagy - animal	Cellular Processes	Transport and catabolism	3(1.83%)	15(2.68%)	0.684915	0.882263	ALUE_0000221001,ALUE_0001961701,ALUE_0000170601,
ko04923	Regulation of lipolysis in adipocytes	Organismal Systems	Endocrine system	2(1.22%)	4(0.71%)	0.0776699	0.2596	ALUE_0001330001,ALUE_0001575101,
ko05224	Breast cancer	Human Diseases	Cancers: Specific types	1(0.61%)	7(1.25%)	0.656732	0.860545	ALUE_0001316801,
ko04070	Phosphatidylinositol signaling system	Environmental Information Processing	Signal transduction	1(0.61%)	5(0.89%)	0.45735	0.681348	ALUE_0001258001,
ko00524	Neomycin, kanamycin and gentamicin biosynthesis	Metabolism	Biosynthesis of other secondary metabolites	1(0.61%)	1(0.18%)	0	0	ALUE_0002239901,
ko04151	PI3K-Akt signaling pathway	Environmental Information Processing	Signal transduction	9(5.49%)	26(4.64%)	0.200269	0.428226	ALUE_0001325501,ALUE_0000407201,ALUE_0000692301,ALUE_0001023901,ALUE_0000414301,ALUE_0000160201,ALUE_0001316801,ALUE_0000941001,ALUE_0000502701,
ko04012	ErbB signaling pathway	Environmental Information Processing	Signal transduction	1(0.61%)	7(1.25%)	0.656732	0.860545	ALUE_0001316801,
ko04625	C-type lectin receptor signaling pathway	Organismal Systems	Immune system	1(0.61%)	10(1.79%)	0.841671	0.941581	ALUE_0001258001,
ko04711	Circadian rhythm - fly	Organismal Systems	Environmental adaptation	1(0.61%)	1(0.18%)	0	0	ALUE_0001316801,
ko04310	Wnt signaling pathway	Environmental Information Processing	Signal transduction	1(0.61%)	18(3.21%)	0.984701	0.992815	ALUE_0001316801,
ko04146	Peroxisome	Cellular Processes	Transport and catabolism	1(0.61%)	3(0.54%)	0.2066	0.428226	ALUE_0000303901,
ko03015	mRNA surveillance pathway	Genetic Information Processing	Translation	1(0.61%)	14(2.50%)	0.948942	0.987939	ALUE_0001455901,
ko04024	cAMP signaling pathway	Environmental Information Processing	Signal transduction	8(4.88%)	26(4.64%)	0.339579	0.565139	ALUE_0001534901,ALUE_0001440901,ALUE_0001441001,ALUE_0001001101,ALUE_0001258001,ALUE_0001330001,ALUE_0001747701,ALUE_0001575101,
ko04912	GnRH signaling pathway	Organismal Systems	Endocrine system	2(1.22%)	12(2.14%)	0.732445	0.912555	ALUE_0001258001,ALUE_0001575101,
ko05166	HTLV-I infection	Human Diseases	Infectious diseases: Viral	4(2.44%)	15(2.68%)	0.460209	0.681348	ALUE_0000750801,ALUE_0001316801,ALUE_0001378901,ALUE_0001575101,
ko04976	Bile secretion	Organismal Systems	Digestive system	4(2.44%)	7(1.25%)	0.0251557	0.10242	ALUE_0000657501,ALUE_0001001101,ALUE_0001150901,ALUE_0001575101,
ko03440	Homologous recombination	Genetic Information Processing	Replication and repair	2(1.22%)	5(0.89%)	0.152802	0.403297	ALUE_0001077501,ALUE_0000992501,
ko00562	Inositol phosphate metabolism	Metabolism	Carbohydrate metabolism	1(0.61%)	3(0.54%)	0.2066	0.428226	ALUE_0000486601,
ko04218	Cellular senescence	Cellular Processes	Cell growth and death	2(1.22%)	16(2.86%)	0.893152	0.951582	ALUE_0001258001,ALUE_0000750801,
ko01100	Metabolic pathways	Metabolism	Global and overview maps	43(26.22%)	106(18.93%)	0.00191314	0.0164189	ALUE_0000536401,ALUE_0000577701,ALUE_0001991701,ALUE_0001597201,ALUE_0000898301,ALUE_0000533201,ALUE_0001458501,ALUE_0001249501,ALUE_0000024901,ALUE_0001346401,ALUE_0000738801,ALUE_0001280801,ALUE_0001244101,ALUE_0002150901,ALUE_0000303901,ALUE_0000607401,ALUE_0000407201,ALUE_0002207501,ALUE_0001282001,ALUE_0000692301,ALUE_0002239901,ALUE_0001468801,ALUE_0002125801,ALUE_0001873101,ALUE_0001549701…
ko05169	Epstein-Barr virus infection	Human Diseases	Infectious diseases: Viral	6(3.66%)	30(5.36%)	0.826318	0.934806	ALUE_0001325501,ALUE_0001468801,ALUE_0000414301,ALUE_0001316801,ALUE_0000941001,ALUE_0001576001,
ko04745	Phototransduction - fly	Organismal Systems	Sensory system	16(9.76%)	27(4.82%)	0.000202771	0.00271951	ALUE_0002058101,ALUE_0001311201,ALUE_0001571101,ALUE_0001570901,ALUE_0002259201,ALUE_0001310901,ALUE_0001571301,ALUE_0001311301,ALUE_0001311001,ALUE_0002314201,ALUE_0001311101,ALUE_0000061801,ALUE_0002291601,ALUE_0000198201,ALUE_0001258001,ALUE_0001561901,
ko04212	Longevity regulating pathway - worm	Organismal Systems	Aging	2(1.22%)	12(2.14%)	0.732445	0.912555	ALUE_0001000901,ALUE_0001465201,
ko00220	Arginine biosynthesis	Metabolism	Amino acid metabolism	3(1.83%)	4(0.71%)	0.0071661	0.0418941	ALUE_0002150901,ALUE_0000607401,ALUE_0001549701,
ko03022	Basal transcription factors	Genetic Information Processing	Transcription	1(0.61%)	3(0.54%)	0.2066	0.428226	ALUE_0001182801,
ko00410	beta-Alanine metabolism	Metabolism	Metabolism of other amino acids	1(0.61%)	4(0.71%)	0.335531	0.563778	ALUE_0000577701,
ko04916	Melanogenesis	Organismal Systems	Endocrine system	4(2.44%)	14(2.50%)	0.391904	0.638244	ALUE_0001258001,ALUE_0001316801,ALUE_0001005001,ALUE_0001575101,
ko04150	mTOR signaling pathway	Environmental Information Processing	Signal transduction	2(1.22%)	15(2.68%)	0.864028	0.941581	ALUE_0000631401,ALUE_0001316801,
ko05120	Epithelial cell signaling in Helicobacter pylori infection	Human Diseases	Infectious diseases: Bacterial	3(1.83%)	10(1.79%)	0.330562	0.563778	ALUE_0000533201,ALUE_0000631401,ALUE_0001382801,
ko00630	Glyoxylate and dicarboxylate metabolism	Metabolism	Carbohydrate metabolism	4(2.44%)	5(0.89%)	0.00206219	0.0167921	ALUE_0000607401,ALUE_0002207501,ALUE_0001063001,ALUE_0001077001,
ko04623	Cytosolic DNA-sensing pathway	Organismal Systems	Immune system	1(0.61%)	4(0.71%)	0.335531	0.563778	ALUE_0001576001,
ko00970	Aminoacyl-tRNA biosynthesis	Genetic Information Processing	Translation	2(1.22%)	26(4.64%)	0.992815	0.992815	ALUE_0001010601,ALUE_0002152001,
ko05416	Viral myocarditis	Human Diseases	Cardiovascular diseases	15(9.15%)	25(4.46%)	0.000242214	0.00290657	ALUE_0002058101,ALUE_0001311201,ALUE_0001571101,ALUE_0001570901,ALUE_0002259201,ALUE_0001310901,ALUE_0001571301,ALUE_0001311301,ALUE_0001311001,ALUE_0002314201,ALUE_0001311101,ALUE_0000061801,ALUE_0002291601,ALUE_0000198201,ALUE_0001561901,
ko00660	C5-Branched dibasic acid metabolism	Metabolism	Carbohydrate metabolism	1(0.61%)	2(0.36%)	0.0853948	0.2596	ALUE_0002115601,
ko04022	cGMP-PKG signaling pathway	Environmental Information Processing	Signal transduction	6(3.66%)	21(3.75%)	0.420224	0.665354	ALUE_0000570801,ALUE_0001001101,ALUE_0001258001,ALUE_0001330001,ALUE_0001747701,ALUE_0001575101,
ko04726	Serotonergic synapse	Organismal Systems	Nervous system	1(0.61%)	11(1.96%)	0.879635	0.941581	ALUE_0001005001,
ko04913	Ovarian steroidogenesis	Organismal Systems	Endocrine system	1(0.61%)	2(0.36%)	0.0853948	0.2596	ALUE_0001575101,
ko04961	Endocrine and other factor-regulated calcium reabsorption	Organismal Systems	Excretory system	2(1.22%)	12(2.14%)	0.732445	0.912555	ALUE_0001001101,ALUE_0001575101,
ko01212	Fatty acid metabolism	Metabolism	Global and overview maps	1(0.61%)	1(0.18%)	0	0	ALUE_0000577701,
ko00230	Purine metabolism	Metabolism	Nucleotide metabolism	7(4.27%)	22(3.93%)	0.299096	0.558967	ALUE_0000471701,ALUE_0001280801,ALUE_0001468801,ALUE_0002125801,ALUE_0001330001,ALUE_0001575101,ALUE_0001576001,
ko04725	Cholinergic synapse	Organismal Systems	Nervous system	2(1.22%)	13(2.32%)	0.78466	0.922745	ALUE_0001005001,ALUE_0001575101,
ko04917	Prolactin signaling pathway	Organismal Systems	Endocrine system	1(0.61%)	5(0.89%)	0.45735	0.681348	ALUE_0001316801,
ko04915	Estrogen signaling pathway	Organismal Systems	Endocrine system	4(2.44%)	18(3.21%)	0.645995	0.860545	ALUE_0001023901,ALUE_0001258001,ALUE_0001005001,ALUE_0001575101,
ko04728	Dopaminergic synapse	Organismal Systems	Nervous system	4(2.44%)	23(4.11%)	0.853198	0.941581	ALUE_0001258001,ALUE_0001316801,ALUE_0001579201,ALUE_0001005001,
ko00983	Drug metabolism - other enzymes	Metabolism	Xenobiotics biodegradation and metabolism	1(0.61%)	6(1.07%)	0.565177	0.790554	ALUE_0002125801,
ko05210	Colorectal cancer	Human Diseases	Cancers: Specific types	1(0.61%)	11(1.96%)	0.879635	0.941581	ALUE_0001316801,
ko04211	Longevity regulating pathway	Organismal Systems	Aging	1(0.61%)	5(0.89%)	0.45735	0.681348	ALUE_0001575101,
ko00240	Pyrimidine metabolism	Metabolism	Nucleotide metabolism	3(1.83%)	14(2.50%)	0.624993	0.853284	ALUE_0001468801,ALUE_0002125801,ALUE_0001576001,
ko05202	Transcriptional misregulation in cancer	Human Diseases	Cancers: Overview	4(2.44%)	12(2.14%)	0.255888	0.482168	ALUE_0000605701,ALUE_0001312001,ALUE_0000736801,ALUE_0000994801,
ko04927	Cortisol synthesis and secretion	Organismal Systems	Endocrine system	1(0.61%)	4(0.71%)	0.335531	0.563778	ALUE_0001575101,
ko05031	Amphetamine addiction	Human Diseases	Substance dependence	1(0.61%)	9(1.61%)	0.793237	0.922745	ALUE_0001258001,
ko04320	Dorso-ventral axis formation	Organismal Systems	Development	1(0.61%)	4(0.71%)	0.335531	0.563778	ALUE_0000750801,
ko04750	Inflammatory mediator regulation of TRP channels	Organismal Systems	Sensory system	2(1.22%)	12(2.14%)	0.732445	0.912555	ALUE_0001258001,ALUE_0001575101,
ko04530	Tight junction	Cellular Processes	Cellular community - eukaryotes	26(15.85%)	59(10.54%)	0.00338905	0.0257568	ALUE_0002058101,ALUE_0001311201,ALUE_0001571101,ALUE_0001570901,ALUE_0002259201,ALUE_0002286101,ALUE_0001310901,ALUE_0002245001,ALUE_0001783301,ALUE_0001571301,ALUE_0001311301,ALUE_0001311001,ALUE_0002314201,ALUE_0001276301,ALUE_0001311101,ALUE_0000061801,ALUE_0002291601,ALUE_0000198201,ALUE_0000450101,ALUE_0000543401,ALUE_0001646001,ALUE_0000531901,ALUE_0001055001,ALUE_0001561901,ALUE_0000802001…
ko00071	Fatty acid degradation	Metabolism	Lipid metabolism	1(0.61%)	2(0.36%)	0.0853948	0.2596	ALUE_0000577701,
ko04390	Hippo signaling pathway	Environmental Information Processing	Signal transduction	19(11.59%)	37(6.61%)	0.000954689	0.00923934	ALUE_0002058101,ALUE_0001311201,ALUE_0001571101,ALUE_0001570901,ALUE_0002259201,ALUE_0001310901,ALUE_0001571301,ALUE_0001311301,ALUE_0001311001,ALUE_0002314201,ALUE_0001311101,ALUE_0000061801,ALUE_0002291601,ALUE_0000198201,ALUE_0001325501,ALUE_0000414301,ALUE_0001316801,ALUE_0000941001,ALUE_0001561901,
ko00790	Folate biosynthesis	Metabolism	Metabolism of cofactors and vitamins	4(2.44%)	7(1.25%)	0.0251557	0.10242	ALUE_0001991701,ALUE_0000024901,ALUE_0001873101,ALUE_0000651601,
ko04919	Thyroid hormone signaling pathway	Organismal Systems	Endocrine system	17(10.37%)	32(5.71%)	0.000939895	0.00923934	ALUE_0002058101,ALUE_0001311201,ALUE_0001571101,ALUE_0001570901,ALUE_0002259201,ALUE_0001310901,ALUE_0001571301,ALUE_0001311301,ALUE_0001311001,ALUE_0002314201,ALUE_0001311101,ALUE_0000061801,ALUE_0002291601,ALUE_0000198201,ALUE_0001001101,ALUE_0001316801,ALUE_0001561901,
ko05214	Glioma	Human Diseases	Cancers: Specific types	1(0.61%)	8(1.43%)	0.732255	0.912555	ALUE_0001258001,
ko04261	Adrenergic signaling in cardiomyocytes	Organismal Systems	Circulatory system	9(5.49%)	27(4.82%)	0.240706	0.482168	ALUE_0001534901,ALUE_0000023501,ALUE_0001440901,ALUE_0001441001,ALUE_0001417201,ALUE_0001001101,ALUE_0001258001,ALUE_0001747701,ALUE_0001575101,
ko03018	RNA degradation	Genetic Information Processing	Folding, sorting and degradation	6(3.66%)	20(3.57%)	0.363254	0.600158	ALUE_0001244101,ALUE_0000468801,ALUE_0001000901,ALUE_0002070901,ALUE_0001527601,ALUE_0001927201,
ko03008	Ribosome biogenesis in eukaryotes	Genetic Information Processing	Translation	5(3.05%)	16(2.86%)	0.315078	0.563778	ALUE_0001237201,ALUE_0001237101,ALUE_0002070901,ALUE_0001927201,ALUE_0000342901,
ko01522	Endocrine resistance	Human Diseases	Drug resistance: Antineoplastic	1(0.61%)	9(1.61%)	0.793237	0.922745	ALUE_0001575101,
ko04920	Adipocytokine signaling pathway	Organismal Systems	Endocrine system	1(0.61%)	5(0.89%)	0.45735	0.681348	ALUE_0000692301,
ko03020	RNA polymerase	Genetic Information Processing	Transcription	2(1.22%)	7(1.25%)	0.336289	0.563778	ALUE_0001468801,ALUE_0001576001,
ko00900	Terpenoid backbone biosynthesis	Metabolism	Metabolism of terpenoids and polyketides	1(0.61%)	3(0.54%)	0.2066	0.428226	ALUE_0000303901,
ko01523	Antifolate resistance	Human Diseases	Drug resistance: Antineoplastic	1(0.61%)	1(0.18%)	0	0	ALUE_0002207501,
ko01200	Carbon metabolism	Metabolism	Global and overview maps	17(10.37%)	36(6.43%)	0.00551553	0.0359298	ALUE_0000577701,ALUE_0001597201,ALUE_0000898301,ALUE_0001249501,ALUE_0001346401,ALUE_0001244101,ALUE_0002150901,ALUE_0002207501,ALUE_0002239901,ALUE_0001549701,ALUE_0001063001,ALUE_0001127101,ALUE_0000486601,ALUE_0000459001,ALUE_0001077001,ALUE_0002163601,ALUE_0002115601,
ko00100	Steroid biosynthesis	Metabolism	Lipid metabolism	1(0.61%)	1(0.18%)	0	0	ALUE_0001778601,
ko05323	Rheumatoid arthritis	Human Diseases	Immune diseases	3(1.83%)	5(0.89%)	0.0275818	0.108425	ALUE_0000533201,ALUE_0000631401,ALUE_0001382801,
ko04360	Axon guidance	Organismal Systems	Development	2(1.22%)	15(2.68%)	0.864028	0.941581	ALUE_0001316801,ALUE_0000502701,
ko02010	ABC transporters	Environmental Information Processing	Membrane transport	2(1.22%)	6(1.07%)	0.241697	0.482168	ALUE_0000657501,ALUE_0001150901,
ko04270	Vascular smooth muscle contraction	Organismal Systems	Circulatory system	5(3.05%)	16(2.86%)	0.315078	0.563778	ALUE_0001540901,ALUE_0000852501,ALUE_0001258001,ALUE_0001330001,ALUE_0001575101,
ko05167	Kaposi's sarcoma-associated herpesvirus infection	Human Diseases	Infectious diseases: Viral	2(1.22%)	15(2.68%)	0.864028	0.941581	ALUE_0001258001,ALUE_0001316801,
ko05410	Hypertrophic cardiomyopathy (HCM)	Human Diseases	Cardiovascular diseases	21(12.80%)	30(5.36%)	3.62703e-07	5.51308e-06	ALUE_0002058101,ALUE_0001311201,ALUE_0001571101,ALUE_0001570901,ALUE_0001534901,ALUE_0002259201,ALUE_0001310901,ALUE_0000023501,ALUE_0001571301,ALUE_0001311301,ALUE_0001311001,ALUE_0001440901,ALUE_0001441001,ALUE_0002314201,ALUE_0001311101,ALUE_0000061801,ALUE_0001417201,ALUE_0002291601,ALUE_0000198201,ALUE_0001561901,ALUE_0000502701,
ko04540	Gap junction	Cellular Processes	Cellular community - eukaryotes	5(3.05%)	26(4.64%)	0.823623	0.934806	ALUE_0000450101,ALUE_0000543401,ALUE_0000531901,ALUE_0000494801,ALUE_0001575101,
ko04727	GABAergic synapse	Organismal Systems	Nervous system	4(2.44%)	9(1.61%)	0.0885681	0.265052	ALUE_0001697101,ALUE_0000607401,ALUE_0001005001,ALUE_0001575101,
ko04659	Th17 cell differentiation	Organismal Systems	Immune system	1(0.61%)	6(1.07%)	0.565177	0.790554	ALUE_0001023901,
ko05203	Viral carcinogenesis	Human Diseases	Cancers: Overview	7(4.27%)	36(6.43%)	0.877315	0.941581	ALUE_0001325501,ALUE_0000829101,ALUE_0000414301,ALUE_0001700201,ALUE_0001676801,ALUE_0000941001,ALUE_0001382801,
ko03013	RNA transport	Genetic Information Processing	Translation	2(1.22%)	15(2.68%)	0.864028	0.941581	ALUE_0000831001,ALUE_0001455901,
ko04926	Relaxin signaling pathway	Organismal Systems	Endocrine system	3(1.83%)	12(2.14%)	0.485988	0.705767	ALUE_0001540901,ALUE_0001005001,ALUE_0001575101,
ko05012	Parkinson's disease	Human Diseases	Neurodegenerative diseases	1(0.61%)	8(1.43%)	0.732255	0.912555	ALUE_0001127101,
ko04744	Phototransduction	Organismal Systems	Sensory system	1(0.61%)	3(0.54%)	0.2066	0.428226	ALUE_0001258001,
ko05322	Systemic lupus erythematosus	Human Diseases	Immune diseases	7(4.27%)	19(3.39%)	0.159915	0.405118	ALUE_0002292301,ALUE_0001443901,ALUE_0000829101,ALUE_0001700201,ALUE_0001676801,ALUE_0001312001,ALUE_0000994801,
ko03050	Proteasome	Genetic Information Processing	Folding, sorting and degradation	1(0.61%)	9(1.61%)	0.793237	0.922745	ALUE_0001572001,
ko04015	Rap1 signaling pathway	Environmental Information Processing	Signal transduction	19(11.59%)	46(8.21%)	0.0231919	0.10242	ALUE_0002058101,ALUE_0001311201,ALUE_0001571101,ALUE_0001570901,ALUE_0002259201,ALUE_0001310901,ALUE_0001571301,ALUE_0001311301,ALUE_0001311001,ALUE_0002314201,ALUE_0001311101,ALUE_0000061801,ALUE_0002291601,ALUE_0000198201,ALUE_0001258001,ALUE_0001005001,ALUE_0001561901,ALUE_0001575101,ALUE_0000502701,
ko04072	Phospholipase D signaling pathway	Environmental Information Processing	Signal transduction	1(0.61%)	13(2.32%)	0.931694	0.974432	ALUE_0001575101,
ko05140	Leishmaniasis	Human Diseases	Infectious diseases: Parasitic	1(0.61%)	3(0.54%)	0.2066	0.428226	ALUE_0000502701,
ko05168	Herpes simplex infection	Human Diseases	Infectious diseases: Viral	1(0.61%)	16(2.86%)	0.971841	0.989196	ALUE_0001468801,
ko04624	Toll and Imd signaling pathway	Organismal Systems	Immune system	1(0.61%)	5(0.89%)	0.45735	0.681348	ALUE_0002146801,
ko04217	Necroptosis	Cellular Processes	Cell growth and death	7(4.27%)	12(2.14%)	0.00748599	0.0426701	ALUE_0002150901,ALUE_0000607401,ALUE_0002292301,ALUE_0001282001,ALUE_0001443901,ALUE_0001023901,ALUE_0001549701,
ko00450	Selenocompound metabolism	Metabolism	Metabolism of other amino acids	1(0.61%)	2(0.36%)	0.0853948	0.2596	ALUE_0000792001,
ko05225	Hepatocellular carcinoma	Human Diseases	Cancers: Specific types	16(9.76%)	31(5.54%)	0.00194434	0.0164189	ALUE_0002058101,ALUE_0001311201,ALUE_0001571101,ALUE_0001570901,ALUE_0002259201,ALUE_0001310901,ALUE_0001571301,ALUE_0001311301,ALUE_0001311001,ALUE_0002314201,ALUE_0001311101,ALUE_0000061801,ALUE_0002291601,ALUE_0000198201,ALUE_0001316801,ALUE_0001561901,
ko04612	Antigen processing and presentation	Organismal Systems	Immune system	5(3.05%)	13(2.32%)	0.148395	0.403297	ALUE_0000221001,ALUE_0001961701,ALUE_0000170601,ALUE_0001023901,ALUE_0001378901,
ko04145	Phagosome	Cellular Processes	Transport and catabolism	24(14.63%)	55(9.82%)	0.00547584	0.0359298	ALUE_0002058101,ALUE_0001311201,ALUE_0001571101,ALUE_0001570901,ALUE_0002259201,ALUE_0001310901,ALUE_0000533201,ALUE_0001571301,ALUE_0001311301,ALUE_0001311001,ALUE_0002314201,ALUE_0001311101,ALUE_0000061801,ALUE_0002291601,ALUE_0000198201,ALUE_0000450101,ALUE_0000543401,ALUE_0000531901,ALUE_0000631401,ALUE_0000494801,ALUE_0001561901,ALUE_0001378901,ALUE_0000502701,ALUE_0001382801,
ko00480	Glutathione metabolism	Metabolism	Metabolism of other amino acids	1(0.61%)	9(1.61%)	0.793237	0.922745	ALUE_0002125801,
ko05152	Tuberculosis	Human Diseases	Infectious diseases: Bacterial	4(2.44%)	20(3.57%)	0.745076	0.918256	ALUE_0000533201,ALUE_0001000901,ALUE_0001258001,ALUE_0001382801,
ko05132	Salmonella infection	Human Diseases	Infectious diseases: Bacterial	15(9.15%)	33(5.89%)	0.0129139	0.064008	ALUE_0002058101,ALUE_0001311201,ALUE_0001571101,ALUE_0001570901,ALUE_0002259201,ALUE_0001310901,ALUE_0001571301,ALUE_0001311301,ALUE_0001311001,ALUE_0002314201,ALUE_0001311101,ALUE_0000061801,ALUE_0002291601,ALUE_0000198201,ALUE_0001561901,
ko00310	Lysine degradation	Metabolism	Amino acid metabolism	1(0.61%)	3(0.54%)	0.2066	0.428226	ALUE_0000605701,
ko04514	Cell adhesion molecules (CAMs)	Environmental Information Processing	Signaling molecules and interaction	1(0.61%)	1(0.18%)	0	0	ALUE_0000502701,
ko04621	NOD-like receptor signaling pathway	Organismal Systems	Immune system	4(2.44%)	11(1.96%)	0.192792	0.428226	ALUE_0000221001,ALUE_0001961701,ALUE_0000170601,ALUE_0001023901,
ko00620	Pyruvate metabolism	Metabolism	Carbohydrate metabolism	5(3.05%)	11(1.96%)	0.068446	0.240088	ALUE_0001597201,ALUE_0000898301,ALUE_0001249501,ALUE_0001346401,ALUE_0000692301,
ko00533	Glycosaminoglycan biosynthesis - keratan sulfate	Metabolism	Glycan biosynthesis and metabolism	1(0.61%)	1(0.18%)	0	0	ALUE_0000736801,
ko04962	Vasopressin-regulated water reabsorption	Organismal Systems	Excretory system	3(1.83%)	12(2.14%)	0.485988	0.705767	ALUE_0001073701,ALUE_0001634201,ALUE_0001575101,
ko05134	Legionellosis	Human Diseases	Infectious diseases: Bacterial	3(1.83%)	16(2.86%)	0.737827	0.914264	ALUE_0000831001,ALUE_0001849001,ALUE_0001434001,
ko04925	Aldosterone synthesis and secretion	Organismal Systems	Endocrine system	6(3.66%)	15(2.68%)	0.11498	0.333559	ALUE_0001001101,ALUE_0001258001,ALUE_0001330001,ALUE_0001014101,ALUE_0001747701,ALUE_0001575101,
ko04014	Ras signaling pathway	Environmental Information Processing	Signal transduction	2(1.22%)	21(3.75%)	0.970688	0.989196	ALUE_0001258001,ALUE_0000750801,
ko05164	Influenza A	Human Diseases	Infectious diseases: Viral	16(9.76%)	34(6.07%)	0.00702516	0.0418941	ALUE_0002058101,ALUE_0001311201,ALUE_0001571101,ALUE_0001570901,ALUE_0002259201,ALUE_0001310901,ALUE_0001571301,ALUE_0001311301,ALUE_0001311001,ALUE_0002314201,ALUE_0001311101,ALUE_0000061801,ALUE_0002291601,ALUE_0000198201,ALUE_0001316801,ALUE_0001561901,
ko04068	FoxO signaling pathway	Environmental Information Processing	Signal transduction	1(0.61%)	9(1.61%)	0.793237	0.922745	ALUE_0000692301,
ko04930	Type II diabetes mellitus	Human Diseases	Endocrine and metabolic diseases	1(0.61%)	4(0.71%)	0.335531	0.563778	ALUE_0002239901,
ko04662	B cell receptor signaling pathway	Organismal Systems	Immune system	1(0.61%)	9(1.61%)	0.793237	0.922745	ALUE_0001316801,
ko05230	Central carbon metabolism in cancer	Human Diseases	Cancers: Overview	4(2.44%)	10(1.79%)	0.136271	0.378901	ALUE_0001597201,ALUE_0000898301,ALUE_0001346401,ALUE_0002239901,
ko04966	Collecting duct acid secretion	Organismal Systems	Excretory system	3(1.83%)	6(1.07%)	0.0639069	0.227668	ALUE_0000533201,ALUE_0000631401,ALUE_0001382801,
ko00030	Pentose phosphate pathway	Metabolism	Carbohydrate metabolism	2(1.22%)	5(0.89%)	0.152802	0.403297	ALUE_0001280801,ALUE_0000459001,
ko05165	Human papillomavirus infection	Human Diseases	Infectious diseases: Viral	4(2.44%)	25(4.46%)	0.901807	0.955155	ALUE_0000533201,ALUE_0000407201,ALUE_0001316801,ALUE_0000502701,
ko00051	Fructose and mannose metabolism	Metabolism	Carbohydrate metabolism	3(1.83%)	3(0.54%)	0	0	ALUE_0002239901,ALUE_0000486601,ALUE_0001147501,
ko00280	Valine, leucine and isoleucine degradation	Metabolism	Amino acid metabolism	4(2.44%)	6(1.07%)	0.00941918	0.0499436	ALUE_0000577701,ALUE_0000738801,ALUE_0000902801,ALUE_0001063001,
ko04013	MAPK signaling pathway - fly	Environmental Information Processing	Signal transduction	2(1.22%)	14(2.50%)	0.828206	0.934806	ALUE_0000750801,ALUE_0002146801,
ko05016	Huntington's disease	Human Diseases	Neurodegenerative diseases	2(1.22%)	21(3.75%)	0.970688	0.989196	ALUE_0001468801,ALUE_0001127101,
ko00380	Tryptophan metabolism	Metabolism	Amino acid metabolism	1(0.61%)	4(0.71%)	0.335531	0.563778	ALUE_0001163001,
ko00534	Glycosaminoglycan biosynthesis - heparan sulfate / heparin	Metabolism	Glycan biosynthesis and metabolism	1(0.61%)	1(0.18%)	0	0	ALUE_0000776201,
ko05206	MicroRNAs in cancer	Human Diseases	Cancers: Overview	3(1.83%)	11(1.96%)	0.409288	0.652571	ALUE_0000657501,ALUE_0001150901,ALUE_0001061001,
ko04960	Aldosterone-regulated sodium reabsorption	Organismal Systems	Excretory system	2(1.22%)	5(0.89%)	0.152802	0.403297	ALUE_0001001101,ALUE_0000802001,
ko04970	Salivary secretion	Organismal Systems	Digestive system	4(2.44%)	11(1.96%)	0.192792	0.428226	ALUE_0001001101,ALUE_0001258001,ALUE_0001747701,ALUE_0001575101,
ko00640	Propanoate metabolism	Metabolism	Carbohydrate metabolism	3(1.83%)	7(1.25%)	0.115575	0.333559	ALUE_0000577701,ALUE_0001063001,ALUE_0002115601,
ko04512	ECM-receptor interaction	Environmental Information Processing	Signaling molecules and interaction	2(1.22%)	2(0.36%)	0	0	ALUE_0000407201,ALUE_0000502701,
ko05133	Pertussis	Human Diseases	Infectious diseases: Bacterial	2(1.22%)	7(1.25%)	0.336289	0.563778	ALUE_0001258001,ALUE_0000502701,
ko00910	Nitrogen metabolism	Metabolism	Energy metabolism	4(2.44%)	6(1.07%)	0.00941918	0.0499436	ALUE_0001163001,ALUE_0002150901,ALUE_0000607401,ALUE_0001549701,
ko04740	Olfactory transduction	Organismal Systems	Sensory system	1(0.61%)	5(0.89%)	0.45735	0.681348	ALUE_0001258001,
ko04730	Long-term depression	Organismal Systems	Nervous system	1(0.61%)	11(1.96%)	0.879635	0.941581	ALUE_0001005001,
ko04550	Signaling pathways regulating pluripotency of stem cells	Cellular Processes	Cellular community - eukaryotes	1(0.61%)	7(1.25%)	0.656732	0.860545	ALUE_0001316801,
ko04210	Apoptosis	Cellular Processes	Cell growth and death	21(12.80%)	39(6.96%)	0.000222297	0.00281577	ALUE_0002058101,ALUE_0001311201,ALUE_0001571101,ALUE_0001570901,ALUE_0002259201,ALUE_0001310901,ALUE_0001571301,ALUE_0001311301,ALUE_0001311001,ALUE_0002314201,ALUE_0001311101,ALUE_0000061801,ALUE_0002291601,ALUE_0000198201,ALUE_0000221001,ALUE_0001961701,ALUE_0000450101,ALUE_0000170601,ALUE_0000543401,ALUE_0000531901,ALUE_0001561901,
ko05414	Dilated cardiomyopathy (DCM)	Human Diseases	Cardiovascular diseases	22(13.41%)	31(5.54%)	1.3011e-07	2.28193e-06	ALUE_0002058101,ALUE_0001311201,ALUE_0001571101,ALUE_0001570901,ALUE_0001534901,ALUE_0002259201,ALUE_0001310901,ALUE_0000023501,ALUE_0001571301,ALUE_0001311301,ALUE_0001311001,ALUE_0001440901,ALUE_0001441001,ALUE_0002314201,ALUE_0001311101,ALUE_0000061801,ALUE_0001417201,ALUE_0002291601,ALUE_0000198201,ALUE_0001561901,ALUE_0001575101,ALUE_0000502701,
ko05110	Vibrio cholerae infection	Human Diseases	Infectious diseases: Bacterial	19(11.59%)	32(5.71%)	5.97196e-05	0.000851004	ALUE_0002058101,ALUE_0001311201,ALUE_0001571101,ALUE_0001570901,ALUE_0002259201,ALUE_0001310901,ALUE_0000533201,ALUE_0001571301,ALUE_0001311301,ALUE_0001311001,ALUE_0002314201,ALUE_0001311101,ALUE_0000061801,ALUE_0002291601,ALUE_0000198201,ALUE_0000631401,ALUE_0001561901,ALUE_0001575101,ALUE_0001382801,
ko01210	2-Oxocarboxylic acid metabolism	Metabolism	Global and overview maps	1(0.61%)	2(0.36%)	0.0853948	0.2596	ALUE_0001077001,
ko00190	Oxidative phosphorylation	Metabolism	Energy metabolism	4(2.44%)	14(2.50%)	0.391904	0.638244	ALUE_0000533201,ALUE_0000631401,ALUE_0001127101,ALUE_0001382801,
ko04341	Hedgehog signaling pathway - fly	Environmental Information Processing	Signal transduction	1(0.61%)	7(1.25%)	0.656732	0.860545	ALUE_0001316801,
ko04973	Carbohydrate digestion and absorption	Organismal Systems	Digestive system	2(1.22%)	3(0.54%)	0.024792	0.10242	ALUE_0001001101,ALUE_0002239901,
ko04924	Renin secretion	Organismal Systems	Endocrine system	5(3.05%)	10(1.79%)	0.0408649	0.150277	ALUE_0000221001,ALUE_0001961701,ALUE_0000170601,ALUE_0001258001,ALUE_0001330001,
ko04144	Endocytosis	Cellular Processes	Transport and catabolism	4(2.44%)	32(5.71%)	0.979786	0.992815	ALUE_0001073701,ALUE_0001579201,ALUE_0001055001,ALUE_0000802001,
ko00010	Glycolysis / Gluconeogenesis	Metabolism	Carbohydrate metabolism	10(6.10%)	21(3.75%)	0.0200069	0.0970545	ALUE_0001597201,ALUE_0000898301,ALUE_0001346401,ALUE_0001280801,ALUE_0001244101,ALUE_0000692301,ALUE_0002239901,ALUE_0000486601,ALUE_0000459001,ALUE_0002163601,
ko05216	Thyroid cancer	Human Diseases	Cancers: Specific types	1(0.61%)	3(0.54%)	0.2066	0.428226	ALUE_0001417201,
ko04972	Pancreatic secretion	Organismal Systems	Digestive system	8(4.88%)	24(4.29%)	0.24519	0.482168	ALUE_0001534901,ALUE_0001440901,ALUE_0001441001,ALUE_0000570801,ALUE_0001001101,ALUE_0001055001,ALUE_0001747701,ALUE_0001575101,
