# Supplementary material for: Transcriptome profiling of male and female Ascaris lumbricoides reproductive tissues
Source: Parasit Vectors. 2022 Dec 20;15:477. doi: 10.1186/s13071-022-05602-2 (PMC9768952; doi:10.1186/s13071-022-05602-2)
Supplement: Supplementary file 12 — Additional file 12: Table S8. The complete list of significant DEGs annotated in KEGG enrichment. [file 13071_2022_5602_MOESM12_ESM.xlsx]

## Sheet: Sheet1
Additional file 12: Table S8. The complete list of significant DEGs annotated in KEGG enrichment.
Gene_ID	KO_ID	KO_name	Definition	EC	NumberOfPathway	Pathway_ID;Pathway_Des
ALUE_0000003401	K06269	PPP1C	serine/threonine-protein phosphatase PP1 catalytic subunit	EC:3.1.3.16	21	ko03015 mRNA surveillance pathway;ko04022 cGMP-PKG signaling pathway;ko04024 cAMP signaling pathway;ko04114 Oocyte meiosis;ko04218 Cellular senescence;ko04261 Adrenergic signaling in cardiomyocytes;ko04270 Vascular smooth muscle contraction;ko04390 Hippo signaling pathway;ko04510 Focal adhesion;ko04611 Platelet activation;ko04720 Long-term potentiation;ko04728 Dopaminergic synapse;ko04750 Inflamm…
ALUE_0000004901	K03094	SKP1, CBF3D	S-phase kinase-associated protein 1	--	10	ko04110 Cell cycle;ko04114 Oocyte meiosis;ko04120 Ubiquitin mediated proteolysis;ko04141 Protein processing in endoplasmic reticulum;ko04310 Wnt signaling pathway;ko04341 Hedgehog signaling pathway - fly;ko04350 TGF-beta signaling pathway;ko04710 Circadian rhythm;ko05168 Herpes simplex infection;ko05200 Pathways in cancer;
ALUE_0000021001	K12857	SNRNP40, PRP8BP	Prp8 binding protein	--	1	ko03040 Spliceosome;
ALUE_0000021401	K03115	CSNK2B	casein kinase II subunit beta	--	8	ko03008 Ribosome biogenesis in eukaryotes;ko04064 NF-kappa B signaling pathway;ko04137 Mitophagy - animal;ko04310 Wnt signaling pathway;ko04520 Adherens junction;ko05162 Measles;ko05168 Herpes simplex infection;ko05169 Epstein-Barr virus infection;
ALUE_0000023501	K12314	ACTC1	actin, alpha cardiac muscle	--	4	ko04260 Cardiac muscle contraction;ko04261 Adrenergic signaling in cardiomyocytes;ko05410 Hypertrophic cardiomyopathy (HCM);ko05414 Dilated cardiomyopathy (DCM);
ALUE_0000024901	K01495	GCH1, folE	GTP cyclohydrolase IA	EC:3.5.4.16	2	ko00790 Folate biosynthesis;ko01100 Metabolic pathways;
ALUE_0000031201	K00134	GAPDH, gapA	glyceraldehyde 3-phosphate dehydrogenase	EC:1.2.1.12	6	ko00010 Glycolysis / Gluconeogenesis;ko01100 Metabolic pathways;ko01200 Carbon metabolism;ko01230 Biosynthesis of amino acids;ko04066 HIF-1 signaling pathway;ko05010 Alzheimer's disease;
ALUE_0000037301	K10352	MYH	myosin heavy chain	--	1	ko04530 Tight junction;
ALUE_0000045501	K01596	E4.1.1.32, pckA, PCK	phosphoenolpyruvate carboxykinase (GTP)	EC:4.1.1.32	13	ko00010 Glycolysis / Gluconeogenesis;ko00020 Citrate cycle (TCA cycle);ko00620 Pyruvate metabolism;ko01100 Metabolic pathways;ko03320 PPAR signaling pathway;ko04068 FoxO signaling pathway;ko04151 PI3K-Akt signaling pathway;ko04152 AMPK signaling pathway;ko04910 Insulin signaling pathway;ko04920 Adipocytokine signaling pathway;ko04922 Glucagon signaling pathway;ko04931 Insulin resistance;ko04964 P…
ALUE_0000056801	K10808	RRM2	ribonucleoside-diphosphate reductase subunit M2	EC:1.17.4.1	6	ko00230 Purine metabolism;ko00240 Pyrimidine metabolism;ko00480 Glutathione metabolism;ko00983 Drug metabolism - other enzymes;ko01100 Metabolic pathways;ko04115 p53 signaling pathway;
ALUE_0000059401	K01520	dut, DUT	dUTP pyrophosphatase	EC:3.6.1.23	3	ko00240 Pyrimidine metabolism;ko00983 Drug metabolism - other enzymes;ko01100 Metabolic pathways;
ALUE_0000061801	K05692	ACTB_G1	actin beta/gamma 1	--	28	ko04015 Rap1 signaling pathway;ko04145 Phagosome;ko04210 Apoptosis;ko04390 Hippo signaling pathway;ko04391 Hippo signaling pathway - fly;ko04510 Focal adhesion;ko04520 Adherens junction;ko04530 Tight junction;ko04611 Platelet activation;ko04670 Leukocyte transendothelial migration;ko04714 Thermogenesis;ko04745 Phototransduction - fly;ko04810 Regulation of actin cytoskeleton;ko04919 Thyroid hormon…
ALUE_0000089801	K07375	TUBB	tubulin beta	--	3	ko04145 Phagosome;ko04540 Gap junction;ko05130 Pathogenic Escherichia coli infection;
ALUE_0000089901	K09584	PDIA6, TXNDC7	protein disulfide-isomerase A6	EC:5.3.4.1	1	ko04141 Protein processing in endoplasmic reticulum;
ALUE_0000090501	K05692	ACTB_G1	actin beta/gamma 1	--	28	ko04015 Rap1 signaling pathway;ko04145 Phagosome;ko04210 Apoptosis;ko04390 Hippo signaling pathway;ko04391 Hippo signaling pathway - fly;ko04510 Focal adhesion;ko04520 Adherens junction;ko04530 Tight junction;ko04611 Platelet activation;ko04670 Leukocyte transendothelial migration;ko04714 Thermogenesis;ko04745 Phototransduction - fly;ko04810 Regulation of actin cytoskeleton;ko04919 Thyroid hormon…
ALUE_0000100601	K05658	ABCB1, CD243	ATP-binding cassette, subfamily B (MDR/TAP), member 1	EC:3.6.3.44	4	ko02010 ABC transporters;ko04976 Bile secretion;ko05206 MicroRNAs in cancer;ko05226 Gastric cancer;
ALUE_0000138401	K04648	DCTN1	dynactin 1	--	2	ko04962 Vasopressin-regulated water reabsorption;ko05016 Huntington's disease;
ALUE_0000160201	K00693	GYS	glycogen synthase	EC:2.4.1.11	7	ko00500 Starch and sucrose metabolism;ko01100 Metabolic pathways;ko04151 PI3K-Akt signaling pathway;ko04152 AMPK signaling pathway;ko04910 Insulin signaling pathway;ko04922 Glucagon signaling pathway;ko04931 Insulin resistance;
ALUE_0000170601	K01363	CTSB	cathepsin B	EC:3.4.22.1	6	ko04140 Autophagy - animal;ko04142 Lysosome;ko04210 Apoptosis;ko04612 Antigen processing and presentation;ko04621 NOD-like receptor signaling pathway;ko04924 Renin secretion;
ALUE_0000183001	K11647	SMARCA2_4	SWI/SNF-related matrix-associated actin-dependent regulator of chromatin subfamily A member 2/4	EC:3.6.4.-	2	ko04714 Thermogenesis;ko05225 Hepatocellular carcinoma;
ALUE_0000186801	K04077	groEL, HSPD1	chaperonin GroEL	--	5	ko03018 RNA degradation;ko04212 Longevity regulating pathway - worm;ko04940 Type I diabetes mellitus;ko05134 Legionellosis;ko05152 Tuberculosis;
ALUE_0000188601	K01899	LSC1	succinyl-CoA synthetase alpha subunit	EC:6.2.1.4 6.2.1.5	4	ko00020 Citrate cycle (TCA cycle);ko00640 Propanoate metabolism;ko01100 Metabolic pathways;ko01200 Carbon metabolism;
ALUE_0000196801	K18466	VPS26	vacuolar protein sorting-associated protein 26	--	1	ko04144 Endocytosis;
ALUE_0000198201	K05692	ACTB_G1	actin beta/gamma 1	--	28	ko04015 Rap1 signaling pathway;ko04145 Phagosome;ko04210 Apoptosis;ko04390 Hippo signaling pathway;ko04391 Hippo signaling pathway - fly;ko04510 Focal adhesion;ko04520 Adherens junction;ko04530 Tight junction;ko04611 Platelet activation;ko04670 Leukocyte transendothelial migration;ko04714 Thermogenesis;ko04745 Phototransduction - fly;ko04810 Regulation of actin cytoskeleton;ko04919 Thyroid hormon…
ALUE_0000199201	K18466	VPS26	vacuolar protein sorting-associated protein 26	--	1	ko04144 Endocytosis;
ALUE_0000220101	K10352	MYH	myosin heavy chain	--	1	ko04530 Tight junction;
ALUE_0000221001	K01363	CTSB	cathepsin B	EC:3.4.22.1	6	ko04140 Autophagy - animal;ko04142 Lysosome;ko04210 Apoptosis;ko04612 Antigen processing and presentation;ko04621 NOD-like receptor signaling pathway;ko04924 Renin secretion;
ALUE_0000228701	K06275	PARV	parvin	--	1	ko04510 Focal adhesion;
ALUE_0000243701	K12314	ACTC1	actin, alpha cardiac muscle	--	4	ko04260 Cardiac muscle contraction;ko04261 Adrenergic signaling in cardiomyocytes;ko05410 Hypertrophic cardiomyopathy (HCM);ko05414 Dilated cardiomyopathy (DCM);
ALUE_0000291601	K03097	CSNK2A	casein kinase II subunit alpha	EC:2.7.11.1	8	ko03008 Ribosome biogenesis in eukaryotes;ko04064 NF-kappa B signaling pathway;ko04137 Mitophagy - animal;ko04310 Wnt signaling pathway;ko04520 Adherens junction;ko05162 Measles;ko05168 Herpes simplex infection;ko05169 Epstein-Barr virus infection;
ALUE_0000291701	K04487	iscS, NFS1	cysteine desulfurase	EC:2.8.1.7	3	ko00730 Thiamine metabolism;ko01100 Metabolic pathways;ko04122 Sulfur relay system;
ALUE_0000292901	K03242	EIF2S3	translation initiation factor 2 subunit 3	--	1	ko03013 RNA transport;
ALUE_0000302001	K03347	CUL1, CDC53	cullin 1	--	11	ko04110 Cell cycle;ko04114 Oocyte meiosis;ko04120 Ubiquitin mediated proteolysis;ko04141 Protein processing in endoplasmic reticulum;ko04310 Wnt signaling pathway;ko04340 Hedgehog signaling pathway;ko04341 Hedgehog signaling pathway - fly;ko04350 TGF-beta signaling pathway;ko04710 Circadian rhythm;ko05168 Herpes simplex infection;ko05200 Pathways in cancer;
ALUE_0000303901	K00869	E2.7.1.36, MVK, mvaK1	mevalonate kinase	EC:2.7.1.36	3	ko00900 Terpenoid backbone biosynthesis;ko01100 Metabolic pathways;ko04146 Peroxisome;
ALUE_0000313001	K05749	CYFIP	cytoplasmic FMR1 interacting protein	--	2	ko03013 RNA transport;ko04810 Regulation of actin cytoskeleton;
ALUE_0000315701	K02900	RP-L27Ae, RPL27A	large subunit ribosomal protein L27Ae	--	1	ko03010 Ribosome;
ALUE_0000315801	K02943	RP-LP2, RPLP2	large subunit ribosomal protein LP2	--	1	ko03010 Ribosome;
ALUE_0000331201	K03257	EIF4A	translation initiation factor 4A	--	1	ko03013 RNA transport;
ALUE_0000336301	K04354	PPP2R2	serine/threonine-protein phosphatase 2A regulatory subunit B	--	12	ko03015 mRNA surveillance pathway;ko04071 Sphingolipid signaling pathway;ko04151 PI3K-Akt signaling pathway;ko04152 AMPK signaling pathway;ko04261 Adrenergic signaling in cardiomyocytes;ko04390 Hippo signaling pathway;ko04391 Hippo signaling pathway - fly;ko04530 Tight junction;ko04728 Dopaminergic synapse;ko05142 Chagas disease (American trypanosomiasis);ko05160 Hepatitis C;ko05165 Human papillo…
ALUE_0000339701	K15779	PGM2	phosphoglucomutase / phosphopentomutase	EC:5.4.2.2 5.4.2.7	7	ko00010 Glycolysis / Gluconeogenesis;ko00030 Pentose phosphate pathway;ko00052 Galactose metabolism;ko00230 Purine metabolism;ko00500 Starch and sucrose metabolism;ko00520 Amino sugar and nucleotide sugar metabolism;ko01100 Metabolic pathways;
ALUE_0000339901	K01251	E3.3.1.1, ahcY	adenosylhomocysteinase	EC:3.3.1.1	2	ko00270 Cysteine and methionine metabolism;ko01100 Metabolic pathways;
ALUE_0000342901	K14565	NOP58	nucleolar protein 58	--	1	ko03008 Ribosome biogenesis in eukaryotes;
ALUE_0000345701	K01527	EGD1, BTF3	nascent polypeptide-associated complex subunit beta	--	1	ko04214 Apoptosis - fly;
ALUE_0000349901	K02983	RP-S30e, RPS30	small subunit ribosomal protein S30e	--	1	ko03010 Ribosome;
ALUE_0000355101	K04348	PPP3C, CNA	serine/threonine-protein phosphatase 2B catalytic subunit	EC:3.1.3.16	27	ko04010 MAPK signaling pathway;ko04020 Calcium signaling pathway;ko04022 cGMP-PKG signaling pathway;ko04114 Oocyte meiosis;ko04218 Cellular senescence;ko04310 Wnt signaling pathway;ko04360 Axon guidance;ko04370 VEGF signaling pathway;ko04380 Osteoclast differentiation;ko04625 C-type lectin receptor signaling pathway;ko04650 Natural killer cell mediated cytotoxicity;ko04658 Th1 and Th2 cell differ…
ALUE_0000355501	K15719	NCOAT, MGEA5	protein O-GlcNAcase / histone acetyltransferase	EC:3.2.1.169 2.3.1.48	1	ko04931 Insulin resistance;
ALUE_0000360801	K05410	TBK1	TANK-binding kinase 1	EC:2.7.11.10	15	ko04014 Ras signaling pathway;ko04137 Mitophagy - animal;ko04620 Toll-like receptor signaling pathway;ko04621 NOD-like receptor signaling pathway;ko04622 RIG-I-like receptor signaling pathway;ko04623 Cytosolic DNA-sensing pathway;ko04657 IL-17 signaling pathway;ko05160 Hepatitis C;ko05161 Hepatitis B;ko05162 Measles;ko05164 Influenza A;ko05165 Human papillomavirus infection;ko05167 Kaposi's sarco…
ALUE_0000367401	K02677	PRKCA	classical protein kinase C alpha type	EC:2.7.11.13	64	ko01521 EGFR tyrosine kinase inhibitor resistance;ko04010 MAPK signaling pathway;ko04012 ErbB signaling pathway;ko04014 Ras signaling pathway;ko04015 Rap1 signaling pathway;ko04020 Calcium signaling pathway;ko04066 HIF-1 signaling pathway;ko04070 Phosphatidylinositol signaling system;ko04071 Sphingolipid signaling pathway;ko04072 Phospholipase D signaling pathway;ko04150 mTOR signaling pathway;ko…
ALUE_0000374301	K07889	RAB5C	Ras-related protein Rab-5C	--	6	ko04014 Ras signaling pathway;ko04144 Endocytosis;ko04145 Phagosome;ko04962 Vasopressin-regulated water reabsorption;ko05146 Amoebiasis;ko05152 Tuberculosis;
ALUE_0000377601	K07374	TUBA	tubulin alpha	--	5	ko04145 Phagosome;ko04210 Apoptosis;ko04530 Tight junction;ko04540 Gap junction;ko05130 Pathogenic Escherichia coli infection;
ALUE_0000378201	K10686	UBE1C, UBA3	ubiquitin-activating enzyme E1 C	EC:6.2.1.45	1	ko04120 Ubiquitin mediated proteolysis;
ALUE_0000381901	K05694	PTPRB, PTPB	receptor-type tyrosine-protein phosphatase beta	EC:3.1.3.48	1	ko04520 Adherens junction;
ALUE_0000385201	K14163	EPRS	bifunctional glutamyl/prolyl-tRNA synthetase	EC:6.1.1.17 6.1.1.15	3	ko00860 Porphyrin and chlorophyll metabolism;ko00970 Aminoacyl-tRNA biosynthesis;ko01100 Metabolic pathways;
ALUE_0000386101	K14537	NUG2, GNL2	nuclear GTP-binding protein	--	1	ko03008 Ribosome biogenesis in eukaryotes;
ALUE_0000390001	K01872	AARS, alaS	alanyl-tRNA synthetase	EC:6.1.1.7	1	ko00970 Aminoacyl-tRNA biosynthesis;
ALUE_0000392101	K02207	UBE2R, UBC3, CDC34	ubiquitin-conjugating enzyme E2 R	EC:2.3.2.23	2	ko04120 Ubiquitin mediated proteolysis;ko05168 Herpes simplex infection;
ALUE_0000407201	K06240	LAMA3_5	laminin, alpha 3/5	--	9	ko01100 Metabolic pathways;ko04151 PI3K-Akt signaling pathway;ko04510 Focal adhesion;ko04512 ECM-receptor interaction;ko05145 Toxoplasmosis;ko05146 Amoebiasis;ko05165 Human papillomavirus infection;ko05200 Pathways in cancer;ko05222 Small cell lung cancer;
ALUE_0000408101	K09341	MSX	homeobox protein MSX	--	1	ko05166 HTLV-I infection;
ALUE_0000414001	K10574	UBE2B, RAD6B	ubiquitin-conjugating enzyme E2 B	EC:2.3.2.23	1	ko04120 Ubiquitin mediated proteolysis;
ALUE_0000414301	K06630	YWHAE	14-3-3 protein epsilon	--	8	ko04110 Cell cycle;ko04114 Oocyte meiosis;ko04151 PI3K-Akt signaling pathway;ko04390 Hippo signaling pathway;ko04391 Hippo signaling pathway - fly;ko04722 Neurotrophin signaling pathway;ko05169 Epstein-Barr virus infection;ko05203 Viral carcinogenesis;
ALUE_0000416501	K13627	SLC12A7, KCC4	solute carrier family 12 (potassium/chloride transporter), member 7	--	1	ko04966 Collecting duct acid secretion;
ALUE_0000424901	K03254	EIF3A	translation initiation factor 3 subunit A	--	1	ko03013 RNA transport;
ALUE_0000431301	K06233	LRP2	low density lipoprotein-related protein 2	--	3	ko04340 Hedgehog signaling pathway;ko04918 Thyroid hormone synthesis;ko04979 Cholesterol metabolism;
ALUE_0000432001	K04441	P38	p38 MAP kinase	EC:2.7.11.24	50	ko01522 Endocrine resistance;ko04010 MAPK signaling pathway;ko04013 MAPK signaling pathway - fly;ko04015 Rap1 signaling pathway;ko04068 FoxO signaling pathway;ko04071 Sphingolipid signaling pathway;ko04212 Longevity regulating pathway - worm;ko04218 Cellular senescence;ko04261 Adrenergic signaling in cardiomyocytes;ko04370 VEGF signaling pathway;ko04380 Osteoclast differentiation;ko04550 Signalin…
ALUE_0000438201	K11927	rhlE	ATP-dependent RNA helicase RhlE	EC:3.6.4.13	1	ko03018 RNA degradation;
ALUE_0000439401	K09027	XBP1	X box-binding protein 1	--	3	ko04141 Protein processing in endoplasmic reticulum;ko04932 Non-alcoholic fatty liver disease (NAFLD);ko05166 HTLV-I infection;
ALUE_0000439901	K04382	PPP2C	serine/threonine-protein phosphatase 2A catalytic subunit	EC:3.1.3.16	18	ko03015 mRNA surveillance pathway;ko04013 MAPK signaling pathway - fly;ko04071 Sphingolipid signaling pathway;ko04114 Oocyte meiosis;ko04136 Autophagy - other;ko04140 Autophagy - animal;ko04151 PI3K-Akt signaling pathway;ko04152 AMPK signaling pathway;ko04261 Adrenergic signaling in cardiomyocytes;ko04350 TGF-beta signaling pathway;ko04390 Hippo signaling pathway;ko04391 Hippo signaling pathway -…
ALUE_0000447001	K12604	CNOT1, NOT1	CCR4-NOT transcription complex subunit 1	--	1	ko03018 RNA degradation;
ALUE_0000450101	K07374	TUBA	tubulin alpha	--	5	ko04145 Phagosome;ko04210 Apoptosis;ko04530 Tight junction;ko04540 Gap junction;ko05130 Pathogenic Escherichia coli infection;
ALUE_0000457801	K03065	PSMC3, RPT5	26S proteasome regulatory subunit T5	--	2	ko03050 Proteasome;ko05169 Epstein-Barr virus infection;
ALUE_0000459001	K01810	GPI, pgi	glucose-6-phosphate isomerase	EC:5.3.1.9	6	ko00010 Glycolysis / Gluconeogenesis;ko00030 Pentose phosphate pathway;ko00500 Starch and sucrose metabolism;ko00520 Amino sugar and nucleotide sugar metabolism;ko01100 Metabolic pathways;ko01200 Carbon metabolism;
ALUE_0000468101	K00264	GLT1	glutamate synthase (NADPH/NADH)	EC:1.4.1.13 1.4.1.14	4	ko00250 Alanine, aspartate and glutamate metabolism;ko00910 Nitrogen metabolism;ko01100 Metabolic pathways;ko01230 Biosynthesis of amino acids;
ALUE_0000468801	K03514	PAPD5_7, TRF4	non-canonical poly(A) RNA polymerase PAPD5/7	EC:2.7.7.19	1	ko03018 RNA degradation;
ALUE_0000471001	K02132	ATPeF1A, ATP5A1, ATP1	F-type H+-transporting ATPase subunit alpha	--	6	ko00190 Oxidative phosphorylation;ko01100 Metabolic pathways;ko04714 Thermogenesis;ko05010 Alzheimer's disease;ko05012 Parkinson's disease;ko05016 Huntington's disease;
ALUE_0000471701	K18438	PDE10	cAMP and cAMP-inhibited cGMP 3',5'-cyclic phosphodiesterase 10	EC:3.1.4.17 3.1.4.35	2	ko00230 Purine metabolism;ko05032 Morphine addiction;
ALUE_0000478401	K07861	RAC3	Ras-related C3 botulinum toxin substrate 3	--	20	ko04010 MAPK signaling pathway;ko04014 Ras signaling pathway;ko04015 Rap1 signaling pathway;ko04024 cAMP signaling pathway;ko04071 Sphingolipid signaling pathway;ko04310 Wnt signaling pathway;ko04360 Axon guidance;ko04370 VEGF signaling pathway;ko04510 Focal adhesion;ko04520 Adherens junction;ko04650 Natural killer cell mediated cytotoxicity;ko04662 B cell receptor signaling pathway;ko04664 Fc ep…
ALUE_0000480301	K03066	PSMC5, RPT6	26S proteasome regulatory subunit T6	--	2	ko03050 Proteasome;ko05169 Epstein-Barr virus infection;
ALUE_0000483701	K14163	EPRS	bifunctional glutamyl/prolyl-tRNA synthetase	EC:6.1.1.17 6.1.1.15	3	ko00860 Porphyrin and chlorophyll metabolism;ko00970 Aminoacyl-tRNA biosynthesis;ko01100 Metabolic pathways;
ALUE_0000485901	K07937	ARF1	ADP-ribosylation factor 1	--	4	ko04072 Phospholipase D signaling pathway;ko04144 Endocytosis;ko05110 Vibrio cholerae infection;ko05134 Legionellosis;
ALUE_0000486601	K01803	TPI, tpiA	triosephosphate isomerase (TIM)	EC:5.3.1.1	6	ko00010 Glycolysis / Gluconeogenesis;ko00051 Fructose and mannose metabolism;ko00562 Inositol phosphate metabolism;ko01100 Metabolic pathways;ko01200 Carbon metabolism;ko01230 Biosynthesis of amino acids;
ALUE_0000492101	K08057	CALR	calreticulin	--	5	ko04141 Protein processing in endoplasmic reticulum;ko04145 Phagosome;ko04612 Antigen processing and presentation;ko05142 Chagas disease (American trypanosomiasis);ko05166 HTLV-I infection;
ALUE_0000493601	K02973	RP-S23e, RPS23	small subunit ribosomal protein S23e	--	1	ko03010 Ribosome;
ALUE_0000494801	K07375	TUBB	tubulin beta	--	3	ko04145 Phagosome;ko04540 Gap junction;ko05130 Pathogenic Escherichia coli infection;
ALUE_0000496701	K14963	WDR5, SWD3, CPS30	COMPASS component SWD3	--	1	ko04934 Cushing's syndrome;
ALUE_0000498601	K01869	LARS, leuS	leucyl-tRNA synthetase	EC:6.1.1.4	1	ko00970 Aminoacyl-tRNA biosynthesis;
ALUE_0000502701	K05719	ITGB1, CD29	integrin beta 1	--	24	ko04015 Rap1 signaling pathway;ko04145 Phagosome;ko04151 PI3K-Akt signaling pathway;ko04360 Axon guidance;ko04510 Focal adhesion;ko04512 ECM-receptor interaction;ko04514 Cell adhesion molecules (CAMs);ko04530 Tight junction;ko04611 Platelet activation;ko04670 Leukocyte transendothelial migration;ko04810 Regulation of actin cytoskeleton;ko05100 Bacterial invasion of epithelial cells;ko05130 Pathog…
ALUE_0000504401	K09567	PPIH, CYPH	peptidyl-prolyl isomerase H (cyclophilin H)	EC:5.2.1.8	1	ko03040 Spliceosome;
ALUE_0000510401	K11594	DDX3X, bel	ATP-dependent RNA helicase DDX3X	EC:3.6.4.13	3	ko04622 RIG-I-like receptor signaling pathway;ko05161 Hepatitis B;ko05203 Viral carcinogenesis;
ALUE_0000518101	K10752	RBBP4, HAT2, CAF1, MIS16	histone-binding protein RBBP4	--	1	ko04218 Cellular senescence;
ALUE_0000521001	K11826	AP2M1	AP-2 complex subunit mu-1	--	4	ko04144 Endocytosis;ko04721 Synaptic vesicle cycle;ko04961 Endocrine and other factor-regulated calcium reabsorption;ko05016 Huntington's disease;
ALUE_0000525101	K04393	CDC42	cell division control protein 42	--	29	ko04010 MAPK signaling pathway;ko04014 Ras signaling pathway;ko04015 Rap1 signaling pathway;ko04062 Chemokine signaling pathway;ko04144 Endocytosis;ko04360 Axon guidance;ko04370 VEGF signaling pathway;ko04510 Focal adhesion;ko04520 Adherens junction;ko04530 Tight junction;ko04660 T cell receptor signaling pathway;ko04666 Fc gamma R-mediated phagocytosis;ko04670 Leukocyte transendothelial migratio…
ALUE_0000525801	K06689	UBE2D, UBC4, UBC5	ubiquitin-conjugating enzyme E2 D	EC:2.3.2.23	4	ko04013 MAPK signaling pathway - fly;ko04120 Ubiquitin mediated proteolysis;ko04141 Protein processing in endoplasmic reticulum;ko04624 Toll and Imd signaling pathway;
ALUE_0000529101	K17108	GBA2	non-lysosomal glucosylceramidase	EC:3.2.1.45	3	ko00511 Other glycan degradation;ko00600 Sphingolipid metabolism;ko01100 Metabolic pathways;
ALUE_0000531501	K03265	ETF1, ERF1	peptide chain release factor subunit 1	--	1	ko03015 mRNA surveillance pathway;
ALUE_0000531901	K07374	TUBA	tubulin alpha	--	5	ko04145 Phagosome;ko04210 Apoptosis;ko04530 Tight junction;ko04540 Gap junction;ko05130 Pathogenic Escherichia coli infection;
ALUE_0000533201	K02154	ATPeV0A, ATP6N	V-type H+-transporting ATPase subunit a	--	11	ko00190 Oxidative phosphorylation;ko01100 Metabolic pathways;ko04142 Lysosome;ko04145 Phagosome;ko04721 Synaptic vesicle cycle;ko04966 Collecting duct acid secretion;ko05110 Vibrio cholerae infection;ko05120 Epithelial cell signaling in Helicobacter pylori infection;ko05152 Tuberculosis;ko05165 Human papillomavirus infection;ko05323 Rheumatoid arthritis;
ALUE_0000534701	K13989	DERL2_3	Derlin-2/3	--	1	ko04141 Protein processing in endoplasmic reticulum;
ALUE_0000536401	K00789	metK	S-adenosylmethionine synthetase	EC:2.5.1.6	3	ko00270 Cysteine and methionine metabolism;ko01100 Metabolic pathways;ko01230 Biosynthesis of amino acids;
ALUE_0000536501	K08056	PDIA3, GRP58	protein disulfide isomerase family A, member 3	EC:5.3.4.1	2	ko04141 Protein processing in endoplasmic reticulum;ko04612 Antigen processing and presentation;
ALUE_0000537601	K08836	SLK	STE20-like kinase	EC:2.7.11.1	1	ko04114 Oocyte meiosis;
ALUE_0000543401	K07374	TUBA	tubulin alpha	--	5	ko04145 Phagosome;ko04210 Apoptosis;ko04530 Tight junction;ko04540 Gap junction;ko05130 Pathogenic Escherichia coli infection;
ALUE_0000545101	K01611	speD, AMD1	S-adenosylmethionine decarboxylase	EC:4.1.1.50	3	ko00270 Cysteine and methionine metabolism;ko00330 Arginine and proline metabolism;ko01100 Metabolic pathways;
ALUE_0000549601	K08770	UBC	ubiquitin C	--	1	ko03320 PPAR signaling pathway;
ALUE_0000556001	K14753	RACK1	guanine nucleotide-binding protein subunit beta-2-like 1 protein	--	1	ko05162 Measles;
ALUE_0000557901	K06689	UBE2D, UBC4, UBC5	ubiquitin-conjugating enzyme E2 D	EC:2.3.2.23	4	ko04013 MAPK signaling pathway - fly;ko04120 Ubiquitin mediated proteolysis;ko04141 Protein processing in endoplasmic reticulum;ko04624 Toll and Imd signaling pathway;
ALUE_0000559601	K12391	AP1G1	AP-1 complex subunit gamma-1	--	1	ko04142 Lysosome;
ALUE_0000561901	K02938	RP-L8e, RPL8	large subunit ribosomal protein L8e	--	1	ko03010 Ribosome;
ALUE_0000563601	K12598	MTR4, SKIV2L2	ATP-dependent RNA helicase DOB1	EC:3.6.4.13	1	ko03018 RNA degradation;
ALUE_0000563901	K01858	INO1, ISYNA1	myo-inositol-1-phosphate synthase	EC:5.5.1.4	2	ko00562 Inositol phosphate metabolism;ko01100 Metabolic pathways;
ALUE_0000567101	K00033	PGD, gnd, gntZ	6-phosphogluconate dehydrogenase	EC:1.1.1.44 1.1.1.343	4	ko00030 Pentose phosphate pathway;ko00480 Glutathione metabolism;ko01100 Metabolic pathways;ko01200 Carbon metabolism;
ALUE_0000570801	K05853	ATP2A	Ca2+ transporting ATPase, sarcoplasmic/endoplasmic reticulum	EC:3.6.3.8	4	ko04020 Calcium signaling pathway;ko04022 cGMP-PKG signaling pathway;ko04972 Pancreatic secretion;ko05010 Alzheimer's disease;
ALUE_0000577701	K00249	ACADM, acd	acyl-CoA dehydrogenase	EC:1.3.8.7	8	ko00071 Fatty acid degradation;ko00280 Valine, leucine and isoleucine degradation;ko00410 beta-Alanine metabolism;ko00640 Propanoate metabolism;ko01100 Metabolic pathways;ko01200 Carbon metabolism;ko01212 Fatty acid metabolism;ko03320 PPAR signaling pathway;
ALUE_0000590701	K11252	H2B	histone H2B	--	3	ko05034 Alcoholism;ko05203 Viral carcinogenesis;ko05322 Systemic lupus erythematosus;
ALUE_0000590801	K11251	H2A	histone H2A	--	3	ko04217 Necroptosis;ko05034 Alcoholism;ko05322 Systemic lupus erythematosus;
ALUE_0000593101	K14521	NAT10, KRE33	N-acetyltransferase 10	EC:2.3.1.-	1	ko03008 Ribosome biogenesis in eukaryotes;
ALUE_0000599201	K09667	OGT	protein O-GlcNAc transferase	EC:2.4.1.255	2	ko00514 Other types of O-glycan biosynthesis;ko04931 Insulin resistance;
ALUE_0000603101	K04382	PPP2C	serine/threonine-protein phosphatase 2A catalytic subunit	EC:3.1.3.16	18	ko03015 mRNA surveillance pathway;ko04013 MAPK signaling pathway - fly;ko04071 Sphingolipid signaling pathway;ko04114 Oocyte meiosis;ko04136 Autophagy - other;ko04140 Autophagy - animal;ko04151 PI3K-Akt signaling pathway;ko04152 AMPK signaling pathway;ko04261 Adrenergic signaling in cardiomyocytes;ko04350 TGF-beta signaling pathway;ko04390 Hippo signaling pathway;ko04391 Hippo signaling pathway -…
ALUE_0000605701	K11427	DOT1L, DOT1	histone-lysine N-methyltransferase, H3 lysine-79 specific	EC:2.1.1.43	2	ko00310 Lysine degradation;ko05202 Transcriptional misregulation in cancer;
ALUE_0000607401	K01915	glnA, GLUL	glutamine synthetase	EC:6.3.1.2	9	ko00220 Arginine biosynthesis;ko00250 Alanine, aspartate and glutamate metabolism;ko00630 Glyoxylate and dicarboxylate metabolism;ko00910 Nitrogen metabolism;ko01100 Metabolic pathways;ko01230 Biosynthesis of amino acids;ko04217 Necroptosis;ko04724 Glutamatergic synapse;ko04727 GABAergic synapse;
ALUE_0000611901	K14636	SLC18A3, VACHT	MFS transporter, DHA1 family, solute carrier family 18 (vesicular acetylcholine transporter), member 3	--	2	ko04721 Synaptic vesicle cycle;ko04725 Cholinergic synapse;
ALUE_0000628201	K02564	nagB, GNPDA	glucosamine-6-phosphate deaminase	EC:3.5.99.6	2	ko00520 Amino sugar and nucleotide sugar metabolism;ko01100 Metabolic pathways;
ALUE_0000628701	K02154	ATPeV0A, ATP6N	V-type H+-transporting ATPase subunit a	--	11	ko00190 Oxidative phosphorylation;ko01100 Metabolic pathways;ko04142 Lysosome;ko04145 Phagosome;ko04721 Synaptic vesicle cycle;ko04966 Collecting duct acid secretion;ko05110 Vibrio cholerae infection;ko05120 Epithelial cell signaling in Helicobacter pylori infection;ko05152 Tuberculosis;ko05165 Human papillomavirus infection;ko05323 Rheumatoid arthritis;
ALUE_0000631401	K02145	ATPeV1A, ATP6A	V-type H+-transporting ATPase subunit A	EC:3.6.3.14	9	ko00190 Oxidative phosphorylation;ko01100 Metabolic pathways;ko04145 Phagosome;ko04150 mTOR signaling pathway;ko04721 Synaptic vesicle cycle;ko04966 Collecting duct acid secretion;ko05110 Vibrio cholerae infection;ko05120 Epithelial cell signaling in Helicobacter pylori infection;ko05323 Rheumatoid arthritis;
ALUE_0000634801	K00888	PI4KA	phosphatidylinositol 4-kinase A	EC:2.7.1.67	3	ko00562 Inositol phosphate metabolism;ko01100 Metabolic pathways;ko04070 Phosphatidylinositol signaling system;
ALUE_0000637301	K05613	SLC1A2, EAAT2	solute carrier family 1 (glial high affinity glutamate transporter), member 2	--	2	ko04724 Glutamatergic synapse;ko05014 Amyotrophic lateral sclerosis (ALS);
ALUE_0000640701	K07374	TUBA	tubulin alpha	--	5	ko04145 Phagosome;ko04210 Apoptosis;ko04530 Tight junction;ko04540 Gap junction;ko05130 Pathogenic Escherichia coli infection;
ALUE_0000645401	K04567	KARS, lysS	lysyl-tRNA synthetase, class II	EC:6.1.1.6	1	ko00970 Aminoacyl-tRNA biosynthesis;
ALUE_0000647701	K09584	PDIA6, TXNDC7	protein disulfide-isomerase A6	EC:5.3.4.1	1	ko04141 Protein processing in endoplasmic reticulum;
ALUE_0000651601	K01724	PCBD, phhB	4a-hydroxytetrahydrobiopterin dehydratase	EC:4.2.1.96	1	ko00790 Folate biosynthesis;
ALUE_0000657001	K04604	GRM5	metabotropic glutamate receptor 5	--	8	ko04020 Calcium signaling pathway;ko04072 Phospholipase D signaling pathway;ko04080 Neuroactive ligand-receptor interaction;ko04540 Gap junction;ko04720 Long-term potentiation;ko04723 Retrograde endocannabinoid signaling;ko04724 Glutamatergic synapse;ko05016 Huntington's disease;
ALUE_0000657501	K05658	ABCB1, CD243	ATP-binding cassette, subfamily B (MDR/TAP), member 1	EC:3.6.3.44	4	ko02010 ABC transporters;ko04976 Bile secretion;ko05206 MicroRNAs in cancer;ko05226 Gastric cancer;
ALUE_0000674101	K10956	SEC61A	protein transport protein SEC61 subunit alpha	--	4	ko03060 Protein export;ko04141 Protein processing in endoplasmic reticulum;ko04145 Phagosome;ko05110 Vibrio cholerae infection;
ALUE_0000692301	K01596	E4.1.1.32, pckA, PCK	phosphoenolpyruvate carboxykinase (GTP)	EC:4.1.1.32	13	ko00010 Glycolysis / Gluconeogenesis;ko00020 Citrate cycle (TCA cycle);ko00620 Pyruvate metabolism;ko01100 Metabolic pathways;ko03320 PPAR signaling pathway;ko04068 FoxO signaling pathway;ko04151 PI3K-Akt signaling pathway;ko04152 AMPK signaling pathway;ko04910 Insulin signaling pathway;ko04920 Adipocytokine signaling pathway;ko04922 Glucagon signaling pathway;ko04931 Insulin resistance;ko04964 P…
ALUE_0000695801	K03347	CUL1, CDC53	cullin 1	--	11	ko04110 Cell cycle;ko04114 Oocyte meiosis;ko04120 Ubiquitin mediated proteolysis;ko04141 Protein processing in endoplasmic reticulum;ko04310 Wnt signaling pathway;ko04340 Hedgehog signaling pathway;ko04341 Hedgehog signaling pathway - fly;ko04350 TGF-beta signaling pathway;ko04710 Circadian rhythm;ko05168 Herpes simplex infection;ko05200 Pathways in cancer;
ALUE_0000698001	K11131	DKC1, NOLA4, CBF5	H/ACA ribonucleoprotein complex subunit 4	EC:5.4.99.-	1	ko03008 Ribosome biogenesis in eukaryotes;
ALUE_0000698101	K07936	RAN	GTP-binding nuclear protein Ran	--	4	ko03008 Ribosome biogenesis in eukaryotes;ko03013 RNA transport;ko05166 HTLV-I infection;ko05169 Epstein-Barr virus infection;
ALUE_0000702001	K14458	MOGAT1, MGAT1	2-acylglycerol O-acyltransferase 1	EC:2.3.1.22	1	ko00561 Glycerolipid metabolism;
ALUE_0000702901	K08029	NKX2-2	homeobox protein Nkx-2.2	--	1	ko04950 Maturity onset diabetes of the young;
ALUE_0000705901	K12860	CDC5L, CDC5, CEF1	pre-mRNA-splicing factor CDC5/CEF1	--	1	ko03040 Spliceosome;
ALUE_0000710101	K04646	CLTC	clathrin heavy chain	--	6	ko04142 Lysosome;ko04144 Endocytosis;ko04721 Synaptic vesicle cycle;ko04961 Endocrine and other factor-regulated calcium reabsorption;ko05016 Huntington's disease;ko05100 Bacterial invasion of epithelial cells;
ALUE_0000710701	K00948	PRPS, prsA	ribose-phosphate pyrophosphokinase	EC:2.7.6.1	5	ko00030 Pentose phosphate pathway;ko00230 Purine metabolism;ko01100 Metabolic pathways;ko01200 Carbon metabolism;ko01230 Biosynthesis of amino acids;
ALUE_0000711401	K12393	AP1M	AP-1 complex subunit mu	--	1	ko04142 Lysosome;
ALUE_0000719301	K08791	LATS1_2, Wts	serine/threonine-protein kinase LATS1/2	EC:2.7.11.1	4	ko04214 Apoptosis - fly;ko04390 Hippo signaling pathway;ko04391 Hippo signaling pathway - fly;ko04392 Hippo signaling pathway - multiple species;
ALUE_0000728101	K03231	EEF1A	elongation factor 1-alpha	--	2	ko03013 RNA transport;ko05134 Legionellosis;
ALUE_0000729601	K04456	AKT	RAC serine/threonine-protein kinase	EC:2.7.11.1	84	ko01521 EGFR tyrosine kinase inhibitor resistance;ko01522 Endocrine resistance;ko01524 Platinum drug resistance;ko04010 MAPK signaling pathway;ko04012 ErbB signaling pathway;ko04014 Ras signaling pathway;ko04015 Rap1 signaling pathway;ko04022 cGMP-PKG signaling pathway;ko04024 cAMP signaling pathway;ko04062 Chemokine signaling pathway;ko04066 HIF-1 signaling pathway;ko04068 FoxO signaling pathway…
ALUE_0000730301	K04958	ITPR1	inositol 1,4,5-triphosphate receptor type 1	--	40	ko04020 Calcium signaling pathway;ko04022 cGMP-PKG signaling pathway;ko04070 Phosphatidylinositol signaling system;ko04114 Oocyte meiosis;ko04140 Autophagy - animal;ko04210 Apoptosis;ko04218 Cellular senescence;ko04270 Vascular smooth muscle contraction;ko04371 Apelin signaling pathway;ko04540 Gap junction;ko04611 Platelet activation;ko04621 NOD-like receptor signaling pathway;ko04625 C-type lect…
ALUE_0000730501	K08826	HIPK	homeodomain interacting protein kinase	EC:2.7.11.1	1	ko04218 Cellular senescence;
ALUE_0000736401	K00234	SDHA, SDH1	succinate dehydrogenase (ubiquinone) flavoprotein subunit	EC:1.3.5.1	9	ko00020 Citrate cycle (TCA cycle);ko00190 Oxidative phosphorylation;ko01100 Metabolic pathways;ko01200 Carbon metabolism;ko04714 Thermogenesis;ko04932 Non-alcoholic fatty liver disease (NAFLD);ko05010 Alzheimer's disease;ko05012 Parkinson's disease;ko05016 Huntington's disease;
ALUE_0000736801	K00717	FUT8	glycoprotein 6-alpha-L-fucosyltransferase	EC:2.4.1.68	4	ko00510 N-Glycan biosynthesis;ko00533 Glycosaminoglycan biosynthesis - keratan sulfate;ko01100 Metabolic pathways;ko05202 Transcriptional misregulation in cancer;
ALUE_0000738801	K00253	IVD, ivd	isovaleryl-CoA dehydrogenase	EC:1.3.8.4	2	ko00280 Valine, leucine and isoleucine degradation;ko01100 Metabolic pathways;
ALUE_0000740201	K11254	H4	histone H4	--	3	ko05034 Alcoholism;ko05203 Viral carcinogenesis;ko05322 Systemic lupus erythematosus;
ALUE_0000740601	K03164	TOP2	DNA topoisomerase II	EC:5.99.1.3	1	ko01524 Platinum drug resistance;
ALUE_0000748201	K07374	TUBA	tubulin alpha	--	5	ko04145 Phagosome;ko04210 Apoptosis;ko04530 Tight junction;ko04540 Gap junction;ko05130 Pathogenic Escherichia coli infection;
ALUE_0000750801	K02678	ETS1, pnt	C-ets-1	--	7	ko04013 MAPK signaling pathway - fly;ko04014 Ras signaling pathway;ko04218 Cellular senescence;ko04320 Dorso-ventral axis formation;ko05166 HTLV-I infection;ko05200 Pathways in cancer;ko05211 Renal cell carcinoma;
ALUE_0000752601	K02842	FZD9_10, CD349_50	frizzled 9/10	--	14	ko04150 mTOR signaling pathway;ko04310 Wnt signaling pathway;ko04390 Hippo signaling pathway;ko04550 Signaling pathways regulating pluripotency of stem cells;ko04916 Melanogenesis;ko04934 Cushing's syndrome;ko05165 Human papillomavirus infection;ko05166 HTLV-I infection;ko05200 Pathways in cancer;ko05205 Proteoglycans in cancer;ko05217 Basal cell carcinoma;ko05224 Breast cancer;ko05225 Hepatocell…
ALUE_0000754201	K07151	STT3	dolichyl-diphosphooligosaccharide---protein glycosyltransferase	EC:2.4.99.18	3	ko00510 N-Glycan biosynthesis;ko01100 Metabolic pathways;ko04141 Protein processing in endoplasmic reticulum;
ALUE_0000764701	K01758	CTH	cystathionine gamma-lyase	EC:4.4.1.1	5	ko00260 Glycine, serine and threonine metabolism;ko00270 Cysteine and methionine metabolism;ko00450 Selenocompound metabolism;ko01100 Metabolic pathways;ko01230 Biosynthesis of amino acids;
ALUE_0000767301	K06669	SMC3, CSPG6	structural maintenance of chromosome 3 (chondroitin sulfate proteoglycan 6)	--	2	ko04110 Cell cycle;ko04114 Oocyte meiosis;
ALUE_0000770001	K12890	SFRS1, ASF, SF2	splicing factor, arginine/serine-rich 1	--	3	ko03040 Spliceosome;ko04657 IL-17 signaling pathway;ko05168 Herpes simplex infection;
ALUE_0000770901	K13171	SRRM1, SRM160	serine/arginine repetitive matrix protein 1	--	2	ko03013 RNA transport;ko03015 mRNA surveillance pathway;
ALUE_0000773901	K07374	TUBA	tubulin alpha	--	5	ko04145 Phagosome;ko04210 Apoptosis;ko04530 Tight junction;ko04540 Gap junction;ko05130 Pathogenic Escherichia coli infection;
ALUE_0000774401	K18529	KSR2	kinase suppressor of Ras 2	EC:2.7.11.1	2	ko04013 MAPK signaling pathway - fly;ko04014 Ras signaling pathway;
ALUE_0000776101	K00031	IDH1, IDH2, icd	isocitrate dehydrogenase	EC:1.1.1.42	7	ko00020 Citrate cycle (TCA cycle);ko00480 Glutathione metabolism;ko01100 Metabolic pathways;ko01200 Carbon metabolism;ko01210 2-Oxocarboxylic acid metabolism;ko01230 Biosynthesis of amino acids;ko04146 Peroxisome;
ALUE_0000776201	K02513	HS2ST1	heparan sulfate 2-O-sulfotransferase HS2ST1	EC:2.8.2.-	1	ko00534 Glycosaminoglycan biosynthesis - heparan sulfate / heparin;
ALUE_0000778301	K03869	CUL3	cullin 3	--	3	ko04120 Ubiquitin mediated proteolysis;ko04340 Hedgehog signaling pathway;ko04341 Hedgehog signaling pathway - fly;
ALUE_0000783101	K02925	RP-L3e, RPL3	large subunit ribosomal protein L3e	--	1	ko03010 Ribosome;
ALUE_0000788601	K03942	NDUFV1	NADH dehydrogenase (ubiquinone) flavoprotein 1	EC:1.6.5.3 1.6.99.3	8	ko00190 Oxidative phosphorylation;ko01100 Metabolic pathways;ko04714 Thermogenesis;ko04723 Retrograde endocannabinoid signaling;ko04932 Non-alcoholic fatty liver disease (NAFLD);ko05010 Alzheimer's disease;ko05012 Parkinson's disease;ko05016 Huntington's disease;
ALUE_0000789101	K03283	HSPA1s	heat shock 70kDa protein 1/2/6/8	--	12	ko03040 Spliceosome;ko04010 MAPK signaling pathway;ko04141 Protein processing in endoplasmic reticulum;ko04144 Endocytosis;ko04213 Longevity regulating pathway - multiple species;ko04612 Antigen processing and presentation;ko04915 Estrogen signaling pathway;ko05134 Legionellosis;ko05145 Toxoplasmosis;ko05162 Measles;ko05164 Influenza A;ko05169 Epstein-Barr virus infection;
ALUE_0000792001	K00384	trxB, TRR	thioredoxin reductase (NADPH)	EC:1.8.1.9	1	ko00450 Selenocompound metabolism;
ALUE_0000794801	K14227	tRNA-Ile	tRNA Ile	--	1	ko00970 Aminoacyl-tRNA biosynthesis;
ALUE_0000802001	K13305	NEDD4L	E3 ubiquitin-protein ligase NEDD4-like	EC:2.3.2.26	4	ko04120 Ubiquitin mediated proteolysis;ko04144 Endocytosis;ko04530 Tight junction;ko04960 Aldosterone-regulated sodium reabsorption;
ALUE_0000802801	K10380	ANK	ankyrin	--	2	ko04624 Toll and Imd signaling pathway;ko05205 Proteoglycans in cancer;
ALUE_0000829101	K11254	H4	histone H4	--	3	ko05034 Alcoholism;ko05203 Viral carcinogenesis;ko05322 Systemic lupus erythematosus;
ALUE_0000829301	K11252	H2B	histone H2B	--	3	ko05034 Alcoholism;ko05203 Viral carcinogenesis;ko05322 Systemic lupus erythematosus;
ALUE_0000829401	K11253	H3	histone H3	--	3	ko05034 Alcoholism;ko05202 Transcriptional misregulation in cancer;ko05322 Systemic lupus erythematosus;
ALUE_0000829601	K10523	SPOP	speckle-type POZ protein	--	2	ko04340 Hedgehog signaling pathway;ko04341 Hedgehog signaling pathway - fly;
ALUE_0000830001	K03626	EGD2, NACA	nascent polypeptide-associated complex subunit alpha	--	1	ko04928 Parathyroid hormone synthesis, secretion and action;
ALUE_0000830301	K07877	RAB2A	Ras-related protein Rab-2A	--	1	ko04152 AMPK signaling pathway;
ALUE_0000831001	K03231	EEF1A	elongation factor 1-alpha	--	2	ko03013 RNA transport;ko05134 Legionellosis;
ALUE_0000835401	K02908	RP-L30e, RPL30	large subunit ribosomal protein L30e	--	1	ko03010 Ribosome;
ALUE_0000837901	K02147	ATPeV1B, ATP6B	V-type H+-transporting ATPase subunit B	--	9	ko00190 Oxidative phosphorylation;ko01100 Metabolic pathways;ko04145 Phagosome;ko04150 mTOR signaling pathway;ko04721 Synaptic vesicle cycle;ko04966 Collecting duct acid secretion;ko05110 Vibrio cholerae infection;ko05120 Epithelial cell signaling in Helicobacter pylori infection;ko05323 Rheumatoid arthritis;
ALUE_0000849101	K07203	MTOR, FRAP, TOR	serine/threonine-protein kinase mTOR	EC:2.7.11.1	38	ko01521 EGFR tyrosine kinase inhibitor resistance;ko01522 Endocrine resistance;ko04012 ErbB signaling pathway;ko04066 HIF-1 signaling pathway;ko04072 Phospholipase D signaling pathway;ko04136 Autophagy - other;ko04140 Autophagy - animal;ko04150 mTOR signaling pathway;ko04151 PI3K-Akt signaling pathway;ko04152 AMPK signaling pathway;ko04211 Longevity regulating pathway;ko04212 Longevity regulating…
ALUE_0000852501	K12315	ACTG2	actin, gamma-enteric smooth muscle	--	1	ko04270 Vascular smooth muscle contraction;
ALUE_0000857801	K03061	PSMC2, RPT1	26S proteasome regulatory subunit T1	--	2	ko03050 Proteasome;ko05169 Epstein-Barr virus infection;
ALUE_0000861001	K02989	RP-S5e, RPS5	small subunit ribosomal protein S5e	--	1	ko03010 Ribosome;
ALUE_0000861101	K09580	PDIA1, P4HB	protein disulfide-isomerase A1	EC:5.3.4.1	1	ko04141 Protein processing in endoplasmic reticulum;
ALUE_0000861401	K12385	NPC1	Niemann-Pick C1 protein	--	2	ko04142 Lysosome;ko04979 Cholesterol metabolism;
ALUE_0000861501	K12385	NPC1	Niemann-Pick C1 protein	--	2	ko04142 Lysosome;ko04979 Cholesterol metabolism;
ALUE_0000874001	K06269	PPP1C	serine/threonine-protein phosphatase PP1 catalytic subunit	EC:3.1.3.16	21	ko03015 mRNA surveillance pathway;ko04022 cGMP-PKG signaling pathway;ko04024 cAMP signaling pathway;ko04114 Oocyte meiosis;ko04218 Cellular senescence;ko04261 Adrenergic signaling in cardiomyocytes;ko04270 Vascular smooth muscle contraction;ko04390 Hippo signaling pathway;ko04510 Focal adhesion;ko04611 Platelet activation;ko04720 Long-term potentiation;ko04728 Dopaminergic synapse;ko04750 Inflamm…
ALUE_0000884901	K14225	tRNA-Gly	tRNA Gly	--	1	ko00970 Aminoacyl-tRNA biosynthesis;
ALUE_0000893501	K05931	CARM1, PRMT4	type I protein arginine methyltransferase	EC:2.1.1.319	1	ko01522 Endocrine resistance;
ALUE_0000895001	K04632	GNAS	guanine nucleotide-binding protein G(s) subunit alpha	--	47	ko01522 Endocrine resistance;ko04015 Rap1 signaling pathway;ko04020 Calcium signaling pathway;ko04024 cAMP signaling pathway;ko04072 Phospholipase D signaling pathway;ko04261 Adrenergic signaling in cardiomyocytes;ko04270 Vascular smooth muscle contraction;ko04540 Gap junction;ko04611 Platelet activation;ko04713 Circadian entrainment;ko04714 Thermogenesis;ko04724 Glutamatergic synapse;ko04726 Ser…
ALUE_0000896901	K12856	PRPF8, PRP8	pre-mRNA-processing factor 8	--	1	ko03040 Spliceosome;
ALUE_0000898301	K00161	PDHA, pdhA	pyruvate dehydrogenase E1 component alpha subunit	EC:1.2.4.1	8	ko00010 Glycolysis / Gluconeogenesis;ko00020 Citrate cycle (TCA cycle);ko00620 Pyruvate metabolism;ko01100 Metabolic pathways;ko01200 Carbon metabolism;ko04066 HIF-1 signaling pathway;ko04922 Glucagon signaling pathway;ko05230 Central carbon metabolism in cancer;
ALUE_0000902201	K00364	E1.7.1.7, guaC	GMP reductase	EC:1.7.1.7	1	ko00230 Purine metabolism;
ALUE_0000902801	K01968	E6.4.1.4A	3-methylcrotonyl-CoA carboxylase alpha subunit	EC:6.4.1.4	2	ko00280 Valine, leucine and isoleucine degradation;ko01100 Metabolic pathways;
ALUE_0000917801	K14026	SEL1, SEL1L	SEL1 protein	--	1	ko04141 Protein processing in endoplasmic reticulum;
ALUE_0000923301	K12812	UAP56, BAT1, SUB2	ATP-dependent RNA helicase UAP56/SUB2	EC:3.6.4.13	4	ko03013 RNA transport;ko03015 mRNA surveillance pathway;ko03040 Spliceosome;ko05164 Influenza A;
ALUE_0000925101	K14221	tRNA-Asp	tRNA Asp	--	1	ko00970 Aminoacyl-tRNA biosynthesis;
ALUE_0000925401	K03002	RPA2, POLR1B	DNA-directed RNA polymerase I subunit RPA2	EC:2.7.7.6	4	ko00230 Purine metabolism;ko00240 Pyrimidine metabolism;ko01100 Metabolic pathways;ko03020 RNA polymerase;
ALUE_0000927201	K07375	TUBB	tubulin beta	--	3	ko04145 Phagosome;ko04540 Gap junction;ko05130 Pathogenic Escherichia coli infection;
ALUE_0000940501	K14290	XPO1, CRM1	exportin-1	--	6	ko03008 Ribosome biogenesis in eukaryotes;ko03013 RNA transport;ko04013 MAPK signaling pathway - fly;ko05164 Influenza A;ko05166 HTLV-I infection;ko05169 Epstein-Barr virus infection;
ALUE_0000941001	K16198	YWHAG_H	14-3-3 protein gamma/eta	--	6	ko04110 Cell cycle;ko04114 Oocyte meiosis;ko04151 PI3K-Akt signaling pathway;ko04390 Hippo signaling pathway;ko05169 Epstein-Barr virus infection;ko05203 Viral carcinogenesis;
ALUE_0000943101	K13998	DHFR-TS	dihydrofolate reductase / thymidylate synthase	EC:1.5.1.3 2.1.1.45	4	ko00240 Pyrimidine metabolism;ko00670 One carbon pool by folate;ko00790 Folate biosynthesis;ko01100 Metabolic pathways;
ALUE_0000949201	K07375	TUBB	tubulin beta	--	3	ko04145 Phagosome;ko04540 Gap junction;ko05130 Pathogenic Escherichia coli infection;
ALUE_0000949301	K07375	TUBB	tubulin beta	--	3	ko04145 Phagosome;ko04540 Gap junction;ko05130 Pathogenic Escherichia coli infection;
ALUE_0000950401	K02912	RP-L32e, RPL32	large subunit ribosomal protein L32e	--	1	ko03010 Ribosome;
ALUE_0000951001	K03234	EEF2	elongation factor 2	--	2	ko04152 AMPK signaling pathway;ko04921 Oxytocin signaling pathway;
ALUE_0000951501	K05692	ACTB_G1	actin beta/gamma 1	--	28	ko04015 Rap1 signaling pathway;ko04145 Phagosome;ko04210 Apoptosis;ko04390 Hippo signaling pathway;ko04391 Hippo signaling pathway - fly;ko04510 Focal adhesion;ko04520 Adherens junction;ko04530 Tight junction;ko04611 Platelet activation;ko04670 Leukocyte transendothelial migration;ko04714 Thermogenesis;ko04745 Phototransduction - fly;ko04810 Regulation of actin cytoskeleton;ko04919 Thyroid hormon…
ALUE_0000953401	K07198	PRKAA, AMPK	5'-AMP-activated protein kinase, catalytic alpha subunit	EC:2.7.11.11	19	ko04068 FoxO signaling pathway;ko04140 Autophagy - animal;ko04150 mTOR signaling pathway;ko04151 PI3K-Akt signaling pathway;ko04152 AMPK signaling pathway;ko04211 Longevity regulating pathway;ko04213 Longevity regulating pathway - multiple species;ko04371 Apelin signaling pathway;ko04530 Tight junction;ko04710 Circadian rhythm;ko04714 Thermogenesis;ko04910 Insulin signaling pathway;ko04920 Adipoc…
ALUE_0000958001	K07904	RAB11A	Ras-related protein Rab-11A	--	4	ko04144 Endocytosis;ko04961 Endocrine and other factor-regulated calcium reabsorption;ko04962 Vasopressin-regulated water reabsorption;ko04972 Pancreatic secretion;
ALUE_0000960301	K11481	AURKA	aurora kinase A	EC:2.7.11.1	2	ko04114 Oocyte meiosis;ko04914 Progesterone-mediated oocyte maturation;
ALUE_0000961001	K11827	AP2S1	AP-2 complex subunit sigma-1	--	4	ko04144 Endocytosis;ko04721 Synaptic vesicle cycle;ko04961 Endocrine and other factor-regulated calcium reabsorption;ko05016 Huntington's disease;
ALUE_0000966401	K00111	glpA, glpD	glycerol-3-phosphate dehydrogenase	EC:1.1.5.3	1	ko00564 Glycerophospholipid metabolism;
ALUE_0000968401	K00639	kbl, GCAT	glycine C-acetyltransferase	EC:2.3.1.29	1	ko00260 Glycine, serine and threonine metabolism;
ALUE_0000973401	K04392	RAC1	Ras-related C3 botulinum toxin substrate 1	--	42	ko04010 MAPK signaling pathway;ko04013 MAPK signaling pathway - fly;ko04014 Ras signaling pathway;ko04015 Rap1 signaling pathway;ko04024 cAMP signaling pathway;ko04062 Chemokine signaling pathway;ko04071 Sphingolipid signaling pathway;ko04145 Phagosome;ko04151 PI3K-Akt signaling pathway;ko04310 Wnt signaling pathway;ko04360 Axon guidance;ko04370 VEGF signaling pathway;ko04380 Osteoclast different…
ALUE_0000979301	K09435	ERG	transcriptional regulator ERG	--	2	ko05202 Transcriptional misregulation in cancer;ko05215 Prostate cancer;
ALUE_0000986501	K07375	TUBB	tubulin beta	--	3	ko04145 Phagosome;ko04540 Gap junction;ko05130 Pathogenic Escherichia coli infection;
ALUE_0000987101	K05757	ARPC1A_B	actin related protein 2/3 complex, subunit 1A/1B	--	7	ko04144 Endocytosis;ko04666 Fc gamma R-mediated phagocytosis;ko04810 Regulation of actin cytoskeleton;ko05100 Bacterial invasion of epithelial cells;ko05130 Pathogenic Escherichia coli infection;ko05131 Shigellosis;ko05132 Salmonella infection;
ALUE_0000989201	K14237	tRNA-Val	tRNA Val	--	1	ko00970 Aminoacyl-tRNA biosynthesis;
ALUE_0000989501	K08770	UBC	ubiquitin C	--	1	ko03320 PPAR signaling pathway;
ALUE_0000989601	K08770	UBC	ubiquitin C	--	1	ko03320 PPAR signaling pathway;
ALUE_0000990601	K14572	MDN1, REA1	midasin	--	1	ko03008 Ribosome biogenesis in eukaryotes;
ALUE_0000992501	K03165	TOP3	DNA topoisomerase III	EC:5.99.1.2	2	ko03440 Homologous recombination;ko03460 Fanconi anemia pathway;
ALUE_0000994801	K11253	H3	histone H3	--	3	ko05034 Alcoholism;ko05202 Transcriptional misregulation in cancer;ko05322 Systemic lupus erythematosus;
ALUE_0000995001	K11253	H3	histone H3	--	3	ko05034 Alcoholism;ko05202 Transcriptional misregulation in cancer;ko05322 Systemic lupus erythematosus;
ALUE_0001000901	K04043	dnaK, HSPA9	molecular chaperone DnaK	--	3	ko03018 RNA degradation;ko04212 Longevity regulating pathway - worm;ko05152 Tuberculosis;
ALUE_0001001101	K01539	ATP1A	sodium/potassium-transporting ATPase subunit alpha	EC:3.6.3.9	18	ko04022 cGMP-PKG signaling pathway;ko04024 cAMP signaling pathway;ko04260 Cardiac muscle contraction;ko04261 Adrenergic signaling in cardiomyocytes;ko04911 Insulin secretion;ko04918 Thyroid hormone synthesis;ko04919 Thyroid hormone signaling pathway;ko04925 Aldosterone synthesis and secretion;ko04960 Aldosterone-regulated sodium reabsorption;ko04961 Endocrine and other factor-regulated calcium re…
ALUE_0001001701	K14034	NR1H1, EcR	ecdysone receptor	--	1	ko04214 Apoptosis - fly;
ALUE_0001003901	K12823	DDX5, DBP2	ATP-dependent RNA helicase DDX5/DBP2	EC:3.6.4.13	3	ko03040 Spliceosome;ko05202 Transcriptional misregulation in cancer;ko05205 Proteoglycans in cancer;
ALUE_0001005001	K04534	GNAO, G-ALPHA-O	guanine nucleotide-binding protein G(o) subunit alpha	--	17	ko04015 Rap1 signaling pathway;ko04713 Circadian entrainment;ko04723 Retrograde endocannabinoid signaling;ko04724 Glutamatergic synapse;ko04725 Cholinergic synapse;ko04726 Serotonergic synapse;ko04727 GABAergic synapse;ko04728 Dopaminergic synapse;ko04730 Long-term depression;ko04915 Estrogen signaling pathway;ko04916 Melanogenesis;ko04921 Oxytocin signaling pathway;ko04926 Relaxin signaling path…
ALUE_0001010401	K14225	tRNA-Gly	tRNA Gly	--	1	ko00970 Aminoacyl-tRNA biosynthesis;
ALUE_0001010501	K14225	tRNA-Gly	tRNA Gly	--	1	ko00970 Aminoacyl-tRNA biosynthesis;
ALUE_0001010601	K14225	tRNA-Gly	tRNA Gly	--	1	ko00970 Aminoacyl-tRNA biosynthesis;
ALUE_0001014101	K08794	CAMK1	calcium/calmodulin-dependent protein kinase I	EC:2.7.11.17	2	ko04921 Oxytocin signaling pathway;ko04925 Aldosterone synthesis and secretion;
ALUE_0001023901	K04079	HSP90A, htpG	molecular chaperone HtpG	--	12	ko04141 Protein processing in endoplasmic reticulum;ko04151 PI3K-Akt signaling pathway;ko04217 Necroptosis;ko04612 Antigen processing and presentation;ko04621 NOD-like receptor signaling pathway;ko04657 IL-17 signaling pathway;ko04659 Th17 cell differentiation;ko04914 Progesterone-mediated oocyte maturation;ko04915 Estrogen signaling pathway;ko05200 Pathways in cancer;ko05215 Prostate cancer;ko05…
ALUE_0001026601	K12489	ACAP	Arf-GAP with coiled-coil, ANK repeat and PH domain-containing protein	--	1	ko04144 Endocytosis;
ALUE_0001027701	K10413	DYNC1H	dynein heavy chain 1, cytosolic	--	3	ko04145 Phagosome;ko04962 Vasopressin-regulated water reabsorption;ko05132 Salmonella infection;
ALUE_0001029801	K01431	UPB1, pydC	beta-ureidopropionase	EC:3.5.1.6	5	ko00240 Pyrimidine metabolism;ko00410 beta-Alanine metabolism;ko00770 Pantothenate and CoA biosynthesis;ko00983 Drug metabolism - other enzymes;ko01100 Metabolic pathways;
ALUE_0001031701	K07375	TUBB	tubulin beta	--	3	ko04145 Phagosome;ko04540 Gap junction;ko05130 Pathogenic Escherichia coli infection;
ALUE_0001039301	K01191	MAN2C1	alpha-mannosidase	EC:3.2.1.24	1	ko00511 Other glycan degradation;
ALUE_0001041401	K09584	PDIA6, TXNDC7	protein disulfide-isomerase A6	EC:5.3.4.1	1	ko04141 Protein processing in endoplasmic reticulum;
ALUE_0001041901	K12858	DDX23, PRP28	ATP-dependent RNA helicase DDX23/PRP28	EC:3.6.4.13	1	ko03040 Spliceosome;
ALUE_0001044301	K00016	LDH, ldh	L-lactate dehydrogenase	EC:1.1.1.27	6	ko00010 Glycolysis / Gluconeogenesis;ko00270 Cysteine and methionine metabolism;ko00620 Pyruvate metabolism;ko00640 Propanoate metabolism;ko01100 Metabolic pathways;ko04922 Glucagon signaling pathway;
ALUE_0001046301	K12393	AP1M	AP-1 complex subunit mu	--	1	ko04142 Lysosome;
ALUE_0001046901	K12854	SNRNP200, BRR2	pre-mRNA-splicing helicase BRR2	EC:3.6.4.13	1	ko03040 Spliceosome;
ALUE_0001055001	K07901	RAB8A, MEL	Ras-related protein Rab-8A	--	4	ko04144 Endocytosis;ko04152 AMPK signaling pathway;ko04530 Tight junction;ko04972 Pancreatic secretion;
ALUE_0001061001	K11592	DICER1, DCR1	endoribonuclease Dicer	EC:3.1.26.-	1	ko05206 MicroRNAs in cancer;
ALUE_0001063001	K01847	MUT	methylmalonyl-CoA mutase	EC:5.4.99.2	5	ko00280 Valine, leucine and isoleucine degradation;ko00630 Glyoxylate and dicarboxylate metabolism;ko00640 Propanoate metabolism;ko01100 Metabolic pathways;ko01200 Carbon metabolism;
ALUE_0001067501	K14230	tRNA-Met	tRNA Met	--	1	ko00970 Aminoacyl-tRNA biosynthesis;
ALUE_0001069301	K04534	GNAO, G-ALPHA-O	guanine nucleotide-binding protein G(o) subunit alpha	--	17	ko04015 Rap1 signaling pathway;ko04713 Circadian entrainment;ko04723 Retrograde endocannabinoid signaling;ko04724 Glutamatergic synapse;ko04725 Cholinergic synapse;ko04726 Serotonergic synapse;ko04727 GABAergic synapse;ko04728 Dopaminergic synapse;ko04730 Long-term depression;ko04915 Estrogen signaling pathway;ko04916 Melanogenesis;ko04921 Oxytocin signaling pathway;ko04926 Relaxin signaling path…
ALUE_0001069401	K04534	GNAO, G-ALPHA-O	guanine nucleotide-binding protein G(o) subunit alpha	--	17	ko04015 Rap1 signaling pathway;ko04713 Circadian entrainment;ko04723 Retrograde endocannabinoid signaling;ko04724 Glutamatergic synapse;ko04725 Cholinergic synapse;ko04726 Serotonergic synapse;ko04727 GABAergic synapse;ko04728 Dopaminergic synapse;ko04730 Long-term depression;ko04915 Estrogen signaling pathway;ko04916 Melanogenesis;ko04921 Oxytocin signaling pathway;ko04926 Relaxin signaling path…
ALUE_0001071601	K11643	CHD4, MI2B	chromodomain-helicase-DNA-binding protein 4	EC:3.6.4.12	2	ko05165 Human papillomavirus infection;ko05203 Viral carcinogenesis;
ALUE_0001073101	K16185	RRAGA_B	Ras-related GTP-binding protein A/B	--	2	ko04140 Autophagy - animal;ko04150 mTOR signaling pathway;
ALUE_0001073701	K07905	RAB11B	Ras-related protein Rab-11B	--	3	ko04144 Endocytosis;ko04152 AMPK signaling pathway;ko04962 Vasopressin-regulated water reabsorption;
ALUE_0001075801	K01358	clpP, CLPP	ATP-dependent Clp protease, protease subunit	EC:3.4.21.92	1	ko04212 Longevity regulating pathway - worm;
ALUE_0001077001	K01647	CS, gltA	citrate synthase	EC:2.3.3.1	6	ko00020 Citrate cycle (TCA cycle);ko00630 Glyoxylate and dicarboxylate metabolism;ko01100 Metabolic pathways;ko01200 Carbon metabolism;ko01210 2-Oxocarboxylic acid metabolism;ko01230 Biosynthesis of amino acids;
ALUE_0001077501	K10875	RAD54L, RAD54	DNA repair and recombination protein RAD54 and RAD54-like protein	EC:3.6.4.-	1	ko03440 Homologous recombination;
ALUE_0001083001	K03283	HSPA1s	heat shock 70kDa protein 1/2/6/8	--	12	ko03040 Spliceosome;ko04010 MAPK signaling pathway;ko04141 Protein processing in endoplasmic reticulum;ko04144 Endocytosis;ko04213 Longevity regulating pathway - multiple species;ko04612 Antigen processing and presentation;ko04915 Estrogen signaling pathway;ko05134 Legionellosis;ko05145 Toxoplasmosis;ko05162 Measles;ko05164 Influenza A;ko05169 Epstein-Barr virus infection;
ALUE_0001083701	K00234	SDHA, SDH1	succinate dehydrogenase (ubiquinone) flavoprotein subunit	EC:1.3.5.1	9	ko00020 Citrate cycle (TCA cycle);ko00190 Oxidative phosphorylation;ko01100 Metabolic pathways;ko01200 Carbon metabolism;ko04714 Thermogenesis;ko04932 Non-alcoholic fatty liver disease (NAFLD);ko05010 Alzheimer's disease;ko05012 Parkinson's disease;ko05016 Huntington's disease;
ALUE_0001094201	K02071	metN	D-methionine transport system ATP-binding protein	--	1	ko02010 ABC transporters;
ALUE_0001096501	K06271	TLN	talin	--	4	ko04015 Rap1 signaling pathway;ko04510 Focal adhesion;ko04611 Platelet activation;ko05166 HTLV-I infection;
ALUE_0001097301	K00357	QDPR	dihydropteridine reductase	EC:1.5.1.34	2	ko00790 Folate biosynthesis;ko01100 Metabolic pathways;
ALUE_0001100301	K02997	RP-S9e, RPS9	small subunit ribosomal protein S9e	--	1	ko03010 Ribosome;
ALUE_0001107801	K07189	PPP1R3	protein phosphatase 1 regulatory subunit 3A/B/C/D/E	--	2	ko04910 Insulin signaling pathway;ko04931 Insulin resistance;
ALUE_0001110201	K12828	SF3B1, SAP155	splicing factor 3B subunit 1	--	1	ko03040 Spliceosome;
ALUE_0001116101	K11407	HDAC6	histone deacetylase 6	EC:3.5.1.98	3	ko05034 Alcoholism;ko05165 Human papillomavirus infection;ko05203 Viral carcinogenesis;
ALUE_0001118501	K01424	E3.5.1.1, ansA, ansB	L-asparaginase	EC:3.5.1.1	2	ko00250 Alanine, aspartate and glutamate metabolism;ko01100 Metabolic pathways;
ALUE_0001119101	K04499	RUVBL1, RVB1, INO80H	RuvB-like protein 1 (pontin 52)	--	1	ko04310 Wnt signaling pathway;
ALUE_0001123701	K01580	E4.1.1.15, gadB, gadA, GAD	glutamate decarboxylase	EC:4.1.1.15	7	ko00250 Alanine, aspartate and glutamate metabolism;ko00410 beta-Alanine metabolism;ko00430 Taurine and hypotaurine metabolism;ko00650 Butanoate metabolism;ko01100 Metabolic pathways;ko04727 GABAergic synapse;ko04940 Type I diabetes mellitus;
ALUE_0001124501	K01965	PCCA, pccA	propionyl-CoA carboxylase alpha chain	EC:6.4.1.3	5	ko00280 Valine, leucine and isoleucine degradation;ko00630 Glyoxylate and dicarboxylate metabolism;ko00640 Propanoate metabolism;ko01100 Metabolic pathways;ko01200 Carbon metabolism;
ALUE_0001127101	K00235	SDHB, SDH2	succinate dehydrogenase (ubiquinone) iron-sulfur subunit	EC:1.3.5.1	9	ko00020 Citrate cycle (TCA cycle);ko00190 Oxidative phosphorylation;ko01100 Metabolic pathways;ko01200 Carbon metabolism;ko04714 Thermogenesis;ko04932 Non-alcoholic fatty liver disease (NAFLD);ko05010 Alzheimer's disease;ko05012 Parkinson's disease;ko05016 Huntington's disease;
ALUE_0001129401	K03062	PSMC1, RPT2	26S proteasome regulatory subunit T2	--	4	ko03050 Proteasome;ko05165 Human papillomavirus infection;ko05169 Epstein-Barr virus infection;ko05203 Viral carcinogenesis;
ALUE_0001133401	K11649	SMARCC	SWI/SNF related-matrix-associated actin-dependent regulator of chromatin subfamily C	--	2	ko04714 Thermogenesis;ko05225 Hepatocellular carcinoma;
ALUE_0001136201	K01194	TREH, treA, treF	alpha,alpha-trehalase	EC:3.2.1.28	2	ko00500 Starch and sucrose metabolism;ko01100 Metabolic pathways;
ALUE_0001142501	K05850	ATP2B	Ca2+ transporting ATPase, plasma membrane	EC:3.6.3.8	7	ko04020 Calcium signaling pathway;ko04022 cGMP-PKG signaling pathway;ko04024 cAMP signaling pathway;ko04261 Adrenergic signaling in cardiomyocytes;ko04925 Aldosterone synthesis and secretion;ko04970 Salivary secretion;ko04972 Pancreatic secretion;
ALUE_0001146501	K01836	PGM3	phosphoacetylglucosamine mutase	EC:5.4.2.3	2	ko00520 Amino sugar and nucleotide sugar metabolism;ko01100 Metabolic pathways;
ALUE_0001147001	K07151	STT3	dolichyl-diphosphooligosaccharide---protein glycosyltransferase	EC:2.4.99.18	3	ko00510 N-Glycan biosynthesis;ko01100 Metabolic pathways;ko04141 Protein processing in endoplasmic reticulum;
ALUE_0001147501	K01809	manA, MPI	mannose-6-phosphate isomerase	EC:5.3.1.8	3	ko00051 Fructose and mannose metabolism;ko00520 Amino sugar and nucleotide sugar metabolism;ko01100 Metabolic pathways;
ALUE_0001150901	K05658	ABCB1, CD243	ATP-binding cassette, subfamily B (MDR/TAP), member 1	EC:3.6.3.44	4	ko02010 ABC transporters;ko04976 Bile secretion;ko05206 MicroRNAs in cancer;ko05226 Gastric cancer;
ALUE_0001156201	K05691	CTNNA	catenin alpha	--	8	ko04390 Hippo signaling pathway;ko04520 Adherens junction;ko04670 Leukocyte transendothelial migration;ko05100 Bacterial invasion of epithelial cells;ko05200 Pathways in cancer;ko05213 Endometrial cancer;ko05226 Gastric cancer;ko05412 Arrhythmogenic right ventricular cardiomyopathy (ARVC);
ALUE_0001157301	K04392	RAC1	Ras-related C3 botulinum toxin substrate 1	--	42	ko04010 MAPK signaling pathway;ko04013 MAPK signaling pathway - fly;ko04014 Ras signaling pathway;ko04015 Rap1 signaling pathway;ko04024 cAMP signaling pathway;ko04062 Chemokine signaling pathway;ko04071 Sphingolipid signaling pathway;ko04145 Phagosome;ko04151 PI3K-Akt signaling pathway;ko04310 Wnt signaling pathway;ko04360 Axon guidance;ko04370 VEGF signaling pathway;ko04380 Osteoclast different…
ALUE_0001158001	K00164	OGDH, sucA	2-oxoglutarate dehydrogenase E1 component	EC:1.2.4.2	5	ko00020 Citrate cycle (TCA cycle);ko00310 Lysine degradation;ko00380 Tryptophan metabolism;ko01100 Metabolic pathways;ko01200 Carbon metabolism;
ALUE_0001163001	K01501	E3.5.5.1	nitrilase	EC:3.5.5.1	2	ko00380 Tryptophan metabolism;ko00910 Nitrogen metabolism;
ALUE_0001173301	K03364	CDH1	cell division cycle 20-like protein 1, cofactor of APC complex	--	3	ko04110 Cell cycle;ko04120 Ubiquitin mediated proteolysis;ko04914 Progesterone-mediated oocyte maturation;
ALUE_0001179201	K12811	DDX46, PRP5	ATP-dependent RNA helicase DDX46/PRP5	EC:3.6.4.13	1	ko03040 Spliceosome;
ALUE_0001179301	K06275	PARV	parvin	--	1	ko04510 Focal adhesion;
ALUE_0001182801	K10844	ERCC2, XPD	DNA excision repair protein ERCC-2	EC:3.6.4.12	2	ko03022 Basal transcription factors;ko03420 Nucleotide excision repair;
ALUE_0001188201	K11718	HUGT	UDP-glucose:glycoprotein glucosyltransferase	EC:2.4.1.-	1	ko04141 Protein processing in endoplasmic reticulum;
ALUE_0001192701	K04371	MAPK1_3	mitogen-activated protein kinase 1/3	EC:2.7.11.24	105	ko01521 EGFR tyrosine kinase inhibitor resistance;ko01522 Endocrine resistance;ko01524 Platinum drug resistance;ko04010 MAPK signaling pathway;ko04012 ErbB signaling pathway;ko04013 MAPK signaling pathway - fly;ko04014 Ras signaling pathway;ko04015 Rap1 signaling pathway;ko04022 cGMP-PKG signaling pathway;ko04024 cAMP signaling pathway;ko04062 Chemokine signaling pathway;ko04066 HIF-1 signaling p…
ALUE_0001196801	K04513	RHOA	Ras homolog gene family, member A	--	36	ko04014 Ras signaling pathway;ko04015 Rap1 signaling pathway;ko04022 cGMP-PKG signaling pathway;ko04024 cAMP signaling pathway;ko04062 Chemokine signaling pathway;ko04071 Sphingolipid signaling pathway;ko04072 Phospholipase D signaling pathway;ko04144 Endocytosis;ko04150 mTOR signaling pathway;ko04270 Vascular smooth muscle contraction;ko04310 Wnt signaling pathway;ko04350 TGF-beta signaling path…
ALUE_0001204801	K03065	PSMC3, RPT5	26S proteasome regulatory subunit T5	--	2	ko03050 Proteasome;ko05169 Epstein-Barr virus infection;
ALUE_0001210601	K01528	DNM	dynamin GTPase	EC:3.6.5.5	5	ko04072 Phospholipase D signaling pathway;ko04144 Endocytosis;ko04721 Synaptic vesicle cycle;ko04961 Endocrine and other factor-regulated calcium reabsorption;ko05100 Bacterial invasion of epithelial cells;
ALUE_0001210801	K06100	SYMPK	symplekin	--	2	ko03015 mRNA surveillance pathway;ko04530 Tight junction;
ALUE_0001214601	K07827	KRAS, KRAS2	GTPase KRas	--	76	ko01521 EGFR tyrosine kinase inhibitor resistance;ko01522 Endocrine resistance;ko04010 MAPK signaling pathway;ko04012 ErbB signaling pathway;ko04013 MAPK signaling pathway - fly;ko04014 Ras signaling pathway;ko04015 Rap1 signaling pathway;ko04062 Chemokine signaling pathway;ko04068 FoxO signaling pathway;ko04071 Sphingolipid signaling pathway;ko04072 Phospholipase D signaling pathway;ko04137 Mito…
ALUE_0001219701	K11254	H4	histone H4	--	3	ko05034 Alcoholism;ko05203 Viral carcinogenesis;ko05322 Systemic lupus erythematosus;
ALUE_0001222901	K12825	SF3A1, SAP114	splicing factor 3A subunit 1	--	1	ko03040 Spliceosome;
ALUE_0001223601	K00789	metK	S-adenosylmethionine synthetase	EC:2.5.1.6	3	ko00270 Cysteine and methionine metabolism;ko01100 Metabolic pathways;ko01230 Biosynthesis of amino acids;
ALUE_0001223701	K02950	RP-S12, MRPS12, rpsL	small subunit ribosomal protein S12	--	1	ko03010 Ribosome;
ALUE_0001228401	K01876	aspS	aspartyl-tRNA synthetase	EC:6.1.1.12	1	ko00970 Aminoacyl-tRNA biosynthesis;
ALUE_0001230301	K02984	RP-S3Ae, RPS3A	small subunit ribosomal protein S3Ae	--	1	ko03010 Ribosome;
ALUE_0001231901	K02953	RP-S13e, RPS13	small subunit ribosomal protein S13e	--	1	ko03010 Ribosome;
ALUE_0001233201	K10843	ERCC3, XPB	DNA excision repair protein ERCC-3	EC:3.6.4.12	2	ko03022 Basal transcription factors;ko03420 Nucleotide excision repair;
ALUE_0001237101	K01979	SSUrRNA	small subunit ribosomal RNA	--	2	ko03008 Ribosome biogenesis in eukaryotes;ko03010 Ribosome;
ALUE_0001237201	K01979	SSUrRNA	small subunit ribosomal RNA	--	2	ko03008 Ribosome biogenesis in eukaryotes;ko03010 Ribosome;
ALUE_0001244101	K01689	ENO, eno	enolase	EC:4.2.1.11	6	ko00010 Glycolysis / Gluconeogenesis;ko01100 Metabolic pathways;ko01200 Carbon metabolism;ko01230 Biosynthesis of amino acids;ko03018 RNA degradation;ko04066 HIF-1 signaling pathway;
ALUE_0001244201	K12836	U2AF1	splicing factor U2AF 35 kDa subunit	--	2	ko03040 Spliceosome;ko05131 Shigellosis;
ALUE_0001248801	K16621	BMP7	bone morphogenetic protein 7	--	4	ko04060 Cytokine-cytokine receptor interaction;ko04350 TGF-beta signaling pathway;ko04360 Axon guidance;ko04390 Hippo signaling pathway;
ALUE_0001249501	K00029	E1.1.1.40, maeB	malate dehydrogenase (oxaloacetate-decarboxylating)(NADP+)	EC:1.1.1.40	3	ko00620 Pyruvate metabolism;ko01100 Metabolic pathways;ko01200 Carbon metabolism;
ALUE_0001254901	K12859	TXNL4A, DIB1	U5 snRNP protein, DIM1 family	--	1	ko03040 Spliceosome;
ALUE_0001258001	K02183	CALM	calmodulin	--	39	ko04014 Ras signaling pathway;ko04015 Rap1 signaling pathway;ko04020 Calcium signaling pathway;ko04022 cGMP-PKG signaling pathway;ko04024 cAMP signaling pathway;ko04070 Phosphatidylinositol signaling system;ko04114 Oocyte meiosis;ko04218 Cellular senescence;ko04261 Adrenergic signaling in cardiomyocytes;ko04270 Vascular smooth muscle contraction;ko04371 Apelin signaling pathway;ko04625 C-type lec…
ALUE_0001260401	K07374	TUBA	tubulin alpha	--	5	ko04145 Phagosome;ko04210 Apoptosis;ko04530 Tight junction;ko04540 Gap junction;ko05130 Pathogenic Escherichia coli infection;
ALUE_0001263801	K06067	HDAC1_2	histone deacetylase 1/2	EC:3.5.1.98	12	ko04110 Cell cycle;ko04213 Longevity regulating pathway - multiple species;ko04330 Notch signaling pathway;ko04919 Thyroid hormone signaling pathway;ko05016 Huntington's disease;ko05034 Alcoholism;ko05165 Human papillomavirus infection;ko05169 Epstein-Barr virus infection;ko05200 Pathways in cancer;ko05202 Transcriptional misregulation in cancer;ko05203 Viral carcinogenesis;ko05220 Chronic myeloi…
ALUE_0001265701	K02893	RP-L23Ae, RPL23A	large subunit ribosomal protein L23Ae	--	1	ko03010 Ribosome;
ALUE_0001268301	K10593	EDD1, UBR5	E3 ubiquitin-protein ligase EDD1	EC:2.3.2.26	1	ko04120 Ubiquitin mediated proteolysis;
ALUE_0001272801	K07897	RAB7A	Ras-related protein Rab-7A	--	7	ko04137 Mitophagy - animal;ko04140 Autophagy - animal;ko04144 Endocytosis;ko04145 Phagosome;ko05132 Salmonella infection;ko05146 Amoebiasis;ko05152 Tuberculosis;
ALUE_0001276301	K10352	MYH	myosin heavy chain	--	1	ko04530 Tight junction;
ALUE_0001277301	K00963	UGP2, galU, galF	UTP--glucose-1-phosphate uridylyltransferase	EC:2.7.7.9	5	ko00040 Pentose and glucuronate interconversions;ko00052 Galactose metabolism;ko00500 Starch and sucrose metabolism;ko00520 Amino sugar and nucleotide sugar metabolism;ko01100 Metabolic pathways;
ALUE_0001280801	K01835	pgm	phosphoglucomutase	EC:5.4.2.2	7	ko00010 Glycolysis / Gluconeogenesis;ko00030 Pentose phosphate pathway;ko00052 Galactose metabolism;ko00230 Purine metabolism;ko00500 Starch and sucrose metabolism;ko00520 Amino sugar and nucleotide sugar metabolism;ko01100 Metabolic pathways;
ALUE_0001282001	K00688	PYG, glgP	glycogen phosphorylase	EC:2.4.1.1	6	ko00500 Starch and sucrose metabolism;ko01100 Metabolic pathways;ko04217 Necroptosis;ko04910 Insulin signaling pathway;ko04922 Glucagon signaling pathway;ko04931 Insulin resistance;
ALUE_0001283601	K03006	RPB1, POLR2A	DNA-directed RNA polymerase II subunit RPB1	EC:2.7.7.6	7	ko00230 Purine metabolism;ko00240 Pyrimidine metabolism;ko01100 Metabolic pathways;ko03020 RNA polymerase;ko05016 Huntington's disease;ko05168 Herpes simplex infection;ko05169 Epstein-Barr virus infection;
ALUE_0001286201	K05755	ARPC4	actin related protein 2/3 complex, subunit 4	--	7	ko04144 Endocytosis;ko04666 Fc gamma R-mediated phagocytosis;ko04810 Regulation of actin cytoskeleton;ko05100 Bacterial invasion of epithelial cells;ko05130 Pathogenic Escherichia coli infection;ko05131 Shigellosis;ko05132 Salmonella infection;
ALUE_0001294101	K07375	TUBB	tubulin beta	--	3	ko04145 Phagosome;ko04540 Gap junction;ko05130 Pathogenic Escherichia coli infection;
ALUE_0001295301	K11254	H4	histone H4	--	3	ko05034 Alcoholism;ko05203 Viral carcinogenesis;ko05322 Systemic lupus erythematosus;
ALUE_0001295501	K11252	H2B	histone H2B	--	3	ko05034 Alcoholism;ko05203 Viral carcinogenesis;ko05322 Systemic lupus erythematosus;
ALUE_0001305101	K00639	kbl, GCAT	glycine C-acetyltransferase	EC:2.3.1.29	1	ko00260 Glycine, serine and threonine metabolism;
ALUE_0001310601	K12618	XRN1, SEP1, KEM1	5'-3' exoribonuclease 1	EC:3.1.13.-	2	ko03008 Ribosome biogenesis in eukaryotes;ko03018 RNA degradation;
ALUE_0001310901	K05692	ACTB_G1	actin beta/gamma 1	--	28	ko04015 Rap1 signaling pathway;ko04145 Phagosome;ko04210 Apoptosis;ko04390 Hippo signaling pathway;ko04391 Hippo signaling pathway - fly;ko04510 Focal adhesion;ko04520 Adherens junction;ko04530 Tight junction;ko04611 Platelet activation;ko04670 Leukocyte transendothelial migration;ko04714 Thermogenesis;ko04745 Phototransduction - fly;ko04810 Regulation of actin cytoskeleton;ko04919 Thyroid hormon…
ALUE_0001311001	K05692	ACTB_G1	actin beta/gamma 1	--	28	ko04015 Rap1 signaling pathway;ko04145 Phagosome;ko04210 Apoptosis;ko04390 Hippo signaling pathway;ko04391 Hippo signaling pathway - fly;ko04510 Focal adhesion;ko04520 Adherens junction;ko04530 Tight junction;ko04611 Platelet activation;ko04670 Leukocyte transendothelial migration;ko04714 Thermogenesis;ko04745 Phototransduction - fly;ko04810 Regulation of actin cytoskeleton;ko04919 Thyroid hormon…
ALUE_0001311101	K05692	ACTB_G1	actin beta/gamma 1	--	28	ko04015 Rap1 signaling pathway;ko04145 Phagosome;ko04210 Apoptosis;ko04390 Hippo signaling pathway;ko04391 Hippo signaling pathway - fly;ko04510 Focal adhesion;ko04520 Adherens junction;ko04530 Tight junction;ko04611 Platelet activation;ko04670 Leukocyte transendothelial migration;ko04714 Thermogenesis;ko04745 Phototransduction - fly;ko04810 Regulation of actin cytoskeleton;ko04919 Thyroid hormon…
ALUE_0001311201	K05692	ACTB_G1	actin beta/gamma 1	--	28	ko04015 Rap1 signaling pathway;ko04145 Phagosome;ko04210 Apoptosis;ko04390 Hippo signaling pathway;ko04391 Hippo signaling pathway - fly;ko04510 Focal adhesion;ko04520 Adherens junction;ko04530 Tight junction;ko04611 Platelet activation;ko04670 Leukocyte transendothelial migration;ko04714 Thermogenesis;ko04745 Phototransduction - fly;ko04810 Regulation of actin cytoskeleton;ko04919 Thyroid hormon…
ALUE_0001311301	K05692	ACTB_G1	actin beta/gamma 1	--	28	ko04015 Rap1 signaling pathway;ko04145 Phagosome;ko04210 Apoptosis;ko04390 Hippo signaling pathway;ko04391 Hippo signaling pathway - fly;ko04510 Focal adhesion;ko04520 Adherens junction;ko04530 Tight junction;ko04611 Platelet activation;ko04670 Leukocyte transendothelial migration;ko04714 Thermogenesis;ko04745 Phototransduction - fly;ko04810 Regulation of actin cytoskeleton;ko04919 Thyroid hormon…
ALUE_0001311901	K11252	H2B	histone H2B	--	3	ko05034 Alcoholism;ko05203 Viral carcinogenesis;ko05322 Systemic lupus erythematosus;
ALUE_0001312001	K11253	H3	histone H3	--	3	ko05034 Alcoholism;ko05202 Transcriptional misregulation in cancer;ko05322 Systemic lupus erythematosus;
ALUE_0001312301	K12855	PRPF6, PRP6	pre-mRNA-processing factor 6	--	1	ko03040 Spliceosome;
ALUE_0001316801	K03083	GSK3B	glycogen synthase kinase 3 beta	EC:2.7.11.26	42	ko01521 EGFR tyrosine kinase inhibitor resistance;ko04012 ErbB signaling pathway;ko04062 Chemokine signaling pathway;ko04110 Cell cycle;ko04150 mTOR signaling pathway;ko04151 PI3K-Akt signaling pathway;ko04310 Wnt signaling pathway;ko04340 Hedgehog signaling pathway;ko04341 Hedgehog signaling pathway - fly;ko04360 Axon guidance;ko04390 Hippo signaling pathway;ko04510 Focal adhesion;ko04550 Signal…
ALUE_0001325501	K06630	YWHAE	14-3-3 protein epsilon	--	8	ko04110 Cell cycle;ko04114 Oocyte meiosis;ko04151 PI3K-Akt signaling pathway;ko04390 Hippo signaling pathway;ko04391 Hippo signaling pathway - fly;ko04722 Neurotrophin signaling pathway;ko05169 Epstein-Barr virus infection;ko05203 Viral carcinogenesis;
ALUE_0001327901	K14405	FIP1L1, FIP1	pre-mRNA 3'-end-processing factor FIP1	--	1	ko03015 mRNA surveillance pathway;
ALUE_0001330001	K12323	ANPRA, NPR1	atrial natriuretic peptide receptor A	EC:4.6.1.2	9	ko00230 Purine metabolism;ko04022 cGMP-PKG signaling pathway;ko04024 cAMP signaling pathway;ko04270 Vascular smooth muscle contraction;ko04714 Thermogenesis;ko04921 Oxytocin signaling pathway;ko04923 Regulation of lipolysis in adipocytes;ko04924 Renin secretion;ko04925 Aldosterone synthesis and secretion;
ALUE_0001333201	K07876	RAB35, RAB1C	Ras-related protein Rab-35	--	1	ko04144 Endocytosis;
ALUE_0001339401	K08746	SLC27A2, FACVL1, FATP2	solute carrier family 27 (fatty acid transporter), member 2	EC:6.2.1.- 6.2.1.3	3	ko03320 PPAR signaling pathway;ko04146 Peroxisome;ko04931 Insulin resistance;
ALUE_0001340601	K04513	RHOA	Ras homolog gene family, member A	--	36	ko04014 Ras signaling pathway;ko04015 Rap1 signaling pathway;ko04022 cGMP-PKG signaling pathway;ko04024 cAMP signaling pathway;ko04062 Chemokine signaling pathway;ko04071 Sphingolipid signaling pathway;ko04072 Phospholipase D signaling pathway;ko04144 Endocytosis;ko04150 mTOR signaling pathway;ko04270 Vascular smooth muscle contraction;ko04310 Wnt signaling pathway;ko04350 TGF-beta signaling path…
ALUE_0001346401	K00162	PDHB, pdhB	pyruvate dehydrogenase E1 component beta subunit	EC:1.2.4.1	8	ko00010 Glycolysis / Gluconeogenesis;ko00020 Citrate cycle (TCA cycle);ko00620 Pyruvate metabolism;ko01100 Metabolic pathways;ko01200 Carbon metabolism;ko04066 HIF-1 signaling pathway;ko04922 Glucagon signaling pathway;ko05230 Central carbon metabolism in cancer;
ALUE_0001363401	K06067	HDAC1_2	histone deacetylase 1/2	EC:3.5.1.98	12	ko04110 Cell cycle;ko04213 Longevity regulating pathway - multiple species;ko04330 Notch signaling pathway;ko04919 Thyroid hormone signaling pathway;ko05016 Huntington's disease;ko05034 Alcoholism;ko05165 Human papillomavirus infection;ko05169 Epstein-Barr virus infection;ko05200 Pathways in cancer;ko05202 Transcriptional misregulation in cancer;ko05203 Viral carcinogenesis;ko05220 Chronic myeloi…
ALUE_0001363501	K12877	MAGOH	protein mago nashi	--	3	ko03013 RNA transport;ko03015 mRNA surveillance pathway;ko03040 Spliceosome;
ALUE_0001367201	K01939	purA, ADSS	adenylosuccinate synthase	EC:6.3.4.4	3	ko00230 Purine metabolism;ko00250 Alanine, aspartate and glutamate metabolism;ko01100 Metabolic pathways;
ALUE_0001370201	K03010	RPB2, POLR2B	DNA-directed RNA polymerase II subunit RPB2	EC:2.7.7.6	6	ko00230 Purine metabolism;ko00240 Pyrimidine metabolism;ko01100 Metabolic pathways;ko03020 RNA polymerase;ko05016 Huntington's disease;ko05169 Epstein-Barr virus infection;
ALUE_0001373801	K02133	ATPeF1B, ATP5B, ATP2	F-type H+-transporting ATPase subunit beta	EC:3.6.3.14	6	ko00190 Oxidative phosphorylation;ko01100 Metabolic pathways;ko04714 Thermogenesis;ko05010 Alzheimer's disease;ko05012 Parkinson's disease;ko05016 Huntington's disease;
ALUE_0001376801	K05850	ATP2B	Ca2+ transporting ATPase, plasma membrane	EC:3.6.3.8	7	ko04020 Calcium signaling pathway;ko04022 cGMP-PKG signaling pathway;ko04024 cAMP signaling pathway;ko04261 Adrenergic signaling in cardiomyocytes;ko04925 Aldosterone synthesis and secretion;ko04970 Salivary secretion;ko04972 Pancreatic secretion;
ALUE_0001378001	K03243	EIF5B	translation initiation factor 5B	--	1	ko03013 RNA transport;
ALUE_0001378901	K08054	CANX	calnexin	--	5	ko04141 Protein processing in endoplasmic reticulum;ko04145 Phagosome;ko04612 Antigen processing and presentation;ko04918 Thyroid hormone synthesis;ko05166 HTLV-I infection;
ALUE_0001380901	K00962	pnp, PNPT1	polyribonucleotide nucleotidyltransferase	EC:2.7.7.8	3	ko00230 Purine metabolism;ko00240 Pyrimidine metabolism;ko03018 RNA degradation;
ALUE_0001382801	K02146	ATPeV0D, ATP6D	V-type H+-transporting ATPase subunit d	--	11	ko00190 Oxidative phosphorylation;ko01100 Metabolic pathways;ko04142 Lysosome;ko04145 Phagosome;ko04721 Synaptic vesicle cycle;ko04966 Collecting duct acid secretion;ko05110 Vibrio cholerae infection;ko05120 Epithelial cell signaling in Helicobacter pylori infection;ko05152 Tuberculosis;ko05203 Viral carcinogenesis;ko05323 Rheumatoid arthritis;
ALUE_0001390201	K02730	PSMA6	20S proteasome subunit alpha 1	EC:3.4.25.1	1	ko03050 Proteasome;
ALUE_0001402801	K01903	sucC	succinyl-CoA synthetase beta subunit	EC:6.2.1.5	5	ko00020 Citrate cycle (TCA cycle);ko00640 Propanoate metabolism;ko00660 C5-Branched dibasic acid metabolism;ko01100 Metabolic pathways;ko01200 Carbon metabolism;
ALUE_0001405501	K07877	RAB2A	Ras-related protein Rab-2A	--	1	ko04152 AMPK signaling pathway;
ALUE_0001410801	K03165	TOP3	DNA topoisomerase III	EC:5.99.1.2	2	ko03440 Homologous recombination;ko03460 Fanconi anemia pathway;
ALUE_0001411701	K12890	SFRS1, ASF, SF2	splicing factor, arginine/serine-rich 1	--	3	ko03040 Spliceosome;ko04657 IL-17 signaling pathway;ko05168 Herpes simplex infection;
ALUE_0001413701	K06114	SPTA	spectrin alpha	--	1	ko04210 Apoptosis;
ALUE_0001417201	K09290	TPM3	tropomyosin 3	--	6	ko04260 Cardiac muscle contraction;ko04261 Adrenergic signaling in cardiomyocytes;ko05200 Pathways in cancer;ko05216 Thyroid cancer;ko05410 Hypertrophic cardiomyopathy (HCM);ko05414 Dilated cardiomyopathy (DCM);
ALUE_0001433001	K04536	GNB1	guanine nucleotide-binding protein G(I)/G(S)/G(T) subunit beta-1	--	18	ko04014 Ras signaling pathway;ko04062 Chemokine signaling pathway;ko04151 PI3K-Akt signaling pathway;ko04371 Apelin signaling pathway;ko04713 Circadian entrainment;ko04723 Retrograde endocannabinoid signaling;ko04724 Glutamatergic synapse;ko04725 Cholinergic synapse;ko04726 Serotonergic synapse;ko04727 GABAergic synapse;ko04728 Dopaminergic synapse;ko04740 Olfactory transduction;ko04744 Phototran…
ALUE_0001433401	K11594	DDX3X, bel	ATP-dependent RNA helicase DDX3X	EC:3.6.4.13	3	ko04622 RIG-I-like receptor signaling pathway;ko05161 Hepatitis B;ko05203 Viral carcinogenesis;
ALUE_0001434001	K13525	VCP, CDC48	transitional endoplasmic reticulum ATPase	--	2	ko04141 Protein processing in endoplasmic reticulum;ko05134 Legionellosis;
ALUE_0001440901	K04962	RYR2	ryanodine receptor 2	--	12	ko04020 Calcium signaling pathway;ko04024 cAMP signaling pathway;ko04260 Cardiac muscle contraction;ko04261 Adrenergic signaling in cardiomyocytes;ko04371 Apelin signaling pathway;ko04713 Circadian entrainment;ko04911 Insulin secretion;ko04921 Oxytocin signaling pathway;ko04972 Pancreatic secretion;ko05410 Hypertrophic cardiomyopathy (HCM);ko05412 Arrhythmogenic right ventricular cardiomyopathy (…
ALUE_0001441001	K04962	RYR2	ryanodine receptor 2	--	12	ko04020 Calcium signaling pathway;ko04024 cAMP signaling pathway;ko04260 Cardiac muscle contraction;ko04261 Adrenergic signaling in cardiomyocytes;ko04371 Apelin signaling pathway;ko04713 Circadian entrainment;ko04911 Insulin secretion;ko04921 Oxytocin signaling pathway;ko04972 Pancreatic secretion;ko05410 Hypertrophic cardiomyopathy (HCM);ko05412 Arrhythmogenic right ventricular cardiomyopathy (…
ALUE_0001443901	K11251	H2A	histone H2A	--	3	ko04217 Necroptosis;ko05034 Alcoholism;ko05322 Systemic lupus erythematosus;
ALUE_0001452601	K05011	CLCN2	chloride channel 2	--	1	ko04978 Mineral absorption;
ALUE_0001453201	K12392	AP1B1	AP-1 complex subunit beta-1	--	1	ko04142 Lysosome;
ALUE_0001453901	K14237	tRNA-Val	tRNA Val	--	1	ko00970 Aminoacyl-tRNA biosynthesis;
ALUE_0001454301	K05692	ACTB_G1	actin beta/gamma 1	--	28	ko04015 Rap1 signaling pathway;ko04145 Phagosome;ko04210 Apoptosis;ko04390 Hippo signaling pathway;ko04391 Hippo signaling pathway - fly;ko04510 Focal adhesion;ko04520 Adherens junction;ko04530 Tight junction;ko04611 Platelet activation;ko04670 Leukocyte transendothelial migration;ko04714 Thermogenesis;ko04745 Phototransduction - fly;ko04810 Regulation of actin cytoskeleton;ko04919 Thyroid hormon…
ALUE_0001455901	K12875	ACIN1, ACINUS	apoptotic chromatin condensation inducer in the nucleus	--	3	ko03013 RNA transport;ko03015 mRNA surveillance pathway;ko03040 Spliceosome;
ALUE_0001458501	K00789	metK	S-adenosylmethionine synthetase	EC:2.5.1.6	3	ko00270 Cysteine and methionine metabolism;ko01100 Metabolic pathways;ko01230 Biosynthesis of amino acids;
ALUE_0001463101	K00261	GLUD1_2, gdhA	glutamate dehydrogenase (NAD(P)+)	EC:1.4.1.3	8	ko00220 Arginine biosynthesis;ko00250 Alanine, aspartate and glutamate metabolism;ko00471 D-Glutamine and D-glutamate metabolism;ko00910 Nitrogen metabolism;ko01100 Metabolic pathways;ko01200 Carbon metabolism;ko04217 Necroptosis;ko04964 Proximal tubule bicarbonate reclamation;
ALUE_0001465201	K12824	TCERG1, CA150	transcription elongation regulator 1	--	2	ko03040 Spliceosome;ko04212 Longevity regulating pathway - worm;
ALUE_0001466101	K14402	CPSF2, CFT2	cleavage and polyadenylation specificity factor subunit 2	--	1	ko03015 mRNA surveillance pathway;
ALUE_0001468801	K03006	RPB1, POLR2A	DNA-directed RNA polymerase II subunit RPB1	EC:2.7.7.6	7	ko00230 Purine metabolism;ko00240 Pyrimidine metabolism;ko01100 Metabolic pathways;ko03020 RNA polymerase;ko05016 Huntington's disease;ko05168 Herpes simplex infection;ko05169 Epstein-Barr virus infection;
ALUE_0001473101	K13517	MBOAT1_2	lysophospholipid acyltransferase 1/2	EC:2.3.1.51 2.3.1.-	3	ko00561 Glycerolipid metabolism;ko00564 Glycerophospholipid metabolism;ko01100 Metabolic pathways;
ALUE_0001474701	K11434	PRMT1	type I protein arginine methyltransferase	EC:2.1.1.319	2	ko04068 FoxO signaling pathway;ko04922 Glucagon signaling pathway;
ALUE_0001477701	K08770	UBC	ubiquitin C	--	1	ko03320 PPAR signaling pathway;
ALUE_0001479801	K11095	SNRPC	U1 small nuclear ribonucleoprotein C	--	1	ko03040 Spliceosome;
ALUE_0001490201	K03262	EIF5	translation initiation factor 5	--	2	ko03013 RNA transport;ko04214 Apoptosis - fly;
ALUE_0001492301	K09507	DNAJB1	DnaJ homolog subfamily B member 1	--	2	ko04141 Protein processing in endoplasmic reticulum;ko05164 Influenza A;
ALUE_0001501401	K04515	CAMK2	calcium/calmodulin-dependent protein kinase (CaM kinase) II	EC:2.7.11.17	30	ko04012 ErbB signaling pathway;ko04020 Calcium signaling pathway;ko04024 cAMP signaling pathway;ko04066 HIF-1 signaling pathway;ko04114 Oocyte meiosis;ko04217 Necroptosis;ko04261 Adrenergic signaling in cardiomyocytes;ko04310 Wnt signaling pathway;ko04360 Axon guidance;ko04713 Circadian entrainment;ko04720 Long-term potentiation;ko04722 Neurotrophin signaling pathway;ko04725 Cholinergic synapse;k…
ALUE_0001501501	K04675	ACVR1, ALK2	activin receptor type-1	EC:2.7.11.30	4	ko04060 Cytokine-cytokine receptor interaction;ko04350 TGF-beta signaling pathway;ko04550 Signaling pathways regulating pluripotency of stem cells;ko05418 Fluid shear stress and atherosclerosis;
ALUE_0001508301	K00162	PDHB, pdhB	pyruvate dehydrogenase E1 component beta subunit	EC:1.2.4.1	8	ko00010 Glycolysis / Gluconeogenesis;ko00020 Citrate cycle (TCA cycle);ko00620 Pyruvate metabolism;ko01100 Metabolic pathways;ko01200 Carbon metabolism;ko04066 HIF-1 signaling pathway;ko04922 Glucagon signaling pathway;ko05230 Central carbon metabolism in cancer;
ALUE_0001513301	K10394	KIF3A	kinesin family member 3A	--	1	ko04340 Hedgehog signaling pathway;
ALUE_0001515701	K12833	SF3B14	pre-mRNA branch site protein p14	--	1	ko03040 Spliceosome;
ALUE_0001520801	K00383	GSR, gor	glutathione reductase (NADPH)	EC:1.8.1.7	2	ko00480 Glutathione metabolism;ko04918 Thyroid hormone synthesis;
ALUE_0001522601	K00693	GYS	glycogen synthase	EC:2.4.1.11	7	ko00500 Starch and sucrose metabolism;ko01100 Metabolic pathways;ko04151 PI3K-Akt signaling pathway;ko04152 AMPK signaling pathway;ko04910 Insulin signaling pathway;ko04922 Glucagon signaling pathway;ko04931 Insulin resistance;
ALUE_0001526301	K12834	PHF5A	PHD finger-like domain-containing protein 5A	--	1	ko03040 Spliceosome;
ALUE_0001527001	K14230	tRNA-Met	tRNA Met	--	1	ko00970 Aminoacyl-tRNA biosynthesis;
ALUE_0001527601	K12614	DDX6, RCK, DHH1	ATP-dependent RNA helicase DDX6/DHH1	EC:3.6.4.13	1	ko03018 RNA degradation;
ALUE_0001527901	K05692	ACTB_G1	actin beta/gamma 1	--	28	ko04015 Rap1 signaling pathway;ko04145 Phagosome;ko04210 Apoptosis;ko04390 Hippo signaling pathway;ko04391 Hippo signaling pathway - fly;ko04510 Focal adhesion;ko04520 Adherens junction;ko04530 Tight junction;ko04611 Platelet activation;ko04670 Leukocyte transendothelial migration;ko04714 Thermogenesis;ko04745 Phototransduction - fly;ko04810 Regulation of actin cytoskeleton;ko04919 Thyroid hormon…
ALUE_0001532801	K04437	FLNA	filamin	--	4	ko04010 MAPK signaling pathway;ko04510 Focal adhesion;ko05132 Salmonella infection;ko05205 Proteoglycans in cancer;
ALUE_0001533901	K14226	tRNA-His	tRNA His	--	1	ko00970 Aminoacyl-tRNA biosynthesis;
ALUE_0001534901	K04962	RYR2	ryanodine receptor 2	--	12	ko04020 Calcium signaling pathway;ko04024 cAMP signaling pathway;ko04260 Cardiac muscle contraction;ko04261 Adrenergic signaling in cardiomyocytes;ko04371 Apelin signaling pathway;ko04713 Circadian entrainment;ko04911 Insulin secretion;ko04921 Oxytocin signaling pathway;ko04972 Pancreatic secretion;ko05410 Hypertrophic cardiomyopathy (HCM);ko05412 Arrhythmogenic right ventricular cardiomyopathy (…
ALUE_0001536101	K07904	RAB11A	Ras-related protein Rab-11A	--	4	ko04144 Endocytosis;ko04961 Endocrine and other factor-regulated calcium reabsorption;ko04962 Vasopressin-regulated water reabsorption;ko04972 Pancreatic secretion;
ALUE_0001540701	K03283	HSPA1s	heat shock 70kDa protein 1/2/6/8	--	12	ko03040 Spliceosome;ko04010 MAPK signaling pathway;ko04141 Protein processing in endoplasmic reticulum;ko04144 Endocytosis;ko04213 Longevity regulating pathway - multiple species;ko04612 Antigen processing and presentation;ko04915 Estrogen signaling pathway;ko05134 Legionellosis;ko05145 Toxoplasmosis;ko05162 Measles;ko05164 Influenza A;ko05169 Epstein-Barr virus infection;
ALUE_0001540901	K12313	ACTA2	actin, aortic smooth muscle	--	3	ko04270 Vascular smooth muscle contraction;ko04371 Apelin signaling pathway;ko04926 Relaxin signaling pathway;
ALUE_0001541801	K03018	RPC1, POLR3A	DNA-directed RNA polymerase III subunit RPC1	EC:2.7.7.6	6	ko00230 Purine metabolism;ko00240 Pyrimidine metabolism;ko01100 Metabolic pathways;ko03020 RNA polymerase;ko04623 Cytosolic DNA-sensing pathway;ko05169 Epstein-Barr virus infection;
ALUE_0001548801	K03122	TFIIA1, GTF2A1, TOA1	transcription initiation factor TFIIA large subunit	--	2	ko03022 Basal transcription factors;ko05203 Viral carcinogenesis;
ALUE_0001549701	K00261	GLUD1_2, gdhA	glutamate dehydrogenase (NAD(P)+)	EC:1.4.1.3	8	ko00220 Arginine biosynthesis;ko00250 Alanine, aspartate and glutamate metabolism;ko00471 D-Glutamine and D-glutamate metabolism;ko00910 Nitrogen metabolism;ko01100 Metabolic pathways;ko01200 Carbon metabolism;ko04217 Necroptosis;ko04964 Proximal tubule bicarbonate reclamation;
ALUE_0001553601	K12829	SF3B2, SAP145, CUS1	splicing factor 3B subunit 2	--	1	ko03040 Spliceosome;
ALUE_0001555001	K07874	RAB1A	Ras-related protein Rab-1A	--	1	ko05134 Legionellosis;
ALUE_0001561901	K05692	ACTB_G1	actin beta/gamma 1	--	28	ko04015 Rap1 signaling pathway;ko04145 Phagosome;ko04210 Apoptosis;ko04390 Hippo signaling pathway;ko04391 Hippo signaling pathway - fly;ko04510 Focal adhesion;ko04520 Adherens junction;ko04530 Tight junction;ko04611 Platelet activation;ko04670 Leukocyte transendothelial migration;ko04714 Thermogenesis;ko04745 Phototransduction - fly;ko04810 Regulation of actin cytoskeleton;ko04919 Thyroid hormon…
ALUE_0001564401	K04077	groEL, HSPD1	chaperonin GroEL	--	5	ko03018 RNA degradation;ko04212 Longevity regulating pathway - worm;ko04940 Type I diabetes mellitus;ko05134 Legionellosis;ko05152 Tuberculosis;
ALUE_0001564701	K00240	sdhB, frdB	succinate dehydrogenase / fumarate reductase, iron-sulfur subunit	EC:1.3.5.1 1.3.5.4	5	ko00020 Citrate cycle (TCA cycle);ko00190 Oxidative phosphorylation;ko00650 Butanoate metabolism;ko01100 Metabolic pathways;ko01200 Carbon metabolism;
ALUE_0001570901	K05692	ACTB_G1	actin beta/gamma 1	--	28	ko04015 Rap1 signaling pathway;ko04145 Phagosome;ko04210 Apoptosis;ko04390 Hippo signaling pathway;ko04391 Hippo signaling pathway - fly;ko04510 Focal adhesion;ko04520 Adherens junction;ko04530 Tight junction;ko04611 Platelet activation;ko04670 Leukocyte transendothelial migration;ko04714 Thermogenesis;ko04745 Phototransduction - fly;ko04810 Regulation of actin cytoskeleton;ko04919 Thyroid hormon…
ALUE_0001571101	K05692	ACTB_G1	actin beta/gamma 1	--	28	ko04015 Rap1 signaling pathway;ko04145 Phagosome;ko04210 Apoptosis;ko04390 Hippo signaling pathway;ko04391 Hippo signaling pathway - fly;ko04510 Focal adhesion;ko04520 Adherens junction;ko04530 Tight junction;ko04611 Platelet activation;ko04670 Leukocyte transendothelial migration;ko04714 Thermogenesis;ko04745 Phototransduction - fly;ko04810 Regulation of actin cytoskeleton;ko04919 Thyroid hormon…
ALUE_0001571301	K05692	ACTB_G1	actin beta/gamma 1	--	28	ko04015 Rap1 signaling pathway;ko04145 Phagosome;ko04210 Apoptosis;ko04390 Hippo signaling pathway;ko04391 Hippo signaling pathway - fly;ko04510 Focal adhesion;ko04520 Adherens junction;ko04530 Tight junction;ko04611 Platelet activation;ko04670 Leukocyte transendothelial migration;ko04714 Thermogenesis;ko04745 Phototransduction - fly;ko04810 Regulation of actin cytoskeleton;ko04919 Thyroid hormon…
ALUE_0001572001	K02728	PSMA4	20S proteasome subunit alpha 3	EC:3.4.25.1	1	ko03050 Proteasome;
ALUE_0001575101	K08049	ADCY9	adenylate cyclase 9	EC:4.6.1.1	48	ko00230 Purine metabolism;ko01522 Endocrine resistance;ko04015 Rap1 signaling pathway;ko04020 Calcium signaling pathway;ko04022 cGMP-PKG signaling pathway;ko04024 cAMP signaling pathway;ko04062 Chemokine signaling pathway;ko04072 Phospholipase D signaling pathway;ko04114 Oocyte meiosis;ko04211 Longevity regulating pathway;ko04213 Longevity regulating pathway - multiple species;ko04261 Adrenergic …
ALUE_0001576001	K03018	RPC1, POLR3A	DNA-directed RNA polymerase III subunit RPC1	EC:2.7.7.6	6	ko00230 Purine metabolism;ko00240 Pyrimidine metabolism;ko01100 Metabolic pathways;ko03020 RNA polymerase;ko04623 Cytosolic DNA-sensing pathway;ko05169 Epstein-Barr virus infection;
ALUE_0001578101	K06067	HDAC1_2	histone deacetylase 1/2	EC:3.5.1.98	12	ko04110 Cell cycle;ko04213 Longevity regulating pathway - multiple species;ko04330 Notch signaling pathway;ko04919 Thyroid hormone signaling pathway;ko05016 Huntington's disease;ko05034 Alcoholism;ko05165 Human papillomavirus infection;ko05169 Epstein-Barr virus infection;ko05200 Pathways in cancer;ko05202 Transcriptional misregulation in cancer;ko05203 Viral carcinogenesis;ko05220 Chronic myeloi…
ALUE_0001578301	K10352	MYH	myosin heavy chain	--	1	ko04530 Tight junction;
ALUE_0001579201	K10396	KIF5	kinesin family member 5	--	2	ko04144 Endocytosis;ko04728 Dopaminergic synapse;
ALUE_0001584001	K01958	PC, pyc	pyruvate carboxylase	EC:6.4.1.1	5	ko00020 Citrate cycle (TCA cycle);ko00620 Pyruvate metabolism;ko01100 Metabolic pathways;ko01200 Carbon metabolism;ko01230 Biosynthesis of amino acids;
ALUE_0001586101	K02991	RP-S6e, RPS6	small subunit ribosomal protein S6e	--	9	ko01521 EGFR tyrosine kinase inhibitor resistance;ko03010 Ribosome;ko04066 HIF-1 signaling pathway;ko04150 mTOR signaling pathway;ko04151 PI3K-Akt signaling pathway;ko04371 Apelin signaling pathway;ko04714 Thermogenesis;ko04910 Insulin signaling pathway;ko05205 Proteoglycans in cancer;
ALUE_0001596601	K10352	MYH	myosin heavy chain	--	1	ko04530 Tight junction;
ALUE_0001597201	K00161	PDHA, pdhA	pyruvate dehydrogenase E1 component alpha subunit	EC:1.2.4.1	8	ko00010 Glycolysis / Gluconeogenesis;ko00020 Citrate cycle (TCA cycle);ko00620 Pyruvate metabolism;ko01100 Metabolic pathways;ko01200 Carbon metabolism;ko04066 HIF-1 signaling pathway;ko04922 Glucagon signaling pathway;ko05230 Central carbon metabolism in cancer;
ALUE_0001599001	K10901	BLM, RECQL3, SGS1	bloom syndrome protein	EC:3.6.4.12	2	ko03440 Homologous recombination;ko03460 Fanconi anemia pathway;
ALUE_0001602401	K02542	MCM6	DNA replication licensing factor MCM6	EC:3.6.4.12	2	ko03030 DNA replication;ko04110 Cell cycle;
ALUE_0001608301	K19603	MAPK15	mitogen-activated protein kinase 15	EC:2.7.11.24	1	ko04657 IL-17 signaling pathway;
ALUE_0001609001	K11594	DDX3X, bel	ATP-dependent RNA helicase DDX3X	EC:3.6.4.13	3	ko04622 RIG-I-like receptor signaling pathway;ko05161 Hepatitis B;ko05203 Viral carcinogenesis;
ALUE_0001625101	K03935	NDUFS2	NADH dehydrogenase (ubiquinone) Fe-S protein 2	EC:1.6.5.3 1.6.99.3	8	ko00190 Oxidative phosphorylation;ko01100 Metabolic pathways;ko04714 Thermogenesis;ko04723 Retrograde endocannabinoid signaling;ko04932 Non-alcoholic fatty liver disease (NAFLD);ko05010 Alzheimer's disease;ko05012 Parkinson's disease;ko05016 Huntington's disease;
ALUE_0001625701	K00967	PCYT2	ethanolamine-phosphate cytidylyltransferase	EC:2.7.7.14	3	ko00440 Phosphonate and phosphinate metabolism;ko00564 Glycerophospholipid metabolism;ko01100 Metabolic pathways;
ALUE_0001634201	K10418	DYNLL	dynein light chain LC8-type	--	1	ko04962 Vasopressin-regulated water reabsorption;
ALUE_0001634701	K15362	BRIP1, BACH1, FANCJ	fanconi anemia group J protein	EC:3.6.4.12	2	ko03440 Homologous recombination;ko03460 Fanconi anemia pathway;
ALUE_0001636801	K11204	GCLC	glutamate--cysteine ligase catalytic subunit	EC:6.3.2.2	5	ko00270 Cysteine and methionine metabolism;ko00480 Glutathione metabolism;ko01100 Metabolic pathways;ko04212 Longevity regulating pathway - worm;ko04216 Ferroptosis;
ALUE_0001642901	K02209	MCM5, CDC46	DNA replication licensing factor MCM5	EC:3.6.4.12	2	ko03030 DNA replication;ko04110 Cell cycle;
ALUE_0001646001	K10352	MYH	myosin heavy chain	--	1	ko04530 Tight junction;
ALUE_0001647301	K04079	HSP90A, htpG	molecular chaperone HtpG	--	12	ko04141 Protein processing in endoplasmic reticulum;ko04151 PI3K-Akt signaling pathway;ko04217 Necroptosis;ko04612 Antigen processing and presentation;ko04621 NOD-like receptor signaling pathway;ko04657 IL-17 signaling pathway;ko04659 Th17 cell differentiation;ko04914 Progesterone-mediated oocyte maturation;ko04915 Estrogen signaling pathway;ko05200 Pathways in cancer;ko05215 Prostate cancer;ko05…
ALUE_0001653701	K05863	SLC25A4S, ANT	solute carrier family 25 (mitochondrial adenine nucleotide translocator), member 4/5/6/31	--	7	ko04020 Calcium signaling pathway;ko04022 cGMP-PKG signaling pathway;ko04217 Necroptosis;ko04218 Cellular senescence;ko05012 Parkinson's disease;ko05016 Huntington's disease;ko05166 HTLV-I infection;
ALUE_0001654901	K10352	MYH	myosin heavy chain	--	1	ko04530 Tight junction;
ALUE_0001656301	K05628	RERE	arginine-glutamic acid dipeptide repeats protein	--	1	ko04391 Hippo signaling pathway - fly;
ALUE_0001660001	K06233	LRP2	low density lipoprotein-related protein 2	--	3	ko04340 Hedgehog signaling pathway;ko04918 Thyroid hormone synthesis;ko04979 Cholesterol metabolism;
ALUE_0001664201	K14221	tRNA-Asp	tRNA Asp	--	1	ko00970 Aminoacyl-tRNA biosynthesis;
ALUE_0001668101	K12820	DHX15, PRP43	pre-mRNA-splicing factor ATP-dependent RNA helicase DHX15/PRP43	EC:3.6.4.13	1	ko03040 Spliceosome;
ALUE_0001676801	K11252	H2B	histone H2B	--	3	ko05034 Alcoholism;ko05203 Viral carcinogenesis;ko05322 Systemic lupus erythematosus;
ALUE_0001677601	K12890	SFRS1, ASF, SF2	splicing factor, arginine/serine-rich 1	--	3	ko03040 Spliceosome;ko04657 IL-17 signaling pathway;ko05168 Herpes simplex infection;
ALUE_0001679301	K11247	SH3GL	endophilin-A	--	1	ko04144 Endocytosis;
ALUE_0001697101	K05034	SLC6A1	solute carrier family 6 (neurotransmitter transporter, GABA) member 1	--	1	ko04727 GABAergic synapse;
ALUE_0001700101	K11254	H4	histone H4	--	3	ko05034 Alcoholism;ko05203 Viral carcinogenesis;ko05322 Systemic lupus erythematosus;
ALUE_0001700201	K11252	H2B	histone H2B	--	3	ko05034 Alcoholism;ko05203 Viral carcinogenesis;ko05322 Systemic lupus erythematosus;
ALUE_0001702201	K14219	tRNA-Arg	tRNA Arg	--	1	ko00970 Aminoacyl-tRNA biosynthesis;
ALUE_0001704201	K01285	PRCP	lysosomal Pro-X carboxypeptidase	EC:3.4.16.2	2	ko04614 Renin-angiotensin system;ko04974 Protein digestion and absorption;
ALUE_0001714401	K02964	RP-S18e, RPS18	small subunit ribosomal protein S18e	--	1	ko03010 Ribosome;
ALUE_0001718801	K10414	DYNC2H, DNCH2	dynein heavy chain 2, cytosolic	--	3	ko04145 Phagosome;ko04962 Vasopressin-regulated water reabsorption;ko05132 Salmonella infection;
ALUE_0001723601	K09448	TEAD	transcriptional enhancer factor	--	3	ko04390 Hippo signaling pathway;ko04391 Hippo signaling pathway - fly;ko04392 Hippo signaling pathway - multiple species;
ALUE_0001726201	K04634	GNAQ	guanine nucleotide-binding protein G(q) subunit alpha	--	41	ko04015 Rap1 signaling pathway;ko04020 Calcium signaling pathway;ko04022 cGMP-PKG signaling pathway;ko04071 Sphingolipid signaling pathway;ko04261 Adrenergic signaling in cardiomyocytes;ko04270 Vascular smooth muscle contraction;ko04371 Apelin signaling pathway;ko04540 Gap junction;ko04611 Platelet activation;ko04713 Circadian entrainment;ko04720 Long-term potentiation;ko04723 Retrograde endocann…
ALUE_0001733501	K06114	SPTA	spectrin alpha	--	1	ko04210 Apoptosis;
ALUE_0001736101	K03257	EIF4A	translation initiation factor 4A	--	1	ko03013 RNA transport;
ALUE_0001747701	K05850	ATP2B	Ca2+ transporting ATPase, plasma membrane	EC:3.6.3.8	7	ko04020 Calcium signaling pathway;ko04022 cGMP-PKG signaling pathway;ko04024 cAMP signaling pathway;ko04261 Adrenergic signaling in cardiomyocytes;ko04925 Aldosterone synthesis and secretion;ko04970 Salivary secretion;ko04972 Pancreatic secretion;
ALUE_0001749401	K06069	PRKCI	atypical protein kinase C iota type	EC:2.7.11.13	8	ko04015 Rap1 signaling pathway;ko04144 Endocytosis;ko04390 Hippo signaling pathway;ko04391 Hippo signaling pathway - fly;ko04530 Tight junction;ko04611 Platelet activation;ko04910 Insulin signaling pathway;ko05165 Human papillomavirus infection;
ALUE_0001749701	K05692	ACTB_G1	actin beta/gamma 1	--	28	ko04015 Rap1 signaling pathway;ko04145 Phagosome;ko04210 Apoptosis;ko04390 Hippo signaling pathway;ko04391 Hippo signaling pathway - fly;ko04510 Focal adhesion;ko04520 Adherens junction;ko04530 Tight junction;ko04611 Platelet activation;ko04670 Leukocyte transendothelial migration;ko04714 Thermogenesis;ko04745 Phototransduction - fly;ko04810 Regulation of actin cytoskeleton;ko04919 Thyroid hormon…
ALUE_0001758101	K01555	FAH, fahA	fumarylacetoacetase	EC:3.7.1.2	2	ko00350 Tyrosine metabolism;ko01100 Metabolic pathways;
ALUE_0001760801	K02183	CALM	calmodulin	--	39	ko04014 Ras signaling pathway;ko04015 Rap1 signaling pathway;ko04020 Calcium signaling pathway;ko04022 cGMP-PKG signaling pathway;ko04024 cAMP signaling pathway;ko04070 Phosphatidylinositol signaling system;ko04114 Oocyte meiosis;ko04218 Cellular senescence;ko04261 Adrenergic signaling in cardiomyocytes;ko04270 Vascular smooth muscle contraction;ko04371 Apelin signaling pathway;ko04625 C-type lec…
ALUE_0001766801	K01369	LGMN	legumain	EC:3.4.22.34	2	ko04142 Lysosome;ko04612 Antigen processing and presentation;
ALUE_0001767201	K05662	ABCB7	ATP-binding cassette, subfamily B (MDR/TAP), member 7	--	1	ko02010 ABC transporters;
ALUE_0001772201	K01507	ppa	inorganic pyrophosphatase	EC:3.6.1.1	1	ko00190 Oxidative phosphorylation;
ALUE_0001772301	K10396	KIF5	kinesin family member 5	--	2	ko04144 Endocytosis;ko04728 Dopaminergic synapse;
ALUE_0001776901	K04392	RAC1	Ras-related C3 botulinum toxin substrate 1	--	42	ko04010 MAPK signaling pathway;ko04013 MAPK signaling pathway - fly;ko04014 Ras signaling pathway;ko04015 Rap1 signaling pathway;ko04024 cAMP signaling pathway;ko04062 Chemokine signaling pathway;ko04071 Sphingolipid signaling pathway;ko04145 Phagosome;ko04151 PI3K-Akt signaling pathway;ko04310 Wnt signaling pathway;ko04360 Axon guidance;ko04370 VEGF signaling pathway;ko04380 Osteoclast different…
ALUE_0001778601	K01052	LIPA	lysosomal acid lipase/cholesteryl ester hydrolase	EC:3.1.1.13	3	ko00100 Steroid biosynthesis;ko04142 Lysosome;ko04979 Cholesterol metabolism;
ALUE_0001783301	K10352	MYH	myosin heavy chain	--	1	ko04530 Tight junction;
ALUE_0001784901	K12836	U2AF1	splicing factor U2AF 35 kDa subunit	--	2	ko03040 Spliceosome;ko05131 Shigellosis;
ALUE_0001786701	K12392	AP1B1	AP-1 complex subunit beta-1	--	1	ko04142 Lysosome;
ALUE_0001787501	K09564	PPIE	peptidyl-prolyl isomerase E (cyclophilin E)	EC:5.2.1.8	1	ko03040 Spliceosome;
ALUE_0001793001	K03030	PSMD14, RPN11, POH1	26S proteasome regulatory subunit N11	--	2	ko03050 Proteasome;ko05169 Epstein-Barr virus infection;
ALUE_0001798401	K02979	RP-S28e, RPS28	small subunit ribosomal protein S28e	--	1	ko03010 Ribosome;
ALUE_0001804901	K08132	COL12A	collagen, type XII, alpha	--	1	ko04974 Protein digestion and absorption;
ALUE_0001819201	K14232	tRNA-Pro	tRNA Pro	--	1	ko00970 Aminoacyl-tRNA biosynthesis;
ALUE_0001825501	K10643	CNOT4, NOT4, MOT2	CCR4-NOT transcription complex subunit 4	EC:2.3.2.27	1	ko03018 RNA degradation;
ALUE_0001827701	K07375	TUBB	tubulin beta	--	3	ko04145 Phagosome;ko04540 Gap junction;ko05130 Pathogenic Escherichia coli infection;
ALUE_0001828601	K03386	PRDX2_4, ahpC	peroxiredoxin (alkyl hydroperoxide reductase subunit C)	EC:1.11.1.15	1	ko04214 Apoptosis - fly;
ALUE_0001831201	K01872	AARS, alaS	alanyl-tRNA synthetase	EC:6.1.1.7	1	ko00970 Aminoacyl-tRNA biosynthesis;
ALUE_0001834901	K12814	PRP2	pre-mRNA-splicing factor ATP-dependent RNA helicase-like protein PRP2	EC:3.6.4.13	1	ko03040 Spliceosome;
ALUE_0001838201	K07937	ARF1	ADP-ribosylation factor 1	--	4	ko04072 Phospholipase D signaling pathway;ko04144 Endocytosis;ko05110 Vibrio cholerae infection;ko05134 Legionellosis;
ALUE_0001838801	K14228	tRNA-Leu	tRNA Leu	--	1	ko00970 Aminoacyl-tRNA biosynthesis;
ALUE_0001849001	K07874	RAB1A	Ras-related protein Rab-1A	--	1	ko05134 Legionellosis;
ALUE_0001868801	K04043	dnaK, HSPA9	molecular chaperone DnaK	--	3	ko03018 RNA degradation;ko04212 Longevity regulating pathway - worm;ko05152 Tuberculosis;
ALUE_0001872901	K04043	dnaK, HSPA9	molecular chaperone DnaK	--	3	ko03018 RNA degradation;ko04212 Longevity regulating pathway - worm;ko05152 Tuberculosis;
ALUE_0001873101	K01495	GCH1, folE	GTP cyclohydrolase IA	EC:3.5.4.16	2	ko00790 Folate biosynthesis;ko01100 Metabolic pathways;
ALUE_0001873501	K00134	GAPDH, gapA	glyceraldehyde 3-phosphate dehydrogenase	EC:1.2.1.12	6	ko00010 Glycolysis / Gluconeogenesis;ko01100 Metabolic pathways;ko01200 Carbon metabolism;ko01230 Biosynthesis of amino acids;ko04066 HIF-1 signaling pathway;ko05010 Alzheimer's disease;
ALUE_0001881401	K12399	AP3S	AP-3 complex subunit sigma	--	1	ko04142 Lysosome;
ALUE_0001881601	K12399	AP3S	AP-3 complex subunit sigma	--	1	ko04142 Lysosome;
ALUE_0001887001	K06233	LRP2	low density lipoprotein-related protein 2	--	3	ko04340 Hedgehog signaling pathway;ko04918 Thyroid hormone synthesis;ko04979 Cholesterol metabolism;
ALUE_0001891301	K03868	RBX1, ROC1	RING-box protein 1	EC:2.3.2.32	12	ko03420 Nucleotide excision repair;ko04066 HIF-1 signaling pathway;ko04110 Cell cycle;ko04114 Oocyte meiosis;ko04120 Ubiquitin mediated proteolysis;ko04141 Protein processing in endoplasmic reticulum;ko04310 Wnt signaling pathway;ko04341 Hedgehog signaling pathway - fly;ko04350 TGF-beta signaling pathway;ko04710 Circadian rhythm;ko05200 Pathways in cancer;ko05211 Renal cell carcinoma;
ALUE_0001895601	K01951	guaA, GMPS	GMP synthase (glutamine-hydrolysing)	EC:6.3.5.2	3	ko00230 Purine metabolism;ko00983 Drug metabolism - other enzymes;ko01100 Metabolic pathways;
ALUE_0001907101	K00502	TPH1_2	tryptophan 5-monooxygenase	EC:1.14.16.4	4	ko00380 Tryptophan metabolism;ko00790 Folate biosynthesis;ko01100 Metabolic pathways;ko04726 Serotonergic synapse;
ALUE_0001914901	K02964	RP-S18e, RPS18	small subunit ribosomal protein S18e	--	1	ko03010 Ribosome;
ALUE_0001923201	K11984	SART1, HAF, SNU66	U4/U6.U5 tri-snRNP-associated protein 1	--	1	ko03040 Spliceosome;
ALUE_0001927201	K12619	XRN2, RAT1	5'-3' exoribonuclease 2	EC:3.1.13.-	2	ko03008 Ribosome biogenesis in eukaryotes;ko03018 RNA degradation;
ALUE_0001927601	K12302	SLC17A6_7_8	MFS transporter, ACS family, solute carrier family 17 (sodium-dependent inorganic phosphate cotransporter), member 6/7/8	--	4	ko04721 Synaptic vesicle cycle;ko04723 Retrograde endocannabinoid signaling;ko04724 Glutamatergic synapse;ko05033 Nicotine addiction;
ALUE_0001928701	K02210	MCM7, CDC47	DNA replication licensing factor MCM7	EC:3.6.4.12	2	ko03030 DNA replication;ko04110 Cell cycle;
ALUE_0001928901	K02725	PSMA1	20S proteasome subunit alpha 6	EC:3.4.25.1	1	ko03050 Proteasome;
ALUE_0001935901	K11647	SMARCA2_4	SWI/SNF-related matrix-associated actin-dependent regulator of chromatin subfamily A member 2/4	EC:3.6.4.-	2	ko04714 Thermogenesis;ko05225 Hepatocellular carcinoma;
ALUE_0001938501	K00128	ALDH	aldehyde dehydrogenase (NAD+)	EC:1.2.1.3	13	ko00010 Glycolysis / Gluconeogenesis;ko00053 Ascorbate and aldarate metabolism;ko00071 Fatty acid degradation;ko00280 Valine, leucine and isoleucine degradation;ko00310 Lysine degradation;ko00330 Arginine and proline metabolism;ko00340 Histidine metabolism;ko00380 Tryptophan metabolism;ko00410 beta-Alanine metabolism;ko00561 Glycerolipid metabolism;ko00620 Pyruvate metabolism;ko00981 Insect hormo…
ALUE_0001941701	K02599	NOTCH1	Notch 1	--	10	ko01522 Endocrine resistance;ko04320 Dorso-ventral axis formation;ko04330 Notch signaling pathway;ko04658 Th1 and Th2 cell differentiation;ko04919 Thyroid hormone signaling pathway;ko05020 Prion diseases;ko05165 Human papillomavirus infection;ko05200 Pathways in cancer;ko05206 MicroRNAs in cancer;ko05224 Breast cancer;
ALUE_0001943401	K07374	TUBA	tubulin alpha	--	5	ko04145 Phagosome;ko04210 Apoptosis;ko04530 Tight junction;ko04540 Gap junction;ko05130 Pathogenic Escherichia coli infection;
ALUE_0001945601	K12844	PRPF31	U4/U6 small nuclear ribonucleoprotein PRP31	--	1	ko03040 Spliceosome;
ALUE_0001949801	K12398	AP3M	AP-3 complex subunit mu	--	1	ko04142 Lysosome;
ALUE_0001953401	K06269	PPP1C	serine/threonine-protein phosphatase PP1 catalytic subunit	EC:3.1.3.16	21	ko03015 mRNA surveillance pathway;ko04022 cGMP-PKG signaling pathway;ko04024 cAMP signaling pathway;ko04114 Oocyte meiosis;ko04218 Cellular senescence;ko04261 Adrenergic signaling in cardiomyocytes;ko04270 Vascular smooth muscle contraction;ko04390 Hippo signaling pathway;ko04510 Focal adhesion;ko04611 Platelet activation;ko04720 Long-term potentiation;ko04728 Dopaminergic synapse;ko04750 Inflamm…
ALUE_0001954101	K01982	LSUrRNA	large subunit ribosomal RNA	--	2	ko03008 Ribosome biogenesis in eukaryotes;ko03010 Ribosome;
ALUE_0001959601	K11248	SH3GLB1	endophilin-B1	--	2	ko04140 Autophagy - animal;ko04144 Endocytosis;
ALUE_0001961501	K00134	GAPDH, gapA	glyceraldehyde 3-phosphate dehydrogenase	EC:1.2.1.12	6	ko00010 Glycolysis / Gluconeogenesis;ko01100 Metabolic pathways;ko01200 Carbon metabolism;ko01230 Biosynthesis of amino acids;ko04066 HIF-1 signaling pathway;ko05010 Alzheimer's disease;
ALUE_0001961701	K01363	CTSB	cathepsin B	EC:3.4.22.1	6	ko04140 Autophagy - animal;ko04142 Lysosome;ko04210 Apoptosis;ko04612 Antigen processing and presentation;ko04621 NOD-like receptor signaling pathway;ko04924 Renin secretion;
ALUE_0001963201	K12614	DDX6, RCK, DHH1	ATP-dependent RNA helicase DDX6/DHH1	EC:3.6.4.13	1	ko03018 RNA degradation;
ALUE_0001972801	K11254	H4	histone H4	--	3	ko05034 Alcoholism;ko05203 Viral carcinogenesis;ko05322 Systemic lupus erythematosus;
ALUE_0001991701	K01495	GCH1, folE	GTP cyclohydrolase IA	EC:3.5.4.16	2	ko00790 Folate biosynthesis;ko01100 Metabolic pathways;
ALUE_0002012801	K13525	VCP, CDC48	transitional endoplasmic reticulum ATPase	--	2	ko04141 Protein processing in endoplasmic reticulum;ko05134 Legionellosis;
ALUE_0002041601	K11594	DDX3X, bel	ATP-dependent RNA helicase DDX3X	EC:3.6.4.13	3	ko04622 RIG-I-like receptor signaling pathway;ko05161 Hepatitis B;ko05203 Viral carcinogenesis;
ALUE_0002042701	K05954	FNTB	protein farnesyltransferase subunit beta	EC:2.5.1.58	1	ko00900 Terpenoid backbone biosynthesis;
ALUE_0002043201	K12823	DDX5, DBP2	ATP-dependent RNA helicase DDX5/DBP2	EC:3.6.4.13	3	ko03040 Spliceosome;ko05202 Transcriptional misregulation in cancer;ko05205 Proteoglycans in cancer;
ALUE_0002053501	K05954	FNTB	protein farnesyltransferase subunit beta	EC:2.5.1.58	1	ko00900 Terpenoid backbone biosynthesis;
ALUE_0002054301	K04411	STK4, MST1	serine/threonine kinase 4	--	5	ko04010 MAPK signaling pathway;ko04014 Ras signaling pathway;ko04068 FoxO signaling pathway;ko05200 Pathways in cancer;ko05223 Non-small cell lung cancer;
ALUE_0002056701	K09584	PDIA6, TXNDC7	protein disulfide-isomerase A6	EC:5.3.4.1	1	ko04141 Protein processing in endoplasmic reticulum;
ALUE_0002058101	K05692	ACTB_G1	actin beta/gamma 1	--	28	ko04015 Rap1 signaling pathway;ko04145 Phagosome;ko04210 Apoptosis;ko04390 Hippo signaling pathway;ko04391 Hippo signaling pathway - fly;ko04510 Focal adhesion;ko04520 Adherens junction;ko04530 Tight junction;ko04611 Platelet activation;ko04670 Leukocyte transendothelial migration;ko04714 Thermogenesis;ko04745 Phototransduction - fly;ko04810 Regulation of actin cytoskeleton;ko04919 Thyroid hormon…
ALUE_0002064901	K03233	EEF1G	elongation factor 1-gamma	--	1	ko05134 Legionellosis;
ALUE_0002067701	K14233	tRNA-Ser	tRNA Ser	--	1	ko00970 Aminoacyl-tRNA biosynthesis;
ALUE_0002070801	K14228	tRNA-Leu	tRNA Leu	--	1	ko00970 Aminoacyl-tRNA biosynthesis;
ALUE_0002070901	K12618	XRN1, SEP1, KEM1	5'-3' exoribonuclease 1	EC:3.1.13.-	2	ko03008 Ribosome biogenesis in eukaryotes;ko03018 RNA degradation;
ALUE_0002080701	K04353	RAP1A	Ras-related protein Rap-1A	--	14	ko04010 MAPK signaling pathway;ko04014 Ras signaling pathway;ko04015 Rap1 signaling pathway;ko04024 cAMP signaling pathway;ko04062 Chemokine signaling pathway;ko04510 Focal adhesion;ko04530 Tight junction;ko04611 Platelet activation;ko04670 Leukocyte transendothelial migration;ko04720 Long-term potentiation;ko04722 Neurotrophin signaling pathway;ko04934 Cushing's syndrome;ko04972 Pancreatic secre…
ALUE_0002084501	K01873	VARS, valS	valyl-tRNA synthetase	EC:6.1.1.9	1	ko00970 Aminoacyl-tRNA biosynthesis;
ALUE_0002110501	K01469	OPLAH, OXP1, oplAH	5-oxoprolinase (ATP-hydrolysing)	EC:3.5.2.9	1	ko00480 Glutathione metabolism;
ALUE_0002115601	K01903	sucC	succinyl-CoA synthetase beta subunit	EC:6.2.1.5	5	ko00020 Citrate cycle (TCA cycle);ko00640 Propanoate metabolism;ko00660 C5-Branched dibasic acid metabolism;ko01100 Metabolic pathways;ko01200 Carbon metabolism;
ALUE_0002124301	K03018	RPC1, POLR3A	DNA-directed RNA polymerase III subunit RPC1	EC:2.7.7.6	6	ko00230 Purine metabolism;ko00240 Pyrimidine metabolism;ko01100 Metabolic pathways;ko03020 RNA polymerase;ko04623 Cytosolic DNA-sensing pathway;ko05169 Epstein-Barr virus infection;
ALUE_0002124601	K10808	RRM2	ribonucleoside-diphosphate reductase subunit M2	EC:1.17.4.1	6	ko00230 Purine metabolism;ko00240 Pyrimidine metabolism;ko00480 Glutathione metabolism;ko00983 Drug metabolism - other enzymes;ko01100 Metabolic pathways;ko04115 p53 signaling pathway;
ALUE_0002125801	K10808	RRM2	ribonucleoside-diphosphate reductase subunit M2	EC:1.17.4.1	6	ko00230 Purine metabolism;ko00240 Pyrimidine metabolism;ko00480 Glutathione metabolism;ko00983 Drug metabolism - other enzymes;ko01100 Metabolic pathways;ko04115 p53 signaling pathway;
ALUE_0002131201	K00873	PK, pyk	pyruvate kinase	EC:2.7.1.40	11	ko00010 Glycolysis / Gluconeogenesis;ko00230 Purine metabolism;ko00620 Pyruvate metabolism;ko01100 Metabolic pathways;ko01200 Carbon metabolism;ko01230 Biosynthesis of amino acids;ko04922 Glucagon signaling pathway;ko04930 Type II diabetes mellitus;ko05165 Human papillomavirus infection;ko05203 Viral carcinogenesis;ko05230 Central carbon metabolism in cancer;
ALUE_0002138301	K12890	SFRS1, ASF, SF2	splicing factor, arginine/serine-rich 1	--	3	ko03040 Spliceosome;ko04657 IL-17 signaling pathway;ko05168 Herpes simplex infection;
ALUE_0002146801	K06689	UBE2D, UBC4, UBC5	ubiquitin-conjugating enzyme E2 D	EC:2.3.2.23	4	ko04013 MAPK signaling pathway - fly;ko04120 Ubiquitin mediated proteolysis;ko04141 Protein processing in endoplasmic reticulum;ko04624 Toll and Imd signaling pathway;
ALUE_0002150901	K00261	GLUD1_2, gdhA	glutamate dehydrogenase (NAD(P)+)	EC:1.4.1.3	8	ko00220 Arginine biosynthesis;ko00250 Alanine, aspartate and glutamate metabolism;ko00471 D-Glutamine and D-glutamate metabolism;ko00910 Nitrogen metabolism;ko01100 Metabolic pathways;ko01200 Carbon metabolism;ko04217 Necroptosis;ko04964 Proximal tubule bicarbonate reclamation;
ALUE_0002152001	K14228	tRNA-Leu	tRNA Leu	--	1	ko00970 Aminoacyl-tRNA biosynthesis;
ALUE_0002163601	K00134	GAPDH, gapA	glyceraldehyde 3-phosphate dehydrogenase	EC:1.2.1.12	6	ko00010 Glycolysis / Gluconeogenesis;ko01100 Metabolic pathways;ko01200 Carbon metabolism;ko01230 Biosynthesis of amino acids;ko04066 HIF-1 signaling pathway;ko05010 Alzheimer's disease;
ALUE_0002165901	K03283	HSPA1s	heat shock 70kDa protein 1/2/6/8	--	12	ko03040 Spliceosome;ko04010 MAPK signaling pathway;ko04141 Protein processing in endoplasmic reticulum;ko04144 Endocytosis;ko04213 Longevity regulating pathway - multiple species;ko04612 Antigen processing and presentation;ko04915 Estrogen signaling pathway;ko05134 Legionellosis;ko05145 Toxoplasmosis;ko05162 Measles;ko05164 Influenza A;ko05169 Epstein-Barr virus infection;
ALUE_0002167801	K10351	MYL2	myosin regulatory light chain 2	--	9	ko04260 Cardiac muscle contraction;ko04261 Adrenergic signaling in cardiomyocytes;ko04371 Apelin signaling pathway;ko04510 Focal adhesion;ko04530 Tight junction;ko04670 Leukocyte transendothelial migration;ko04810 Regulation of actin cytoskeleton;ko05410 Hypertrophic cardiomyopathy (HCM);ko05414 Dilated cardiomyopathy (DCM);
ALUE_0002176701	K01689	ENO, eno	enolase	EC:4.2.1.11	6	ko00010 Glycolysis / Gluconeogenesis;ko01100 Metabolic pathways;ko01200 Carbon metabolism;ko01230 Biosynthesis of amino acids;ko03018 RNA degradation;ko04066 HIF-1 signaling pathway;
ALUE_0002181501	K05658	ABCB1, CD243	ATP-binding cassette, subfamily B (MDR/TAP), member 1	EC:3.6.3.44	4	ko02010 ABC transporters;ko04976 Bile secretion;ko05206 MicroRNAs in cancer;ko05226 Gastric cancer;
ALUE_0002202501	K10352	MYH	myosin heavy chain	--	1	ko04530 Tight junction;
ALUE_0002207501	K00600	glyA, SHMT	glycine hydroxymethyltransferase	EC:2.1.2.1	7	ko00260 Glycine, serine and threonine metabolism;ko00630 Glyoxylate and dicarboxylate metabolism;ko00670 One carbon pool by folate;ko01100 Metabolic pathways;ko01200 Carbon metabolism;ko01230 Biosynthesis of amino acids;ko01523 Antifolate resistance;
ALUE_0002217101	K03386	PRDX2_4, ahpC	peroxiredoxin (alkyl hydroperoxide reductase subunit C)	EC:1.11.1.15	1	ko04214 Apoptosis - fly;
ALUE_0002233201	K10418	DYNLL	dynein light chain LC8-type	--	1	ko04962 Vasopressin-regulated water reabsorption;
ALUE_0002239901	K00844	HK	hexokinase	EC:2.7.1.1	13	ko00010 Glycolysis / Gluconeogenesis;ko00051 Fructose and mannose metabolism;ko00052 Galactose metabolism;ko00500 Starch and sucrose metabolism;ko00520 Amino sugar and nucleotide sugar metabolism;ko00524 Neomycin, kanamycin and gentamicin biosynthesis;ko01100 Metabolic pathways;ko01200 Carbon metabolism;ko04066 HIF-1 signaling pathway;ko04910 Insulin signaling pathway;ko04930 Type II diabetes mel…
ALUE_0002245001	K10352	MYH	myosin heavy chain	--	1	ko04530 Tight junction;
ALUE_0002258601	K01982	LSUrRNA	large subunit ribosomal RNA	--	2	ko03008 Ribosome biogenesis in eukaryotes;ko03010 Ribosome;
ALUE_0002259201	K05692	ACTB_G1	actin beta/gamma 1	--	28	ko04015 Rap1 signaling pathway;ko04145 Phagosome;ko04210 Apoptosis;ko04390 Hippo signaling pathway;ko04391 Hippo signaling pathway - fly;ko04510 Focal adhesion;ko04520 Adherens junction;ko04530 Tight junction;ko04611 Platelet activation;ko04670 Leukocyte transendothelial migration;ko04714 Thermogenesis;ko04745 Phototransduction - fly;ko04810 Regulation of actin cytoskeleton;ko04919 Thyroid hormon…
ALUE_0002264901	K05692	ACTB_G1	actin beta/gamma 1	--	28	ko04015 Rap1 signaling pathway;ko04145 Phagosome;ko04210 Apoptosis;ko04390 Hippo signaling pathway;ko04391 Hippo signaling pathway - fly;ko04510 Focal adhesion;ko04520 Adherens junction;ko04530 Tight junction;ko04611 Platelet activation;ko04670 Leukocyte transendothelial migration;ko04714 Thermogenesis;ko04745 Phototransduction - fly;ko04810 Regulation of actin cytoskeleton;ko04919 Thyroid hormon…
ALUE_0002268801	K09485	HSP110	heat shock protein 110kDa	--	1	ko04141 Protein processing in endoplasmic reticulum;
ALUE_0002282901	K16186	RRAGC_D	Ras-related GTP-binding protein C/D	--	2	ko04140 Autophagy - animal;ko04150 mTOR signaling pathway;
ALUE_0002286101	K10352	MYH	myosin heavy chain	--	1	ko04530 Tight junction;
ALUE_0002291601	K05692	ACTB_G1	actin beta/gamma 1	--	28	ko04015 Rap1 signaling pathway;ko04145 Phagosome;ko04210 Apoptosis;ko04390 Hippo signaling pathway;ko04391 Hippo signaling pathway - fly;ko04510 Focal adhesion;ko04520 Adherens junction;ko04530 Tight junction;ko04611 Platelet activation;ko04670 Leukocyte transendothelial migration;ko04714 Thermogenesis;ko04745 Phototransduction - fly;ko04810 Regulation of actin cytoskeleton;ko04919 Thyroid hormon…
ALUE_0002292301	K11251	H2A	histone H2A	--	3	ko04217 Necroptosis;ko05034 Alcoholism;ko05322 Systemic lupus erythematosus;
ALUE_0002304501	K18283	PDE2A	cGMP-dependent 3',5'-cyclic phosphodiesterase	EC:3.1.4.17	5	ko00230 Purine metabolism;ko04022 cGMP-PKG signaling pathway;ko04740 Olfactory transduction;ko04925 Aldosterone synthesis and secretion;ko05032 Morphine addiction;
ALUE_0002309801	K09503	DNAJA2	DnaJ homolog subfamily A member 2	--	1	ko04141 Protein processing in endoplasmic reticulum;
ALUE_0002312701	K00432	gpx	glutathione peroxidase	EC:1.11.1.9	3	ko00480 Glutathione metabolism;ko00590 Arachidonic acid metabolism;ko04918 Thyroid hormone synthesis;
ALUE_0002314201	K05692	ACTB_G1	actin beta/gamma 1	--	28	ko04015 Rap1 signaling pathway;ko04145 Phagosome;ko04210 Apoptosis;ko04390 Hippo signaling pathway;ko04391 Hippo signaling pathway - fly;ko04510 Focal adhesion;ko04520 Adherens junction;ko04530 Tight junction;ko04611 Platelet activation;ko04670 Leukocyte transendothelial migration;ko04714 Thermogenesis;ko04745 Phototransduction - fly;ko04810 Regulation of actin cytoskeleton;ko04919 Thyroid hormon…
ALUE_0002330901	K04353	RAP1A	Ras-related protein Rap-1A	--	14	ko04010 MAPK signaling pathway;ko04014 Ras signaling pathway;ko04015 Rap1 signaling pathway;ko04024 cAMP signaling pathway;ko04062 Chemokine signaling pathway;ko04510 Focal adhesion;ko04530 Tight junction;ko04611 Platelet activation;ko04670 Leukocyte transendothelial migration;ko04720 Long-term potentiation;ko04722 Neurotrophin signaling pathway;ko04934 Cushing's syndrome;ko04972 Pancreatic secre…
ALUE_0002335001	K07904	RAB11A	Ras-related protein Rab-11A	--	4	ko04144 Endocytosis;ko04961 Endocrine and other factor-regulated calcium reabsorption;ko04962 Vasopressin-regulated water reabsorption;ko04972 Pancreatic secretion;
ALUE_0002337301	K04077	groEL, HSPD1	chaperonin GroEL	--	5	ko03018 RNA degradation;ko04212 Longevity regulating pathway - worm;ko04940 Type I diabetes mellitus;ko05134 Legionellosis;ko05152 Tuberculosis;
ALUE_0002347201	K01689	ENO, eno	enolase	EC:4.2.1.11	6	ko00010 Glycolysis / Gluconeogenesis;ko01100 Metabolic pathways;ko01200 Carbon metabolism;ko01230 Biosynthesis of amino acids;ko03018 RNA degradation;ko04066 HIF-1 signaling pathway;
